# Supplementary material for: Integrated analysis of the ubiquitination mechanism reveals the specific signatures of tissue and cancer
Source: BMC Genomics. 2023 Sep 4;24:523. doi: 10.1186/s12864-023-09583-z (PMC10478310; doi:10.1186/s12864-023-09583-z)
Supplement: Supplementary file 3 — Supplementary Material 3 [file 12864_2023_9583_MOESM3_ESM.xlsx]

## Sheet: Sheet1
Table S2. Correspondence table of cancer names and abbreviations.
Cancer name	abbreviation	Source
adrenocortical carcinoma	ACC	TCGA
acute myeloid leukemia	LAML	TCGA
bladder urothelial carcinoma	BLCA	TCGA
breast invasive carcinoma	BRCA	TCGA
brain lower grade glioma	LGG	TCGA
cervical squamous cell carcinoma and endocervical adenocarcinoma	CESC	TCGA
cholangiocarcinoma	CHOL	TCGA
colon adenocarcinoma	COAD	TCGA
lymphoid neoplasm diffuse large B-cell lymphoma	DLBC	TCGA
esophageal carcinoma	ESCA	TCGA
glioblastoma multiforme	GBM	TCGA
head & neck squamous cell carcinoma	HNSC	TCGA
kidney chromophobe	KICH	TCGA
kidney renal clear cell carcinoma	KIRC	TCGA
kidney renal papillary cell carcinoma	KIRP	TCGA
liver hepatocellular carcinoma	LIHC	TCGA
lung adenocarcinoma	LUAD	TCGA
lung squamous cell carcinoma	LUSC	TCGA
mesothelioma	MESO	TCGA
ovarian serous cystadenocarcinoma	OV	TCGA
pancreatic adenocarcinoma	PAAD	TCGA
pheochromocytoma and paraganglioma	PCPG	TCGA
prostate adenocarcinoma	PRAD	TCGA
rectum adenocarcinoma	READ	TCGA
Sarcoma	SARC	TCGA
skin cutaneous melanoma	SKCM	TCGA
stomach adenocarcinoma	STAD	TCGA
testicular germ cell tumor	TGCT	TCGA
Thymoma	THYM	TCGA
thyroid carcinoma	THCA	TCGA
Uterine Carcinosarcoma	UCS	TCGA
uterine corpus endometrioid carcinoma	UCEC	TCGA
uveal melanoma	UVM	TCGA
