# Supplementary material for: Integrated analysis of the ubiquitination mechanism reveals the specific signatures of tissue and cancer
Source: BMC Genomics. 2023 Sep 4;24:523. doi: 10.1186/s12864-023-09583-z (PMC10478310; doi:10.1186/s12864-023-09583-z)
Supplement: Supplementary file 4 — Supplementary Material 4 [file 12864_2023_9583_MOESM4_ESM.xlsx]

## Sheet: Sheet1
Table S3. Distribution of tissue-specific UBRs.

## Sheet: Human-GTEx
Gene_name	Type	Ensembl_Gene_ID	Tissue	nTPM_value	genemean	abs	res	diff
UBE2C	Writer	ENSG00000175063	vagina	2.59525	1.19117	1.40408	1.40954	0.230819
CBLC	Writer	ENSG00000142273	vagina	2.97041	1.15572	1.81469	1.81999	0.641267
KCTD11	Writer	ENSG00000213859	vagina	3.6055	2.19727	1.40822	1.41829	0.239572
EPN3	Reader	ENSG00000049283	vagina	2.63906	1.22455	1.4145	1.42011	0.241395
ESR1	Reader	ENSG00000091831	vagina	3.87743	1.2657	2.61173	2.61753	1.43881
NOD2	Reader	ENSG00000167207	vagina	2.59525	0.735529	1.85973	1.8631	0.684377
CDH1	Writer	ENSG00000039068	vagina	3.6763	1.77025	1.90606	1.91417	0.735448
RNF39	Writer	ENSG00000236967	vagina	3.12676	1.09131	2.03545	2.04045	0.861736
TRIM31	Writer	ENSG00000224168	urinary bladder	2.26176	0.387248	1.87452	1.87304	0.694325
TRIM63	Writer	ENSG00000158022	urinary bladder	2.30259	0.924018	1.37857	1.37506	0.196337
PDZRN3	Writer	ENSG00000121440	urinary bladder	3.87328	2.66981	1.20347	1.19333	0.0146079
ASB2	Writer	ENSG00000278693	urinary bladder	3.45316	1.51309	1.94006	1.93431	0.755596
AHR	Writer	ENSG00000106546	urinary bladder	3.17388	1.97254	1.20133	1.19384	0.0151184
FBXO32	Writer	ENSG00000156804	urinary bladder	4.31749	2.61611	1.70138	1.69143	0.512714
FBXL22	Writer	ENSG00000197361	urinary bladder	3.31419	1.45555	1.85864	1.85311	0.674388
STC1	Writer	ENSG00000159167	thyroid gland	4.18662	1.81536	2.37126	2.41453	1.23581
RNF144B	Writer	ENSG00000137393	thyroid gland	3.22684	1.88716	1.33968	1.38466	0.205941
RNF128	Writer	ENSG00000133135	thyroid gland	2.68102	1.43272	1.2483	1.28245	0.10373
CISH	Writer	ENSG00000114737	thyroid gland	3.62966	2.10909	1.52057	1.57083	0.392115
CDH1	Writer	ENSG00000039068	thyroid gland	3.78872	1.77025	2.01848	2.06067	0.881951
TRIM58	Writer	ENSG00000162722	thyroid gland	1.4816	0.303529	1.17808	1.18531	0.00659101
ATXN3L	Eraser	ENSG00000123594	testis	1.45862	0.039422	1.41919	1.41967	0.240949
OTUD6A	Eraser	ENSG00000189401	testis	1.70475	0.0486502	1.6561	1.65668	0.477964
OTUB2	Eraser	ENSG00000277276	testis	2.74084	0.513167	2.22767	2.23385	1.05513
SENP1	Eraser	ENSG00000079387	testis	3.14845	1.42792	1.72053	1.73771	0.55899
SENP8	Eraser	ENSG00000166192	testis	2.5177	0.997413	1.52028	1.53228	0.353563
USP6	Eraser	ENSG00000129204	testis	2.67415	0.492543	2.18161	2.18753	1.00881
USP29	Eraser	ENSG00000131864	testis	1.50408	0.0533535	1.45072	1.45137	0.272647
USP2	Eraser	ENSG00000036672	testis	4.47961	2.51812	1.96149	1.99178	0.813062
USP32	Eraser	ENSG00000170832	testis	4.62104	2.90536	1.71568	1.75063	0.571916
USP42	Eraser	ENSG00000106346	testis	2.79117	1.60451	1.18666	1.20596	0.0272401
USP44	Eraser	ENSG00000136014	testis	2.54945	0.589011	1.96043	1.96752	0.788802
UBE2U	Writer	ENSG00000177414	testis	3.56105	0.123082	3.43796	3.43944	2.26073
UBE2S	Writer	ENSG00000108106	testis	5.07892	3.05783	2.02109	2.05787	0.879154
UBE2C	Writer	ENSG00000175063	testis	2.8622	1.19117	1.67103	1.68536	0.506638
UBE2J2	Writer	ENSG00000160087	testis	4.67283	3.52362	1.14921	1.1916	0.0128788
UBE2T	Writer	ENSG00000077152	testis	2.99573	1.69414	1.3016	1.32198	0.143257
UBE2N	Writer	ENSG00000177889	testis	5.24386	3.80627	1.43759	1.48338	0.304658
DCUN1D1	Writer	ENSG00000043093	testis	5.51785	2.48696	3.03089	3.06081	1.88209
G2E3	Writer	ENSG00000092140	testis	3.45316	1.5195	1.93366	1.95194	0.773221
HERC5	Writer	ENSG00000138646	testis	3.68135	1.62147	2.05989	2.07939	0.900673
AURKA	Writer	ENSG00000087586	testis	3.11795	1.15126	1.96669	1.98053	0.801816
RNF19B	Writer	ENSG00000116514	testis	4.35157	2.63866	1.71291	1.74465	0.56593
ARIH1	Writer	ENSG00000166233	testis	3.78191	1.9858	1.79612	1.82001	0.641288
PIAS2	Writer	ENSG00000078043	testis	4.08766	1.94696	2.1407	2.16412	0.985401
BRAP	Writer	ENSG00000089234	testis	4.22975	2.26758	1.96217	1.98945	0.810727
ZNRF4	Writer	ENSG00000105428	testis	4.80402	0.142494	4.66153	4.66324	3.48452
RNF114	Writer	ENSG00000124226	testis	5.12634	3.60823	1.51811	1.56152	0.382801
TRIM37	Writer	ENSG00000108395	testis	3.89386	2.46015	1.4337	1.4633	0.284581
TRIM71	Writer	ENSG00000206557	testis	1.52606	0.131626	1.39443	1.39601	0.217295
TRIM54	Writer	ENSG00000138100	testis	3.157	0.891794	2.26521	2.27593	1.09722
RNF38	Writer	ENSG00000137075	testis	4.2485	2.6661	1.5824	1.61447	0.435751
RNF138	Writer	ENSG00000134758	testis	4.79827	2.2749	2.52337	2.55073	1.37201
PIAS4	Writer	ENSG00000105229	testis	3.64806	2.46962	1.17844	1.20814	0.0294262
TRIM17	Writer	ENSG00000162931	testis	3.76815	1.44461	2.32354	2.34092	1.1622
RNF141	Writer	ENSG00000110315	testis	4.43438	3.09973	1.33465	1.37194	0.193221
TRIM13	Writer	ENSG00000204977	testis	4.22098	2.85777	1.36321	1.39759	0.21887
TRIM36	Writer	ENSG00000152503	testis	5.11018	1.32718	3.783	3.79896	2.62025
RNF133	Writer	ENSG00000188050	testis	3.77276	0.20067	3.57209	3.57451	2.39579
TRIM50	Writer	ENSG00000146755	testis	2.27213	0.411076	1.86105	1.866	0.687277
TRAIP	Writer	ENSG00000183763	testis	2.19722	0.963113	1.23411	1.2457	0.0669795
ZSWIM2	Writer	ENSG00000163012	testis	1.6864	0.0674232	1.61898	1.61979	0.441068
RNF139	Writer	ENSG00000170881	testis	4.25277	2.71814	1.53463	1.56733	0.388609
RNF113B	Writer	ENSG00000139797	testis	3.8795	0.119858	3.75964	3.76108	2.58236
RNFT1	Writer	ENSG00000189050	testis	3.2581	1.10523	2.15286	2.16616	0.987441
COMMD3-BMI1	Writer	ENSG00000269897	testis	2.05412	0.578613	1.47551	1.48247	0.303753
CDC20	Writer	ENSG00000117399	testis	3.92197	1.07855	2.84342	2.8564	1.67768
KLHL7	Writer	ENSG00000122550	testis	3.76352	2.4707	1.29282	1.32255	0.143827
KLHL11	Writer	ENSG00000178502	testis	2.37955	0.795239	1.58431	1.59387	0.415155
KLHL10	Writer	ENSG00000161594	testis	4.07414	0.281482	3.79266	3.79605	2.61733
CUL3	Writer	ENSG00000036257	testis	5.03695	3.48983	1.54712	1.5891	0.410384
DTL	Writer	ENSG00000143476	testis	2.10413	0.265246	1.83889	1.84208	0.66336
WDR53	Writer	ENSG00000185798	testis	4.32678	2.19252	2.13426	2.16064	0.981917
DCAF1	Writer	ENSG00000145041	testis	3.97218	2.40973	1.56245	1.59144	0.412721
ASB9	Writer	ENSG00000102048	testis	3.18635	0.794309	2.39204	2.4016	1.22288
SOCS7	Writer	ENSG00000274229	testis	4.32678	2.13877	2.188	2.21373	1.03501
LRR1	Writer	ENSG00000165501	testis	3.13983	1.4242	1.71563	1.73277	0.554049
FEM1B	Writer	ENSG00000169018	testis	4.2932	2.74105	1.55214	1.58512	0.406401
CDCA3	Writer	ENSG00000111665	testis	3.11352	1.40885	1.70467	1.72162	0.542899
FBXO25	Writer	ENSG00000147364	testis	4.26268	2.55	1.71268	1.74336	0.564637
FBXW10	Writer	ENSG00000171931	testis	2.36085	0.247715	2.11314	2.11612	0.9374
FBXO15	Writer	ENSG00000141665	testis	2.09186	0.441011	1.65085	1.65616	0.47744
FBXW5	Writer	ENSG00000159069	testis	5.54048	3.95553	1.58495	1.63254	0.453819
FANCD2	Reader	ENSG00000144554	testis	2.20827	0.695341	1.51293	1.5213	0.342579
GGA1	Reader	ENSG00000100083	testis	5.20236	3.65671	1.54565	1.58964	0.410918
UBQLN3	Reader	ENSG00000175520	testis	5.0814	0.142487	4.93892	4.94063	3.76191
UBTD2	Reader	ENSG00000168246	testis	3.60005	2.3171	1.28295	1.31082	0.132105
SHARPIN	Multi	ENSG00000179526	testis	4.56954	3.413	1.15654	1.1976	0.018881
SLX4	Reader	ENSG00000188827	testis	2.45959	1.22281	1.23677	1.25148	0.072766
PARD6A	Reader	ENSG00000102981	testis	3.78872	2.14733	1.64139	1.66723	0.488507
C10orf90	Writer	ENSG00000154493	testis	1.97408	0.785615	1.18847	1.19792	0.0191984
DCAF12L1	Writer	ENSG00000198889	testis	1.74047	0.140428	1.60004	1.60173	0.423008
MEX3B	Writer	ENSG00000183496	testis	3.87536	1.02935	2.84601	2.8584	1.67968
MEX3C	Writer	ENSG00000176624	testis	3.42426	1.21379	2.21048	2.22508	1.04636
MKRN2	Writer	ENSG00000075975	testis	4.05699	2.84598	1.21101	1.24525	0.0665318
PRC1	Writer	ENSG00000198901	testis	4.03247	2.22299	1.80948	1.83622	0.657505
RNF183	Writer	ENSG00000165188	testis	1.80829	0.514939	1.29335	1.29954	0.120826
TRIM69	Writer	ENSG00000278211	testis	3.59182	1.10505	2.48677	2.50006	1.32134
UCHL1	Multi	ENSG00000154277	substantia nigra	6.15867	3.66266	2.49601	2.56679	1.38807
TRIM59	Writer	ENSG00000213186	substantia nigra	2.34181	1.18494	1.15687	1.17977	0.00104777
RNF141	Writer	ENSG00000110315	substantia nigra	4.35671	3.09973	1.25698	1.31687	0.138156
RNF220	Writer	ENSG00000187147	substantia nigra	3.86493	2.50106	1.36387	1.4122	0.233482
TRIM36	Writer	ENSG00000152503	substantia nigra	2.6174	1.32718	1.29022	1.31586	0.137143
TRIM2	Multi	ENSG00000109654	substantia nigra	4.08429	2.84806	1.23623	1.29127	0.11255
TRIM9	Writer	ENSG00000100505	substantia nigra	3.23475	1.6431	1.59165	1.6234	0.444678
TRIM41	Writer	ENSG00000146063	substantia nigra	4.24563	2.60764	1.638	1.68839	0.509669
KLHL2	Writer	ENSG00000109466	substantia nigra	3.82864	2.65019	1.17845	1.22966	0.0509413
FBXO2	Writer	ENSG00000116661	substantia nigra	5.44025	3.18983	2.25042	2.31206	1.13334
BRSK2	Reader	ENSG00000174672	substantia nigra	3.27714	1.76648	1.51066	1.5448	0.36608
BIN1	Reader	ENSG00000136717	substantia nigra	5.28219	4.10605	1.17614	1.25548	0.0767628
C10orf90	Writer	ENSG00000154493	substantia nigra	2.85071	0.785615	2.06509	2.08027	0.901554
RNFT2	Writer	ENSG00000135119	substantia nigra	2.06686	0.884008	1.18285	1.19994	0.0212178
UBE2C	Writer	ENSG00000175063	stomach	2.38876	1.19117	1.19759	1.20058	0.0218605
TRIM31	Writer	ENSG00000224168	stomach	1.94591	0.387248	1.55866	1.55963	0.380916
TRIM73	Writer	ENSG00000178809	stomach	3.12676	1.40269	1.72407	1.72759	0.548874
RNF128	Writer	ENSG00000133135	stomach	2.89037	1.43272	1.45765	1.46125	0.282531
CBLC	Writer	ENSG00000142273	stomach	2.64617	1.15572	1.49045	1.49335	0.314634
TRIM74	Writer	ENSG00000155428	stomach	2.4248	0.880392	1.54441	1.54662	0.367902
TRIM50	Writer	ENSG00000146755	stomach	3.91402	0.411076	3.50295	3.50398	2.32526
BIRC3	Writer	ENSG00000023445	stomach	3.18635	1.75787	1.42848	1.4329	0.254178
ASB2	Writer	ENSG00000278693	stomach	2.9069	1.51309	1.39381	1.39761	0.218889
EPN3	Reader	ENSG00000049283	stomach	3.65325	1.22455	2.4287	2.43177	1.25305
OASL	Reader	ENSG00000135114	stomach	2.36085	0.882807	1.47805	1.48026	0.301544
CDH1	Writer	ENSG00000039068	stomach	3.52342	1.77025	1.75317	1.75761	0.578896
EPS8L3	Writer	ENSG00000198758	stomach	3.08191	0.401451	2.68046	2.68147	1.50275
UBA7	Writer	ENSG00000182179	spleen	4.20618	2.77575	1.43043	1.44272	0.264002
UBE2C	Writer	ENSG00000175063	spleen	2.82731	1.19117	1.63614	1.64141	0.462694
PDLIM2	Writer	ENSG00000120913	spleen	5.45916	3.98494	1.47422	1.49186	0.313142
TRIM21	Writer	ENSG00000132109	spleen	3.5175	2.29963	1.21787	1.22805	0.0493311
TRIM22	Writer	ENSG00000132274	spleen	4.73092	2.90986	1.82106	1.83394	0.655225
DTX1	Writer	ENSG00000135144	spleen	2.55723	1.27841	1.27882	1.28448	0.105763
TRIM25	Writer	ENSG00000121060	spleen	3.75887	2.54871	1.21016	1.22144	0.042725
BIRC3	Writer	ENSG00000023445	spleen	3.56388	1.75787	1.80601	1.8138	0.635077
CDC20	Writer	ENSG00000117399	spleen	2.54945	1.07855	1.47089	1.47567	0.296949
ASB9	Writer	ENSG00000102048	spleen	2.34181	0.794309	1.5475	1.55101	0.372294
SOCS1	Writer	ENSG00000185338	spleen	2.98062	1.74289	1.23773	1.24544	0.0667258
CORO7	Writer	ENSG00000262246	spleen	4.06044	2.76049	1.29996	1.31218	0.133461
UBASH3A	Reader	ENSG00000160185	spleen	1.6864	0.251296	1.4351	1.43622	0.257497
UBASH3B	Reader	ENSG00000154127	spleen	2.5337	0.845494	1.6882	1.69195	0.513227
RNF166	Reader	ENSG00000158717	spleen	4.6386	2.98286	1.65575	1.66895	0.490235
LCK	Reader	ENSG00000182866	spleen	3.7013	0.946518	2.75478	2.75897	1.58026
UBD	Reader	ENSG00000213886	spleen	2.8792	1.18031	1.69889	1.70411	0.525394
NCF4	Reader	ENSG00000100365	spleen	5.10352	2.11832	2.9852	2.99458	1.81586
KLHL6	Writer	ENSG00000172578	spleen	1.82455	0.435716	1.38883	1.39076	0.212044
RNF149	Writer	ENSG00000163162	spleen	3.9982	2.68419	1.31401	1.3259	0.147177
OTUD7A	Eraser	ENSG00000169918	spinal cord	2.41591	1.09519	1.32073	1.34156	0.162841
UCHL1	Multi	ENSG00000154277	spinal cord	5.93806	3.66266	2.2754	2.34508	1.16636
RNF130	Writer	ENSG00000113269	spinal cord	4.58395	3.34139	1.24256	1.30612	0.127405
DTX4	Writer	ENSG00000110042	spinal cord	4.13677	2.26505	1.87171	1.9148	0.736083
TRIM59	Writer	ENSG00000213186	spinal cord	2.43361	1.18494	1.24868	1.27122	0.0924994
RNF13	Writer	ENSG00000082996	spinal cord	5.2575	3.60824	1.64926	1.7179	0.539177
RNF141	Writer	ENSG00000110315	spinal cord	4.58599	3.09973	1.48626	1.54522	0.366503
RNF220	Writer	ENSG00000187147	spinal cord	4.53475	2.50106	2.03369	2.08127	0.902547
TRIM36	Writer	ENSG00000152503	spinal cord	2.91777	1.32718	1.59059	1.61584	0.437119
TRIM2	Multi	ENSG00000109654	spinal cord	4.51415	2.84806	1.66609	1.72027	0.541551
TRIM9	Writer	ENSG00000100505	spinal cord	2.83908	1.6431	1.19598	1.22723	0.0485133
RFFL	Writer	ENSG00000092871	spinal cord	3.96272	2.64297	1.31975	1.37003	0.191309
TRIM41	Writer	ENSG00000146063	spinal cord	4.39815	2.60764	1.79051	1.84012	0.661397
KLHL2	Writer	ENSG00000109466	spinal cord	3.85862	2.65019	1.20843	1.25884	0.080126
FBXO2	Writer	ENSG00000116661	spinal cord	5.28117	3.18983	2.09134	2.15202	0.973302
PSEN1	Reader	ENSG00000080815	spinal cord	4.45667	3.11387	1.3428	1.40204	0.22332
BRSK2	Reader	ENSG00000174672	spinal cord	3.20275	1.76648	1.43627	1.46987	0.291151
DNAJB2	Reader	ENSG00000135924	spinal cord	5.70844	4.46668	1.24176	1.32673	0.148008
STAMBP	Multi	ENSG00000124356	spinal cord	4.01458	2.77391	1.24067	1.29344	0.114722
BIN1	Reader	ENSG00000136717	spinal cord	5.3332	4.10605	1.22715	1.30526	0.126543
C10orf90	Writer	ENSG00000154493	spinal cord	3.28466	0.785615	2.49905	2.51399	1.33527
UBA7	Writer	ENSG00000182179	small intestine	3.91202	2.77575	1.13627	1.18122	0.0025017
UBE2C	Writer	ENSG00000175063	small intestine	2.75366	1.19117	1.56249	1.58178	0.403057
TRIM31	Writer	ENSG00000224168	small intestine	2.58022	0.387248	2.19297	2.19924	1.02052
TRIM40	Writer	ENSG00000228001	small intestine	1.38629	0.114509	1.27179	1.27364	0.0949207
TRIM15	Writer	ENSG00000137384	small intestine	2.58776	0.279282	2.30848	2.313	1.13429
RNF186	Writer	ENSG00000178828	small intestine	2.04122	0.361313	1.67991	1.68576	0.50704
CBLC	Writer	ENSG00000142273	small intestine	3.14415	1.15572	1.98843	2.00714	0.828425
BIRC3	Writer	ENSG00000023445	small intestine	3.86283	1.75787	2.10496	2.13343	0.954711
CDC20	Writer	ENSG00000117399	small intestine	2.43361	1.07855	1.35506	1.37253	0.193808
ASB2	Writer	ENSG00000278693	small intestine	2.96527	1.51309	1.45218	1.47668	0.297965
LCK	Reader	ENSG00000182866	small intestine	3.19048	0.946518	2.24396	2.25929	1.08057
UBD	Reader	ENSG00000213886	small intestine	3.47507	1.18031	2.29476	2.31387	1.13515
NCF4	Reader	ENSG00000100365	small intestine	3.78419	2.11832	1.66587	1.70017	0.521456
CDH1	Writer	ENSG00000039068	small intestine	3.7495	1.77025	1.97926	2.00793	0.829207
EPS8L3	Writer	ENSG00000198758	small intestine	4.63279	0.401451	4.23133	4.23783	3.05912
KLHL6	Writer	ENSG00000172578	small intestine	1.75786	0.435716	1.32214	1.3292	0.150479
ZC3H12A	Eraser	ENSG00000163874	skin	3.76815	2.20738	1.56077	1.53337	0.354656
OTUB2	Eraser	ENSG00000277276	skin	2.00148	0.513167	1.48831	1.48194	0.303225
UBE2C	Writer	ENSG00000175063	skin	2.6174	1.19117	1.42622	1.41144	0.23272
TNFAIP3	Multi	ENSG00000118503	skin	3.76815	2.51796	1.2502	1.21895	0.0402282
MAP3K1	Writer	ENSG00000095015	skin	2.62467	1.33576	1.28891	1.27233	0.093616
RNF43	Writer	ENSG00000108375	skin	2.5177	1.30692	1.21077	1.19455	0.0158341
CBLC	Writer	ENSG00000142273	skin	3.7281	1.15572	2.57238	2.55803	1.37931
TRIM35	Writer	ENSG00000104228	skin	3.50556	2.07018	1.43537	1.40968	0.230964
TRAF3IP2	Writer	ENSG00000056972	skin	3.55249	2.32724	1.22525	1.19636	0.0176453
GAN	Writer	ENSG00000261609	skin	2.94444	1.1122	1.83224	1.81843	0.639714
KCTD11	Writer	ENSG00000213859	skin	3.58074	2.19727	1.38346	1.35619	0.177474
DDB2	Writer	ENSG00000134574	skin	3.39451	2.0834	1.31111	1.28525	0.106531
RAB40C	Writer	ENSG00000197562	skin	4.06903	2.80781	1.26122	1.22637	0.0476554
FBXO27	Writer	ENSG00000283021	skin	3.29584	1.87166	1.42418	1.40095	0.222234
SIK1	Reader	ENSG00000142178	skin	4.3386	2.13974	2.19885	2.1723	0.99358
EPN3	Reader	ENSG00000049283	skin	3.3499	1.22455	2.12535	2.11015	0.931434
NOD2	Reader	ENSG00000167207	skin	2.70136	0.735529	1.96583	1.9567	0.777985
PARD6G	Reader	ENSG00000178184	skin	3.40453	1.64643	1.75809	1.73766	0.558938
CDH1	Writer	ENSG00000039068	skin	4.01998	1.77025	2.24974	2.22777	1.04905
RNF39	Writer	ENSG00000236967	skin	4.15104	1.09131	3.05973	3.04619	1.86747
TRIM7	Writer	ENSG00000146054	skin	3.3673	1.47244	1.89486	1.87658	0.697866
ZRANB1	Eraser	ENSG00000019995	skeletal muscle	3.99636	2.47841	1.51795	1.21173	0.0330135
USP6	Eraser	ENSG00000129204	skeletal muscle	2.74084	0.492543	2.2483	2.18744	1.00872
USP2	Eraser	ENSG00000036672	skeletal muscle	5.10473	2.51812	2.58661	2.27549	1.09677
USP38	Eraser	ENSG00000170185	skeletal muscle	3.5582	1.66938	1.88882	1.68256	0.503844
USP13	Eraser	ENSG00000058056	skeletal muscle	5.01993	1.56486	3.45506	3.26172	2.083
USP28	Eraser	ENSG00000048028	skeletal muscle	4.05004	2.21865	1.83139	1.55727	0.378547
UBE2G1	Multi	ENSG00000132388	skeletal muscle	5.01926	3.14839	1.87087	1.48187	0.303155
UBE2D1	Writer	ENSG00000072401	skeletal muscle	4.28496	1.96847	2.3165	2.07329	0.894567
DCUN1D2	Writer	ENSG00000150401	skeletal muscle	4.31615	2.44904	1.86712	1.56453	0.385809
NEDD4	Writer	ENSG00000069869	skeletal muscle	4.23555	1.45576	2.7798	2.59993	1.42121
WWP1	Writer	ENSG00000123124	skeletal muscle	4.56122	2.8996	1.66162	1.30336	0.12464
HECTD1	Writer	ENSG00000092148	skeletal muscle	5.39907	3.69227	1.70679	1.2506	0.071877
HDAC4	Writer	ENSG00000068024	skeletal muscle	4.08933	1.90502	2.18431	1.94893	0.770215
MIB2	Writer	ENSG00000197530	skeletal muscle	3.81331	2.31876	1.49455	1.20805	0.0293339
TRIM54	Writer	ENSG00000138100	skeletal muscle	6.37417	0.891794	5.48238	5.37219	4.19347
TRIM63	Writer	ENSG00000158022	skeletal muscle	7.57692	0.924018	6.6529	6.53873	5.36001
RNF123	Writer	ENSG00000164068	skeletal muscle	5.06512	2.91434	2.15078	1.79071	0.611987
TRIM72	Writer	ENSG00000177238	skeletal muscle	4.81462	0.340722	4.4739	4.4318	3.25308
COMMD3-BMI1	Writer	ENSG00000269897	skeletal muscle	2.00148	0.578613	1.42287	1.35138	0.172658
KBTBD13	Writer	ENSG00000234438	skeletal muscle	1.54756	0.0962192	1.45134	1.43945	0.260736
KLHL21	Writer	ENSG00000162413	skeletal muscle	5.14866	3.28604	1.86261	1.45661	0.27789
KLHL40	Writer	ENSG00000157119	skeletal muscle	6.07695	0.342171	5.73478	5.69251	4.51379
KLHL41	Writer	ENSG00000239474	skeletal muscle	8.45274	1.40429	7.04845	6.87494	5.69623
RHOBTB1	Writer	ENSG00000072422	skeletal muscle	4.00915	2.05705	1.9521	1.69794	0.519224
CUL4A	Writer	ENSG00000139842	skeletal muscle	5.13697	3.42216	1.71482	1.292	0.113277
DCAF6	Writer	ENSG00000143164	skeletal muscle	6.1717	3.22798	2.94372	2.54489	1.36617
ASB11	Writer	ENSG00000165192	skeletal muscle	3.7542	0.23915	3.51505	3.4855	2.30678
ASB12	Writer	ENSG00000198881	skeletal muscle	4.12875	0.374697	3.75405	3.70775	2.52903
ASB15	Writer	ENSG00000146809	skeletal muscle	3.53223	0.247475	3.28475	3.25417	2.07546
ASB4	Writer	ENSG00000005981	skeletal muscle	2.68102	0.573021	2.108	2.0372	0.858483
CISH	Writer	ENSG00000114737	skeletal muscle	3.72086	2.10909	1.61177	1.35118	0.172464
ASB8	Writer	ENSG00000177981	skeletal muscle	5.39635	3.02512	2.37124	1.99747	0.81875
ASB2	Writer	ENSG00000278693	skeletal muscle	6.16142	1.51309	4.64833	4.46138	3.28266
FBXO10	Writer	ENSG00000147912	skeletal muscle	3.43399	1.69097	1.74301	1.53409	0.355369
FBXO32	Writer	ENSG00000156804	skeletal muscle	6.48586	2.61611	3.86974	3.54651	2.36779
FBXO40	Writer	ENSG00000163833	skeletal muscle	4.24133	0.277027	3.9643	3.93007	2.75135
FBXO31	Writer	ENSG00000103264	skeletal muscle	4.2017	2.62752	1.57418	1.24954	0.0708216
TOM1	Multi	ENSG00000100284	skeletal muscle	5.37805	3.43276	1.94529	1.52116	0.342442
USP25	Multi	ENSG00000155313	skeletal muscle	4.47392	2.71939	1.75453	1.41853	0.239815
UBAC1	Reader	ENSG00000130560	skeletal muscle	5.71966	3.4684	2.25126	1.82272	0.644004
RAD23A	Multi	ENSG00000179262	skeletal muscle	6.70061	4.21292	2.48769	1.96716	0.788443
OPTN	Reader	ENSG00000123240	skeletal muscle	6.78852	4.04809	2.74043	2.24028	1.06156
PLAA	Reader	ENSG00000137055	skeletal muscle	3.94546	2.41616	1.52929	1.23077	0.0520469
BIN1	Reader	ENSG00000136717	skeletal muscle	7.5346	4.10605	3.42855	2.92123	1.74251
ZFAND5	Reader	ENSG00000107372	skeletal muscle	6.39175	4.63729	1.75446	1.1815	0.00278162
NEURL1	Writer	ENSG00000107954	skeletal muscle	4.72739	2.10993	2.61746	2.35677	1.17805
PINK1	Writer	ENSG00000158828	skeletal muscle	5.96255	4.2306	1.73195	1.20924	0.0305237
TRIM7	Writer	ENSG00000146054	skeletal muscle	4.47278	1.47244	3.00034	2.81842	1.6397
TRIM54	Writer	ENSG00000138100	salivary gland	2.36085	0.891794	1.46906	1.48108	0.302361
TRIM63	Writer	ENSG00000158022	salivary gland	2.37024	0.924018	1.44623	1.45868	0.279962
CBLC	Writer	ENSG00000142273	salivary gland	2.67415	1.15572	1.51842	1.534	0.355283
DTX2	Writer	ENSG00000091073	salivary gland	3.45632	2.25198	1.20433	1.23469	0.0559667
KLHL40	Writer	ENSG00000157119	salivary gland	1.66771	0.342171	1.32554	1.33015	0.151429
KLHL41	Writer	ENSG00000239474	salivary gland	3.98155	1.40429	2.57726	2.59619	1.41747
EPN3	Reader	ENSG00000049283	salivary gland	2.50144	1.22455	1.27688	1.29339	0.114668
MAP1LC3C	Reader	ENSG00000197769	salivary gland	2.16332	0.756585	1.40674	1.41694	0.238216
UBD	Reader	ENSG00000213886	salivary gland	2.75366	1.18031	1.57335	1.58926	0.41054
CDH1	Writer	ENSG00000039068	salivary gland	3.89386	1.77025	2.12361	2.14747	0.968755
RNF183	Writer	ENSG00000165188	salivary gland	2.06686	0.514939	1.55192	1.55886	0.380146
RNF39	Writer	ENSG00000236967	salivary gland	2.82731	1.09131	1.73601	1.75072	0.571998
UFSP2	Eraser	ENSG00000109775	retina	4.05872	2.77339	1.28533	1.39879	0.220067
USP2	Eraser	ENSG00000036672	retina	4.35543	2.51812	1.83731	1.94032	0.7616
USP10	Eraser	ENSG00000103194	retina	3.98713	2.37704	1.61009	1.70733	0.528611
USP32	Eraser	ENSG00000170832	retina	4.09933	2.90536	1.19397	1.31283	0.134107
USP28	Eraser	ENSG00000048028	retina	3.34286	2.21865	1.12421	1.21497	0.0362508
USP37	Eraser	ENSG00000135913	retina	2.31254	1.03963	1.27291	1.31544	0.136718
BIRC6	Multi	ENSG00000115760	retina	2.81541	1.40991	1.4055	1.46317	0.284456
KCTD7	Writer	ENSG00000243335	retina	4.20916	2.62776	1.5814	1.68889	0.510174
HERC3	Writer	ENSG00000138641	retina	4.75445	2.54007	2.21438	2.31829	1.13957
SMURF2	Writer	ENSG00000108854	retina	2.61007	1.42762	1.18245	1.24085	0.0621347
HACE1	Writer	ENSG00000085382	retina	2.5337	1.29597	1.23773	1.29074	0.112026
G2E3	Writer	ENSG00000092140	retina	2.70136	1.5195	1.18186	1.24402	0.0653057
MAP3K1	Writer	ENSG00000095015	retina	3.33577	1.33576	2.00001	2.05466	0.875938
RNF170	Writer	ENSG00000120925	retina	3.60821	2.33998	1.26823	1.36395	0.185235
RNF150	Writer	ENSG00000170153	retina	3.49953	1.6394	1.86013	1.9272	0.748477
RNF182	Writer	ENSG00000180537	retina	2.29253	0.897583	1.39495	1.43167	0.252951
PPARA	Writer	ENSG00000186951	retina	2.96527	1.83443	1.13085	1.20589	0.0271705
TTC3	Writer	ENSG00000182670	retina	4.16667	2.65945	1.50722	1.61601	0.437291
MID2	Writer	ENSG00000080561	retina	2.77259	1.60417	1.16842	1.23405	0.0553287
SHPRH	Writer	ENSG00000146414	retina	2.85647	1.26476	1.59171	1.64345	0.464731
DZIP3	Writer	ENSG00000198919	retina	3.43721	2.08715	1.35006	1.43544	0.256722
TRIM36	Writer	ENSG00000152503	retina	3.81991	1.32718	2.49273	2.54702	1.3683
HLTF	Writer	ENSG00000071794	retina	3.36384	2.25765	1.10619	1.19855	0.0198318
TRIM9	Writer	ENSG00000100505	retina	3.09558	1.6431	1.45247	1.51969	0.340972
PCGF1	Writer	ENSG00000115289	retina	2.95491	1.14809	1.80683	1.85379	0.675073
COMMD3-BMI1	Writer	ENSG00000269897	retina	2.41591	0.578613	1.8373	1.86097	0.682253
RCBTB1	Writer	ENSG00000136144	retina	3.93183	2.58305	1.34877	1.45444	0.275723
KLHL11	Writer	ENSG00000178502	retina	2.09186	0.795239	1.29663	1.32916	0.150439
KLHL41	Writer	ENSG00000239474	retina	2.84491	1.40429	1.44062	1.49807	0.319348
KLHL8	Writer	ENSG00000145332	retina	3.34639	1.5499	1.79649	1.8599	0.681177
KCTD6	Writer	ENSG00000168301	retina	3.85439	2.68362	1.17078	1.28056	0.101841
RHOBTB1	Writer	ENSG00000072422	retina	3.23868	2.05705	1.18163	1.26578	0.0870612
DDB1	Writer	ENSG00000167986	retina	5.10534	3.8378	1.26754	1.42454	0.245818
ASB8	Writer	ENSG00000177981	retina	4.31482	3.02512	1.2897	1.41345	0.234736
WSB1	Writer	ENSG00000109046	retina	4.35286	3.26762	1.08523	1.21891	0.0401864
RICTOR	Writer	ENSG00000164327	retina	3.31419	2.02362	1.29057	1.37335	0.194633
CDCA3	Writer	ENSG00000111665	retina	4.21804	1.40885	2.80919	2.86682	1.68811
FBXL17	Writer	ENSG00000145743	retina	3.2884	2.05833	1.23007	1.31427	0.135553
TBL1XR1	Writer	ENSG00000177565	retina	3.78646	2.05537	1.73109	1.81517	0.636456
GGA2	Reader	ENSG00000103365	retina	4.39445	3.0629	1.33155	1.45685	0.278131
BRSK2	Reader	ENSG00000174672	retina	2.92316	1.76648	1.15668	1.22894	0.0502257
AMPH	Reader	ENSG00000078053	retina	4.21213	1.77689	2.43524	2.50793	1.32921
PARD6B	Reader	ENSG00000124171	retina	2.30259	0.920751	1.38183	1.4195	0.240782
UBXN4	Reader	ENSG00000144224	retina	4.4705	3.21261	1.25788	1.38931	0.210588
KLHL18	Writer	ENSG00000114648	retina	3.06339	1.90596	1.15743	1.2354	0.0566833
MEX3C	Writer	ENSG00000176624	retina	2.76632	1.21379	1.55253	1.60219	0.423467
MKRN3	Writer	ENSG00000179455	retina	2.30259	0.602936	1.69965	1.72431	0.545595
NEURL1	Writer	ENSG00000107954	retina	3.71113	2.10993	1.6012	1.68751	0.508795
SAG	Writer	ENSG00000281857	retina	7.29966	0.331718	6.96794	6.98151	5.8028
RASD2	Writer	ENSG00000100302	putamen	5.31271	1.83609	3.47663	3.50907	2.33035
UCHL1	Multi	ENSG00000154277	putamen	5.63157	3.66266	1.96891	2.03363	0.854911
RNF208	Writer	ENSG00000212864	putamen	4.34251	2.92563	1.41687	1.46857	0.289851
TRIM17	Writer	ENSG00000162931	putamen	2.72785	1.44461	1.28324	1.30877	0.130048
TRIM46	Writer	ENSG00000163462	putamen	2.31254	1.05051	1.26203	1.28059	0.101871
TRIM9	Writer	ENSG00000100505	putamen	3.63495	1.6431	1.99185	2.02088	0.842164
KLHL2	Writer	ENSG00000109466	putamen	3.86703	2.65019	1.21683	1.26366	0.084946
RHOBTB2	Writer	ENSG00000008853	putamen	3.85862	2.51801	1.34062	1.38511	0.206393
FBXO2	Writer	ENSG00000116661	putamen	5.3048	3.18983	2.11497	2.17133	0.992614
BRSK2	Reader	ENSG00000174672	putamen	3.58352	1.76648	1.81704	1.84825	0.669535
BIN1	Reader	ENSG00000136717	putamen	5.23538	4.10605	1.12933	1.20189	0.0231668
PARD6A	Reader	ENSG00000102981	putamen	3.32504	2.14733	1.1777	1.21565	0.0369309
C10orf90	Writer	ENSG00000154493	putamen	2.5337	0.785615	1.74808	1.76196	0.583246
KCTD17	Writer	ENSG00000100379	putamen	5.0689	2.8625	2.2064	2.25699	1.07827
NEURL1	Writer	ENSG00000107954	putamen	3.43076	2.10993	1.32083	1.35811	0.179391
RNFT2	Writer	ENSG00000135119	putamen	2.23001	0.884008	1.34601	1.36163	0.182909
ZC3H12A	Eraser	ENSG00000163874	prostate	3.42426	2.20738	1.21688	1.261	0.0822855
USP43	Eraser	ENSG00000154914	prostate	2.38876	1.13199	1.25678	1.2794	0.100685
NEDD4L	Writer	ENSG00000049759	prostate	4.18662	2.98048	1.20614	1.26572	0.0870014
CBLC	Writer	ENSG00000142273	prostate	2.55723	1.15572	1.4015	1.42461	0.245887
SOCS2	Writer	ENSG00000120833	prostate	4.42004	2.95914	1.4609	1.52006	0.341337
ASB2	Writer	ENSG00000278693	prostate	2.74084	1.51309	1.22775	1.25799	0.0792752
EPN3	Reader	ENSG00000049283	prostate	2.38876	1.22455	1.16421	1.18869	0.00996862
UBD	Reader	ENSG00000213886	prostate	2.56495	1.18031	1.38464	1.40823	0.229514
CDH1	Writer	ENSG00000039068	prostate	3.02529	1.77025	1.25505	1.29043	0.111714
FBXL22	Writer	ENSG00000197361	prostate	2.89591	1.45555	1.44036	1.46946	0.290742
STC1	Writer	ENSG00000159167	pituitary gland	3.40453	1.81536	1.58917	1.63467	0.455952
UCHL1	Multi	ENSG00000154277	pituitary gland	5.66504	3.66266	2.00238	2.09419	0.915468
DZIP3	Writer	ENSG00000198919	pituitary gland	3.24649	2.08715	1.15934	1.21166	0.0329397
TRIM36	Writer	ENSG00000152503	pituitary gland	2.67415	1.32718	1.34697	1.38024	0.201517
ASB4	Writer	ENSG00000005981	pituitary gland	2.24071	0.573021	1.66769	1.68205	0.503334
FBXO10	Writer	ENSG00000147912	pituitary gland	2.8679	1.69097	1.17693	1.21931	0.0405933
FBXO2	Writer	ENSG00000116661	pituitary gland	4.78999	3.18983	1.60016	1.68011	0.501395
AP1G2	Reader	ENSG00000213983	pituitary gland	4.23266	3.07145	1.16121	1.2382	0.0594792
AMPH	Reader	ENSG00000078053	pituitary gland	3.10906	1.77689	1.33217	1.37671	0.197993
PARD6A	Reader	ENSG00000102981	pituitary gland	3.44681	2.14733	1.29948	1.3533	0.174582
RNF128	Writer	ENSG00000133135	pancreas	2.66723	1.43272	1.23451	1.24417	0.0654528
TRAF5	Writer	ENSG00000082512	pancreas	3.10906	1.8084	1.30066	1.31286	0.134139
RNF186	Writer	ENSG00000178828	pancreas	3.80221	0.361313	3.4409	3.44333	2.26461
PELI2	Writer	ENSG00000139946	pancreas	3.03495	1.79278	1.24217	1.25426	0.075541
CBLC	Writer	ENSG00000142273	pancreas	3.08191	1.15572	1.92619	1.93398	0.755261
TRIM50	Writer	ENSG00000146755	pancreas	3.41115	0.411076	3.00007	3.00284	1.82413
NLE1	Writer	ENSG00000073536	pancreas	3.21487	1.99083	1.22404	1.23747	0.0587484
SPSB4	Writer	ENSG00000175093	pancreas	2.09186	0.353035	1.73883	1.74121	0.562491
FBXO2	Writer	ENSG00000116661	pancreas	4.48413	3.18983	1.2943	1.31581	0.137095
PSEN2	Reader	ENSG00000143801	pancreas	3.84802	2.62786	1.22015	1.23788	0.0591567
BRSK2	Reader	ENSG00000174672	pancreas	4.66438	1.76648	2.8979	2.90981	1.7311
EPN3	Reader	ENSG00000049283	pancreas	2.59525	1.22455	1.3707	1.37896	0.200241
UBD	Reader	ENSG00000213886	pancreas	3.3499	1.18031	2.16959	2.17755	0.998835
HERPUD1	Reader	ENSG00000051108	pancreas	5.80483	4.2735	1.53134	1.56016	0.381441
PARD6A	Reader	ENSG00000102981	pancreas	3.37074	2.14733	1.22341	1.23789	0.0591695
CDH1	Writer	ENSG00000039068	pancreas	4.11087	1.77025	2.34063	2.35257	1.17385
FBXW12	Writer	ENSG00000164049	pancreas	1.84055	0.126395	1.71415	1.71501	0.536288
LNX2	Writer	ENSG00000139517	pancreas	2.76632	1.58853	1.17779	1.1885	0.00978135
TNFAIP3	Multi	ENSG00000118503	ovary	4.23555	2.51796	1.7176	1.70813	0.529414
RNF122	Writer	ENSG00000133874	ovary	3.90197	2.26873	1.63324	1.62471	0.445991
PDZRN3	Writer	ENSG00000121440	ovary	4.13677	2.66981	1.46696	1.45692	0.278201
SIK1	Reader	ENSG00000142178	ovary	3.33577	2.13974	1.19603	1.18798	0.00926441
EPN3	Reader	ENSG00000049283	ovary	2.43361	1.22455	1.20906	1.20446	0.0257374
MAP3K5	Reader	ENSG00000197442	ovary	3.88978	2.61699	1.27278	1.26295	0.0842272
UBXN8	Reader	ENSG00000104691	ovary	3.34639	1.87247	1.47392	1.46688	0.288157
USP11	Eraser	ENSG00000102226	nucleus accumbens	4.97673	3.83175	1.14498	1.20817	0.0294545
RASD2	Writer	ENSG00000100302	nucleus accumbens	4.51525	1.83609	2.67916	2.70944	1.53072
UCHL1	Multi	ENSG00000154277	nucleus accumbens	6.25133	3.66266	2.58866	2.64907	1.47035
RNF208	Writer	ENSG00000212864	nucleus accumbens	4.34899	2.92563	1.42335	1.4716	0.292883
PJA1	Writer	ENSG00000181191	nucleus accumbens	4.22683	3.06674	1.16009	1.21067	0.0319533
TRIM17	Writer	ENSG00000162931	nucleus accumbens	3.16548	1.44461	1.72086	1.74469	0.565968
TRIM46	Writer	ENSG00000163462	nucleus accumbens	2.59525	1.05051	1.54475	1.56207	0.383352
TRIM9	Writer	ENSG00000100505	nucleus accumbens	3.79324	1.6431	2.15014	2.17723	0.998516
KLHL2	Writer	ENSG00000109466	nucleus accumbens	3.95891	2.65019	1.30871	1.35242	0.173703
FBXO2	Writer	ENSG00000116661	nucleus accumbens	5.0733	3.18983	1.88347	1.93607	0.757355
FBXO44	Writer	ENSG00000132879	nucleus accumbens	5.12575	3.86674	1.25901	1.32278	0.144062
BRSK2	Reader	ENSG00000174672	nucleus accumbens	3.69138	1.76648	1.9249	1.95403	0.77531
UBXN11	Reader	ENSG00000158062	nucleus accumbens	3.94352	2.77874	1.16479	1.21061	0.0318952
C10orf90	Writer	ENSG00000154493	nucleus accumbens	1.98787	0.785615	1.20226	1.21522	0.0364974
IL17RB	Writer	ENSG00000056736	nucleus accumbens	2.92852	1.6817	1.24682	1.27455	0.0958357
KCTD17	Writer	ENSG00000100379	nucleus accumbens	4.67563	2.8625	1.81313	1.86034	0.681617
NEURL1	Writer	ENSG00000107954	nucleus accumbens	3.87536	2.10993	1.76543	1.80023	0.621507
RNFT2	Writer	ENSG00000135119	nucleus accumbens	2.20827	0.884008	1.32427	1.33885	0.160127
SAG	Writer	ENSG00000281857	nucleus accumbens	1.56862	0.331718	1.2369	1.24237	0.0636498
ZC3H12A	Eraser	ENSG00000163874	lung	3.72086	2.20738	1.51348	1.55776	0.379042
TNFAIP3	Multi	ENSG00000118503	lung	4.05526	2.51796	1.5373	1.58781	0.409094
RNF122	Writer	ENSG00000133874	lung	3.40784	2.26873	1.13911	1.18462	0.00590161
BIRC3	Writer	ENSG00000023445	lung	3.25424	1.75787	1.49637	1.53164	0.352919
BCL6B	Writer	ENSG00000161940	lung	3.40453	1.77084	1.63369	1.66921	0.490493
RHOBTB2	Writer	ENSG00000008853	lung	3.94932	2.51801	1.43131	1.48183	0.303107
SOCS3	Writer	ENSG00000184557	lung	5.47185	3.72425	1.7476	1.82231	0.643588
SOCS2	Writer	ENSG00000120833	lung	4.14946	2.95914	1.19032	1.24969	0.0709666
CISH	Writer	ENSG00000114737	lung	3.37417	2.10909	1.26508	1.30739	0.128668
AHR	Writer	ENSG00000106546	lung	3.16125	1.97254	1.1887	1.22827	0.0495539
LCK	Reader	ENSG00000182866	lung	2.31254	0.946518	1.36602	1.38501	0.206287
MAP1LC3C	Reader	ENSG00000197769	lung	1.93152	0.756585	1.17494	1.19011	0.011395
OASL	Reader	ENSG00000135114	lung	2.16332	0.882807	1.28052	1.29823	0.119507
NCF4	Reader	ENSG00000100365	lung	3.83945	2.11832	1.72113	1.76363	0.58491
KLHL6	Writer	ENSG00000172578	lung	1.60944	0.435716	1.17372	1.18246	0.00374427
USP43	Eraser	ENSG00000154914	liver	2.32239	1.13199	1.1904	1.17907	0.000349698
SIAH2	Writer	ENSG00000181788	liver	4.13836	2.88052	1.25784	1.22901	0.0502879
RNF152	Writer	ENSG00000176641	liver	3.06805	1.69684	1.37121	1.35423	0.175507
RFPL4A	Writer	ENSG00000223638	liver	1.4816	0.0856144	1.39599	1.39513	0.216414
PPARA	Writer	ENSG00000186951	liver	3.54096	1.83443	1.70653	1.68817	0.509449
DTX4	Writer	ENSG00000110042	liver	3.52046	2.26505	1.25541	1.23273	0.0540146
RNF128	Writer	ENSG00000133135	liver	3.93378	1.43272	2.50107	2.48672	1.308
TRIM15	Writer	ENSG00000137384	liver	2.74727	0.279282	2.46799	2.46519	1.28647
SYVN1	Writer	ENSG00000162298	liver	4.78332	3.39256	1.39076	1.35679	0.178074
CBLC	Writer	ENSG00000142273	liver	3.10459	1.15572	1.94886	1.93729	0.758574
BIRC3	Writer	ENSG00000023445	liver	3.05871	1.75787	1.30084	1.28324	0.104521
DCAF11	Writer	ENSG00000100897	liver	4.69226	3.30113	1.39113	1.35808	0.179363
ASB9	Writer	ENSG00000102048	liver	2.33214	0.794309	1.53783	1.52988	0.351164
CISH	Writer	ENSG00000114737	liver	4.13035	2.10909	2.02126	2.00015	0.82143
SOCS1	Writer	ENSG00000185338	liver	3.33577	1.74289	1.59288	1.57543	0.396712
FBXO17	Writer	ENSG00000282954	liver	4.23989	2.53566	1.70423	1.67884	0.500124
TOM1L1	Reader	ENSG00000141198	liver	3.78419	2.40866	1.37553	1.35141	0.172694
ESR1	Reader	ENSG00000091831	liver	2.45959	1.2657	1.19389	1.18122	0.00250186
FXN	Reader	ENSG00000165060	liver	3.69138	2.39726	1.29412	1.27012	0.0914019
GCH1	Reader	ENSG00000131979	liver	3.63759	1.08946	2.54813	2.53722	1.3585
OASL	Reader	ENSG00000135114	liver	2.55723	0.882807	1.67442	1.66558	0.486863
UBD	Reader	ENSG00000213886	liver	3.28466	1.18031	2.10435	2.09254	0.913818
CDH1	Writer	ENSG00000039068	liver	3.08191	1.77025	1.31166	1.29394	0.115224
F12	Writer	ENSG00000131187	liver	6.41428	0.561752	5.85253	5.8469	4.66818
IL17RB	Writer	ENSG00000056736	liver	3.02529	1.6817	1.34359	1.32675	0.148032
TRAF4	Writer	ENSG00000076604	liver	4.12066	2.8484	1.27226	1.24374	0.0650233
TRIB3	Writer	ENSG00000101255	liver	4.40794	1.89945	2.50849	2.48948	1.31076
RNF152	Writer	ENSG00000176641	kidney	3.04452	1.69684	1.34768	1.39149	0.212776
TRIM6	Writer	ENSG00000121236	kidney	2.5177	0.82135	1.69635	1.71755	0.538835
TRIM15	Writer	ENSG00000137384	kidney	1.93152	0.279282	1.65224	1.65945	0.480731
RNF186	Writer	ENSG00000178828	kidney	3.27714	0.361313	2.91583	2.92516	1.74644
TRIM50	Writer	ENSG00000146755	kidney	2.02815	0.411076	1.61707	1.62769	0.448968
ASB9	Writer	ENSG00000102048	kidney	2.19722	0.794309	1.40292	1.42342	0.244705
NEURL2	Writer	ENSG00000124257	kidney	3.29213	1.81943	1.47269	1.51967	0.340951
CISH	Writer	ENSG00000114737	kidney	3.87536	2.10909	1.76627	1.82072	0.642004
FBXO17	Writer	ENSG00000282954	kidney	3.77276	2.53566	1.2371	1.30257	0.123853
TOM1L1	Reader	ENSG00000141198	kidney	3.79324	2.40866	1.38458	1.44677	0.268048
UBD	Reader	ENSG00000213886	kidney	3.17388	1.18031	1.99357	2.02404	0.845324
PARD6B	Reader	ENSG00000124171	kidney	2.19722	0.920751	1.27647	1.30025	0.121529
IL17RB	Writer	ENSG00000056736	kidney	3.80444	1.6817	2.12273	2.16615	0.987436
LHX1	Writer	ENSG00000274577	kidney	2.45959	0.27463	2.18496	2.19205	1.01333
RNF183	Writer	ENSG00000165188	kidney	2.50144	0.514939	1.9865	1.99979	0.821074
USP27X	Eraser	ENSG00000273820	hypothalamus	2.68785	1.40143	1.28642	1.31852	0.139799
UCHL1	Multi	ENSG00000154277	hypothalamus	6.69506	3.66266	3.03239	3.11629	1.93757
RNF182	Writer	ENSG00000180537	hypothalamus	2.07944	0.897583	1.18186	1.20242	0.023699
RNF208	Writer	ENSG00000212864	hypothalamus	4.17899	2.92563	1.25336	1.32037	0.141651
TRIM36	Writer	ENSG00000152503	hypothalamus	2.68102	1.32718	1.35384	1.38424	0.205523
TRIM46	Writer	ENSG00000163462	hypothalamus	2.26176	1.05051	1.21125	1.23532	0.0565971
TRIM9	Writer	ENSG00000100505	hypothalamus	3.34286	1.6431	1.69976	1.73739	0.558676
FBXO2	Writer	ENSG00000116661	hypothalamus	5.28371	3.18983	2.09388	2.16694	0.988226
BRSK2	Reader	ENSG00000174672	hypothalamus	3.57235	1.76648	1.80586	1.84633	0.667608
AMPH	Reader	ENSG00000078053	hypothalamus	3.31419	1.77689	1.5373	1.578	0.399279
C10orf90	Writer	ENSG00000154493	hypothalamus	2.19722	0.785615	1.41161	1.4296	0.250886
NEURL1	Writer	ENSG00000107954	hypothalamus	3.24649	2.10993	1.13656	1.18489	0.00617061
RNFT2	Writer	ENSG00000135119	hypothalamus	2.28238	0.884008	1.39837	1.41862	0.239904
UCHL1	Multi	ENSG00000154277	hippocampus	6.06704	3.66266	2.40437	2.46336	1.28464
RNF182	Writer	ENSG00000180537	hippocampus	2.4248	0.897583	1.52722	1.54167	0.362956
RNF208	Writer	ENSG00000212864	hippocampus	4.77068	2.92563	1.84505	1.89217	0.713448
RNF220	Writer	ENSG00000187147	hippocampus	3.8373	2.50106	1.33624	1.37652	0.1978
TRIM36	Writer	ENSG00000152503	hippocampus	2.67415	1.32718	1.34697	1.36834	0.189624
TRIM2	Multi	ENSG00000109654	hippocampus	4.3108	2.84806	1.46274	1.50861	0.329888
TRIM46	Writer	ENSG00000163462	hippocampus	2.38876	1.05051	1.33825	1.35517	0.176453
TRIM9	Writer	ENSG00000100505	hippocampus	3.7013	1.6431	2.0582	2.08466	0.905942
TRIM41	Writer	ENSG00000146063	hippocampus	3.81991	2.60764	1.21227	1.25427	0.0755495
KLHL2	Writer	ENSG00000109466	hippocampus	4.07923	2.65019	1.42904	1.47172	0.293001
ZBTB18	Writer	ENSG00000179456	hippocampus	4.14472	2.73991	1.40481	1.44894	0.27022
FBXO2	Writer	ENSG00000116661	hippocampus	5.28877	3.18983	2.09894	2.15031	0.971594
BRSK2	Reader	ENSG00000174672	hippocampus	3.95316	1.76648	2.18668	2.21513	1.03641
BIN1	Reader	ENSG00000136717	hippocampus	5.39181	4.10605	1.28576	1.35189	0.173167
AMPH	Reader	ENSG00000078053	hippocampus	3.12676	1.77689	1.34987	1.37849	0.19977
PARD6A	Reader	ENSG00000102981	hippocampus	3.50556	2.14733	1.35823	1.39281	0.21409
C10orf90	Writer	ENSG00000154493	hippocampus	2.73437	0.785615	1.94875	1.96141	0.782686
KCTD17	Writer	ENSG00000100379	hippocampus	4.28082	2.8625	1.41832	1.46442	0.285704
NEURL1	Writer	ENSG00000107954	hippocampus	3.70868	2.10993	1.59875	1.63273	0.454013
RNFT2	Writer	ENSG00000135119	hippocampus	2.20827	0.884008	1.32427	1.3385	0.159784
OTUD1	Eraser	ENSG00000165312	heart muscle	3.56953	2.26811	1.30142	1.28238	0.103663
USP2	Eraser	ENSG00000036672	heart muscle	4.08261	2.51812	1.56449	1.54335	0.364629
USP13	Eraser	ENSG00000058056	heart muscle	3.20275	1.56486	1.63788	1.62475	0.446028
USP28	Eraser	ENSG00000048028	heart muscle	3.80666	2.21865	1.58801	1.56938	0.390662
DCUN1D2	Writer	ENSG00000150401	heart muscle	4.08092	2.44904	1.63188	1.61132	0.432604
STC1	Writer	ENSG00000159167	heart muscle	3.20275	1.81536	1.38739	1.37215	0.193428
TRIM54	Writer	ENSG00000138100	heart muscle	5.06133	0.891794	4.16953	4.16205	2.98333
TRIM63	Writer	ENSG00000158022	heart muscle	5.28219	0.924018	4.35817	4.35041	3.17169
KLHL41	Writer	ENSG00000239474	heart muscle	4.29865	1.40429	2.89436	2.88257	1.70385
ASB11	Writer	ENSG00000165192	heart muscle	3.02042	0.23915	2.78127	2.77927	1.60055
ASB15	Writer	ENSG00000146809	heart muscle	2.89591	0.247475	2.64844	2.64636	1.46764
ASB2	Writer	ENSG00000278693	heart muscle	4.17746	1.51309	2.66437	2.65166	1.47294
FBXO40	Writer	ENSG00000163833	heart muscle	4.03247	0.277027	3.75544	3.75312	2.5744
FBXL22	Writer	ENSG00000197361	heart muscle	2.82731	1.45555	1.37177	1.35955	0.180827
RNF122	Writer	ENSG00000133874	fallopian tube	3.41444	2.26873	1.14571	1.18548	0.00675717
SOCS3	Writer	ENSG00000184557	fallopian tube	5.73754	3.72425	2.01328	2.07856	0.899846
ASB2	Writer	ENSG00000278693	fallopian tube	3.32863	1.51309	1.81553	1.84206	0.663338
HOXB4	Writer	ENSG00000182742	fallopian tube	2.35138	0.84405	1.50733	1.52212	0.343402
FBXO32	Writer	ENSG00000156804	fallopian tube	4.11087	2.61611	1.49476	1.54062	0.361899
ESR1	Reader	ENSG00000091831	fallopian tube	3.59457	1.2657	2.32887	2.35106	1.17234
FBXL22	Writer	ENSG00000197361	fallopian tube	3.10906	1.45555	1.65351	1.67903	0.500309
ZC3H12A	Eraser	ENSG00000163874	esophagus	3.84374	2.20738	1.63636	1.58765	0.408933
YOD1	Eraser	ENSG00000180667	esophagus	3.23868	1.6389	1.59978	1.56362	0.384898
UBE2C	Writer	ENSG00000175063	esophagus	3.65066	1.19117	2.45948	2.4332	1.25448
HERC6	Writer	ENSG00000138642	esophagus	3.04452	1.81025	1.23428	1.19433	0.0156109
LNX1	Writer	ENSG00000072201	esophagus	3.14845	1.82221	1.32625	1.28604	0.107317
CBLC	Writer	ENSG00000142273	esophagus	3.70377	1.15572	2.54804	2.52254	1.34382
DTX2	Writer	ENSG00000091073	esophagus	4.01458	2.25198	1.7626	1.7129	0.534183
UHRF1	Writer	ENSG00000276043	esophagus	2.02815	0.755131	1.27302	1.25635	0.0776356
CDC20	Writer	ENSG00000117399	esophagus	3.34639	1.07855	2.26784	2.24404	1.06532
KCTD11	Writer	ENSG00000213859	esophagus	3.72328	2.19727	1.52601	1.47752	0.298801
EPN3	Reader	ENSG00000049283	esophagus	3.61631	1.22455	2.39176	2.36473	1.18601
NOD2	Reader	ENSG00000167207	esophagus	2.54945	0.735529	1.81392	1.79769	0.618967
PARD6G	Reader	ENSG00000178184	esophagus	2.95491	1.64643	1.30848	1.27214	0.0934258
CDH1	Writer	ENSG00000039068	esophagus	4.3631	1.77025	2.59285	2.55379	1.37507
PRC1	Writer	ENSG00000198901	esophagus	3.66099	2.22299	1.43801	1.38895	0.210234
RNF183	Writer	ENSG00000165188	esophagus	1.77495	0.514939	1.26001	1.24865	0.0699322
RNF39	Writer	ENSG00000236967	esophagus	3.24649	1.09131	2.15519	2.1311	0.952385
TRIM7	Writer	ENSG00000146054	esophagus	3.34286	1.47244	1.87042	1.83793	0.659214
TRIM63	Writer	ENSG00000158022	endometrium	2.29253	0.924018	1.36852	1.36755	0.18883
PDZRN3	Writer	ENSG00000121440	endometrium	4.18358	2.66981	1.51377	1.51097	0.332251
KLHL13	Writer	ENSG00000003096	endometrium	3.31782	1.59377	1.72404	1.72237	0.543655
SOCS2	Writer	ENSG00000120833	endometrium	4.53796	2.95914	1.57882	1.57572	0.397001
ASB2	Writer	ENSG00000278693	endometrium	3.49043	1.51309	1.97734	1.97575	0.797032
FBXO32	Writer	ENSG00000156804	endometrium	4.48413	2.61611	1.86802	1.86528	0.686559
ESR1	Reader	ENSG00000091831	endometrium	3.92197	1.2657	2.65628	2.65495	1.47623
FBXL22	Writer	ENSG00000197361	endometrium	4.12552	1.45555	2.66997	2.66845	1.48973
NEURL1	Writer	ENSG00000107954	endometrium	3.29584	2.10993	1.18591	1.1837	0.00497692
RASD2	Writer	ENSG00000100302	colon	3.09104	1.83609	1.25496	1.24426	0.0655421
TRIM31	Writer	ENSG00000224168	colon	2.58022	0.387248	2.19297	2.19071	1.01199
TRIM15	Writer	ENSG00000137384	colon	2.16332	0.279282	1.88404	1.88241	0.703695
RNF186	Writer	ENSG00000178828	colon	2.34181	0.361313	1.98049	1.97839	0.79967
PDZRN3	Writer	ENSG00000121440	colon	4.13836	2.66981	1.46855	1.453	0.274282
CBLC	Writer	ENSG00000142273	colon	2.7213	1.15572	1.56557	1.55884	0.38012
ASB2	Writer	ENSG00000278693	colon	3.88362	1.51309	2.37053	2.36172	1.183
HOXB4	Writer	ENSG00000182742	colon	2.16332	0.84405	1.31927	1.31436	0.135638
FBXO32	Writer	ENSG00000156804	colon	4.5931	2.61611	1.97698	1.96175	0.783027
CDH1	Writer	ENSG00000039068	colon	3.33932	1.77025	1.56908	1.55877	0.380046
EPS8L3	Writer	ENSG00000198758	colon	3.81331	0.401451	3.41186	3.40952	2.2308
FBXL22	Writer	ENSG00000197361	colon	3.71844	1.45555	2.26289	2.25441	1.07569
SOCS2	Writer	ENSG00000120833	cervix	4.52179	2.95914	1.56265	1.57659	0.397869
ESR1	Reader	ENSG00000091831	cervix	4.2002	1.2657	2.93451	2.94047	1.76175
FBXL22	Writer	ENSG00000197361	cervix	2.79117	1.45555	1.33562	1.34248	0.163757
MEX3B	Writer	ENSG00000183496	cervix	2.58022	1.02935	1.55087	1.55572	0.377001
RNF39	Writer	ENSG00000236967	cervix	2.37024	1.09131	1.27894	1.28408	0.105361
USP11	Eraser	ENSG00000102226	cerebral cortex	5.02256	3.83175	1.19081	1.19831	0.019595
HECW1	Writer	ENSG00000002746	cerebral cortex	2.09186	0.429558	1.66231	1.66315	0.484429
RASD2	Writer	ENSG00000100302	cerebral cortex	3.41444	1.83609	1.57836	1.58195	0.403233
UCHL1	Multi	ENSG00000154277	cerebral cortex	6.54635	3.66266	2.88369	2.89087	1.71215
RNF182	Writer	ENSG00000180537	cerebral cortex	2.69463	0.897583	1.79704	1.7988	0.620083
RNF208	Writer	ENSG00000212864	cerebral cortex	4.92798	2.92563	2.00234	2.00807	0.829354
TRIM36	Writer	ENSG00000152503	cerebral cortex	2.63906	1.32718	1.31188	1.31448	0.135758
TRIM46	Writer	ENSG00000163462	cerebral cortex	2.48491	1.05051	1.4344	1.43645	0.257736
TRIM9	Writer	ENSG00000100505	cerebral cortex	3.95508	1.6431	2.31198	2.3152	1.13648
RHOBTB2	Writer	ENSG00000008853	cerebral cortex	3.84374	2.51801	1.32574	1.33067	0.151951
WSB2	Writer	ENSG00000176871	cerebral cortex	5.03435	3.65333	1.38102	1.38817	0.209454
FBXO2	Writer	ENSG00000116661	cerebral cortex	5.27454	3.18983	2.08471	2.09095	0.912235
FBXO44	Writer	ENSG00000132879	cerebral cortex	5.16935	3.86674	1.30261	1.31018	0.131462
FBXW7	Writer	ENSG00000109670	cerebral cortex	4.15575	2.6584	1.49735	1.50256	0.32384
TNK2	Reader	ENSG00000061938	cerebral cortex	4.1957	3.01523	1.18047	1.18637	0.0076518
BRSK2	Reader	ENSG00000174672	cerebral cortex	4.24707	1.76648	2.48058	2.48404	1.30533
AMPH	Reader	ENSG00000078053	cerebral cortex	3.8221	1.77689	2.04521	2.04869	0.869971
PARD6A	Reader	ENSG00000102981	cerebral cortex	3.48124	2.14733	1.33391	1.33811	0.159395
KCTD17	Writer	ENSG00000100379	cerebral cortex	4.3	2.8625	1.4375	1.44311	0.264388
NEURL1	Writer	ENSG00000107954	cerebral cortex	4.08933	2.10993	1.9794	1.98353	0.804815
RNFT2	Writer	ENSG00000135119	cerebral cortex	2.45101	0.884008	1.567	1.56873	0.390009
OTUD7A	Eraser	ENSG00000169918	cerebellum	2.58022	1.09519	1.48503	1.46717	0.288447
USP27X	Eraser	ENSG00000273820	cerebellum	3.06805	1.40143	1.66662	1.64376	0.465045
DCUN1D2	Writer	ENSG00000150401	cerebellum	3.70623	2.44904	1.25719	1.21724	0.0385262
HECTD4	Writer	ENSG00000173064	cerebellum	3.65325	2.33593	1.31733	1.27923	0.100507
CADPS2	Writer	ENSG00000081803	cerebellum	5.0337	2.45334	2.58036	2.54035	1.36163
UCHL1	Multi	ENSG00000154277	cerebellum	5.03695	3.66266	1.37429	1.31455	0.13583
RNF144A	Writer	ENSG00000151692	cerebellum	4.01638	2.40236	1.61403	1.57484	0.396122
TRIM3	Writer	ENSG00000110171	cerebellum	3.9279	2.28246	1.64544	1.60821	0.429492
RNF182	Writer	ENSG00000180537	cerebellum	2.64617	0.897583	1.74859	1.73395	0.555232
TRIM17	Writer	ENSG00000162931	cerebellum	3.82864	1.44461	2.38403	2.36046	1.18175
TRIM11	Multi	ENSG00000154370	cerebellum	4.14472	2.612	1.53272	1.49011	0.311395
TRIM46	Writer	ENSG00000163462	cerebellum	3.20275	1.05051	2.15224	2.1351	0.956383
TRIM9	Writer	ENSG00000100505	cerebellum	4.71761	1.6431	3.0745	3.0477	1.86898
TRIM72	Writer	ENSG00000177238	cerebellum	2.29253	0.340722	1.95181	1.94625	0.767536
KLHL3	Writer	ENSG00000146021	cerebellum	3.86493	1.8138	2.05114	2.02155	0.842832
ZBTB18	Writer	ENSG00000179456	cerebellum	5.45831	2.73991	2.7184	2.67371	1.49499
KCTD6	Writer	ENSG00000168301	cerebellum	3.91402	2.68362	1.2304	1.18663	0.00791299
TLE2	Writer	ENSG00000065717	cerebellum	5.64297	3.51075	2.13222	2.07496	0.896241
SOCS7	Writer	ENSG00000274229	cerebellum	3.77963	2.13877	1.64086	1.60597	0.427255
FBXO27	Writer	ENSG00000283021	cerebellum	3.10009	1.87166	1.22844	1.19791	0.0191891
FBXO2	Writer	ENSG00000116661	cerebellum	4.78999	3.18983	1.60016	1.54813	0.36941
FBXO44	Writer	ENSG00000132879	cerebellum	5.62906	3.86674	1.76232	1.69925	0.520531
FBXO31	Writer	ENSG00000103264	cerebellum	3.94352	2.62752	1.316	1.27314	0.0944248
UBASH3B	Reader	ENSG00000154127	cerebellum	3.07731	0.845494	2.23182	2.21803	1.03931
BRSK2	Reader	ENSG00000174672	cerebellum	4.70953	1.76648	2.94305	2.91424	1.73552
ANKRD13B	Reader	ENSG00000198720	cerebellum	4.19117	2.38385	1.80732	1.76844	0.589717
AP1G2	Reader	ENSG00000213983	cerebellum	4.3281	3.07145	1.25665	1.20655	0.0278347
AMPH	Reader	ENSG00000078053	cerebellum	3.89995	1.77689	2.12306	2.09408	0.915361
SLX4	Reader	ENSG00000188827	cerebellum	2.66723	1.22281	1.44441	1.42447	0.24575
PARD6A	Reader	ENSG00000102981	cerebellum	3.84588	2.14733	1.69855	1.66353	0.484808
LHX1	Writer	ENSG00000274577	cerebellum	3.54674	0.27463	3.27211	3.26763	2.08891
NEURL1	Writer	ENSG00000107954	cerebellum	4.18965	2.10993	2.07972	2.04531	0.866591
PAXIP1	Writer	ENSG00000157212	cerebellum	3.22684	1.64908	1.57776	1.55087	0.372147
RNFT2	Writer	ENSG00000135119	cerebellum	2.36085	0.884008	1.47685	1.46243	0.283708
TRIM7	Writer	ENSG00000146054	cerebellum	3.92395	1.47244	2.45151	2.4275	1.24878
RASD2	Writer	ENSG00000100302	caudate	5.19462	1.83609	3.35854	3.40008	2.22136
UCHL1	Multi	ENSG00000154277	caudate	5.76519	3.66266	2.10253	2.18541	1.00669
RNF208	Writer	ENSG00000212864	caudate	4.28221	2.92563	1.35657	1.42277	0.244055
TRIM17	Writer	ENSG00000162931	caudate	2.89591	1.44461	1.4513	1.48399	0.305269
TRIM46	Writer	ENSG00000163462	caudate	2.36085	1.05051	1.31034	1.33412	0.155397
TRIM9	Writer	ENSG00000100505	caudate	3.68888	1.6431	2.04578	2.08296	0.904238
KLHL2	Writer	ENSG00000109466	caudate	3.78419	2.65019	1.134	1.19397	0.0152481
RHOBTB2	Writer	ENSG00000008853	caudate	3.93378	2.51801	1.41578	1.47276	0.294038
FBXO2	Writer	ENSG00000116661	caudate	5.48852	3.18983	2.29869	2.37087	1.19216
FBXO44	Writer	ENSG00000132879	caudate	4.98907	3.86674	1.12233	1.20983	0.0311114
BRSK2	Reader	ENSG00000174672	caudate	3.55535	1.76648	1.78887	1.82884	0.650121
C10orf90	Writer	ENSG00000154493	caudate	2.26176	0.785615	1.47615	1.49393	0.315207
IL17RB	Writer	ENSG00000056736	caudate	2.94444	1.6817	1.26273	1.30079	0.12207
KCTD17	Writer	ENSG00000100379	caudate	4.97328	2.8625	2.11078	2.17555	0.996832
NEURL1	Writer	ENSG00000107954	caudate	3.48738	2.10993	1.37744	1.42519	0.24647
RNFT2	Writer	ENSG00000135119	caudate	2.17475	0.884008	1.29074	1.31075	0.132028
STC1	Writer	ENSG00000159167	breast	3.31419	1.81536	1.49883	1.52119	0.34247
PPARG	Writer	ENSG00000132170	breast	4.33073	2.00261	2.32812	2.35279	1.17407
SOCS2	Writer	ENSG00000120833	breast	4.24276	2.95914	1.28362	1.32007	0.141354
ESR1	Reader	ENSG00000091831	breast	2.67415	1.2657	1.40845	1.42404	0.245323
MAP1LC3C	Reader	ENSG00000197769	breast	2.70805	0.756585	1.95146	1.96078	0.782065
RNF39	Writer	ENSG00000236967	breast	2.27213	1.09131	1.18082	1.19426	0.0155435
USP46	Eraser	ENSG00000109189	amygdala	3.49651	2.25257	1.24393	1.28285	0.104136
UCHL1	Multi	ENSG00000154277	amygdala	6.06958	3.66266	2.40692	2.47021	1.29149
RNF208	Writer	ENSG00000212864	amygdala	4.64054	2.92563	1.7149	1.76545	0.586735
TRIM36	Writer	ENSG00000152503	amygdala	2.5096	1.32718	1.18242	1.20535	0.0266325
TRIM2	Multi	ENSG00000109654	amygdala	3.99083	2.84806	1.14277	1.19198	0.0132658
TRIM9	Writer	ENSG00000100505	amygdala	3.61899	1.6431	1.97589	2.00428	0.825562
TRIM41	Writer	ENSG00000146063	amygdala	3.76815	2.60764	1.16052	1.20557	0.0268549
ZBTB18	Writer	ENSG00000179456	amygdala	3.88568	2.73991	1.14577	1.19311	0.0143938
WSB2	Writer	ENSG00000176871	amygdala	4.84655	3.65333	1.19321	1.25634	0.0776183
FBXO2	Writer	ENSG00000116661	amygdala	5.72945	3.18983	2.53962	2.59474	1.41602
BRSK2	Reader	ENSG00000174672	amygdala	3.75887	1.76648	1.99239	2.02291	0.844195
AMPH	Reader	ENSG00000078053	amygdala	3.02529	1.77689	1.2484	1.2791	0.100386
ISG15	Reader	ENSG00000187608	amygdala	4.74406	3.56043	1.18364	1.24515	0.0664362
PARD6A	Reader	ENSG00000102981	amygdala	3.29584	2.14733	1.14851	1.18561	0.00688934
C10orf90	Writer	ENSG00000154493	amygdala	2.37955	0.785615	1.59393	1.60751	0.428787
IL17RB	Writer	ENSG00000056736	amygdala	2.89591	1.6817	1.21421	1.24327	0.0645465
KCTD17	Writer	ENSG00000100379	amygdala	4.16976	2.8625	1.30726	1.35672	0.178001
NEURL1	Writer	ENSG00000107954	amygdala	3.80666	2.10993	1.69673	1.73319	0.55447
RNFT2	Writer	ENSG00000135119	amygdala	2.05412	0.884008	1.17012	1.18539	0.00667112
STAMBPL1	Eraser	ENSG00000138134	adrenal gland	2.71469	1.41488	1.29982	1.27957	0.100852
SIAH2	Writer	ENSG00000181788	adrenal gland	4.31348	2.88052	1.43296	1.39174	0.213023
TRIM54	Writer	ENSG00000138100	adrenal gland	2.34181	0.891794	1.45001	1.43725	0.258531
RNF128	Writer	ENSG00000133135	adrenal gland	3.3673	1.43272	1.93458	1.91407	0.735356
DDB1	Writer	ENSG00000167986	adrenal gland	5.11919	3.8378	1.28139	1.22647	0.0477516
RBBP7	Writer	ENSG00000102054	adrenal gland	5.41432	3.97881	1.43552	1.37858	0.199859
ASB4	Writer	ENSG00000005981	adrenal gland	3.88156	0.573021	3.30854	3.30034	2.12162
MAP3K5	Reader	ENSG00000197442	adrenal gland	4.45202	2.61699	1.83503	1.79758	0.618857
TNFAIP3	Multi	ENSG00000118503	adipose tissue	3.85227	2.51796	1.33432	1.34878	0.17006
STC1	Writer	ENSG00000159167	adipose tissue	3.42751	1.81536	1.61216	1.62258	0.443864
PPARG	Writer	ENSG00000132170	adipose tissue	4.63084	2.00261	2.62822	2.63973	1.46101
SOCS3	Writer	ENSG00000184557	adipose tissue	5.66643	3.72425	1.94217	1.96356	0.784843
MAP1LC3C	Reader	ENSG00000197769	adipose tissue	2.56495	0.756585	1.80836	1.81271	0.633991

## Sheet: Human-HPA
Gene_name	Type	Ensembl_Gene_ID	Tissue	nTPM_value	genemean	abs	res	diff
ZC3H12A	Eraser	ENSG00000163874	urinary bladder	3.69883	2.27291	1.42592	1.44256	0.237661
TNFAIP3	Multi	ENSG00000118503	urinary bladder	5.15791	3.28611	1.87179	1.89585	0.690952
STC1	Writer	ENSG00000159167	urinary bladder	3.82428	1.73611	2.08817	2.10088	0.895983
PPARG	Writer	ENSG00000132170	urinary bladder	4.23844	2.35211	1.88634	1.90356	0.698659
KCTD11	Writer	ENSG00000213859	urinary bladder	3.39786	2.0495	1.34836	1.36336	0.158461
SOCS3	Writer	ENSG00000184557	urinary bladder	5.2507	3.54469	1.70601	1.73197	0.527067
AHR	Writer	ENSG00000106546	urinary bladder	3.93183	2.68639	1.24544	1.26511	0.0602056
UBD	Reader	ENSG00000213886	urinary bladder	3.29953	1.69867	1.60087	1.6133	0.408403
UBE2C	Writer	ENSG00000175063	tonsil	4.26409	1.90014	2.36394	2.31904	1.11414
AURKA	Writer	ENSG00000087586	tonsil	3.14845	1.6719	1.47655	1.43704	0.232138
MALT1	Writer	ENSG00000172175	tonsil	3.19048	1.8917	1.29878	1.25408	0.0491743
TRIM59	Writer	ENSG00000213186	tonsil	2.58022	1.25775	1.32246	1.29274	0.0878387
TRAF5	Writer	ENSG00000082512	tonsil	3.34639	2.00547	1.34092	1.29353	0.088624
BIRC3	Writer	ENSG00000023445	tonsil	4.91632	2.88662	2.02971	1.96149	0.756588
UHRF1	Writer	ENSG00000276043	tonsil	2.43361	1.06795	1.36566	1.34043	0.135525
CDC20	Writer	ENSG00000117399	tonsil	3.95508	1.64478	2.3103	2.27143	1.06653
WDR76	Writer	ENSG00000092470	tonsil	3.11352	1.48597	1.62754	1.59243	0.387525
CDCA3	Writer	ENSG00000111665	tonsil	3.20275	1.31018	1.89257	1.86161	0.656706
CCNF	Writer	ENSG00000162063	tonsil	2.37024	1.03121	1.33903	1.31466	0.109758
FANCD2	Reader	ENSG00000144554	tonsil	2.64617	1.38138	1.26479	1.23215	0.0272475
GGA2	Reader	ENSG00000103365	tonsil	4.48864	3.11488	1.37375	1.30014	0.0952397
LCK	Reader	ENSG00000182866	tonsil	4.39815	1.87236	2.52579	2.48154	1.27664
UBD	Reader	ENSG00000213886	tonsil	5.0337	1.69867	3.33503	3.29489	2.08999
NCF4	Reader	ENSG00000100365	tonsil	3.54674	2.16376	1.38298	1.33184	0.126941
KLHL6	Writer	ENSG00000172578	tonsil	3.47507	0.989242	2.48583	2.46245	1.25755
PARP1	Writer	ENSG00000143799	tonsil	5.03044	3.69617	1.33427	1.24692	0.0420181
PRC1	Writer	ENSG00000198901	tonsil	3.26194	2.00155	1.26038	1.21308	0.00817861
TRAF1	Writer	ENSG00000056558	tonsil	3.19048	1.82782	1.36266	1.31946	0.114561
USP53	Eraser	ENSG00000145390	tongue	3.97218	2.57792	1.39425	1.22298	0.0180829
USP2	Eraser	ENSG00000036672	tongue	4.16356	1.96233	2.20123	2.07085	0.865953
USP13	Eraser	ENSG00000058056	tongue	4.70773	1.77985	2.92787	2.80963	1.60473
USP28	Eraser	ENSG00000048028	tongue	4.22098	2.57031	1.65066	1.4799	0.275
UBE2D4	Writer	ENSG00000078967	tongue	3.37074	1.71138	1.65935	1.54566	0.340754
UBE2D1	Writer	ENSG00000072401	tongue	4.2032	2.50493	1.69827	1.53185	0.326953
DCUN1D2	Writer	ENSG00000150401	tongue	4.25845	2.21609	2.04236	1.89513	0.690225
HERC3	Writer	ENSG00000138641	tongue	3.24259	1.74741	1.49518	1.37909	0.17419
NEDD4	Writer	ENSG00000069869	tongue	4.08766	1.90954	2.17811	2.05125	0.846348
HDAC4	Writer	ENSG00000068024	tongue	3.60821	1.79202	1.81619	1.69714	0.492238
PPARA	Writer	ENSG00000186951	tongue	3.82864	2.11802	1.71062	1.56991	0.365007
TRIM54	Writer	ENSG00000138100	tongue	5.19185	0.788023	4.40382	4.35147	3.14657
TRIM63	Writer	ENSG00000158022	tongue	5.97126	0.9273	5.04396	4.98236	3.77745
RNF123	Writer	ENSG00000164068	tongue	4.7362	2.57666	2.15954	1.98835	0.783452
TRIM72	Writer	ENSG00000177238	tongue	3.79324	0.461319	3.33192	3.30127	2.09637
RNF115	Writer	ENSG00000265491	tongue	3.27714	1.90604	1.37111	1.24448	0.0395757
KBTBD13	Writer	ENSG00000234438	tongue	2.06686	0.225936	1.84093	1.82592	0.621015
KLHL21	Writer	ENSG00000162413	tongue	4.63667	2.80437	1.8323	1.64599	0.441085
KLHL40	Writer	ENSG00000157119	tongue	5.10413	0.379636	4.72449	4.69927	3.49437
KLHL41	Writer	ENSG00000239474	tongue	8.16209	1.22435	6.93774	6.8564	5.6515
DCAF6	Writer	ENSG00000143164	tongue	6.16542	3.55025	2.61517	2.3793	1.1744
ASB11	Writer	ENSG00000165192	tongue	4.14155	0.428084	3.71346	3.68502	2.48012
ASB12	Writer	ENSG00000198881	tongue	3.98155	0.467594	3.51395	3.48289	2.27799
ASB15	Writer	ENSG00000146809	tongue	4.45202	0.456485	3.99553	3.96521	2.76031
ASB4	Writer	ENSG00000005981	tongue	2.45101	0.532586	1.91842	1.88304	0.678134
WSB2	Writer	ENSG00000176871	tongue	5.11018	3.46905	1.64113	1.41066	0.205759
ASB8	Writer	ENSG00000177981	tongue	5.23164	3.28161	1.95003	1.73202	0.527114
ASB2	Writer	ENSG00000278693	tongue	5.07517	0.992949	4.08222	4.01626	2.81136
FBXO32	Writer	ENSG00000156804	tongue	4.67749	2.61299	2.0645	1.8909	0.686
FBXO40	Writer	ENSG00000163833	tongue	4.62693	0.446135	4.1808	4.15116	2.94626
UBAC1	Reader	ENSG00000130560	tongue	5.15618	3.12469	2.03148	1.82389	0.618989
RAD23A	Multi	ENSG00000179262	tongue	6.11567	4.10602	2.00965	1.73686	0.531955
OPTN	Reader	ENSG00000123240	tongue	5.98896	4.04547	1.94349	1.67472	0.46982
BIN1	Reader	ENSG00000136717	tongue	6.69864	3.26918	3.42946	3.21226	2.00736
AMPH	Reader	ENSG00000078053	tongue	2.37024	0.910213	1.46003	1.39956	0.194658
UBL4A	Multi	ENSG00000102178	tongue	4.3	2.88419	1.41582	1.2242	0.0192992
NEURL1	Writer	ENSG00000107954	tongue	4.12875	1.55751	2.57124	2.46776	1.26286
PINK1	Writer	ENSG00000158828	tongue	5.98343	3.45284	2.53059	2.30119	1.09629
TRIM69	Writer	ENSG00000278211	tongue	1.96009	0.536161	1.42393	1.38831	0.183411
TRIM7	Writer	ENSG00000146054	tongue	3.96081	0.909453	3.05136	2.99094	1.78604
USP54	Eraser	ENSG00000166348	thyroid gland	3.73767	2.29363	1.44404	1.43825	0.233351
STC1	Writer	ENSG00000159167	thyroid gland	3.37417	1.73611	1.63806	1.63367	0.428773
RNF144B	Writer	ENSG00000137393	thyroid gland	3.74479	2.21534	1.52944	1.52385	0.318952
RNF128	Writer	ENSG00000133135	thyroid gland	3.42426	1.89567	1.5286	1.52381	0.318911
TRIM2	Multi	ENSG00000109654	thyroid gland	3.95124	2.22481	1.72643	1.72082	0.515914
RCBTB1	Writer	ENSG00000136144	thyroid gland	3.81991	2.59748	1.22243	1.21588	0.0109745
PARD6G	Reader	ENSG00000178184	thyroid gland	2.94969	1.51216	1.43753	1.43371	0.228812
CDH1	Writer	ENSG00000039068	thyroid gland	5.10716	3.22115	1.88601	1.87788	0.672975
TRIB3	Writer	ENSG00000101255	thyroid gland	3.6763	1.62566	2.05064	2.04654	0.841639
TRIM58	Writer	ENSG00000162722	thyroid gland	2.79117	0.573807	2.21736	2.21591	1.01101
UBE2S	Writer	ENSG00000108106	thymus	3.89589	2.57789	1.31801	1.20598	0.00107542
UBE2C	Writer	ENSG00000175063	thymus	4.74927	1.90014	2.84913	2.76655	1.56165
UBE2T	Writer	ENSG00000077152	thymus	3.88156	1.92049	1.96108	1.87762	0.672717
AURKA	Writer	ENSG00000087586	thymus	3.06339	1.6719	1.39149	1.31883	0.113929
TRIM59	Writer	ENSG00000213186	thymus	2.68785	1.25775	1.43009	1.37544	0.170534
ZNRF1	Writer	ENSG00000186187	thymus	4.00186	2.52122	1.48065	1.37108	0.166178
RAG1	Writer	ENSG00000166349	thymus	5.99046	0.566955	5.42351	5.39887	4.19397
CBL	Writer	ENSG00000110395	thymus	3.16548	1.80575	1.35972	1.28125	0.0763474
UHRF1	Writer	ENSG00000276043	thymus	4.2312	1.06795	3.16325	3.11684	1.91194
CDC20	Writer	ENSG00000117399	thymus	3.99083	1.64478	2.34606	2.27458	1.06968
DTL	Writer	ENSG00000143476	thymus	2.72785	0.898425	1.82943	1.79038	0.585482
WDR76	Writer	ENSG00000092470	thymus	3.03013	1.48597	1.54416	1.47959	0.274684
LRR1	Writer	ENSG00000165501	thymus	3.19458	1.87417	1.32041	1.23896	0.0340609
CDCA3	Writer	ENSG00000111665	thymus	3.45947	1.31018	2.14929	2.09235	0.887452
FBXL12	Writer	ENSG00000127452	thymus	3.81551	2.49397	1.32154	1.21316	0.00825755
CCNF	Writer	ENSG00000162063	thymus	2.79117	1.03121	1.75995	1.71514	0.510235
N4BP2	Reader	ENSG00000078177	thymus	2.5177	1.16302	1.35468	1.30414	0.0992353
UBASH3A	Reader	ENSG00000160185	thymus	3.00072	0.673284	2.32744	2.29818	1.09327
UBASH3B	Reader	ENSG00000154127	thymus	2.78501	1.03691	1.7481	1.70304	0.498139
LCK	Reader	ENSG00000182866	thymus	5.84961	1.87236	3.97725	3.89588	2.69098
UBD	Reader	ENSG00000213886	thymus	4.52179	1.69867	2.82312	2.7493	1.5444
KLHL6	Writer	ENSG00000172578	thymus	2.40695	0.989242	1.4177	1.37471	0.169812
PAXIP1	Writer	ENSG00000157212	thymus	3.32504	1.84647	1.47857	1.39833	0.193424
PRC1	Writer	ENSG00000198901	thymus	3.79324	2.00155	1.79169	1.7047	0.499801
ATXN3L	Eraser	ENSG00000123594	testis	1.30833	0.0344298	1.2739	1.27392	0.069018
OTUD6A	Eraser	ENSG00000189401	testis	1.75786	0.0781065	1.67975	1.67979	0.474887
OTUB2	Eraser	ENSG00000277276	testis	1.8563	0.472118	1.38418	1.3844	0.179503
SENP1	Eraser	ENSG00000079387	testis	4.14946	2.03061	2.11885	2.11982	0.914915
SENP8	Eraser	ENSG00000166192	testis	2.82138	1.18906	1.63232	1.63288	0.427981
USP6	Eraser	ENSG00000129204	testis	2.25129	0.383232	1.86806	1.86824	0.663341
USP29	Eraser	ENSG00000131864	testis	1.79176	0.240526	1.55123	1.55135	0.346447
USP2	Eraser	ENSG00000036672	testis	4.1987	1.96233	2.23637	2.23731	1.0324
USP32	Eraser	ENSG00000170832	testis	4.64439	2.71833	1.92606	1.92735	0.72245
USP44	Eraser	ENSG00000136014	testis	3.23475	0.647141	2.58761	2.58792	1.38302
STAMBPL1	Eraser	ENSG00000138134	testis	2.95491	1.66917	1.28574	1.28654	0.0816371
UBE2U	Writer	ENSG00000177414	testis	3.83081	0.179859	3.65095	3.65104	2.44614
UBE2S	Writer	ENSG00000108106	testis	4.17592	2.57789	1.59804	1.59926	0.394363
DCUN1D1	Writer	ENSG00000043093	testis	5.39454	2.82012	2.57441	2.57576	1.37085
G2E3	Writer	ENSG00000092140	testis	3.77735	1.93515	1.8422	1.84312	0.63822
HERC5	Writer	ENSG00000138646	testis	4.08429	2.01548	2.06881	2.06977	0.864869
AURKA	Writer	ENSG00000087586	testis	3.46886	1.6719	1.79695	1.79775	0.592848
RNF19B	Writer	ENSG00000116514	testis	4.39074	2.81936	1.57138	1.57272	0.367821
ARIH1	Writer	ENSG00000166233	testis	3.58629	2.00088	1.58541	1.58636	0.381462
PIAS2	Writer	ENSG00000078043	testis	4.23266	1.93016	2.3025	2.30342	1.09852
BRAP	Writer	ENSG00000089234	testis	4.22537	2.4187	1.80668	1.80783	0.602927
ZNRF4	Writer	ENSG00000105428	testis	3.29213	0.0866349	3.20549	3.20553	2.00063
TRIM37	Writer	ENSG00000108395	testis	4.15732	2.32452	1.8328	1.83391	0.629008
TRIM71	Writer	ENSG00000206557	testis	1.77495	0.0896681	1.68528	1.68533	0.480426
TRIM54	Writer	ENSG00000138100	testis	2.00148	0.788023	1.21346	1.21383	0.00893132
RNF38	Writer	ENSG00000137075	testis	4.1972	2.92056	1.27664	1.27803	0.0731323
RNF138	Writer	ENSG00000134758	testis	4.54223	2.7797	1.76253	1.76385	0.558953
TRIM17	Writer	ENSG00000162931	testis	2.12823	0.411695	1.71654	1.71673	0.511831
DZIP3	Writer	ENSG00000198919	testis	3.58074	2.09918	1.48156	1.48256	0.277656
TRIM13	Writer	ENSG00000204977	testis	4.39198	2.95387	1.43811	1.43951	0.234611
TRIM36	Writer	ENSG00000152503	testis	5.17502	0.957964	4.21705	4.21751	3.01261
RNF133	Writer	ENSG00000188050	testis	3.62434	0.117732	3.50661	3.50666	2.30176
HLTF	Writer	ENSG00000071794	testis	3.83081	2.55145	1.27937	1.28058	0.0756798
ZSWIM2	Writer	ENSG00000163012	testis	2.33214	0.0613722	2.27077	2.2708	1.0659
RNF113B	Writer	ENSG00000139797	testis	3.50556	0.0947597	3.4108	3.41084	2.20594
RNFT1	Writer	ENSG00000189050	testis	4.1972	1.85564	2.34157	2.34245	1.13755
COMMD3-BMI1	Writer	ENSG00000269897	testis	1.88707	0.56192	1.32515	1.32542	0.120516
CDC20	Writer	ENSG00000117399	testis	3.60005	1.64478	1.95527	1.95605	0.751151
KLHL7	Writer	ENSG00000122550	testis	3.77506	2.40652	1.36854	1.36968	0.164781
KLHL10	Writer	ENSG00000161594	testis	3.96651	0.267072	3.69944	3.69957	2.49467
KCTD13	Writer	ENSG00000174943	testis	3.62966	2.03569	1.59397	1.59494	0.390034
CUL3	Writer	ENSG00000036257	testis	5.42847	3.805	1.62347	1.62528	0.42038
DTL	Writer	ENSG00000143476	testis	2.70136	0.898425	1.80294	1.80336	0.598462
WDR53	Writer	ENSG00000185798	testis	4.16976	2.22485	1.94491	1.94597	0.74107
DCAF1	Writer	ENSG00000145041	testis	4.00369	2.51907	1.48462	1.48582	0.280916
ASB9	Writer	ENSG00000102048	testis	3.29953	1.19015	2.10938	2.10995	0.905047
SOCS7	Writer	ENSG00000274229	testis	3.4012	1.79301	1.60819	1.60904	0.404143
LRR1	Writer	ENSG00000165501	testis	3.41115	1.87417	1.53697	1.53787	0.332966
CDCA3	Writer	ENSG00000111665	testis	2.8622	1.31018	1.55203	1.55265	0.347748
FBXO25	Writer	ENSG00000147364	testis	4.60217	2.70541	1.89676	1.89804	0.693143
FBXW10	Writer	ENSG00000171931	testis	2.37955	0.134802	2.24474	2.24481	1.03991
FBXO15	Writer	ENSG00000141665	testis	1.64866	0.277097	1.37156	1.37169	0.166792
GGA1	Reader	ENSG00000100083	testis	4.68583	3.19375	1.49208	1.4936	0.288697
BRSK2	Reader	ENSG00000174672	testis	1.75786	0.401175	1.35668	1.35687	0.151973
UBQLN3	Reader	ENSG00000175520	testis	4.81786	0.131584	4.68628	4.68634	3.48144
UIMC1	Reader	ENSG00000087206	testis	4.08261	2.74379	1.33882	1.34013	0.135229
TAF5	Reader	ENSG00000148835	testis	2.5096	1.26995	1.23965	1.24026	0.0353567
PARD6A	Reader	ENSG00000102981	testis	2.48491	1.19161	1.2933	1.29387	0.0889663
UBXN11	Reader	ENSG00000158062	testis	3.21888	1.99735	1.22152	1.22248	0.0175744
C10orf90	Writer	ENSG00000154493	testis	2.0149	0.268203	1.7467	1.74683	0.541926
DCAF12L1	Writer	ENSG00000198889	testis	1.97408	0.268208	1.70587	1.706	0.501099
MEX3B	Writer	ENSG00000183496	testis	3.16969	0.950963	2.21872	2.21918	1.01427
MEX3C	Writer	ENSG00000176624	testis	4.79082	2.89469	1.89612	1.8975	0.692602
PRC1	Writer	ENSG00000198901	testis	3.77963	2.00155	1.77808	1.77903	0.574132
TRIM69	Writer	ENSG00000278211	testis	3.58074	0.536161	3.04458	3.04483	1.83993
TRIM73	Writer	ENSG00000178809	stomach	2.45101	0.835305	1.6157	1.6386	0.433697
RNF128	Writer	ENSG00000133135	stomach	3.87743	1.89567	1.98177	2.03373	0.828831
CBLC	Writer	ENSG00000142273	stomach	2.93386	1.29779	1.63607	1.67165	0.466746
TRIM74	Writer	ENSG00000155428	stomach	2.00148	0.510594	1.49089	1.50488	0.299982
PPARG	Writer	ENSG00000132170	stomach	3.6055	2.35211	1.25339	1.31787	0.112968
TRIM50	Writer	ENSG00000146755	stomach	2.6174	0.36963	2.24777	2.2579	1.053
BIRC3	Writer	ENSG00000023445	stomach	4.02356	2.88662	1.13695	1.21608	0.0111783
ASB11	Writer	ENSG00000165192	stomach	1.80829	0.428084	1.3802	1.39194	0.187038
EPN3	Reader	ENSG00000049283	stomach	3.48431	1.44999	2.03432	2.07407	0.869168
OASL	Reader	ENSG00000135114	stomach	3.157	1.11539	2.04161	2.07219	0.867287
UBD	Reader	ENSG00000213886	stomach	3.34286	1.69867	1.64419	1.69076	0.485859
CDH1	Writer	ENSG00000039068	stomach	4.66438	3.22115	1.44323	1.53153	0.326632
EPS8L3	Writer	ENSG00000198758	stomach	3.95508	0.9027	3.05238	3.07713	1.87223
PDLIM2	Writer	ENSG00000120913	spleen	5.28422	3.51124	1.77298	1.78464	0.579737
DTX1	Writer	ENSG00000135144	spleen	2.25129	0.764494	1.4868	1.48934	0.284435
BIRC3	Writer	ENSG00000023445	spleen	4.31482	2.88662	1.4282	1.43779	0.232885
ASB9	Writer	ENSG00000102048	spleen	2.54945	1.19015	1.35929	1.36325	0.158344
UBASH3B	Reader	ENSG00000154127	spleen	2.81541	1.03691	1.7785	1.78194	0.577042
RNF166	Reader	ENSG00000158717	spleen	3.6763	2.37755	1.29875	1.30665	0.101745
LCK	Reader	ENSG00000182866	spleen	3.72086	1.87236	1.8485	1.85472	0.649819
ISG15	Reader	ENSG00000187608	spleen	4.29729	2.96451	1.33278	1.34262	0.137719
UBD	Reader	ENSG00000213886	spleen	3.18221	1.69867	1.48354	1.48919	0.284284
NCF4	Reader	ENSG00000100365	spleen	3.65584	2.16376	1.49208	1.49926	0.294362
KLHL13	Writer	ENSG00000003096	smooth muscle	3.41773	1.71961	1.69812	1.71056	0.50566
SOCS3	Writer	ENSG00000184557	smooth muscle	4.84576	3.54469	1.30107	1.32671	0.121813
SOCS2	Writer	ENSG00000120833	smooth muscle	4.51305	3.06015	1.45291	1.47504	0.270142
FBXL7	Writer	ENSG00000183580	smooth muscle	3.25037	1.83709	1.41328	1.42657	0.221669
FBXO32	Writer	ENSG00000156804	smooth muscle	4.57161	2.61299	1.95862	1.97752	0.772623
ESR1	Reader	ENSG00000091831	smooth muscle	3.94739	1.44212	2.50527	2.51571	1.31081
FBXL22	Writer	ENSG00000197361	smooth muscle	3.40453	1.39597	2.00855	2.01865	0.81375
UBE2C	Writer	ENSG00000175063	small intestine	3.08191	1.90014	1.18177	1.24486	0.0399611
TRIM3	Writer	ENSG00000110171	small intestine	2.82731	1.63691	1.1904	1.24475	0.0398523
RNF43	Writer	ENSG00000108375	small intestine	2.89591	1.48995	1.40596	1.45544	0.250536
RNF128	Writer	ENSG00000133135	small intestine	4.13196	1.89567	2.2363	2.29924	1.09434
TRIM15	Writer	ENSG00000137384	small intestine	2.33214	0.381656	1.95049	1.96316	0.758259
RNF186	Writer	ENSG00000178828	small intestine	3.83298	0.808141	3.02484	3.05167	1.84677
CBLC	Writer	ENSG00000142273	small intestine	3.68638	1.29779	2.38859	2.43168	1.22678
TRIM36	Writer	ENSG00000152503	small intestine	2.70136	0.957964	1.7434	1.77521	0.570305
BIRC3	Writer	ENSG00000023445	small intestine	4.50866	2.88662	1.62204	1.71789	0.512992
CDCA3	Writer	ENSG00000111665	small intestine	2.98062	1.31018	1.67044	1.71395	0.509046
TOM1L1	Reader	ENSG00000141198	small intestine	4.13357	2.98098	1.15258	1.25157	0.0466643
EPN1	Reader	ENSG00000063245	small intestine	4.40672	3.24868	1.15804	1.26591	0.0610114
CD2AP	Reader	ENSG00000198087	small intestine	4.11087	2.9601	1.15077	1.24906	0.0441614
CDH1	Writer	ENSG00000039068	small intestine	4.86753	3.22115	1.64638	1.75334	0.548441
EPS8L3	Writer	ENSG00000198758	small intestine	4.97189	0.9027	4.06919	4.09917	2.89427
NEURL1	Writer	ENSG00000107954	small intestine	2.9069	1.55751	1.34939	1.40111	0.196208
MYCBP2	Writer	ENSG00000005810	skin	4.2669	2.92459	1.34231	1.38115	0.176252
CBLC	Writer	ENSG00000142273	skin	3.53806	1.29779	2.24027	2.25751	1.05261
GAN	Writer	ENSG00000261609	skin	3.26194	0.721592	2.54034	2.54993	1.34503
DDB2	Writer	ENSG00000134574	skin	3.87328	2.47037	1.40291	1.43572	0.230823
FBXO27	Writer	ENSG00000283021	skin	3.65842	1.85772	1.8007	1.82538	0.620475
FBXW7	Writer	ENSG00000109670	skin	4.16976	2.60592	1.56384	1.59845	0.393547
TNK2	Reader	ENSG00000061938	skin	4.15575	2.72851	1.42724	1.46348	0.258583
NOD2	Reader	ENSG00000167207	skin	2.29253	0.811843	1.48069	1.49147	0.286573
PARD6G	Reader	ENSG00000178184	skin	3.67377	1.51216	2.16161	2.18169	0.97679
PCGF3	Reader	ENSG00000185619	skin	4.00186	2.7708	1.23106	1.26787	0.0629648
CDH1	Writer	ENSG00000039068	skin	4.69684	3.22115	1.47569	1.51847	0.313568
TRIM7	Writer	ENSG00000146054	skin	2.98568	0.909453	2.07623	2.08831	0.883407
USP54	Eraser	ENSG00000166348	skeletal muscle	3.93378	2.29363	1.64016	1.44631	0.241406
USP6	Eraser	ENSG00000129204	skeletal muscle	3.03495	0.383232	2.65172	2.61933	1.41443
USP2	Eraser	ENSG00000036672	skeletal muscle	5.14108	1.96233	3.17874	3.0129	1.80799
USP38	Eraser	ENSG00000170185	skeletal muscle	3.63495	2.08329	1.55166	1.37559	0.170685
USP13	Eraser	ENSG00000058056	skeletal muscle	4.68028	1.77985	2.90043	2.75	1.5451
USP28	Eraser	ENSG00000048028	skeletal muscle	4.2485	2.57031	1.67818	1.46095	0.256048
UBE2G1	Multi	ENSG00000132388	skeletal muscle	5.36223	3.24879	2.11344	1.83887	0.633965
UBE2D4	Writer	ENSG00000078967	skeletal muscle	3.52046	1.71138	1.80908	1.66444	0.459537
UBE2B	Writer	ENSG00000119048	skeletal muscle	5.59583	3.88353	1.7123	1.38408	0.179178
CDC34	Multi	ENSG00000099804	skeletal muscle	4.48526	3.00143	1.48383	1.23016	0.0252622
UBE2D1	Writer	ENSG00000072401	skeletal muscle	4.94876	2.50493	2.44383	2.23213	1.02723
DCUN1D3	Writer	ENSG00000188215	skeletal muscle	3.39451	1.80042	1.59409	1.44193	0.237026
DCUN1D2	Writer	ENSG00000150401	skeletal muscle	4.70773	2.21609	2.49164	2.30434	1.09944
NEDD4	Writer	ENSG00000069869	skeletal muscle	3.48738	1.90954	1.57783	1.41645	0.211544
WWP1	Writer	ENSG00000123124	skeletal muscle	5.15906	3.59168	1.56737	1.26382	0.0589164
HDAC4	Writer	ENSG00000068024	skeletal muscle	3.39451	1.79202	1.60249	1.45104	0.246136
RASD2	Writer	ENSG00000100302	skeletal muscle	2.77882	1.18228	1.59654	1.49662	0.291721
PDLIM2	Writer	ENSG00000120913	skeletal muscle	5.32203	3.51124	1.81079	1.51404	0.309138
ARIH2	Writer	ENSG00000177479	skeletal muscle	4.62889	3.07882	1.55007	1.28986	0.084957
ARIH1	Writer	ENSG00000166233	skeletal muscle	3.89589	2.00088	1.89501	1.72591	0.521004
RNF144B	Writer	ENSG00000137393	skeletal muscle	4.06903	2.21534	1.85368	1.66645	0.461552
MIB2	Writer	ENSG00000197530	skeletal muscle	3.61362	0.732654	2.88096	2.81904	1.61414
RNF208	Writer	ENSG00000212864	skeletal muscle	2.60269	1.07829	1.5244	1.43327	0.228369
TRIM54	Writer	ENSG00000138100	skeletal muscle	6.28711	0.788023	5.49909	5.43249	4.22759
TRIM45	Writer	ENSG00000134253	skeletal muscle	3.41444	1.5649	1.84955	1.71729	0.512387
TRIM63	Writer	ENSG00000158022	skeletal muscle	6.02321	0.9273	5.09591	5.01753	3.81263
PDZRN3	Writer	ENSG00000121440	skeletal muscle	4.5401	2.57616	1.96394	1.74621	0.54131
ZNRF1	Writer	ENSG00000186187	skeletal muscle	4.41884	2.52122	1.89762	1.68454	0.479639
RNF123	Writer	ENSG00000164068	skeletal muscle	5.04986	2.57666	2.4732	2.25543	1.05053
TRIM72	Writer	ENSG00000177238	skeletal muscle	5.0389	0.461319	4.57758	4.53859	3.33369
RNF115	Writer	ENSG00000265491	skeletal muscle	3.50856	1.90604	1.60252	1.44143	0.236527
RNF126	Writer	ENSG00000070423	skeletal muscle	3.98898	2.42573	1.56325	1.35824	0.15334
NOSIP	Writer	ENSG00000142546	skeletal muscle	4.91925	3.31038	1.60888	1.3291	0.124195
KBTBD13	Writer	ENSG00000234438	skeletal muscle	3.46574	0.225936	3.2398	3.22071	2.0158
KLHL21	Writer	ENSG00000162413	skeletal muscle	4.5931	2.80437	1.78873	1.55171	0.346813
KLHL40	Writer	ENSG00000157119	skeletal muscle	5.1996	0.379636	4.81997	4.78788	3.58298
KLHL41	Writer	ENSG00000239474	skeletal muscle	8.53446	1.22435	7.31011	7.20664	6.00174
KEAP1	Writer	ENSG00000079999	skeletal muscle	4.97604	3.23914	1.7369	1.46314	0.25824
ZBTB18	Writer	ENSG00000179456	skeletal muscle	4.46935	2.60225	1.8671	1.64717	0.442268
RHOBTB1	Writer	ENSG00000072422	skeletal muscle	4.98771	2.18531	2.8024	2.6177	1.4128
CUL4A	Writer	ENSG00000139842	skeletal muscle	5.16078	3.55415	1.60663	1.30625	0.101348
TLE2	Writer	ENSG00000065717	skeletal muscle	4.21951	2.56509	1.65442	1.43763	0.232725
DCAF6	Writer	ENSG00000143164	skeletal muscle	6.47451	3.55025	2.92426	2.62421	1.41931
ASB11	Writer	ENSG00000165192	skeletal muscle	4.76046	0.428084	4.33238	4.2962	3.0913
ASB12	Writer	ENSG00000198881	skeletal muscle	4.52613	0.467594	4.05853	4.01901	2.81411
NEURL2	Writer	ENSG00000124257	skeletal muscle	2.95491	1.36767	1.58724	1.47165	0.266745
ASB15	Writer	ENSG00000146809	skeletal muscle	4.79991	0.456485	4.34343	4.30485	3.09995
ASB4	Writer	ENSG00000005981	skeletal muscle	3.56953	0.532586	3.03695	2.99193	1.78703
ASB8	Writer	ENSG00000177981	skeletal muscle	5.68935	3.28161	2.40774	2.13039	0.925487
ASB2	Writer	ENSG00000278693	skeletal muscle	6.26947	0.992949	5.27653	5.19261	3.9877
FBXO32	Writer	ENSG00000156804	skeletal muscle	5.57671	2.61299	2.96372	2.74288	1.53797
FBXL17	Writer	ENSG00000145743	skeletal muscle	4.0483	2.56877	1.47953	1.26243	0.0575282
FBXO40	Writer	ENSG00000163833	skeletal muscle	5.10473	0.446135	4.6586	4.62089	3.41599
FBXO3	Writer	ENSG00000110429	skeletal muscle	4.83866	3.34374	1.49492	1.21233	0.00742386
FBXO31	Writer	ENSG00000103264	skeletal muscle	4.08429	2.29658	1.78772	1.59362	0.388719
FBXW5	Writer	ENSG00000159069	skeletal muscle	4.98224	3.254	1.72823	1.45322	0.248315
TOM1	Multi	ENSG00000100284	skeletal muscle	4.69775	3.16093	1.53682	1.26967	0.064767
USP25	Multi	ENSG00000155313	skeletal muscle	4.813	3.09684	1.71615	1.45442	0.249519
UBAC1	Reader	ENSG00000130560	skeletal muscle	5.55991	3.12469	2.43522	2.17113	0.966232
RAD23A	Multi	ENSG00000179262	skeletal muscle	6.90214	4.10602	2.79612	2.44909	1.24419
OPTN	Reader	ENSG00000123240	skeletal muscle	6.75507	4.04547	2.7096	2.36769	1.16279
EPN1	Reader	ENSG00000063245	skeletal muscle	4.85437	3.24868	1.60569	1.33113	0.126225
BIN1	Reader	ENSG00000136717	skeletal muscle	7.66223	3.26918	4.39305	4.11675	2.91185
UBL4A	Multi	ENSG00000102178	skeletal muscle	4.60417	2.88419	1.71998	1.47622	0.271322
NEURL1	Writer	ENSG00000107954	skeletal muscle	5.00596	1.55751	3.44845	3.31681	2.11191
PINK1	Writer	ENSG00000158828	skeletal muscle	5.90236	3.45284	2.44952	2.1577	0.952794
PTPA	Writer	ENSG00000119383	skeletal muscle	5.84354	4.26354	1.58001	1.21967	0.0147684
SPSB3	Writer	ENSG00000162032	skeletal muscle	4.10264	2.6534	1.44925	1.22499	0.0200915
TRIM69	Writer	ENSG00000278211	skeletal muscle	1.94591	0.536161	1.40975	1.36443	0.159533
TRIM7	Writer	ENSG00000146054	skeletal muscle	5.27913	0.909453	4.36968	4.29282	3.08792
RASD2	Writer	ENSG00000100302	seminal vesicle	3.17388	1.18228	1.9916	2.01903	0.814127
NEURL1B	Writer	ENSG00000214357	seminal vesicle	3.50856	2.19853	1.31002	1.36102	0.156121
FBXL7	Writer	ENSG00000183580	seminal vesicle	3.03013	1.83709	1.19304	1.23566	0.0307544
FBXO32	Writer	ENSG00000156804	seminal vesicle	3.8111	2.61299	1.19811	1.25872	0.0538182
TBL1X	Writer	ENSG00000101849	seminal vesicle	3.79773	2.49326	1.30447	1.36231	0.157408
FBXL22	Writer	ENSG00000197361	seminal vesicle	3.42426	1.39597	2.02829	2.06067	0.855771
SENP1	Eraser	ENSG00000079387	salivary gland	3.52046	2.03061	1.48985	1.51365	0.308745
HERC6	Writer	ENSG00000138642	salivary gland	3.45632	2.04268	1.41364	1.43758	0.232676
CADPS2	Writer	ENSG00000081803	salivary gland	3.906	2.44509	1.46091	1.48957	0.284668
RNF150	Writer	ENSG00000170153	salivary gland	3.49347	1.71831	1.77516	1.7953	0.590399
RNF208	Writer	ENSG00000212864	salivary gland	2.33214	1.07829	1.25386	1.26649	0.0615935
TRIM6	Writer	ENSG00000121236	salivary gland	2.45101	1.22817	1.22284	1.23723	0.0323291
RNF128	Writer	ENSG00000133135	salivary gland	3.39786	1.89567	1.50219	1.52441	0.31951
LNX1	Writer	ENSG00000072201	salivary gland	3.26957	1.98492	1.28465	1.30792	0.103017
TRIM2	Multi	ENSG00000109654	salivary gland	3.79098	2.22481	1.56617	1.59225	0.387347
TLE2	Writer	ENSG00000065717	salivary gland	4.46935	2.56509	1.90426	1.93432	0.729423
FBXO2	Writer	ENSG00000116661	salivary gland	3.27336	1.52874	1.74463	1.76255	0.557644
ISG15	Reader	ENSG00000187608	salivary gland	5.78013	2.96451	2.81562	2.85036	1.64546
C10orf90	Writer	ENSG00000154493	salivary gland	2.45959	0.268203	2.19139	2.19453	0.989628
RSAD2	Writer	ENSG00000134321	salivary gland	3.09558	1.48503	1.61054	1.62795	0.423048
TRAF4	Writer	ENSG00000076604	salivary gland	3.8416	2.5675	1.2741	1.30419	0.0992901
UBE2C	Writer	ENSG00000175063	rectum	3.47197	1.90014	1.57182	1.62855	0.423653
RNF43	Writer	ENSG00000108375	rectum	3.02042	1.48995	1.53048	1.57496	0.370058
RNF186	Writer	ENSG00000178828	rectum	2.80336	0.808141	1.99522	2.01935	0.814445
CBLC	Writer	ENSG00000142273	rectum	2.54945	1.29779	1.25166	1.29041	0.0855036
TRIM36	Writer	ENSG00000152503	rectum	2.15176	0.957964	1.1938	1.2224	0.0174971
PPARG	Writer	ENSG00000132170	rectum	3.73767	2.35211	1.38556	1.45579	0.250885
CDC20	Writer	ENSG00000117399	rectum	2.84491	1.64478	1.20013	1.24924	0.0443351
UBD	Reader	ENSG00000213886	rectum	3.00568	1.69867	1.30702	1.35773	0.152829
CDH1	Writer	ENSG00000039068	rectum	4.8926	3.22115	1.67145	1.76762	0.56272
EPS8L3	Writer	ENSG00000198758	rectum	4.36818	0.9027	3.46548	3.49243	2.28753
USP43	Eraser	ENSG00000154914	prostate	2.09186	0.866638	1.22523	1.24513	0.0402285
USP9Y	Eraser	ENSG00000114374	prostate	2.37955	1.1069	1.27265	1.29807	0.0931667
HERC3	Writer	ENSG00000138641	prostate	3.03013	1.74741	1.28273	1.32286	0.117956
TRIM36	Writer	ENSG00000152503	prostate	2.30259	0.957964	1.34462	1.36662	0.161721
KLHL41	Writer	ENSG00000239474	prostate	3.93964	1.22435	2.71529	2.74341	1.53851
SOCS2	Writer	ENSG00000120833	prostate	4.25277	3.06015	1.19262	1.26291	0.0580036
CDH1	Writer	ENSG00000039068	prostate	4.53796	3.22115	1.31681	1.39079	0.185888
FBXL22	Writer	ENSG00000197361	prostate	2.68785	1.39597	1.29188	1.32394	0.119035
USP43	Eraser	ENSG00000154914	placenta	2.24071	0.866638	1.37407	1.37862	0.173715
USP27X	Eraser	ENSG00000273820	placenta	2.54945	1.17081	1.37863	1.38477	0.17987
HACE1	Writer	ENSG00000085382	placenta	3.46261	1.47714	1.98546	1.99321	0.788307
STC1	Writer	ENSG00000159167	placenta	3.41444	1.73611	1.67833	1.68743	0.482533
BIRC7	Writer	ENSG00000101197	placenta	2.02815	0.211745	1.8164	1.81751	0.612612
LNX1	Writer	ENSG00000072201	placenta	3.25037	1.98492	1.26546	1.27587	0.0709665
PPARG	Writer	ENSG00000132170	placenta	3.80666	2.35211	1.45455	1.46689	0.261988
BCL6B	Writer	ENSG00000161940	placenta	3.04927	1.77379	1.27549	1.28479	0.0798863
RHOBTB1	Writer	ENSG00000072422	placenta	3.64806	2.18531	1.46275	1.4742	0.269303
SKP2	Writer	ENSG00000145604	placenta	3.66868	1.75642	1.91226	1.92147	0.716569
UBASH3B	Reader	ENSG00000154127	placenta	2.70136	1.03691	1.66445	1.66989	0.464989
MAP1LC3C	Reader	ENSG00000197769	placenta	2.4681	0.693827	1.77427	1.77791	0.573009
TRIM58	Writer	ENSG00000162722	placenta	1.91692	0.573807	1.34312	1.34612	0.141223
HERC3	Writer	ENSG00000138641	parathyroid gland	3.10009	1.74741	1.35268	1.28421	0.0793086
RNF144A	Writer	ENSG00000151692	parathyroid gland	3.67377	2.15354	1.52022	1.43583	0.230933
RNF217	Writer	ENSG00000146373	parathyroid gland	3.78419	1.44537	2.33882	2.28218	1.07728
RNF182	Writer	ENSG00000180537	parathyroid gland	1.93152	0.50238	1.42914	1.40945	0.204553
RNF180	Writer	ENSG00000164197	parathyroid gland	3.27714	1.56441	1.71273	1.65143	0.446529
TRIM50	Writer	ENSG00000146755	parathyroid gland	3.54385	0.36963	3.17422	3.15974	1.95484
RCBTB1	Writer	ENSG00000136144	parathyroid gland	3.91202	2.59748	1.31455	1.21276	0.00786098
FBXO2	Writer	ENSG00000116661	parathyroid gland	3.43399	1.52874	1.90525	1.84535	0.640445
EPN3	Reader	ENSG00000049283	parathyroid gland	3.10906	1.44999	1.65907	1.60225	0.397348
CDH1	Writer	ENSG00000039068	parathyroid gland	5.29982	3.22115	2.07867	1.95244	0.74754
NEDD4L	Writer	ENSG00000049759	pancreas	4.00915	2.7327	1.27645	1.31406	0.109157
RNF144A	Writer	ENSG00000151692	pancreas	3.46574	2.15354	1.31219	1.34183	0.136928
RNF186	Writer	ENSG00000178828	pancreas	3.30322	0.808141	2.49508	2.5062	1.3013
PELI2	Writer	ENSG00000139946	pancreas	3.39451	1.894	1.5005	1.52657	0.321669
TRIM50	Writer	ENSG00000146755	pancreas	1.80829	0.36963	1.43866	1.44375	0.238844
RHOBTB3	Writer	ENSG00000164292	pancreas	4.72827	3.10596	1.62231	1.66505	0.460152
SPSB4	Writer	ENSG00000175093	pancreas	1.90211	0.147096	1.75501	1.75704	0.552134
RAB40C	Writer	ENSG00000197562	pancreas	3.68387	2.05532	1.62855	1.65684	0.451935
FBXO2	Writer	ENSG00000116661	pancreas	4.2312	1.52874	2.70247	2.72351	1.5186
PSEN2	Reader	ENSG00000143801	pancreas	3.62966	2.35355	1.27611	1.3085	0.103594
BRSK2	Reader	ENSG00000174672	pancreas	4.5207	0.401175	4.11953	4.12505	2.92015
EPN3	Reader	ENSG00000049283	pancreas	3.18635	1.44999	1.73636	1.75632	0.551414
HERPUD1	Reader	ENSG00000051108	pancreas	5.94332	4.73286	1.21046	1.2756	0.0706944
PARD6A	Reader	ENSG00000102981	pancreas	3.18635	1.19161	1.99475	2.01115	0.806244
CDH1	Writer	ENSG00000039068	pancreas	4.45085	3.22115	1.2297	1.27403	0.0691301
FBXW12	Writer	ENSG00000164049	pancreas	1.96009	0.0664581	1.89364	1.89455	0.68965
NEURL1	Writer	ENSG00000107954	pancreas	2.99072	1.55751	1.43321	1.45464	0.249743
UCHL1	Multi	ENSG00000154277	ovary	3.54674	2.11978	1.42696	1.41604	0.211134
PDZRN3	Writer	ENSG00000121440	ovary	4.26268	2.57616	1.68652	1.67324	0.46834
RHOBTB3	Writer	ENSG00000164292	ovary	4.4403	3.10596	1.33433	1.31832	0.113422
FBXL7	Writer	ENSG00000183580	ovary	3.13983	1.83709	1.30274	1.29327	0.0883694
EPN3	Reader	ENSG00000049283	ovary	2.68102	1.44999	1.23103	1.22356	0.0186542
MAP3K5	Reader	ENSG00000197442	ovary	3.92593	2.42446	1.50147	1.48897	0.284073
UBXN8	Reader	ENSG00000104691	ovary	4.40183	2.7202	1.68163	1.66761	0.462704
UBE2C	Writer	ENSG00000175063	lymph node	3.8416	1.90014	1.94146	1.88912	0.684214
AURKA	Writer	ENSG00000087586	lymph node	3.09558	1.6719	1.42367	1.37762	0.172718
TRIM59	Writer	ENSG00000213186	lymph node	2.58022	1.25775	1.32246	1.28782	0.0829155
DTX1	Writer	ENSG00000135144	lymph node	2.50144	0.764494	1.73694	1.71588	0.510982
TRAF5	Writer	ENSG00000082512	lymph node	3.43076	2.00547	1.42529	1.37004	0.165141
BIRC3	Writer	ENSG00000023445	lymph node	4.96703	2.88662	2.08041	2.0009	0.795996
UHRF1	Writer	ENSG00000276043	lymph node	2.82731	1.06795	1.75936	1.72995	0.525045
CDC20	Writer	ENSG00000117399	lymph node	3.52046	1.64478	1.87568	1.83037	0.625472
WDR76	Writer	ENSG00000092470	lymph node	3.04452	1.48597	1.55855	1.51762	0.312716
SOCS1	Writer	ENSG00000185338	lymph node	2.68102	1.2632	1.41783	1.38303	0.178127
CDCA3	Writer	ENSG00000111665	lymph node	2.9069	1.31018	1.59673	1.56063	0.355733
UBASH3A	Reader	ENSG00000160185	lymph node	2.49321	0.673284	1.81992	1.80137	0.596473
RNF166	Reader	ENSG00000158717	lymph node	3.7305	2.37755	1.35295	1.28746	0.082556
LCK	Reader	ENSG00000182866	lymph node	4.7265	1.87236	2.85414	2.80257	1.59766
UBD	Reader	ENSG00000213886	lymph node	4.49088	1.69867	2.79221	2.74542	1.54052
NCF4	Reader	ENSG00000100365	lymph node	3.71601	2.16376	1.55225	1.49264	0.28774
KLHL6	Writer	ENSG00000172578	lymph node	3.41773	0.989242	2.42849	2.40123	1.19633
TRAF1	Writer	ENSG00000056558	lymph node	3.54962	1.82782	1.7218	1.67145	0.466548
BCL6B	Writer	ENSG00000161940	lung	3.12676	1.77379	1.35297	1.41812	0.213215
RHOBTB2	Writer	ENSG00000008853	lung	3.59731	2.21452	1.38279	1.46412	0.259218
OASL	Reader	ENSG00000135114	lung	2.56495	1.11539	1.44956	1.49052	0.285622
KITLG	Writer	ENSG00000049130	lung	3.49347	2.25273	1.24074	1.32347	0.11857
USP18	Eraser	ENSG00000184979	liver	3.21084	1.95184	1.259	1.23722	0.0323137
NEDD4	Writer	ENSG00000069869	liver	3.35341	1.90954	1.44386	1.42255	0.217647
RNF152	Writer	ENSG00000176641	liver	3.14845	1.48829	1.66016	1.64355	0.438647
RNF130	Writer	ENSG00000113269	liver	5.13285	3.80002	1.33283	1.29041	0.0855098
PPARA	Writer	ENSG00000186951	liver	3.37074	2.11802	1.25272	1.22908	0.0241753
RNF128	Writer	ENSG00000133135	liver	4.84103	1.89567	2.94537	2.92421	1.7193
ASB9	Writer	ENSG00000102048	liver	2.91777	1.19015	1.72762	1.71433	0.509432
CISH	Writer	ENSG00000114737	liver	4.0483	2.2843	1.764	1.7385	0.533601
FBXO17	Writer	ENSG00000282954	liver	2.78501	1.51595	1.26906	1.25214	0.0472381
TOM1L1	Reader	ENSG00000141198	liver	4.70139	2.98098	1.7204	1.68713	0.482228
ESR1	Reader	ENSG00000091831	liver	2.89037	1.44212	1.44826	1.43216	0.227257
FXN	Reader	ENSG00000165060	liver	3.86493	2.50057	1.36436	1.33645	0.131545
GCH1	Reader	ENSG00000131979	liver	2.94969	1.03385	1.91584	1.9043	0.699395
CDH1	Writer	ENSG00000039068	liver	4.59512	3.22115	1.37397	1.33801	0.133111
F12	Writer	ENSG00000131187	liver	5.60801	0.269492	5.33851	5.33551	4.1306
IL17RB	Writer	ENSG00000056736	liver	3.54096	1.33687	2.20409	2.18917	0.984265
TRIB3	Writer	ENSG00000101255	liver	3.421	1.62566	1.79534	1.7772	0.572295
USP2	Eraser	ENSG00000036672	kidney	4.00551	1.96233	2.04318	2.08173	0.876831
NEDD4L	Writer	ENSG00000049759	kidney	3.957	2.7327	1.2243	1.27799	0.0730837
HECW1	Writer	ENSG00000002746	kidney	2.18605	0.346567	1.83948	1.84629	0.641392
CADPS2	Writer	ENSG00000081803	kidney	3.68135	2.44509	1.23626	1.2843	0.0793936
UCHL1	Multi	ENSG00000154277	kidney	3.55249	2.11978	1.43271	1.47435	0.269453
RNF152	Writer	ENSG00000176641	kidney	4.06044	1.48829	2.57215	2.60139	1.39649
TRIM6	Writer	ENSG00000121236	kidney	3.09558	1.22817	1.86741	1.89154	0.686636
RNF128	Writer	ENSG00000133135	kidney	3.49043	1.89567	1.59476	1.63201	0.427104
RNF186	Writer	ENSG00000178828	kidney	3.29953	0.808141	2.49139	2.50727	1.30237
RHOBTB1	Writer	ENSG00000072422	kidney	3.46886	2.18531	1.28354	1.32648	0.121576
ASB9	Writer	ENSG00000102048	kidney	2.8848	1.19015	1.69465	1.71803	0.513129
ASB15	Writer	ENSG00000146809	kidney	2.14007	0.456485	1.68358	1.69255	0.487648
FBXO17	Writer	ENSG00000282954	kidney	2.74084	1.51595	1.22489	1.25467	0.0497719
TOM1L1	Reader	ENSG00000141198	kidney	4.38701	2.98098	1.40603	1.4646	0.259695
GABARAPL1	Reader	ENSG00000139112	kidney	5.47395	4.16182	1.31213	1.39389	0.188989
PARD6B	Reader	ENSG00000124171	kidney	2.85071	1.22779	1.62292	1.64704	0.442137
IL17RB	Writer	ENSG00000056736	kidney	4.11741	1.33687	2.78054	2.8068	1.6019
RNF183	Writer	ENSG00000165188	kidney	1.66771	0.410344	1.25736	1.26542	0.0605233
USP2	Eraser	ENSG00000036672	heart muscle	3.93769	1.96233	1.97536	1.96561	0.76071
USP46	Eraser	ENSG00000109189	heart muscle	3.39786	2.00321	1.39465	1.3847	0.179796
USP13	Eraser	ENSG00000058056	heart muscle	3.78191	1.77985	2.00206	1.99322	0.788322
USP28	Eraser	ENSG00000048028	heart muscle	4.16356	2.57031	1.59325	1.58048	0.37558
DCUN1D2	Writer	ENSG00000150401	heart muscle	4.61016	2.21609	2.39407	2.38306	1.17816
HECW2	Writer	ENSG00000138411	heart muscle	2.20827	0.976412	1.23186	1.22701	0.0221121
HERC3	Writer	ENSG00000138641	heart muscle	3.13983	1.74741	1.39242	1.38375	0.178845
TRIM54	Writer	ENSG00000138100	heart muscle	4.62791	0.788023	3.83989	3.83597	2.63107
TRIM63	Writer	ENSG00000158022	heart muscle	5.09987	0.9273	4.17257	4.16796	2.96306
RNF115	Writer	ENSG00000265491	heart muscle	3.26194	1.90604	1.3559	1.34643	0.141531
KLHL7	Writer	ENSG00000122550	heart muscle	3.957	2.40652	1.55048	1.53852	0.333623
KLHL41	Writer	ENSG00000239474	heart muscle	4.62693	1.22435	3.40258	3.3965	2.1916
DCAF6	Writer	ENSG00000143164	heart muscle	4.88356	3.55025	1.33331	1.31568	0.110778
ASB11	Writer	ENSG00000165192	heart muscle	3.54674	0.428084	3.11866	3.11653	1.91163
ASB15	Writer	ENSG00000146809	heart muscle	3.35341	0.456485	2.89692	2.89465	1.68975
ASB2	Writer	ENSG00000278693	heart muscle	2.38876	0.992949	1.39581	1.39088	0.185981
FBXO32	Writer	ENSG00000156804	heart muscle	4.37701	2.61299	1.76402	1.75105	0.546145
FBXO40	Writer	ENSG00000163833	heart muscle	4.52396	0.446135	4.07783	4.07561	2.87071
GABARAPL1	Reader	ENSG00000139112	heart muscle	5.41876	4.16182	1.25694	1.23627	0.0313691
FBXL22	Writer	ENSG00000197361	heart muscle	2.8792	1.39597	1.48323	1.47629	0.271392
PINK1	Writer	ENSG00000158828	heart muscle	4.77068	3.45284	1.31784	1.30069	0.0957914
ZC3H12A	Eraser	ENSG00000163874	gallbladder	3.62167	2.27291	1.34876	1.46178	0.25688
RNF128	Writer	ENSG00000133135	gallbladder	3.53806	1.89567	1.64239	1.73665	0.531752
BIRC3	Writer	ENSG00000023445	gallbladder	3.95891	2.88662	1.07229	1.21583	0.0109268
SOCS3	Writer	ENSG00000184557	gallbladder	5.26321	3.54469	1.71852	1.89478	0.689879
EPS8L3	Writer	ENSG00000198758	gallbladder	3.61092	0.9027	2.70822	2.75311	1.5482
RNF183	Writer	ENSG00000165188	gallbladder	1.91692	0.410344	1.50658	1.52698	0.322082
HOXB4	Writer	ENSG00000182742	fallopian tube	2.63189	1.29692	1.33497	1.3724	0.1675
FBXO15	Writer	ENSG00000141665	fallopian tube	1.62924	0.277097	1.35214	1.36014	0.15524
ESR1	Reader	ENSG00000091831	fallopian tube	4.1972	1.44212	2.75509	2.79671	1.59181
UBXN11	Reader	ENSG00000158062	fallopian tube	3.48124	1.99735	1.48389	1.54154	0.336634
FBXO21	Writer	ENSG00000135108	fallopian tube	4.87596	3.16528	1.71068	1.80204	0.597137
YOD1	Eraser	ENSG00000180667	esophagus	3.25424	1.74755	1.50669	1.51836	0.313455
PDLIM2	Writer	ENSG00000120913	esophagus	4.89485	3.51124	1.38361	1.40706	0.202154
LNX1	Writer	ENSG00000072201	esophagus	3.24259	1.98492	1.25768	1.27093	0.0660288
CBLC	Writer	ENSG00000142273	esophagus	2.61007	1.29779	1.31228	1.32095	0.116047
DTX2	Writer	ENSG00000091073	esophagus	3.55535	2.11259	1.44276	1.45687	0.251965
KLHL40	Writer	ENSG00000157119	esophagus	1.60944	0.379636	1.2298	1.23234	0.0274352
KLHL41	Writer	ENSG00000239474	esophagus	4.3399	1.22435	3.11555	3.12373	1.91883
KCTD11	Writer	ENSG00000213859	esophagus	3.63231	2.0495	1.58281	1.59649	0.391589
SIK1	Reader	ENSG00000142178	esophagus	2.98062	1.72583	1.25479	1.26631	0.0614111
EPN3	Reader	ENSG00000049283	esophagus	3.07269	1.44999	1.6227	1.63238	0.427481
NOD2	Reader	ENSG00000167207	esophagus	2.12823	0.811843	1.31639	1.32181	0.116908
TRIM7	Writer	ENSG00000146054	esophagus	2.19722	0.909453	1.28777	1.29384	0.088943
USP51	Eraser	ENSG00000247746	epididymis	3.97406	1.05841	2.91565	2.96137	1.75647
RASD2	Writer	ENSG00000100302	epididymis	2.78501	1.18228	1.60274	1.6538	0.448903
ZNRF3	Writer	ENSG00000183579	epididymis	2.67415	1.48349	1.19066	1.25474	0.0498373
TRIM54	Writer	ENSG00000138100	epididymis	3.24649	0.788023	2.45847	2.49251	1.28761
RNF186	Writer	ENSG00000178828	epididymis	4.2312	0.808141	3.42306	3.45797	2.25307
PJA1	Writer	ENSG00000181191	epididymis	5.09006	2.65796	2.4321	2.54691	1.34201
KLHL8	Writer	ENSG00000145332	epididymis	4.12713	2.10388	2.02326	2.11413	0.909233
RBBP7	Writer	ENSG00000102054	epididymis	5.69474	4.42392	1.27082	1.46191	0.257013
HOXB4	Writer	ENSG00000182742	epididymis	3.03013	1.29692	1.73321	1.78924	0.584334
TBL1X	Writer	ENSG00000101849	epididymis	3.60005	2.49326	1.10679	1.21449	0.00958383
MARK1	Reader	ENSG00000116141	epididymis	2.37955	1.08026	1.29929	1.34595	0.14105
UBXN8	Reader	ENSG00000104691	epididymis	3.93769	2.7202	1.21749	1.33499	0.130087
DCAF12L1	Writer	ENSG00000198889	epididymis	1.77495	0.268208	1.50674	1.51833	0.313428
FBXO21	Writer	ENSG00000135108	epididymis	4.72473	3.16528	1.55945	1.69618	0.491277
NEURL1	Writer	ENSG00000107954	epididymis	2.78501	1.55751	1.2275	1.29478	0.0898779
RNF183	Writer	ENSG00000165188	epididymis	2.8679	0.410344	2.45755	2.47528	1.27038
STC1	Writer	ENSG00000159167	endometrium	3.5175	1.73611	1.78139	1.81809	0.613188
RNF144A	Writer	ENSG00000151692	endometrium	3.31419	2.15354	1.16064	1.20617	0.00127033
PDZRN3	Writer	ENSG00000121440	endometrium	3.87328	2.57616	1.29712	1.35159	0.146684
KLHL13	Writer	ENSG00000003096	endometrium	3.48738	1.71961	1.76777	1.80412	0.599223
SOCS2	Writer	ENSG00000120833	endometrium	4.33598	3.06015	1.27583	1.34053	0.135629
FBXL7	Writer	ENSG00000183580	endometrium	3.13549	1.83709	1.2984	1.33724	0.132339
FBXO32	Writer	ENSG00000156804	endometrium	3.97594	2.61299	1.36295	1.41819	0.213286
TBL1X	Writer	ENSG00000101849	endometrium	3.68135	2.49326	1.18809	1.2408	0.0358998
ESR1	Reader	ENSG00000091831	endometrium	4.7265	1.44212	3.28439	3.31488	2.10997
FBXL22	Writer	ENSG00000197361	endometrium	3.40453	1.39597	2.00855	2.03807	0.833164
UBE2C	Writer	ENSG00000175063	duodenum	3.11795	1.90014	1.21781	1.28703	0.0821255
TRIM3	Writer	ENSG00000110171	duodenum	2.93916	1.63691	1.30225	1.36188	0.156977
TRIM27	Writer	ENSG00000234495	duodenum	2.28238	1.08331	1.19907	1.23854	0.0336339
RNF43	Writer	ENSG00000108375	duodenum	3.17388	1.48995	1.68393	1.73821	0.533305
RNF128	Writer	ENSG00000133135	duodenum	4.15261	1.89567	2.25695	2.326	1.1211
TRIM15	Writer	ENSG00000137384	duodenum	2.90142	0.381656	2.51977	2.53367	1.32877
RNF186	Writer	ENSG00000178828	duodenum	4.8926	0.808141	4.08446	4.1139	2.909
CBLC	Writer	ENSG00000142273	duodenum	3.95891	1.29779	2.66112	2.7084	1.5035
TRIM36	Writer	ENSG00000152503	duodenum	2.7213	0.957964	1.76333	1.79823	0.593327
CDCA3	Writer	ENSG00000111665	duodenum	3.08649	1.31018	1.77631	1.82404	0.619137
FBXO2	Writer	ENSG00000116661	duodenum	2.8622	1.52874	1.33346	1.38915	0.184253
TOM1L1	Reader	ENSG00000141198	duodenum	4.69043	2.98098	1.70945	1.81804	0.613137
EPN1	Reader	ENSG00000063245	duodenum	4.50535	3.24868	1.25667	1.37501	0.170113
GCH1	Reader	ENSG00000131979	duodenum	2.35138	1.03385	1.31752	1.35519	0.150284
CD2AP	Reader	ENSG00000198087	duodenum	4.06732	2.9601	1.10721	1.21505	0.0101444
CDH1	Writer	ENSG00000039068	duodenum	4.91412	3.22115	1.69297	1.81032	0.605414
EPS8L3	Writer	ENSG00000198758	duodenum	4.97051	0.9027	4.06781	4.10069	2.89579
TRAF4	Writer	ENSG00000076604	duodenum	3.88156	2.5675	1.31406	1.40759	0.202691
UBE2C	Writer	ENSG00000175063	colon	3.3322	1.90014	1.43206	1.46998	0.265075
TRIM31	Writer	ENSG00000224168	colon	2.37955	0.182324	2.19722	2.20086	0.995958
RNF43	Writer	ENSG00000108375	colon	2.67415	1.48995	1.1842	1.21393	0.00902764
RNF128	Writer	ENSG00000133135	colon	3.13549	1.89567	1.23983	1.27765	0.0727517
TRIM15	Writer	ENSG00000137384	colon	2.11626	0.381656	1.7346	1.74221	0.537313
RNF186	Writer	ENSG00000178828	colon	2.98568	0.808141	2.17754	2.19367	0.988764
CBLC	Writer	ENSG00000142273	colon	3.09558	1.29779	1.79779	1.82369	0.618785
PPARG	Writer	ENSG00000132170	colon	3.91602	2.35211	1.56391	1.61084	0.405939
CDH1	Writer	ENSG00000039068	colon	4.86522	3.22115	1.64407	1.70835	0.503444
EPS8L3	Writer	ENSG00000198758	colon	4.30676	0.9027	3.40406	3.42208	2.21717
STC1	Writer	ENSG00000159167	cervix	3.92986	1.73611	2.19375	2.25536	1.05046
KLHL13	Writer	ENSG00000003096	cervix	3.07269	1.71961	1.35309	1.41411	0.209211
SIK1	Reader	ENSG00000142178	cervix	2.92316	1.72583	1.19733	1.25858	0.0536758
ESR1	Reader	ENSG00000091831	cervix	4.44852	1.44212	3.0064	3.05758	1.85268
IL17RB	Writer	ENSG00000056736	cervix	2.95491	1.33687	1.61804	1.66548	0.46058
RNF144B	Writer	ENSG00000137393	breast	3.41444	2.21534	1.1991	1.25492	0.0500152
KLHL13	Writer	ENSG00000003096	breast	3.25037	1.71961	1.53077	1.5741	0.369194
SOCS2	Writer	ENSG00000120833	breast	4.1972	3.06015	1.13705	1.21415	0.00925343
ESR1	Reader	ENSG00000091831	breast	3.41444	1.44212	1.97233	2.00866	0.80376
MAP1LC3C	Reader	ENSG00000197769	breast	2.38876	0.693827	1.69494	1.71242	0.507515
C10orf90	Writer	ENSG00000154493	breast	1.74047	0.268203	1.47226	1.47902	0.274119
ZC3H12A	Eraser	ENSG00000163874	bone marrow	4.93159	2.27291	2.65868	2.47498	1.27008
OTUD1	Eraser	ENSG00000165312	bone marrow	4.12552	2.52214	1.60338	1.39953	0.194633
YOD1	Eraser	ENSG00000180667	bone marrow	4.09601	1.74755	2.34846	2.20721	1.00231
USP15	Eraser	ENSG00000135655	bone marrow	5.18627	2.89817	2.2881	2.05386	0.848959
CYLD	Eraser	ENSG00000083799	bone marrow	4.56643	3.09107	1.47535	1.22552	0.0206213
UBE2S	Writer	ENSG00000108106	bone marrow	4.76984	2.57789	2.19195	1.9836	0.778694
UBE2C	Writer	ENSG00000175063	bone marrow	4.38328	1.90014	2.48313	2.32956	1.12466
UBE2T	Writer	ENSG00000077152	bone marrow	3.4012	1.92049	1.48071	1.32549	0.120589
TNFAIP3	Multi	ENSG00000118503	bone marrow	6.26416	3.28611	2.97805	2.71245	1.50755
HERC3	Writer	ENSG00000138641	bone marrow	3.23868	1.74741	1.49127	1.35004	0.145136
CBX4	Writer	ENSG00000141582	bone marrow	4.88583	2.14955	2.73628	2.56254	1.35764
RNF19B	Writer	ENSG00000116514	bone marrow	4.3281	2.81936	1.50874	1.28087	0.0759666
RNF24	Writer	ENSG00000101236	bone marrow	3.97406	1.78257	2.19149	2.04741	0.842511
RNF182	Writer	ENSG00000180537	bone marrow	2.25129	0.50238	1.74891	1.70831	0.503406
TRIM59	Writer	ENSG00000213186	bone marrow	2.93386	1.25775	1.6761	1.57445	0.369546
RNF138	Writer	ENSG00000134758	bone marrow	4.58395	2.7797	1.80425	1.57958	0.374679
MDM4	Writer	ENSG00000198625	bone marrow	4.05352	2.34836	1.70516	1.51536	0.310458
RFWD3	Writer	ENSG00000168411	bone marrow	3.89589	2.14413	1.75176	1.57846	0.373561
PELI1	Writer	ENSG00000197329	bone marrow	5.44544	2.85386	2.59158	2.36092	1.15602
TRIM11	Multi	ENSG00000154370	bone marrow	3.46574	2.07748	1.38825	1.22034	0.015443
RLIM	Writer	ENSG00000131263	bone marrow	3.75185	2.28446	1.46739	1.28276	0.0778547
RNF139	Writer	ENSG00000170881	bone marrow	4.55388	2.93356	1.62032	1.38321	0.178313
RNF125	Writer	ENSG00000101695	bone marrow	2.97041	1.5208	1.44962	1.3267	0.121799
UHRF1	Writer	ENSG00000276043	bone marrow	3.33932	1.06795	2.27137	2.18506	0.980156
RBBP6	Writer	ENSG00000122257	bone marrow	4.98292	3.22081	1.76211	1.50179	0.296887
CDC20	Writer	ENSG00000117399	bone marrow	4.01277	1.64478	2.36799	2.23506	1.03016
DTL	Writer	ENSG00000143476	bone marrow	2.75366	0.898425	1.85524	1.78262	0.57772
TLE3	Writer	ENSG00000140332	bone marrow	4.2002	2.33091	1.8693	1.6809	0.476001
WDR76	Writer	ENSG00000092470	bone marrow	3.01062	1.48597	1.52465	1.40455	0.199646
CORO7	Writer	ENSG00000262246	bone marrow	4.26409	2.04461	2.21947	2.05422	0.849319
CDCA3	Writer	ENSG00000111665	bone marrow	2.84491	1.31018	1.53473	1.42884	0.223939
FBXO7	Writer	ENSG00000100225	bone marrow	5.64615	4.07089	1.57526	1.24624	0.0413367
FBXO33	Writer	ENSG00000165355	bone marrow	3.98898	2.16547	1.82351	1.64849	0.443591
FANCD2	Reader	ENSG00000144554	bone marrow	2.93916	1.38138	1.55778	1.44613	0.241232
TNK2	Reader	ENSG00000061938	bone marrow	4.30136	2.72851	1.57285	1.35232	0.14742
RNF166	Reader	ENSG00000158717	bone marrow	4.5326	2.37755	2.15505	1.96289	0.757986
STAM	Reader	ENSG00000136738	bone marrow	4.00003	2.3345	1.66553	1.47685	0.271945
IFIH1	Reader	ENSG00000115267	bone marrow	3.67377	2.12633	1.54743	1.37557	0.170672
NOD2	Reader	ENSG00000167207	bone marrow	2.68785	0.811843	1.876	1.81039	0.605487
GCH1	Reader	ENSG00000131979	bone marrow	3.48738	1.03385	2.45352	2.36996	1.16506
ISG15	Reader	ENSG00000187608	bone marrow	4.93015	2.96451	1.96564	1.72604	0.521135
OASL	Reader	ENSG00000135114	bone marrow	3.61092	1.11539	2.49553	2.40538	1.20048
MIDN	Reader	ENSG00000167470	bone marrow	4.43438	2.97552	1.45886	1.21837	0.0134661
NCF4	Reader	ENSG00000100365	bone marrow	5.20894	2.16376	3.04518	2.87029	1.66539
KLHL15	Writer	ENSG00000174010	bone marrow	4.00003	1.7752	2.22483	2.08136	0.876455
PRC1	Writer	ENSG00000198901	bone marrow	4.51852	2.00155	2.51697	2.3552	1.15029
TRIM58	Writer	ENSG00000162722	bone marrow	3.51155	0.573807	2.93774	2.89136	1.68646
OTULIN	Eraser	ENSG00000154124	bone marrow	3.33577	1.89903	1.43674	1.28325	0.0783503
UBE2C	Writer	ENSG00000175063	appendix	3.12236	1.90014	1.22222	1.26737	0.0624705
TNFAIP3	Multi	ENSG00000118503	appendix	4.75875	3.28611	1.47264	1.55072	0.345815
BIRC3	Writer	ENSG00000023445	appendix	4.67002	2.88662	1.7834	1.85199	0.647092
UHRF1	Writer	ENSG00000276043	appendix	2.37024	1.06795	1.30229	1.32767	0.122769
CDC20	Writer	ENSG00000117399	appendix	2.85071	1.64478	1.20593	1.24501	0.0401078
SOCS1	Writer	ENSG00000185338	appendix	2.73437	1.2632	1.47117	1.50119	0.296285
TNIP3	Reader	ENSG00000050730	appendix	2.0149	0.46864	1.54626	1.5574	0.352497
GCH1	Reader	ENSG00000131979	appendix	2.2192	1.03385	1.18535	1.20992	0.00501626
LCK	Reader	ENSG00000182866	appendix	3.95124	1.87236	2.07888	2.12337	0.918472
UBD	Reader	ENSG00000213886	appendix	3.60821	1.69867	1.90954	1.94991	0.745005
NCF4	Reader	ENSG00000100365	appendix	3.79549	2.16376	1.63173	1.68314	0.478239
EPS8L3	Writer	ENSG00000198758	appendix	2.47654	0.9027	1.57384	1.59529	0.390386
KLHL6	Writer	ENSG00000172578	appendix	2.55723	0.989242	1.56799	1.59149	0.38659
TRAF1	Writer	ENSG00000056558	appendix	3.09104	1.82782	1.26322	1.30666	0.101754
STAMBPL1	Eraser	ENSG00000138134	adrenal gland	3.21888	1.66917	1.54971	1.59235	0.387446
UCHL1	Multi	ENSG00000154277	adrenal gland	4.66721	2.11978	2.54743	2.60158	1.39667
RNF144A	Writer	ENSG00000151692	adrenal gland	3.39115	2.15354	1.2376	1.29261	0.0877135
SIAH2	Writer	ENSG00000181788	adrenal gland	4.38701	3.07239	1.31463	1.39311	0.188209
RNF128	Writer	ENSG00000133135	adrenal gland	3.59182	1.89567	1.69615	1.74458	0.539674
RBBP7	Writer	ENSG00000102054	adrenal gland	5.64897	4.42392	1.22505	1.33806	0.133158
ASB4	Writer	ENSG00000005981	adrenal gland	3.7281	0.532586	3.19551	3.20912	2.00422
FBXL7	Writer	ENSG00000183580	adrenal gland	3.02529	1.83709	1.1882	1.23513	0.0302241
FBXO2	Writer	ENSG00000116661	adrenal gland	3.27714	1.52874	1.74841	1.78746	0.582558
MAP3K5	Reader	ENSG00000197442	adrenal gland	4.4987	2.42446	2.07424	2.13617	0.931272
DCUN1D3	Writer	ENSG00000188215	adipose tissue	3.08191	1.80042	1.28149	1.30803	0.103133
DTX1	Writer	ENSG00000135144	adipose tissue	2.27213	0.764494	1.50763	1.5189	0.314001
PPARG	Writer	ENSG00000132170	adipose tissue	5.12158	2.35211	2.76947	2.80415	1.59925
BCL6B	Writer	ENSG00000161940	adipose tissue	3.43721	1.77379	1.66342	1.68957	0.484669
RHOBTB3	Writer	ENSG00000164292	adipose tissue	4.4006	3.10596	1.29464	1.34043	0.135527
SOCS3	Writer	ENSG00000184557	adipose tissue	5.57973	3.54469	2.03504	2.0873	0.882397
SPSB1	Writer	ENSG00000171621	adipose tissue	4.00369	2.64983	1.35386	1.39293	0.188026
ZFAND5	Reader	ENSG00000107372	adipose tissue	5.75574	4.48592	1.26982	1.33596	0.131057

## Sheet: Human-FANTOM5
Gene_name	Type	Ensembl_Gene_ID	Tissue	nTPM_value	genemean	abs	res	diff
ZC3H12A	Eraser	ENSG00000163874	vagina	3.95124	2.3132	1.63804	1.63424	0.216288
STC1	Writer	ENSG00000159167	vagina	4.62595	2.67729	1.94867	1.94427	0.526313
TRAF2	Writer	ENSG00000127191	vagina	3.39115	1.93528	1.45586	1.45268	0.0347304
NEURL1B	Writer	ENSG00000214357	vagina	4.48976	2.9508	1.53896	1.53412	0.116162
PPARG	Writer	ENSG00000132170	vagina	4.06903	2.36193	1.7071	1.70322	0.285267
BCL6B	Writer	ENSG00000161940	vagina	3.7542	1.81582	1.93838	1.93539	0.517439
HOXB4	Writer	ENSG00000182742	vagina	3.18635	1.3819	1.80445	1.80218	0.384228
ESR1	Reader	ENSG00000091831	vagina	3.01553	1.56163	1.4539	1.45134	0.0333826
KLHL25	Writer	ENSG00000183655	vagina	4.17439	2.4856	1.68878	1.6847	0.266747
RNF39	Writer	ENSG00000236967	vagina	2.70136	0.579339	2.12202	2.12107	0.703117
TNFAIP3	Multi	ENSG00000118503	urinary bladder	4.36945	2.88233	1.48712	1.47904	0.0610854
STC1	Writer	ENSG00000159167	urinary bladder	4.57368	2.67729	1.89639	1.88889	0.470935
CBLC	Writer	ENSG00000142273	urinary bladder	2.94969	1.27976	1.66993	1.66634	0.248387
PPARG	Writer	ENSG00000132170	urinary bladder	4.84182	2.36193	2.4799	2.47328	1.05532
KLHL41	Writer	ENSG00000239474	urinary bladder	4.05526	1.4374	2.61785	2.61382	1.19587
ASB2	Writer	ENSG00000278693	urinary bladder	4.27528	2.02027	2.25501	2.24935	0.831392
FBXO32	Writer	ENSG00000156804	urinary bladder	6.02683	4.37427	1.65256	1.6403	0.222348
FBXL22	Writer	ENSG00000197361	urinary bladder	4.94663	1.50122	3.44541	3.4412	2.02325
RNF39	Writer	ENSG00000236967	urinary bladder	2.28238	0.579339	1.70304	1.70142	0.283466
ZC3H12A	Eraser	ENSG00000163874	tonsil	4.37827	2.3132	2.06507	2.06168	0.643728
UBE2C	Writer	ENSG00000175063	tonsil	4.34251	1.32942	3.01309	3.01114	1.59319
TNFAIP3	Multi	ENSG00000118503	tonsil	4.63376	2.88233	1.75143	1.74721	0.329254
AURKA	Writer	ENSG00000087586	tonsil	2.70805	1.08795	1.6201	1.61851	0.200556
TRIM54	Writer	ENSG00000138100	tonsil	2.61007	0.660545	1.94952	1.94856	0.530605
TRAF5	Writer	ENSG00000082512	tonsil	4.28496	2.70278	1.58219	1.57823	0.160275
CBLC	Writer	ENSG00000142273	tonsil	3.65325	1.27976	2.37349	2.37162	0.953664
TRIM72	Writer	ENSG00000177238	tonsil	1.8563	0.433857	1.42244	1.42181	0.0038524
BIRC3	Writer	ENSG00000023445	tonsil	3.73767	2.2429	1.49477	1.49148	0.0735316
UHRF1	Writer	ENSG00000276043	tonsil	3.01062	1.27783	1.7328	1.73092	0.312971
CDC20	Writer	ENSG00000117399	tonsil	2.79728	0.960087	1.83719	1.83579	0.417835
KLHL40	Writer	ENSG00000157119	tonsil	2.2192	0.44973	1.76947	1.76882	0.350862
KLHL41	Writer	ENSG00000239474	tonsil	4.81867	1.4374	3.38126	3.37916	1.96121
DTL	Writer	ENSG00000143476	tonsil	2.49321	0.630827	1.86238	1.86145	0.443501
WDR76	Writer	ENSG00000092470	tonsil	3.64806	2.15664	1.49142	1.48826	0.0703056
ASB11	Writer	ENSG00000165192	tonsil	1.98787	0.467978	1.5199	1.51921	0.101258
CDCA3	Writer	ENSG00000111665	tonsil	3.00072	0.718797	2.28192	2.28087	0.862917
FBXO40	Writer	ENSG00000163833	tonsil	2.54945	0.752894	1.79655	1.79545	0.377496
FANCD2	Reader	ENSG00000144554	tonsil	2.5337	0.758936	1.77476	1.77365	0.355696
UBASH3A	Reader	ENSG00000160185	tonsil	3.51453	0.906403	2.60812	2.6068	1.18884
EPN3	Reader	ENSG00000049283	tonsil	3.91002	1.86446	2.04556	2.04283	0.624876
LCK	Reader	ENSG00000182866	tonsil	4.61016	1.30147	3.30868	3.30678	1.88883
UBD	Reader	ENSG00000213886	tonsil	5.05943	1.33336	3.72607	3.72411	2.30616
NCF4	Reader	ENSG00000100365	tonsil	4.08261	2.35293	1.72968	1.72623	0.308278
CDH1	Writer	ENSG00000039068	tonsil	5.46129	3.38574	2.07555	2.07059	0.652636
KLHL6	Writer	ENSG00000172578	tonsil	4.7808	2.01435	2.76645	2.7635	1.34555
PRC1	Writer	ENSG00000198901	tonsil	3.2884	1.81314	1.47526	1.47261	0.0546566
RNF39	Writer	ENSG00000236967	tonsil	2.62467	0.579339	2.04533	2.04448	0.626528
TRIM7	Writer	ENSG00000146054	tonsil	3.06339	0.941496	2.12189	2.12052	0.702563
ZC3H12A	Eraser	ENSG00000163874	tongue	4.88734	2.3132	2.57414	2.60911	1.19116
OTUD1	Eraser	ENSG00000165312	tongue	5.36457	3.37407	1.9905	2.04152	0.623565
USP9Y	Eraser	ENSG00000114374	tongue	3.6763	2.23186	1.44444	1.47819	0.0602373
USP2	Eraser	ENSG00000036672	tongue	4.92943	3.20725	1.72217	1.77067	0.352716
USP13	Eraser	ENSG00000058056	tongue	4.8032	3.17122	1.63198	1.67993	0.261979
UBE2C	Writer	ENSG00000175063	tongue	3.96081	1.32942	2.6314	2.6515	1.23355
TRIM54	Writer	ENSG00000138100	tongue	5.49224	0.660545	4.83169	4.84168	3.42373
TRIM63	Writer	ENSG00000158022	tongue	4.70139	0.839406	3.86198	3.87468	2.45672
CBLC	Writer	ENSG00000142273	tongue	3.50856	1.27976	2.22879	2.24815	0.830193
TRIM72	Writer	ENSG00000177238	tongue	4.68028	0.433857	4.24642	4.25298	2.83503
CDC20	Writer	ENSG00000117399	tongue	3.07731	0.960087	2.11723	2.13174	0.713789
KBTBD13	Writer	ENSG00000234438	tongue	1.79176	0.108727	1.68303	1.68468	0.266723
KLHL40	Writer	ENSG00000157119	tongue	4.52613	0.44973	4.0764	4.0832	2.66524
KLHL41	Writer	ENSG00000239474	tongue	8.22545	1.4374	6.78805	6.80978	5.39183
DTL	Writer	ENSG00000143476	tongue	2.27213	0.630827	1.6413	1.65084	0.232884
ASB11	Writer	ENSG00000165192	tongue	4.40305	0.467978	3.93508	3.94215	2.5242
ASB12	Writer	ENSG00000198881	tongue	2.48491	0.191561	2.29335	2.29624	0.878289
NEURL2	Writer	ENSG00000124257	tongue	2.3979	0.735658	1.66224	1.67336	0.255408
SOCS3	Writer	ENSG00000184557	tongue	5.61057	4.22172	1.38885	1.45268	0.0347313
ASB15	Writer	ENSG00000146809	tongue	3.65842	0.257042	3.40138	3.40526	1.98731
ASB2	Writer	ENSG00000278693	tongue	4.83787	2.02027	2.8176	2.84815	1.43019
CDCA3	Writer	ENSG00000111665	tongue	2.5416	0.718797	1.8228	1.83367	0.41572
FBXO40	Writer	ENSG00000163833	tongue	4.72916	0.752894	3.97626	3.98765	2.56969
EPN3	Reader	ENSG00000049283	tongue	3.62434	1.86446	1.75988	1.78807	0.370118
NOD2	Reader	ENSG00000167207	tongue	2.19722	0.612014	1.58521	1.59446	0.176511
BIN1	Reader	ENSG00000136717	tongue	6.10368	4.66645	1.43723	1.50779	0.0898338
UBD	Reader	ENSG00000213886	tongue	2.77259	1.33336	1.43923	1.45939	0.0414384
CDH1	Writer	ENSG00000039068	tongue	5.26734	3.38574	1.8816	1.9328	0.514844
PRC1	Writer	ENSG00000198901	tongue	3.23475	1.81314	1.42161	1.44903	0.0310746
RNF39	Writer	ENSG00000236967	tongue	2.5096	0.579339	1.93026	1.93902	0.521067
TRIM7	Writer	ENSG00000146054	tongue	3.97968	0.941496	3.03819	3.05242	1.63447
STC1	Writer	ENSG00000159167	thyroid gland	4.21951	2.67729	1.54222	1.56213	0.144174
RNF144B	Writer	ENSG00000137393	thyroid gland	4.96564	3.36532	1.60032	1.62534	0.207387
TRIM54	Writer	ENSG00000138100	thyroid gland	2.10413	0.660545	1.44359	1.4485	0.0305474
RNF128	Writer	ENSG00000133135	thyroid gland	4.7766	2.20164	2.57496	2.59133	1.17338
TRIM63	Writer	ENSG00000158022	thyroid gland	2.68102	0.839406	1.84162	1.84786	0.429903
KLHL40	Writer	ENSG00000157119	thyroid gland	2.60269	0.44973	2.15296	2.1563	0.73835
KLHL41	Writer	ENSG00000239474	thyroid gland	3.93378	1.4374	2.49638	2.50707	1.08912
CISH	Writer	ENSG00000114737	thyroid gland	4.49424	2.4824	2.01184	2.0303	0.612343
TOM1L1	Reader	ENSG00000141198	thyroid gland	4.37952	2.97488	1.40464	1.42676	0.00880738
NOD1	Reader	ENSG00000106100	thyroid gland	3.60278	2.01256	1.59022	1.60518	0.187228
PARD6B	Reader	ENSG00000124171	thyroid gland	3.65325	2.24096	1.41229	1.42895	0.0110002
PARD6G	Reader	ENSG00000178184	thyroid gland	3.62966	2.16842	1.46124	1.47736	0.0594081
CDH1	Writer	ENSG00000039068	thyroid gland	6.36148	3.38574	2.97574	3.00091	1.58296
TRIM58	Writer	ENSG00000162722	thyroid gland	2.77882	0.960096	1.81872	1.82586	0.407908
USP9Y	Eraser	ENSG00000114374	thymus	4.31482	2.23186	2.08296	1.99226	0.574307
USP1	Eraser	ENSG00000162607	thymus	4.8434	3.08916	1.75424	1.6287	0.210751
UBE2S	Writer	ENSG00000108106	thymus	5.51544	3.68743	1.82801	1.67816	0.260204
UBE2C	Writer	ENSG00000175063	thymus	5.91512	1.32942	4.58571	4.53168	3.11373
UBE2T	Writer	ENSG00000077152	thymus	4.49981	2.29732	2.20249	2.10913	0.691176
TNFAIP3	Multi	ENSG00000118503	thymus	4.8032	2.88233	1.92087	1.80374	0.385783
AURKA	Writer	ENSG00000087586	thymus	3.61362	1.08795	2.52567	2.48146	1.0635
TRIM59	Writer	ENSG00000213186	thymus	4.38078	2.50772	1.87305	1.77114	0.353187
BARD1	Writer	ENSG00000138376	thymus	3.90399	2.29036	1.61363	1.52056	0.102603
RFWD3	Writer	ENSG00000168411	thymus	4.46361	2.70326	1.76035	1.65049	0.232539
PELI2	Writer	ENSG00000139946	thymus	4.71492	2.92386	1.79106	1.67224	0.254287
MSL2	Writer	ENSG00000174579	thymus	4.85748	3.28213	1.57535	1.44197	0.0240181
ZNRF1	Writer	ENSG00000186187	thymus	5.46171	3.39181	2.0699	1.93206	0.514109
RAG1	Writer	ENSG00000166349	thymus	8.34308	0.161572	8.18151	8.17494	6.75699
BIRC3	Writer	ENSG00000023445	thymus	4.42963	2.2429	2.18672	2.09558	0.677623
CBL	Writer	ENSG00000110395	thymus	4.71582	3.08223	1.63358	1.50832	0.0903709
UHRF1	Writer	ENSG00000276043	thymus	5.40313	1.27783	4.1253	4.07337	2.65542
CDC20	Writer	ENSG00000117399	thymus	4.29729	0.960087	3.3372	3.29818	1.88023
DTL	Writer	ENSG00000143476	thymus	4.11741	0.630827	3.48658	3.46095	2.04299
WDR76	Writer	ENSG00000092470	thymus	4.30542	2.15664	2.14877	2.06113	0.643178
LRR1	Writer	ENSG00000165501	thymus	3.77046	1.77712	1.99334	1.92112	0.50317
SOCS1	Writer	ENSG00000185338	thymus	5.42274	2.69839	2.72435	2.61469	1.19674
CDCA3	Writer	ENSG00000111665	thymus	4.23844	0.718797	3.51965	3.49044	2.07248
FBXL12	Writer	ENSG00000127452	thymus	5.13932	3.13539	2.00394	1.87652	0.458564
CCNF	Writer	ENSG00000162063	thymus	3.88773	1.54284	2.34489	2.28219	0.864241
N4BP2	Reader	ENSG00000078177	thymus	4.57677	2.59487	1.9819	1.87645	0.458494
FANCD2	Reader	ENSG00000144554	thymus	2.99072	0.758936	2.23178	2.20094	0.782988
UBASH3A	Reader	ENSG00000160185	thymus	4.9395	0.906403	4.03309	3.99626	2.57831
UBASH3B	Reader	ENSG00000154127	thymus	4.25845	2.1206	2.13784	2.05166	0.633711
TNIP3	Reader	ENSG00000050730	thymus	2.09186	0.174723	1.91714	1.91004	0.492088
GCH1	Reader	ENSG00000131979	thymus	3.53515	1.9885	1.54665	1.46583	0.0478818
LCK	Reader	ENSG00000182866	thymus	6.30719	1.30147	5.00571	4.95282	3.53487
CD2AP	Reader	ENSG00000198087	thymus	5.37157	3.71672	1.65485	1.5038	0.0858488
UBD	Reader	ENSG00000213886	thymus	4.39321	1.33336	3.05986	3.00567	1.58772
KLHL6	Writer	ENSG00000172578	thymus	4.28221	2.01435	2.26786	2.186	0.768043
PAXIP1	Writer	ENSG00000157212	thymus	3.3673	1.7657	1.6016	1.52984	0.11189
PRC1	Writer	ENSG00000198901	thymus	4.23266	1.81314	2.41952	2.34584	0.927882
WDHD1	Writer	ENSG00000198554	thymus	3.21888	1.60559	1.61328	1.54803	0.13008
OTUD7A	Eraser	ENSG00000169918	thalamus	3.79549	1.87517	1.92032	1.94015	0.522198
USP54	Eraser	ENSG00000166348	thalamus	5.36129	3.15147	2.20982	2.24315	0.825198
HERC3	Writer	ENSG00000138641	thalamus	3.88156	2.35782	1.52375	1.54868	0.130729
RASD2	Writer	ENSG00000100302	thalamus	4.31482	2.59503	1.71979	1.74723	0.329279
TRIM59	Writer	ENSG00000213186	thalamus	4.47847	2.50772	1.97075	1.99727	0.579316
RNF220	Writer	ENSG00000187147	thalamus	6.38907	4.76871	1.62036	1.67079	0.252835
TRIM2	Multi	ENSG00000109654	thalamus	6.16856	4.60854	1.56003	1.60877	0.190812
TRIM9	Writer	ENSG00000100505	thalamus	4.61907	2.95894	1.66013	1.69142	0.273468
FBXO2	Writer	ENSG00000116661	thalamus	4.74667	3.10068	1.64599	1.67878	0.26083
BRSK2	Reader	ENSG00000174672	thalamus	3.73529	2.12146	1.61382	1.63626	0.218306
C10orf90	Writer	ENSG00000154493	thalamus	4.82831	1.85051	2.9778	2.99737	1.57942
IL17RB	Writer	ENSG00000056736	thalamus	4.07244	2.47397	1.59847	1.62464	0.206685
MKRN3	Writer	ENSG00000179455	thalamus	3.02529	1.32999	1.6953	1.70937	0.291414
OTUD6A	Eraser	ENSG00000189401	testis	1.80829	0.0301381	1.77815	1.77788	0.359924
OTUB2	Eraser	ENSG00000277276	testis	3.91602	1.02568	2.89034	2.88102	1.46307
SENP1	Eraser	ENSG00000079387	testis	5.21385	2.76468	2.44917	2.42406	1.00611
USP6	Eraser	ENSG00000129204	testis	2.59525	0.0530507	2.5422	2.54172	1.12377
USP2	Eraser	ENSG00000036672	testis	5.1996	3.20725	1.99235	1.96321	0.545261
USP44	Eraser	ENSG00000136014	testis	3.29584	0.926523	2.36931	2.3609	0.942944
UBE2U	Writer	ENSG00000177414	testis	2.91235	0.0650489	2.8473	2.84671	1.42876
UBE2S	Writer	ENSG00000108106	testis	5.66122	3.68743	1.97379	1.94029	0.52234
UBE2C	Writer	ENSG00000175063	testis	3.70868	1.32942	2.37927	2.36719	0.949237
DCUN1D1	Writer	ENSG00000043093	testis	5.50979	3.11523	2.39456	2.36627	0.948312
HERC5	Writer	ENSG00000138646	testis	4.8235	2.6822	2.1413	2.11694	0.698984
AURKA	Writer	ENSG00000087586	testis	3.97406	1.08795	2.88611	2.87623	1.45827
RNF19B	Writer	ENSG00000116514	testis	4.83071	3.08751	1.74321	1.71516	0.297205
PIAS2	Writer	ENSG00000078043	testis	5.44587	3.88075	1.56512	1.52987	0.111916
ZNRF4	Writer	ENSG00000105428	testis	5.40852	0.10084	5.30768	5.30676	3.88881
TRIM6	Writer	ENSG00000121236	testis	2.82138	1.00275	1.81863	1.80952	0.391566
RNF138	Writer	ENSG00000134758	testis	5.81174	3.68657	2.12517	2.09169	0.673732
RFWD3	Writer	ENSG00000168411	testis	4.17285	2.70326	1.46959	1.44503	0.0270803
TRIM6-TRIM34	Writer	ENSG00000258588	testis	2.5177	0.736497	1.7812	1.77451	0.356556
TRIM36	Writer	ENSG00000152503	testis	5.71571	2.50474	3.21097	3.18821	1.77026
RNF133	Writer	ENSG00000188050	testis	3.12676	0.0551514	3.07161	3.07111	1.65315
TRAIP	Writer	ENSG00000183763	testis	2.78501	0.989814	1.7952	1.78621	0.368253
ZSWIM2	Writer	ENSG00000163012	testis	2.4248	0.0528448	2.37196	2.37148	0.953525
RNF139	Writer	ENSG00000170881	testis	5.04729	3.5714	1.47589	1.44345	0.0254935
RNF113B	Writer	ENSG00000139797	testis	4.51086	0.0840248	4.42683	4.42607	3.00812
RNFT1	Writer	ENSG00000189050	testis	5.07392	2.73446	2.33946	2.31462	0.896667
CDC20	Writer	ENSG00000117399	testis	4.81543	0.960087	3.85534	3.84662	2.42867
KLHL10	Writer	ENSG00000161594	testis	3.26576	0.057468	3.20829	3.20777	1.78982
DTL	Writer	ENSG00000143476	testis	3.95316	0.630827	3.32234	3.31661	1.89865
WDR53	Writer	ENSG00000185798	testis	3.78872	1.63676	2.15197	2.1371	0.719146
ASB9	Writer	ENSG00000102048	testis	2.4248	0.431422	1.99338	1.98946	0.571509
SOCS7	Writer	ENSG00000274229	testis	4.40916	2.68741	1.72174	1.69733	0.279378
LRR1	Writer	ENSG00000165501	testis	4.32015	1.77712	2.54303	2.52689	1.10894
DCAF15	Writer	ENSG00000132017	testis	3.99268	2.50707	1.48561	1.46283	0.0448812
CDCA3	Writer	ENSG00000111665	testis	2.57261	0.718797	1.85381	1.84729	0.429332
FBXW10	Writer	ENSG00000171931	testis	1.54756	0.0483798	1.49918	1.49874	0.0807901
FBXO15	Writer	ENSG00000141665	testis	3.30322	1.28263	2.02059	2.00894	0.590982
FBXW5	Writer	ENSG00000159069	testis	5.10837	3.41156	1.69681	1.66582	0.247866
FANCD2	Reader	ENSG00000144554	testis	2.85647	0.758936	2.09753	2.09064	0.672686
GGA1	Reader	ENSG00000100083	testis	5.23004	3.481	1.74903	1.71741	0.29946
UBQLN3	Reader	ENSG00000175520	testis	5.39816	0.116767	5.2814	5.28034	3.86238
SLX4	Reader	ENSG00000188827	testis	3.49953	1.91301	1.58652	1.56914	0.151188
BAG6	Reader	ENSG00000204463	testis	6.0938	4.57006	1.52373	1.48222	0.0642652
DCAF12L1	Writer	ENSG00000198889	testis	3.48124	0.394389	3.08685	3.08327	1.66532
MEX3B	Writer	ENSG00000183496	testis	3.26576	1.23187	2.03389	2.0227	0.604742
MEX3C	Writer	ENSG00000176624	testis	5.0252	3.12595	1.89925	1.87085	0.4529
PRC1	Writer	ENSG00000198901	testis	4.05352	1.81314	2.24039	2.22391	0.805961
USP50	Eraser	ENSG00000170236	testis	2.50144	0.0416906	2.45975	2.45937	1.04141
USP11	Eraser	ENSG00000102226	temporal cortex	6.23068	4.65438	1.5763	1.56944	0.151487
HECW2	Writer	ENSG00000138411	temporal cortex	3.89182	2.12178	1.77004	1.76692	0.348962
HECW1	Writer	ENSG00000002746	temporal cortex	4.15104	1.55643	2.59461	2.59231	1.17436
RASD2	Writer	ENSG00000100302	temporal cortex	4.03069	2.59503	1.43566	1.43184	0.013885
UCHL1	Multi	ENSG00000154277	temporal cortex	7.51376	4.72574	2.78802	2.78105	1.3631
RNF182	Writer	ENSG00000180537	temporal cortex	2.89037	1.4654	1.42497	1.42281	0.00485487
LNX1	Writer	ENSG00000072201	temporal cortex	4.46706	3.02062	1.44644	1.44198	0.0240285
TRIM46	Writer	ENSG00000163462	temporal cortex	3.39786	1.65543	1.74242	1.73998	0.32203
TRIM9	Writer	ENSG00000100505	temporal cortex	5.32399	2.95894	2.36504	2.36068	0.942724
FBXO2	Writer	ENSG00000116661	temporal cortex	4.86214	3.10068	1.76146	1.75688	0.338931
BRSK2	Reader	ENSG00000174672	temporal cortex	4.39321	2.12146	2.27175	2.26862	0.85067
AMPH	Reader	ENSG00000078053	temporal cortex	5.19129	2.94592	2.24537	2.24103	0.823072
C10orf90	Writer	ENSG00000154493	temporal cortex	3.64545	1.85051	1.79494	1.79221	0.374259
NEURL1	Writer	ENSG00000107954	temporal cortex	5.12218	3.14218	1.98	1.97536	0.557411
RNFT2	Writer	ENSG00000135119	temporal cortex	4.13517	2.10225	2.03292	2.02982	0.611864
OTUD7A	Eraser	ENSG00000169918	substantia nigra	3.96462	1.87517	2.08945	2.1018	0.683842
USP54	Eraser	ENSG00000166348	substantia nigra	5.52744	3.15147	2.37597	2.39673	0.978773
HERC3	Writer	ENSG00000138641	substantia nigra	3.91999	2.35782	1.56217	1.5777	0.159748
TRIM59	Writer	ENSG00000213186	substantia nigra	4.49647	2.50772	1.98875	2.00526	0.587307
RNF220	Writer	ENSG00000187147	substantia nigra	6.41461	4.76871	1.6459	1.6773	0.259346
TRIM2	Multi	ENSG00000109654	substantia nigra	6.06704	4.60854	1.4585	1.48885	0.0708937
FBXO2	Writer	ENSG00000116661	substantia nigra	4.84497	3.10068	1.7443	1.76471	0.346761
C10orf90	Writer	ENSG00000154493	substantia nigra	4.77828	1.85051	2.92777	2.93996	1.52201
MKRN3	Writer	ENSG00000179455	substantia nigra	3.12676	1.32999	1.79677	1.80553	0.387577
UBE2C	Writer	ENSG00000175063	spleen	3.56671	1.32942	2.2373	2.23869	0.820736
TNFAIP3	Multi	ENSG00000118503	spleen	4.48864	2.88233	1.60631	1.60933	0.191374
RNF144B	Writer	ENSG00000137393	spleen	5.15502	3.36532	1.7897	1.79323	0.375278
TRIM22	Writer	ENSG00000132274	spleen	5.16364	3.58664	1.57701	1.58077	0.162813
BIRC3	Writer	ENSG00000023445	spleen	4.52396	2.2429	2.28106	2.28341	0.865457
BCL6B	Writer	ENSG00000161940	spleen	3.32504	1.81582	1.50921	1.51112	0.0931626
DTL	Writer	ENSG00000143476	spleen	2.09186	0.630827	1.46104	1.4617	0.0437447
SOCS1	Writer	ENSG00000185338	spleen	4.14313	2.69839	1.44474	1.44757	0.0296175
UBASH3A	Reader	ENSG00000160185	spleen	2.71469	0.906403	1.80829	1.80924	0.391288
UBASH3B	Reader	ENSG00000154127	spleen	4.4762	2.1206	2.3556	2.35782	0.939867
LCK	Reader	ENSG00000182866	spleen	3.83081	1.30147	2.52934	2.5307	1.11275
UBD	Reader	ENSG00000213886	spleen	4.12875	1.33336	2.79539	2.79678	1.37883
NCF4	Reader	ENSG00000100365	spleen	4.67376	2.35293	2.32083	2.3233	0.905342
KLHL6	Writer	ENSG00000172578	spleen	4.02535	2.01435	2.011	2.01311	0.59516
RNF149	Writer	ENSG00000163162	spleen	5.53536	3.84946	1.6859	1.68994	0.271982
USP54	Eraser	ENSG00000166348	spinal cord	4.88053	3.15147	1.72906	1.79221	0.374258
TRIM36	Writer	ENSG00000152503	spinal cord	3.8795	2.50474	1.37476	1.42495	0.00699631
TRIM9	Writer	ENSG00000100505	spinal cord	4.38577	2.95894	1.42682	1.48612	0.0681679
HOXB4	Writer	ENSG00000182742	spinal cord	3.27714	1.3819	1.89524	1.92294	0.504984
FBXO2	Writer	ENSG00000116661	spinal cord	4.53367	3.10068	1.433	1.49513	0.0771786
C10orf90	Writer	ENSG00000154493	spinal cord	4.23411	1.85051	2.3836	2.42068	1.00273
KLHL6	Writer	ENSG00000172578	spinal cord	3.5582	2.01435	1.54385	1.58422	0.166265
USP9Y	Eraser	ENSG00000114374	smooth muscle	3.957	2.23186	1.72514	1.7242	0.306244
MID1	Writer	ENSG00000101871	smooth muscle	4.4762	2.9786	1.4976	1.49634	0.0783867
PDZRN3	Writer	ENSG00000121440	smooth muscle	4.05699	2.62454	1.43245	1.43134	0.0133888
NEURL1B	Writer	ENSG00000214357	smooth muscle	4.40672	2.9508	1.45592	1.45468	0.0367256
KLHL41	Writer	ENSG00000239474	smooth muscle	4.10099	1.4374	2.66359	2.66298	1.24503
ASB2	Writer	ENSG00000278693	smooth muscle	4.75445	2.02027	2.73418	2.73333	1.31538
FBXO32	Writer	ENSG00000156804	smooth muscle	6.33842	4.37427	1.96415	1.9623	0.544349
LATS2	Reader	ENSG00000150457	smooth muscle	4.89035	3.45627	1.43408	1.43262	0.0146701
FBXL22	Writer	ENSG00000197361	smooth muscle	5.47814	1.50122	3.97692	3.97628	2.55833
USP43	Eraser	ENSG00000154914	small intestine	3.11795	1.34417	1.77378	1.78357	0.365618
UBE2C	Writer	ENSG00000175063	small intestine	3.39786	1.32942	2.06844	2.07812	0.660172
HECTD3	Writer	ENSG00000126107	small intestine	4.76984	3.17461	1.59522	1.61834	0.200391
TRIM31	Writer	ENSG00000224168	small intestine	2.16332	0.173588	1.98973	1.991	0.573046
TRIM40	Writer	ENSG00000228001	small intestine	2.99573	0.191825	2.80391	2.8053	1.38735
RNF43	Writer	ENSG00000108375	small intestine	4.11741	1.8919	2.22551	2.23929	0.821338
RNF128	Writer	ENSG00000133135	small intestine	5.18235	2.20164	2.98071	2.99674	1.57879
TRIM15	Writer	ENSG00000137384	small intestine	3.44681	0.231299	3.21551	3.21719	1.79924
RNF186	Writer	ENSG00000178828	small intestine	5.07642	0.496328	4.5801	4.58371	3.16576
CBLC	Writer	ENSG00000142273	small intestine	5.11439	1.27976	3.83463	3.84395	2.426
BIRC3	Writer	ENSG00000023445	small intestine	4.7808	2.2429	2.5379	2.55424	1.13628
RNF125	Writer	ENSG00000101695	small intestine	4.29865	2.60292	1.69572	1.71468	0.296726
SPSB1	Writer	ENSG00000171621	small intestine	5.10109	3.58898	1.51211	1.53824	0.120291
CDCA3	Writer	ENSG00000111665	small intestine	3.91801	0.718797	3.19921	3.20444	1.78649
TOM1L1	Reader	ENSG00000141198	small intestine	5.12218	2.97488	2.1473	2.16896	0.751007
LCK	Reader	ENSG00000182866	small intestine	2.99573	1.30147	1.69426	1.70374	0.285784
PARD6B	Reader	ENSG00000124171	small intestine	3.89182	2.24096	1.65086	1.66718	0.249227
CDH1	Writer	ENSG00000039068	small intestine	6.83044	3.38574	3.4447	3.46936	2.05141
EPS8L3	Writer	ENSG00000198758	small intestine	6.11479	0.426386	5.6884	5.69151	4.27355
OTUD1	Eraser	ENSG00000165312	skeletal muscle	5.59024	3.37407	2.21617	1.89712	0.479163
USP2	Eraser	ENSG00000036672	skeletal muscle	6.0781	3.20725	2.87085	2.56757	1.14962
USP13	Eraser	ENSG00000058056	skeletal muscle	6.66019	3.17122	3.48897	3.1891	1.77115
UBE2B	Writer	ENSG00000119048	skeletal muscle	6.35767	4.22475	2.13292	1.73343	0.315472
UBE2D1	Writer	ENSG00000072401	skeletal muscle	6.73078	4.27965	2.45113	2.04645	0.628498
NEDD4	Writer	ENSG00000069869	skeletal muscle	5.2428	2.81772	2.42508	2.15864	0.740689
HDAC4	Writer	ENSG00000068024	skeletal muscle	5.40896	2.94157	2.46739	2.18924	0.771288
STC1	Writer	ENSG00000159167	skeletal muscle	4.35543	2.67729	1.67814	1.42498	0.00702318
TRIM54	Writer	ENSG00000138100	skeletal muscle	7.28906	0.660545	6.62852	6.56606	5.14811
RNF122	Writer	ENSG00000133874	skeletal muscle	4.91192	2.95274	1.95918	1.67997	0.262016
TRIM63	Writer	ENSG00000158022	skeletal muscle	7.9845	0.839406	7.14509	7.06572	5.64776
TRIM72	Writer	ENSG00000177238	skeletal muscle	5.58161	0.433857	5.14776	5.10673	3.68878
KBTBD13	Writer	ENSG00000234438	skeletal muscle	2.30259	0.108727	2.19386	2.18358	0.765624
KLHL21	Writer	ENSG00000162413	skeletal muscle	4.90379	3.10713	1.79666	1.50285	0.0848987
KLHL40	Writer	ENSG00000157119	skeletal muscle	6.68673	0.44973	6.237	6.19448	4.77653
KLHL41	Writer	ENSG00000239474	skeletal muscle	9.73306	1.4374	8.29566	8.15974	6.74178
DCAF6	Writer	ENSG00000143164	skeletal muscle	6.81903	4.50482	2.31421	1.88824	0.470286
ASB11	Writer	ENSG00000165192	skeletal muscle	5.0758	0.467978	4.60782	4.56357	3.14562
ASB12	Writer	ENSG00000198881	skeletal muscle	3.54385	0.191561	3.35229	3.33418	1.91623
NEURL2	Writer	ENSG00000124257	skeletal muscle	2.50144	0.735658	1.76578	1.69621	0.278262
ASB15	Writer	ENSG00000146809	skeletal muscle	3.72328	0.257042	3.46624	3.44193	2.02398
ASB4	Writer	ENSG00000005981	skeletal muscle	2.85071	0.274688	2.57602	2.55004	1.13209
CISH	Writer	ENSG00000114737	skeletal muscle	5.31665	2.4824	2.83425	2.59951	1.18156
ASB2	Writer	ENSG00000278693	skeletal muscle	6.31101	2.02027	4.29074	4.09971	2.68175
FBXO32	Writer	ENSG00000156804	skeletal muscle	8.31103	4.37427	3.93676	3.52313	2.10518
FBXO40	Writer	ENSG00000163833	skeletal muscle	5.0758	0.752894	4.3229	4.25171	2.83376
TOM1	Multi	ENSG00000100284	skeletal muscle	6.44222	4.4024	2.03982	1.62354	0.205582
UBAC1	Reader	ENSG00000130560	skeletal muscle	6.47173	3.60922	2.86251	2.52122	1.10327
RAD23A	Multi	ENSG00000179262	skeletal muscle	7.62266	5.22415	2.39851	1.90452	0.486564
OPTN	Reader	ENSG00000123240	skeletal muscle	7.06065	4.65769	2.40296	1.96253	0.544577
BIN1	Reader	ENSG00000136717	skeletal muscle	7.67187	4.66645	3.00542	2.56417	1.14621
NPLOC4	Reader	ENSG00000182446	skeletal muscle	6.11324	4.17699	1.93625	1.54128	0.123325
ZFAND5	Reader	ENSG00000107372	skeletal muscle	7.95093	5.59887	2.35206	1.82263	0.404677
TRIM7	Writer	ENSG00000146054	skeletal muscle	3.95891	0.941496	3.01741	2.92838	1.51043
USP43	Eraser	ENSG00000154914	seminal vesicle	3.07731	1.34417	1.73314	1.75035	0.332392
USP9Y	Eraser	ENSG00000114374	seminal vesicle	4.16511	2.23186	1.93326	1.96182	0.543864
RNF43	Writer	ENSG00000108375	seminal vesicle	3.67377	1.8919	1.78187	1.80608	0.388127
RHOBTB1	Writer	ENSG00000072422	seminal vesicle	3.83081	2.3461	1.48471	1.51473	0.0967801
RBBP7	Writer	ENSG00000102054	seminal vesicle	6.13275	4.63151	1.50123	1.5605	0.142551
SOCS2	Writer	ENSG00000120833	seminal vesicle	4.62104	3.17187	1.44917	1.48976	0.0718102
CISH	Writer	ENSG00000114737	seminal vesicle	4.05526	2.4824	1.57286	1.60462	0.186672
HOXB4	Writer	ENSG00000182742	seminal vesicle	3.157	1.3819	1.7751	1.79278	0.374831
FBXO32	Writer	ENSG00000156804	seminal vesicle	5.91809	4.37427	1.54382	1.5998	0.181843
EPN3	Reader	ENSG00000049283	seminal vesicle	3.74715	1.86446	1.88269	1.90655	0.488593
PARD6B	Reader	ENSG00000124171	seminal vesicle	3.84374	2.24096	1.60278	1.63146	0.213508
CDH1	Writer	ENSG00000039068	seminal vesicle	5.74268	3.38574	2.35694	2.40027	0.982317
FBXL22	Writer	ENSG00000197361	seminal vesicle	4.44383	1.50122	2.94261	2.96182	1.54386
LHX1	Writer	ENSG00000274577	seminal vesicle	1.64866	0.0904722	1.55819	1.55934	0.141391
USP43	Eraser	ENSG00000154914	salivary gland	3.20275	1.34417	1.85858	1.79622	0.378267
RNF150	Writer	ENSG00000170153	salivary gland	4.95512	3.20687	1.74825	1.59948	0.181525
RNF43	Writer	ENSG00000108375	salivary gland	3.57515	1.8919	1.68325	1.59549	0.177534
TRIM6	Writer	ENSG00000121236	salivary gland	3.08191	1.00275	2.07916	2.03264	0.614688
TRIM54	Writer	ENSG00000138100	salivary gland	2.4681	0.660545	1.80755	1.77691	0.358958
RNF128	Writer	ENSG00000133135	salivary gland	4.82511	2.20164	2.62347	2.52133	1.10338
SYVN1	Writer	ENSG00000162298	salivary gland	5.78812	4.16948	1.61865	1.42522	0.00726701
LNX1	Writer	ENSG00000072201	salivary gland	4.61512	3.02062	1.5945	1.45437	0.0364162
CBLC	Writer	ENSG00000142273	salivary gland	3.55535	1.27976	2.27559	2.21622	0.798264
TRIM6-TRIM34	Writer	ENSG00000258588	salivary gland	3.01553	0.736497	2.27904	2.24487	0.826918
KLHL40	Writer	ENSG00000157119	salivary gland	2.04122	0.44973	1.59149	1.57063	0.152674
KLHL41	Writer	ENSG00000239474	salivary gland	5.26217	1.4374	3.82477	3.75809	2.34013
ASB11	Writer	ENSG00000165192	salivary gland	2.12823	0.467978	1.66025	1.63854	0.220591
CISH	Writer	ENSG00000114737	salivary gland	4.42724	2.4824	1.94484	1.82968	0.411725
FBXO40	Writer	ENSG00000163833	salivary gland	2.28238	0.752894	1.52949	1.49456	0.0766077
UBASH3A	Reader	ENSG00000160185	salivary gland	2.7213	0.906403	1.81489	1.77284	0.35489
EPN3	Reader	ENSG00000049283	salivary gland	3.86073	1.86446	1.99627	1.90977	0.49182
LCK	Reader	ENSG00000182866	salivary gland	3.627	1.30147	2.32553	2.26515	0.8472
UBD	Reader	ENSG00000213886	salivary gland	3.79324	1.33336	2.45988	2.39802	0.980072
HERPUD1	Reader	ENSG00000051108	salivary gland	7.15054	5.20148	1.94906	1.70776	0.289809
C10orf90	Writer	ENSG00000154493	salivary gland	3.44999	1.85051	1.59948	1.51363	0.0956776
CDH1	Writer	ENSG00000039068	salivary gland	6.38705	3.38574	3.00131	2.84424	1.42629
RNF39	Writer	ENSG00000236967	salivary gland	2.69463	0.579339	2.11529	2.08841	0.670458
TRIB3	Writer	ENSG00000101255	salivary gland	5.00863	1.93236	3.07627	2.98663	1.56867
TRIM7	Writer	ENSG00000146054	salivary gland	2.70136	0.941496	1.75987	1.71619	0.298235
USP9Y	Eraser	ENSG00000114374	retina	3.67122	2.23186	1.43937	1.50633	0.0883761
USP2	Eraser	ENSG00000036672	retina	4.56017	3.20725	1.35292	1.44915	0.0311944
HERC3	Writer	ENSG00000138641	retina	3.89792	2.35782	1.54011	1.61085	0.192895
BIRC7	Writer	ENSG00000101197	retina	2.76632	0.292444	2.47388	2.48265	1.0647
TRIM63	Writer	ENSG00000158022	retina	3.3499	0.839406	2.5105	2.53568	1.11773
ASB11	Writer	ENSG00000165192	retina	2.60269	0.467978	2.13471	2.14875	0.730799
SAG	Writer	ENSG00000281857	retina	7.18924	0.121409	7.06783	7.07148	5.65352
HERC3	Writer	ENSG00000138641	putamen	4.11904	2.35782	1.76122	1.76552	0.347566
RASD2	Writer	ENSG00000100302	putamen	5.54361	2.59503	2.94858	2.95331	1.53536
UCHL1	Multi	ENSG00000154277	putamen	7.07496	4.72574	2.34922	2.35783	0.939882
TRIM17	Writer	ENSG00000162931	putamen	3.26194	1.48983	1.77211	1.77482	0.356868
TRIM46	Writer	ENSG00000163462	putamen	3.13114	1.65543	1.4757	1.47872	0.0607669
TRIM9	Writer	ENSG00000100505	putamen	5.05943	2.95894	2.10048	2.10588	0.687922
BRSK2	Reader	ENSG00000174672	putamen	3.86703	2.12146	1.74556	1.74943	0.331477
NEURL1	Writer	ENSG00000107954	putamen	4.66721	3.14218	1.52503	1.53075	0.112802
RNFT2	Writer	ENSG00000135119	putamen	3.7305	2.10225	1.62825	1.63208	0.214131
CBLC	Writer	ENSG00000142273	prostate	2.85071	1.27976	1.57095	1.59015	0.172196
KLHL41	Writer	ENSG00000239474	prostate	3.37759	1.4374	1.94018	1.96175	0.5438
ASB2	Writer	ENSG00000278693	prostate	3.75185	2.02027	1.73159	1.7619	0.343949
FBXO32	Writer	ENSG00000156804	prostate	5.76801	4.37427	1.39374	1.45938	0.0414256
UBD	Reader	ENSG00000213886	prostate	2.8792	1.33336	1.54584	1.56585	0.147895
CDH1	Writer	ENSG00000039068	prostate	5.3385	3.38574	1.95276	2.00356	0.585612
FBXL22	Writer	ENSG00000197361	prostate	4.27528	1.50122	2.77406	2.79658	1.37863
RNF39	Writer	ENSG00000236967	prostate	2.28238	0.579339	1.70304	1.71174	0.293783
USP9Y	Eraser	ENSG00000114374	postcentral gyrus	3.74715	2.23186	1.51529	1.49616	0.0782104
USP11	Eraser	ENSG00000102226	postcentral gyrus	6.12534	4.65438	1.47096	1.43108	0.0131225
HECW2	Writer	ENSG00000138411	postcentral gyrus	3.88568	2.12178	1.7639	1.74572	0.327766
HECW1	Writer	ENSG00000002746	postcentral gyrus	4.17285	1.55643	2.61642	2.60308	1.18512
RASD2	Writer	ENSG00000100302	postcentral gyrus	4.21656	2.59503	1.62153	1.59929	0.181339
UCHL1	Multi	ENSG00000154277	postcentral gyrus	7.31575	4.72574	2.59001	2.54951	1.13155
LNX1	Writer	ENSG00000072201	postcentral gyrus	4.60916	3.02062	1.58854	1.56265	0.144701
TRIM46	Writer	ENSG00000163462	postcentral gyrus	3.22684	1.65543	1.57141	1.55722	0.139269
TRIM9	Writer	ENSG00000100505	postcentral gyrus	5.25437	2.95894	2.29542	2.27006	0.852109
BRSK2	Reader	ENSG00000174672	postcentral gyrus	4.51852	2.12146	2.39706	2.37888	0.960925
AMPH	Reader	ENSG00000078053	postcentral gyrus	5.34377	2.94592	2.39785	2.3726	0.954649
C10orf90	Writer	ENSG00000154493	postcentral gyrus	3.60278	1.85051	1.75227	1.73641	0.318455
NEURL1	Writer	ENSG00000107954	postcentral gyrus	4.8434	3.14218	1.70122	1.67429	0.256338
RNFT2	Writer	ENSG00000135119	postcentral gyrus	4.08092	2.10225	1.97867	1.96066	0.542702
USP9Y	Eraser	ENSG00000114374	pons	3.81331	2.23186	1.58145	1.57399	0.156041
HECW2	Writer	ENSG00000138411	pons	3.54962	2.12178	1.42784	1.42075	0.00280057
HERC3	Writer	ENSG00000138641	pons	3.87536	2.35782	1.51754	1.50967	0.0917129
HECW1	Writer	ENSG00000002746	pons	3.62434	1.55643	2.06791	2.06271	0.644758
UCHL1	Multi	ENSG00000154277	pons	7.68368	4.72574	2.95794	2.94215	1.5242
RNF182	Writer	ENSG00000180537	pons	3.26957	1.4654	1.80417	1.79927	0.381318
TRIM36	Writer	ENSG00000152503	pons	4.56643	2.50474	2.06168	2.05332	0.635365
TRIM2	Multi	ENSG00000109654	pons	6.19583	4.60854	1.5873	1.5719	0.153948
TRIM9	Writer	ENSG00000100505	pons	4.7458	2.95894	1.78686	1.77697	0.359019
FBXO2	Writer	ENSG00000116661	pons	4.60817	3.10068	1.50749	1.49713	0.0791761
UBASH3B	Reader	ENSG00000154127	pons	4.11087	2.1206	1.99027	1.98319	0.565235
BRSK2	Reader	ENSG00000174672	pons	3.77963	2.12146	1.65817	1.65108	0.233132
EPN3	Reader	ENSG00000049283	pons	3.64284	1.86446	1.77837	1.77215	0.354193
AMPH	Reader	ENSG00000078053	pons	5.16078	2.94592	2.21486	2.20502	0.787065
C10orf90	Writer	ENSG00000154493	pons	4.20469	1.85051	2.35418	2.348	0.930049
RNFT2	Writer	ENSG00000135119	pons	4.10759	2.10225	2.00534	1.99832	0.580365
USP43	Eraser	ENSG00000154914	placenta	4.66532	1.34417	3.32116	3.30981	1.89186
UBE2A	Writer	ENSG00000077721	placenta	6.04263	4.4363	1.60634	1.5689	0.150949
UBE2C	Writer	ENSG00000175063	placenta	3.6055	1.32942	2.27608	2.26486	0.846911
NEDD4	Writer	ENSG00000069869	placenta	4.28221	2.81772	1.46449	1.44071	0.022756
PDLIM2	Writer	ENSG00000120913	placenta	5.02388	3.55817	1.46571	1.43569	0.0177361
TRIM40	Writer	ENSG00000228001	placenta	4.01096	0.191825	3.81914	3.81752	2.39957
BIRC7	Writer	ENSG00000101197	placenta	2.38876	0.292444	2.09632	2.09385	0.675898
TRIM6	Writer	ENSG00000121236	placenta	2.59525	1.00275	1.5925	1.58404	0.16609
MYLIP	Writer	ENSG00000007944	placenta	5.70777	3.76817	1.93961	1.90781	0.489857
SIAH1	Writer	ENSG00000196470	placenta	5.28117	3.19451	2.08666	2.0597	0.641752
PPARG	Writer	ENSG00000132170	placenta	4.69592	2.36193	2.334	2.31407	0.896116
TRIM25	Writer	ENSG00000121060	placenta	5.32301	3.68224	1.64077	1.6097	0.19175
RBBP6	Writer	ENSG00000122257	placenta	5.41521	3.9082	1.50701	1.47403	0.05608
RHOBTB1	Writer	ENSG00000072422	placenta	4.76984	2.3461	2.42373	2.40394	0.985984
RHOBTB3	Writer	ENSG00000164292	placenta	6.23284	4.29293	1.93991	1.90369	0.485734
DTL	Writer	ENSG00000143476	placenta	2.19722	0.630827	1.5664	1.56107	0.143121
CISH	Writer	ENSG00000114737	placenta	4.94521	2.4824	2.46281	2.44186	1.02391
AHR	Writer	ENSG00000106546	placenta	5.58124	3.33393	2.24731	2.21917	0.801221
SKP2	Writer	ENSG00000145604	placenta	4.61611	2.7613	1.85481	1.83151	0.413552
UBASH3B	Reader	ENSG00000154127	placenta	3.95891	2.1206	1.8383	1.82041	0.402457
TAB3	Reader	ENSG00000157625	placenta	3.98155	2.3658	1.61575	1.59578	0.177831
MAP1LC3C	Reader	ENSG00000197769	placenta	2.69463	0.644224	2.0504	2.04497	0.627014
ISG15	Reader	ENSG00000187608	placenta	4.69866	2.93114	1.76752	1.74279	0.324838
PARD6B	Reader	ENSG00000124171	placenta	4.18052	2.24096	1.93956	1.92065	0.502699
CDH1	Writer	ENSG00000039068	placenta	5.98971	3.38574	2.60397	2.5754	1.15745
RNF39	Writer	ENSG00000236967	placenta	2.45101	0.579339	1.87167	1.86678	0.448824
TRIM58	Writer	ENSG00000162722	placenta	3.39786	0.960096	2.43776	2.42966	1.01171
FANCL	Writer	ENSG00000115392	pituitary gland	5.13874	3.54675	1.59198	1.59841	0.180455
DZIP3	Writer	ENSG00000198919	pituitary gland	5.28978	3.27565	2.01413	2.02007	0.602113
ASB4	Writer	ENSG00000005981	pituitary gland	3.73767	0.274688	3.46298	3.46348	2.04553
SOCS1	Writer	ENSG00000185338	pituitary gland	4.14946	2.69839	1.45107	1.45596	0.0380063
ESR1	Reader	ENSG00000091831	pituitary gland	3.31782	1.56163	1.75618	1.75901	0.341058
AMPH	Reader	ENSG00000078053	pituitary gland	4.42963	2.94592	1.48371	1.48904	0.0710888
PCDHB3	Eraser	ENSG00000113205	pituitary gland	3.06805	1.57082	1.49723	1.50008	0.0821258
HECW2	Writer	ENSG00000138411	parietal lobe	3.71601	2.12178	1.59423	1.58383	0.165872
HECW1	Writer	ENSG00000002746	parietal lobe	4.01998	1.55643	2.46355	2.45592	1.03796
UCHL1	Multi	ENSG00000154277	parietal lobe	6.94976	4.72574	2.22402	2.20084	0.782886
TRIM36	Writer	ENSG00000152503	parietal lobe	3.99083	2.50474	1.48609	1.4738	0.0558517
TRIM9	Writer	ENSG00000100505	parietal lobe	5.22467	2.95894	2.26573	2.25121	0.83326
FBXW7	Writer	ENSG00000109670	parietal lobe	5.60947	4.04634	1.56314	1.54329	0.125337
BRSK2	Reader	ENSG00000174672	parietal lobe	4.12066	2.12146	1.9992	1.98879	0.570841
AMPH	Reader	ENSG00000078053	parietal lobe	5.07392	2.94592	2.128	2.11355	0.695602
C10orf90	Writer	ENSG00000154493	parietal lobe	3.9684	1.85051	2.11789	2.10882	0.690865
NEURL1	Writer	ENSG00000107954	parietal lobe	4.67563	3.14218	1.53345	1.51804	0.100085
RNFT2	Writer	ENSG00000135119	parietal lobe	3.68135	2.10225	1.5791	1.56879	0.150838
USP9Y	Eraser	ENSG00000114374	paracentral gyrus	3.92593	2.23186	1.69407	1.65843	0.240475
HECW2	Writer	ENSG00000138411	paracentral gyrus	4.00915	2.12178	1.88737	1.85349	0.435538
HECW1	Writer	ENSG00000002746	paracentral gyrus	3.98713	1.55643	2.4307	2.40585	0.987892
UCHL1	Multi	ENSG00000154277	paracentral gyrus	7.30714	4.72574	2.58139	2.50593	1.08797
RNF182	Writer	ENSG00000180537	paracentral gyrus	2.94444	1.4654	1.47904	1.45564	0.0376821
LNX1	Writer	ENSG00000072201	paracentral gyrus	4.61115	3.02062	1.59053	1.5423	0.124342
TRIM36	Writer	ENSG00000152503	paracentral gyrus	4.13196	2.50474	1.62722	1.58722	0.169266
TRIM46	Writer	ENSG00000163462	paracentral gyrus	3.18635	1.65543	1.53092	1.50448	0.0865293
TRIM9	Writer	ENSG00000100505	paracentral gyrus	5.21003	2.95894	2.25109	2.20384	0.785884
FBXW7	Writer	ENSG00000109670	paracentral gyrus	5.73754	4.04634	1.6912	1.62659	0.208635
BRSK2	Reader	ENSG00000174672	paracentral gyrus	4.2312	2.12146	2.10974	2.07586	0.657911
AMPH	Reader	ENSG00000078053	paracentral gyrus	5.29431	2.94592	2.34839	2.30135	0.883394
C10orf90	Writer	ENSG00000154493	paracentral gyrus	3.79098	1.85051	1.94048	1.91092	0.492972
NEURL1	Writer	ENSG00000107954	paracentral gyrus	4.69592	3.14218	1.55375	1.50357	0.0856153
RNFT2	Writer	ENSG00000135119	paracentral gyrus	4.10923	2.10225	2.00698	1.97341	0.55546
USP9Y	Eraser	ENSG00000114374	pancreas	4.12228	2.23186	1.89043	1.93594	0.517984
RNF43	Writer	ENSG00000108375	pancreas	3.31419	1.8919	1.42229	1.46087	0.0429143
RNF128	Writer	ENSG00000133135	pancreas	3.83945	2.20164	1.63781	1.68271	0.264755
SYVN1	Writer	ENSG00000162298	pancreas	5.67264	4.16948	1.50316	1.58818	0.170227
RNF186	Writer	ENSG00000178828	pancreas	4.27388	0.496328	3.77756	3.78768	2.36972
PELI2	Writer	ENSG00000139946	pancreas	4.75445	2.92386	1.83059	1.89021	0.472261
CBLC	Writer	ENSG00000142273	pancreas	3.78419	1.27976	2.50443	2.53052	1.11257
NLE1	Writer	ENSG00000073536	pancreas	3.62966	1.83463	1.79503	1.83244	0.41449
RACK1	Writer	ENSG00000204628	pancreas	8.68599	6.99437	1.69162	1.83425	0.416294
SPSB4	Writer	ENSG00000175093	pancreas	2.77882	0.280971	2.49785	2.50358	1.08562
RAB40C	Writer	ENSG00000197562	pancreas	4.30946	2.78605	1.5234	1.58022	0.162262
BRSK2	Reader	ENSG00000174672	pancreas	4.84812	2.12146	2.72665	2.76991	1.35196
EPN3	Reader	ENSG00000049283	pancreas	3.72569	1.86446	1.86123	1.89925	0.481297
UBD	Reader	ENSG00000213886	pancreas	3.26957	1.33336	1.93621	1.9634	0.545446
HERPUD1	Reader	ENSG00000051108	pancreas	7.01867	5.20148	1.81719	1.92325	0.505301
PARD6A	Reader	ENSG00000102981	pancreas	3.91801	2.03469	1.88331	1.9248	0.50685
CDH1	Writer	ENSG00000039068	pancreas	6.22891	3.38574	2.84317	2.9122	1.49425
LNX2	Writer	ENSG00000139517	pancreas	3.78419	2.41456	1.36963	1.41887	0.000915847
TRIB3	Writer	ENSG00000101255	pancreas	3.36038	1.93236	1.42801	1.46742	0.0494624
TNFAIP3	Multi	ENSG00000118503	ovary	4.79496	2.88233	1.91263	1.9565	0.538542
RNF122	Writer	ENSG00000133874	ovary	5.3711	2.95274	2.41836	2.4633	1.04534
ESR1	Reader	ENSG00000091831	ovary	3.79773	1.56163	2.2361	2.25986	0.841912
MAP3K5	Reader	ENSG00000197442	ovary	4.53475	3.07086	1.46389	1.51062	0.0926674
FBXL22	Writer	ENSG00000197361	ovary	3.25424	1.50122	1.75302	1.77587	0.357914
HECW2	Writer	ENSG00000138411	olfactory bulb	3.5293	2.12178	1.40752	1.42071	0.00275455
HECW1	Writer	ENSG00000002746	olfactory bulb	4.01818	1.55643	2.46175	2.47143	1.05347
UCHL1	Multi	ENSG00000154277	olfactory bulb	7.13473	4.72574	2.40899	2.43836	1.0204
TRIM17	Writer	ENSG00000162931	olfactory bulb	2.9069	1.48983	1.41707	1.42633	0.00837662
TRIM9	Writer	ENSG00000100505	olfactory bulb	5.23857	2.95894	2.27962	2.29801	0.880059
FBXO2	Writer	ENSG00000116661	olfactory bulb	4.71313	3.10068	1.61245	1.63172	0.213765
FBXW7	Writer	ENSG00000109670	olfactory bulb	5.55567	4.04634	1.50933	1.53448	0.116527
BRSK2	Reader	ENSG00000174672	olfactory bulb	4.33598	2.12146	2.21452	2.2277	0.809751
AMPH	Reader	ENSG00000078053	olfactory bulb	4.91998	2.94592	1.97406	1.99237	0.574417
C10orf90	Writer	ENSG00000154493	olfactory bulb	3.41773	1.85051	1.56722	1.57872	0.160765
NEURL1	Writer	ENSG00000107954	olfactory bulb	4.82028	3.14218	1.6781	1.69763	0.279677
USP11	Eraser	ENSG00000102226	occipital pole	6.17877	4.65438	1.5244	1.48798	0.070026
HECW2	Writer	ENSG00000138411	occipital pole	4.05872	2.12178	1.93694	1.92034	0.502386
HERC3	Writer	ENSG00000138641	occipital pole	3.79773	2.35782	1.43992	1.42147	0.00351457
HECW1	Writer	ENSG00000002746	occipital pole	4.39692	1.55643	2.84048	2.82831	1.41035
RASD2	Writer	ENSG00000100302	occipital pole	4.70411	2.59503	2.10908	2.08877	0.670822
UCHL1	Multi	ENSG00000154277	occipital pole	7.23648	4.72574	2.51074	2.47376	1.05581
RNF182	Writer	ENSG00000180537	occipital pole	3.04452	1.4654	1.57912	1.56765	0.1497
LNX1	Writer	ENSG00000072201	occipital pole	4.54966	3.02062	1.52904	1.5054	0.0874477
TRIM46	Writer	ENSG00000163462	occipital pole	3.41444	1.65543	1.75901	1.74605	0.328101
TRIM9	Writer	ENSG00000100505	occipital pole	5.26113	2.95894	2.30219	2.27904	0.861084
BRSK2	Reader	ENSG00000174672	occipital pole	4.58701	2.12146	2.46554	2.44894	1.03099
AMPH	Reader	ENSG00000078053	occipital pole	5.32642	2.94592	2.3805	2.35745	0.939495
C10orf90	Writer	ENSG00000154493	occipital pole	3.37417	1.85051	1.52366	1.50918	0.0912263
NEURL1	Writer	ENSG00000107954	occipital pole	4.99789	3.14218	1.85571	1.83112	0.413169
RNFT2	Writer	ENSG00000135119	occipital pole	4.16356	2.10225	2.06131	2.04486	0.626907
USP9Y	Eraser	ENSG00000114374	occipital lobe	4.07584	2.23186	1.84398	1.84494	0.426988
HECW2	Writer	ENSG00000138411	occipital lobe	3.77276	2.12178	1.65098	1.65189	0.233942
HECW1	Writer	ENSG00000002746	occipital lobe	3.97781	1.55643	2.42138	2.42205	1.00409
RASD2	Writer	ENSG00000100302	occipital lobe	4.445	2.59503	1.84997	1.85108	0.433131
UCHL1	Multi	ENSG00000154277	occipital lobe	6.8368	4.72574	2.11105	2.11308	0.695126
RNF208	Writer	ENSG00000212864	occipital lobe	2.23001	0.365993	1.86402	1.86418	0.446225
TRIM9	Writer	ENSG00000100505	occipital lobe	5.39317	2.95894	2.43423	2.4355	1.01754
FBXO2	Writer	ENSG00000116661	occipital lobe	4.91852	3.10068	1.81784	1.81917	0.401218
FBXW7	Writer	ENSG00000109670	occipital lobe	5.80934	4.04634	1.76301	1.76474	0.346789
BRSK2	Reader	ENSG00000174672	occipital lobe	4.03069	2.12146	1.90923	1.91014	0.492189
AMPH	Reader	ENSG00000078053	occipital lobe	4.92071	2.94592	1.97479	1.97605	0.558101
C10orf90	Writer	ENSG00000154493	occipital lobe	3.46261	1.85051	1.6121	1.61289	0.194937
NEURL1	Writer	ENSG00000107954	occipital lobe	4.74319	3.14218	1.60101	1.60236	0.184407
RNFT2	Writer	ENSG00000135119	occipital lobe	3.68888	2.10225	1.58663	1.58753	0.169578
OTUD7A	Eraser	ENSG00000169918	occipital cortex	3.58352	1.87517	1.70835	1.71305	0.2951
USP54	Eraser	ENSG00000166348	occipital cortex	4.69318	3.15147	1.54171	1.54962	0.131662
HECW2	Writer	ENSG00000138411	occipital cortex	3.75185	2.12178	1.63008	1.6354	0.217447
HECW1	Writer	ENSG00000002746	occipital cortex	4.18662	1.55643	2.63019	2.63409	1.21614
STC1	Writer	ENSG00000159167	occipital cortex	4.21656	2.67729	1.53928	1.54599	0.128037
TRIM17	Writer	ENSG00000162931	occipital cortex	3.03495	1.48983	1.54512	1.54886	0.130906
TRIM9	Writer	ENSG00000100505	occipital cortex	5.21548	2.95894	2.25653	2.26396	0.846003
BRSK2	Reader	ENSG00000174672	occipital cortex	4.21361	2.12146	2.09215	2.09747	0.679513
AMPH	Reader	ENSG00000078053	occipital cortex	4.66344	2.94592	1.71752	1.72491	0.306955
C10orf90	Writer	ENSG00000154493	occipital cortex	3.97781	1.85051	2.1273	2.13194	0.713989
IL17RB	Writer	ENSG00000056736	occipital cortex	4.00003	2.47397	1.52607	1.53227	0.114321
HECW2	Writer	ENSG00000138411	nucleus accumbens	3.77046	2.12178	1.64868	1.63932	0.221364
HERC3	Writer	ENSG00000138641	nucleus accumbens	3.8221	2.35782	1.46428	1.45387	0.0359204
HECW1	Writer	ENSG00000002746	nucleus accumbens	3.7542	1.55643	2.19777	2.1909	0.772944
RASD2	Writer	ENSG00000100302	nucleus accumbens	5.44285	2.59503	2.84782	2.83637	1.41841
UCHL1	Multi	ENSG00000154277	nucleus accumbens	7.09994	4.72574	2.3742	2.35334	0.935388
TRIM46	Writer	ENSG00000163462	nucleus accumbens	3.31054	1.65543	1.65511	1.6478	0.229848
TRIM9	Writer	ENSG00000100505	nucleus accumbens	5.1665	2.95894	2.20755	2.19449	0.77654
BRSK2	Reader	ENSG00000174672	nucleus accumbens	4.02177	2.12146	1.90031	1.89095	0.472994
AMPH	Reader	ENSG00000078053	nucleus accumbens	4.74927	2.94592	1.80335	1.79035	0.372394
C10orf90	Writer	ENSG00000154493	nucleus accumbens	3.84588	1.85051	1.99537	1.98721	0.569252
NEURL1	Writer	ENSG00000107954	nucleus accumbens	4.71313	3.14218	1.57095	1.55708	0.139125
RNFT2	Writer	ENSG00000135119	nucleus accumbens	3.85862	2.10225	1.75637	1.74709	0.32914
USP54	Eraser	ENSG00000166348	medulla oblongata	4.56643	3.15147	1.41496	1.49194	0.0739829
UCHL1	Multi	ENSG00000154277	medulla oblongata	6.41215	4.72574	1.6864	1.80183	0.383879
TRIM9	Writer	ENSG00000100505	medulla oblongata	4.34381	2.95894	1.38486	1.45713	0.0391816
C10orf90	Writer	ENSG00000154493	medulla oblongata	3.98898	1.85051	2.13847	2.18367	0.765721
HECW2	Writer	ENSG00000138411	medial temporal gyrus	3.70623	2.12178	1.58445	1.57868	0.160726
HERC3	Writer	ENSG00000138641	medial temporal gyrus	3.82428	2.35782	1.46647	1.46005	0.0420993
HECW1	Writer	ENSG00000002746	medial temporal gyrus	3.94158	1.55643	2.38515	2.38092	0.962963
UCHL1	Multi	ENSG00000154277	medial temporal gyrus	6.96932	4.72574	2.24358	2.23072	0.812767
TRIM17	Writer	ENSG00000162931	medial temporal gyrus	2.91777	1.48983	1.42794	1.42389	0.00593402
TRIM36	Writer	ENSG00000152503	medial temporal gyrus	4.04655	2.50474	1.54181	1.53499	0.117042
TRIM9	Writer	ENSG00000100505	medial temporal gyrus	5.25802	2.95894	2.29907	2.29102	0.873068
FBXW7	Writer	ENSG00000109670	medial temporal gyrus	5.91215	4.04634	1.86581	1.85481	0.436853
BRSK2	Reader	ENSG00000174672	medial temporal gyrus	4.00369	2.12146	1.88223	1.87646	0.458503
AMPH	Reader	ENSG00000078053	medial temporal gyrus	5.12098	2.94592	2.17506	2.16705	0.749096
C10orf90	Writer	ENSG00000154493	medial temporal gyrus	3.65325	1.85051	1.80274	1.79771	0.379755
NEURL1	Writer	ENSG00000107954	medial temporal gyrus	4.76644	3.14218	1.62426	1.61571	0.197757
HECW2	Writer	ENSG00000138411	medial frontal gyrus	3.7542	2.12178	1.63242	1.62782	0.209866
HECW1	Writer	ENSG00000002746	medial frontal gyrus	3.98155	1.55643	2.42512	2.42174	1.00379
UCHL1	Multi	ENSG00000154277	medial frontal gyrus	6.56892	4.72574	1.84318	1.83292	0.414969
TRIM17	Writer	ENSG00000162931	medial frontal gyrus	2.92316	1.48983	1.43333	1.4301	0.0121454
TRIM9	Writer	ENSG00000100505	medial frontal gyrus	5.21819	2.95894	2.25925	2.25283	0.834873
FBXW7	Writer	ENSG00000109670	medial frontal gyrus	5.61568	4.04634	1.56934	1.56056	0.14261
BRSK2	Reader	ENSG00000174672	medial frontal gyrus	4.05699	2.12146	1.93553	1.93092	0.51297
AMPH	Reader	ENSG00000078053	medial frontal gyrus	5.05815	2.94592	2.11224	2.10584	0.68789
C10orf90	Writer	ENSG00000154493	medial frontal gyrus	3.74715	1.85051	1.89664	1.89262	0.47467
IL17RB	Writer	ENSG00000056736	medial frontal gyrus	4.06732	2.47397	1.59335	1.58798	0.170029
USP9Y	Eraser	ENSG00000114374	lymph node	3.87328	2.23186	1.64142	1.6932	0.275244
UBE2C	Writer	ENSG00000175063	lymph node	2.97041	1.32942	1.641	1.67184	0.253884
TNFAIP3	Multi	ENSG00000118503	lymph node	4.8729	2.88233	1.99057	2.05744	0.639483
EP300	Writer	ENSG00000100393	lymph node	3.80666	2.3845	1.42216	1.47747	0.0595201
MALT1	Writer	ENSG00000172175	lymph node	3.96462	2.60211	1.3625	1.42286	0.00490889
TRIM22	Writer	ENSG00000132274	lymph node	5.37017	3.58664	1.78354	1.86674	0.448784
PPARG	Writer	ENSG00000132170	lymph node	3.87328	2.36193	1.51136	1.56615	0.148193
BIRC3	Writer	ENSG00000023445	lymph node	4.79331	2.2429	2.55041	2.60244	1.18448
RACK1	Writer	ENSG00000204628	lymph node	8.3378	6.99437	1.34344	1.50569	0.0877322
SOCS1	Writer	ENSG00000185338	lymph node	4.68491	2.69839	1.98651	2.04911	0.631155
FANCD2	Reader	ENSG00000144554	lymph node	2.16332	0.758936	1.40439	1.42199	0.00403847
UBASH3A	Reader	ENSG00000160185	lymph node	4.02177	0.906403	3.11537	3.1364	1.71844
UBASH3B	Reader	ENSG00000154127	lymph node	3.57515	2.1206	1.45455	1.50374	0.085787
LCK	Reader	ENSG00000182866	lymph node	4.2442	1.30147	2.94273	2.97292	1.55496
UBD	Reader	ENSG00000213886	lymph node	4.45318	1.33336	3.11983	3.15076	1.7328
NCF4	Reader	ENSG00000100365	lymph node	4.08933	2.35293	1.7364	1.79098	0.373027
KLHL6	Writer	ENSG00000172578	lymph node	3.88773	2.01435	1.87338	1.92011	0.502155
RNF149	Writer	ENSG00000163162	lymph node	5.21058	3.84946	1.36112	1.45041	0.0324592
ZC3H12A	Eraser	ENSG00000163874	lung	4.14313	2.3132	1.82993	1.78994	0.37199
UBE2C	Writer	ENSG00000175063	lung	2.82731	1.32942	1.4979	1.47492	0.056962
TNFAIP3	Multi	ENSG00000118503	lung	5.2575	2.88233	2.37517	2.32534	0.907383
EP300	Writer	ENSG00000100393	lung	3.84802	2.3845	1.46351	1.42229	0.00433852
RNF144B	Writer	ENSG00000137393	lung	5.42671	3.36532	2.06139	2.00321	0.585259
RNF122	Writer	ENSG00000133874	lung	4.68675	2.95274	1.73401	1.68296	0.26501
PPARG	Writer	ENSG00000132170	lung	4.77912	2.36193	2.4172	2.37636	0.958412
BIRC3	Writer	ENSG00000023445	lung	4.27528	2.2429	2.03238	1.9936	0.575647
BCL6B	Writer	ENSG00000161940	lung	3.91402	1.81582	2.0982	2.06681	0.648853
SOCS3	Writer	ENSG00000184557	lung	5.88277	4.22172	1.66104	1.58806	0.170106
CISH	Writer	ENSG00000114737	lung	4.36691	2.4824	1.88451	1.8416	0.423644
AHR	Writer	ENSG00000106546	lung	4.88583	3.33393	1.5519	1.49426	0.0763054
UBASH3A	Reader	ENSG00000160185	lung	2.8679	0.906403	1.9615	1.94583	0.527872
TNIP3	Reader	ENSG00000050730	lung	1.82455	0.174723	1.64983	1.64681	0.228853
GCH1	Reader	ENSG00000131979	lung	3.71601	1.9885	1.72751	1.69313	0.275178
LCK	Reader	ENSG00000182866	lung	3.00072	1.30147	1.69925	1.67675	0.258793
MAP1LC3C	Reader	ENSG00000197769	lung	2.23001	0.644224	1.58579	1.57465	0.1567
OASL	Reader	ENSG00000135114	lung	3.09558	0.863826	2.23175	2.21682	0.798865
UBD	Reader	ENSG00000213886	lung	3.01062	1.33336	1.67726	1.65421	0.236258
NCF4	Reader	ENSG00000100365	lung	3.86493	2.35293	1.512	1.47132	0.0533673
PARD6B	Reader	ENSG00000124171	lung	4.00733	2.24096	1.76637	1.72763	0.309678
CDH1	Writer	ENSG00000039068	lung	5.44155	3.38574	2.05581	1.99728	0.579326
KLHL6	Writer	ENSG00000172578	lung	3.53223	2.01435	1.51788	1.48305	0.0650991
RSAD2	Writer	ENSG00000134321	lung	2.83321	1.35989	1.47333	1.44982	0.0318652
USP54	Eraser	ENSG00000166348	locus coeruleus	4.80484	3.15147	1.65337	1.69576	0.277811
UCHL1	Multi	ENSG00000154277	locus coeruleus	6.98592	4.72574	2.26018	2.32375	0.905793
TRIM36	Writer	ENSG00000152503	locus coeruleus	3.98898	2.50474	1.48424	1.51793	0.0999799
TRIM9	Writer	ENSG00000100505	locus coeruleus	4.68675	2.95894	1.72781	1.76761	0.349656
FBXO2	Writer	ENSG00000116661	locus coeruleus	4.76644	3.10068	1.66576	1.70747	0.289516
BRSK2	Reader	ENSG00000174672	locus coeruleus	3.59182	2.12146	1.47036	1.49889	0.0809397
C10orf90	Writer	ENSG00000154493	locus coeruleus	4.11087	1.85051	2.26036	2.28526	0.867304
USP43	Eraser	ENSG00000154914	liver	2.75366	1.34417	1.40949	1.41806	0.000107272
RNF152	Writer	ENSG00000176641	liver	4.84419	3.04346	1.80072	1.82012	0.40217
TRIM40	Writer	ENSG00000228001	liver	1.82455	0.191825	1.63272	1.63395	0.215993
PPARA	Writer	ENSG00000186951	liver	3.77735	2.2903	1.48705	1.50165	0.0836985
RNF128	Writer	ENSG00000133135	liver	5.01926	2.20164	2.81763	2.83166	1.41371
TRIM15	Writer	ENSG00000137384	liver	1.79176	0.231299	1.56046	1.56193	0.143982
SYVN1	Writer	ENSG00000162298	liver	5.83948	4.16948	1.67	1.69658	0.278626
CBLC	Writer	ENSG00000142273	liver	3.63495	1.27976	2.35519	2.36335	0.945394
DTX3L	Writer	ENSG00000163840	liver	4.95442	3.50393	1.45048	1.47282	0.0548659
TNFAIP1	Writer	ENSG00000109079	liver	5.50858	4.07228	1.4363	1.46226	0.044302
DCAF11	Writer	ENSG00000100897	liver	5.22198	3.73989	1.48209	1.50593	0.0879718
CISH	Writer	ENSG00000114737	liver	4.68767	2.4824	2.20527	2.2211	0.803142
SPSB1	Writer	ENSG00000171621	liver	5.29481	3.58898	1.70583	1.72871	0.310756
SOCS1	Writer	ENSG00000185338	liver	5.15906	2.69839	2.46066	2.47786	1.05991
TOM1L1	Reader	ENSG00000141198	liver	4.99247	2.97488	2.01759	2.03655	0.618599
GCH1	Reader	ENSG00000131979	liver	5.04343	1.9885	3.05493	3.0676	1.64965
OASL	Reader	ENSG00000135114	liver	3.16125	0.863826	2.29742	2.30293	0.884974
UBD	Reader	ENSG00000213886	liver	3.56105	1.33336	2.22769	2.23619	0.818234
UBXN8	Reader	ENSG00000104691	liver	4.21065	2.74065	1.47	1.48747	0.0695128
CDH1	Writer	ENSG00000039068	liver	6.16374	3.38574	2.778	2.79958	1.38162
F12	Writer	ENSG00000131187	liver	6.87078	0.11769	6.75309	6.75384	5.33589
IL17RB	Writer	ENSG00000056736	liver	4.40305	2.47397	1.92909	1.94486	0.526905
SPSB3	Writer	ENSG00000162032	liver	5.83627	3.01946	2.81682	2.83606	1.41811
TRIB3	Writer	ENSG00000101255	liver	4.30811	1.93236	2.37575	2.38807	0.970112
USP2	Eraser	ENSG00000036672	kidney	4.8752	3.20725	1.66795	1.74898	0.331029
RNF152	Writer	ENSG00000176641	kidney	5.4359	3.04346	2.39244	2.46934	1.05138
TRIM6	Writer	ENSG00000121236	kidney	3.89589	1.00275	2.89314	2.91848	1.50053
RNF128	Writer	ENSG00000133135	kidney	4.3412	2.20164	2.13957	2.1952	0.777242
TRIM15	Writer	ENSG00000137384	kidney	1.64866	0.231299	1.41736	1.4232	0.00525076
RNF186	Writer	ENSG00000178828	kidney	4.73795	0.496328	4.24162	4.25416	2.83621
TRIM38	Writer	ENSG00000112343	kidney	4.18358	2.73689	1.44669	1.51584	0.0978873
TRIM6-TRIM34	Writer	ENSG00000258588	kidney	3.87743	0.736497	3.14093	3.15954	1.74159
RHOBTB1	Writer	ENSG00000072422	kidney	3.84588	2.3461	1.49978	1.55906	0.141106
CISH	Writer	ENSG00000114737	kidney	4.32546	2.4824	1.84306	1.90578	0.487826
TOM1L1	Reader	ENSG00000141198	kidney	4.73444	2.97488	1.75956	1.83473	0.416774
UBD	Reader	ENSG00000213886	kidney	3.75185	1.33336	2.4185	2.45219	1.03423
PARD6B	Reader	ENSG00000124171	kidney	4.65014	2.24096	2.40918	2.46581	1.04785
CDH1	Writer	ENSG00000039068	kidney	5.14691	3.38574	1.76117	1.84672	0.428767
IL17RB	Writer	ENSG00000056736	kidney	5.51303	2.47397	3.03906	3.10157	1.68362
USP9Y	Eraser	ENSG00000114374	insular cortex	3.79997	2.23186	1.56812	1.54957	0.131614
HECW2	Writer	ENSG00000138411	insular cortex	3.98155	2.12178	1.85977	1.84214	0.424186
HECW1	Writer	ENSG00000002746	insular cortex	4.13196	1.55643	2.57553	2.5626	1.14464
RASD2	Writer	ENSG00000100302	insular cortex	4.14313	2.59503	1.5481	1.52654	0.108585
UCHL1	Multi	ENSG00000154277	insular cortex	7.43455	4.72574	2.70881	2.66953	1.25158
LNX1	Writer	ENSG00000072201	insular cortex	4.70411	3.02062	1.68349	1.65839	0.240432
TRIM36	Writer	ENSG00000152503	insular cortex	4.04305	2.50474	1.53831	1.51749	0.0995373
TRIM46	Writer	ENSG00000163462	insular cortex	3.39786	1.65543	1.74242	1.72867	0.310713
TRIM9	Writer	ENSG00000100505	insular cortex	5.45831	2.95894	2.49936	2.47477	1.05682
BRSK2	Reader	ENSG00000174672	insular cortex	4.23411	2.12146	2.11264	2.09501	0.67706
AMPH	Reader	ENSG00000078053	insular cortex	5.29732	2.94592	2.3514	2.32691	0.908961
C10orf90	Writer	ENSG00000154493	insular cortex	3.55535	1.85051	1.70484	1.68946	0.271506
NEURL1	Writer	ENSG00000107954	insular cortex	4.91486	3.14218	1.77268	1.74657	0.328612
RNFT2	Writer	ENSG00000135119	insular cortex	4.05352	2.10225	1.95127	1.9338	0.515849
UCHL1	Multi	ENSG00000154277	hippocampus	6.74864	4.72574	2.0229	2.07127	0.653312
RNF182	Writer	ENSG00000180537	hippocampus	3.02042	1.4654	1.55502	1.57002	0.152067
TRIM36	Writer	ENSG00000152503	hippocampus	4.06044	2.50474	1.5557	1.58133	0.163381
TRIM9	Writer	ENSG00000100505	hippocampus	5.13462	2.95894	2.17568	2.20596	0.788007
FBXO2	Writer	ENSG00000116661	hippocampus	4.8683	3.10068	1.76762	1.79936	0.381406
BRSK2	Reader	ENSG00000174672	hippocampus	3.63495	2.12146	1.51349	1.5352	0.117248
AMPH	Reader	ENSG00000078053	hippocampus	4.43793	2.94592	1.49201	1.52217	0.104212
C10orf90	Writer	ENSG00000154493	hippocampus	3.58352	1.85051	1.73301	1.75195	0.333996
USP2	Eraser	ENSG00000036672	heart muscle	4.88884	3.20725	1.68159	1.5126	0.0946424
USP13	Eraser	ENSG00000058056	heart muscle	5.92104	3.17122	2.74982	2.58272	1.16477
USP28	Eraser	ENSG00000048028	heart muscle	4.41522	2.77509	1.64013	1.49391	0.0759545
STC1	Writer	ENSG00000159167	heart muscle	5.14108	2.67729	2.46379	2.32272	0.904767
TRIM54	Writer	ENSG00000138100	heart muscle	5.83159	0.660545	5.17104	5.13624	3.71829
RNF122	Writer	ENSG00000133874	heart muscle	4.97949	2.95274	2.02675	1.87116	0.453209
TRIM63	Writer	ENSG00000158022	heart muscle	5.24755	0.839406	4.40814	4.36391	2.94596
PPARG	Writer	ENSG00000132170	heart muscle	4.30136	2.36193	1.93943	1.81498	0.397025
KLHL7	Writer	ENSG00000122550	heart muscle	5.04471	3.34015	1.70456	1.52856	0.110607
KLHL41	Writer	ENSG00000239474	heart muscle	5.75384	1.4374	4.31644	4.2407	2.82275
DCAF6	Writer	ENSG00000143164	heart muscle	6.22871	4.50482	1.72389	1.48652	0.0685662
ASB11	Writer	ENSG00000165192	heart muscle	5.14575	0.467978	4.67777	4.65311	3.23516
ASB12	Writer	ENSG00000198881	heart muscle	2.24071	0.191561	2.04915	2.03906	0.621102
ASB15	Writer	ENSG00000146809	heart muscle	3.52636	0.257042	3.26932	3.25577	1.83782
CISH	Writer	ENSG00000114737	heart muscle	4.59208	2.4824	2.10969	1.97888	0.560929
ASB2	Writer	ENSG00000278693	heart muscle	4.64247	2.02027	2.6222	2.51575	1.09779
FBXO32	Writer	ENSG00000156804	heart muscle	6.21481	4.37427	1.84054	1.61005	0.192097
FBXO40	Writer	ENSG00000163833	heart muscle	5.16536	0.752894	4.41246	4.37279	2.95484
FBXL22	Writer	ENSG00000197361	heart muscle	3.56671	1.50122	2.06549	1.98639	0.568436
OTUD7A	Eraser	ENSG00000169918	globus pallidus	3.43076	1.87517	1.55559	1.58053	0.162581
USP54	Eraser	ENSG00000166348	globus pallidus	4.92943	3.15147	1.77796	1.81988	0.401929
HECW2	Writer	ENSG00000138411	globus pallidus	3.72086	2.12178	1.59909	1.62731	0.209361
HERC3	Writer	ENSG00000138641	globus pallidus	3.78419	2.35782	1.42637	1.45774	0.0397876
RASD2	Writer	ENSG00000100302	globus pallidus	5.04665	2.59503	2.45162	2.48614	1.06819
TRIM59	Writer	ENSG00000213186	globus pallidus	4.17131	2.50772	1.66358	1.69694	0.27899
TRIM2	Multi	ENSG00000109654	globus pallidus	6.10256	4.60854	1.49402	1.55533	0.137379
TRIM9	Writer	ENSG00000100505	globus pallidus	4.67376	2.95894	1.71482	1.75418	0.33623
C10orf90	Writer	ENSG00000154493	globus pallidus	4.47506	1.85051	2.62455	2.64917	1.23122
ZC3H12A	Eraser	ENSG00000163874	gallbladder	3.94352	2.3132	1.63032	1.69653	0.27858
HDAC4	Writer	ENSG00000068024	gallbladder	4.33336	2.94157	1.39179	1.47599	0.0580371
RNF128	Writer	ENSG00000133135	gallbladder	4.45783	2.20164	2.25619	2.31921	0.901257
TRIM15	Writer	ENSG00000137384	gallbladder	2.57261	0.231299	2.34131	2.34793	0.929981
CBLC	Writer	ENSG00000142273	gallbladder	3.8221	1.27976	2.54234	2.57897	1.16102
SOCS3	Writer	ENSG00000184557	gallbladder	5.78167	4.22172	1.55995	1.68079	0.262835
ASB2	Writer	ENSG00000278693	gallbladder	3.65325	2.02027	1.63298	1.69081	0.272859
EPN3	Reader	ENSG00000049283	gallbladder	3.37074	1.86446	1.50628	1.55964	0.141691
CDH1	Writer	ENSG00000039068	gallbladder	5.85479	3.38574	2.46905	2.56596	1.148
DCAF12L1	Writer	ENSG00000198889	gallbladder	1.88707	0.394389	1.49268	1.50397	0.0860161
EPS8L3	Writer	ENSG00000198758	gallbladder	4.73532	0.426386	4.30893	4.32114	2.90319
FBXL22	Writer	ENSG00000197361	gallbladder	4.70048	1.50122	3.19926	3.24223	1.82428
USP9Y	Eraser	ENSG00000114374	frontal lobe	3.77276	2.23186	1.5409	1.5188	0.100844
HECW2	Writer	ENSG00000138411	frontal lobe	3.9982	2.12178	1.87642	1.85541	0.437456
HECW1	Writer	ENSG00000002746	frontal lobe	3.98527	1.55643	2.42884	2.41343	0.995473
UCHL1	Multi	ENSG00000154277	frontal lobe	7.17166	4.72574	2.44591	2.39911	0.981153
LNX1	Writer	ENSG00000072201	frontal lobe	4.69501	3.02062	1.67439	1.64447	0.226518
TRIM36	Writer	ENSG00000152503	frontal lobe	4.00915	2.50474	1.50441	1.4796	0.0616432
TRIM46	Writer	ENSG00000163462	frontal lobe	3.24649	1.65543	1.59106	1.57466	0.156706
TRIM9	Writer	ENSG00000100505	frontal lobe	5.273	2.95894	2.31405	2.28475	0.866794
FBXW7	Writer	ENSG00000109670	frontal lobe	5.91431	4.04634	1.86798	1.8279	0.409946
BRSK2	Reader	ENSG00000174672	frontal lobe	4.07923	2.12146	1.95777	1.93676	0.518803
AMPH	Reader	ENSG00000078053	frontal lobe	5.1023	2.94592	2.15638	2.1272	0.709251
C10orf90	Writer	ENSG00000154493	frontal lobe	3.64284	1.85051	1.79233	1.774	0.356044
NEURL1	Writer	ENSG00000107954	frontal lobe	4.69226	3.14218	1.55009	1.51896	0.10101
RNFT2	Writer	ENSG00000135119	frontal lobe	3.95124	2.10225	1.84899	1.82817	0.410219
ZC3H12A	Eraser	ENSG00000163874	esophagus	4.08598	2.3132	1.77278	1.78597	0.368018
UBE2C	Writer	ENSG00000175063	esophagus	3.70623	1.32942	2.37681	2.3844	0.966443
TRIM54	Writer	ENSG00000138100	esophagus	2.34181	0.660545	1.68126	1.68503	0.267076
CBLC	Writer	ENSG00000142273	esophagus	4.00733	1.27976	2.72757	2.73487	1.31692
TRIM72	Writer	ENSG00000177238	esophagus	1.8563	0.433857	1.42244	1.42492	0.00696264
CDC20	Writer	ENSG00000117399	esophagus	2.57261	0.960087	1.61253	1.618	0.200049
KLHL40	Writer	ENSG00000157119	esophagus	2.31254	0.44973	1.86281	1.86537	0.447418
KLHL41	Writer	ENSG00000239474	esophagus	5.47521	1.4374	4.0378	4.046	2.62805
KCTD11	Writer	ENSG00000213859	esophagus	4.0656	2.62557	1.44003	1.45501	0.0370566
ASB2	Writer	ENSG00000278693	esophagus	3.627	2.02027	1.60674	1.61826	0.200308
HOXB4	Writer	ENSG00000182742	esophagus	3.06805	1.3819	1.68615	1.69404	0.276083
CDCA3	Writer	ENSG00000111665	esophagus	2.18605	0.718797	1.46725	1.47135	0.0534012
EPN3	Reader	ENSG00000049283	esophagus	4.07244	1.86446	2.20798	2.21861	0.800661
NOD2	Reader	ENSG00000167207	esophagus	2.24071	0.612014	1.6287	1.63219	0.214234
MAP1LC3C	Reader	ENSG00000197769	esophagus	2.06686	0.644224	1.42264	1.42631	0.00836073
CDH1	Writer	ENSG00000039068	esophagus	5.80363	3.38574	2.41789	2.4372	1.01925
FBXL22	Writer	ENSG00000197361	esophagus	3.79324	1.50122	2.29202	2.30058	0.88263
RNF39	Writer	ENSG00000236967	esophagus	3.49347	0.579339	2.91413	2.91744	1.49949
TRIM7	Writer	ENSG00000146054	esophagus	3.054	0.941496	2.11251	2.11788	0.699923
USP9Y	Eraser	ENSG00000114374	epididymis	3.91999	2.23186	1.68813	1.75531	0.33736
BIRC7	Writer	ENSG00000101197	epididymis	2.44235	0.292444	2.1499	2.15871	0.740753
TRIM54	Writer	ENSG00000138100	epididymis	3.33932	0.660545	2.67878	2.69866	1.28071
RNF186	Writer	ENSG00000178828	epididymis	4.16976	0.496328	3.67343	3.68837	2.27042
TRIM63	Writer	ENSG00000158022	epididymis	2.36085	0.839406	1.52145	1.54671	0.128761
TRIM72	Writer	ENSG00000177238	epididymis	2.76001	0.433857	2.32615	2.33921	0.921259
KLHL40	Writer	ENSG00000157119	epididymis	2.07944	0.44973	1.62971	1.64325	0.225295
KLHL41	Writer	ENSG00000239474	epididymis	5.99819	1.4374	4.56079	4.60405	3.1861
RBBP7	Writer	ENSG00000102054	epididymis	5.97686	4.63151	1.34535	1.48475	0.0668008
ESR1	Reader	ENSG00000091831	epididymis	4.43082	1.56163	2.86918	2.91619	1.49824
CDH1	Writer	ENSG00000039068	epididymis	4.8683	3.38574	1.48256	1.58447	0.166521
DCAF12L1	Writer	ENSG00000198889	epididymis	3.3673	0.394389	2.97291	2.98478	1.56682
FBXL22	Writer	ENSG00000197361	epididymis	3.29953	1.50122	1.79831	1.8435	0.425547
TRIM7	Writer	ENSG00000146054	epididymis	2.34181	0.941496	1.40031	1.42865	0.0106957
TRAF5	Writer	ENSG00000082512	endometrium	4.16356	2.70278	1.46078	1.4868	0.0688425
TRIM38	Writer	ENSG00000112343	endometrium	4.2017	2.73689	1.46481	1.49116	0.0732056
KLHL13	Writer	ENSG00000003096	endometrium	4.57161	2.44005	2.13156	2.15505	0.737098
SOCS2	Writer	ENSG00000120833	endometrium	4.68767	3.17187	1.5158	1.54633	0.128378
ASB2	Writer	ENSG00000278693	endometrium	4.07244	2.02027	2.05217	2.07162	0.653665
FBXO32	Writer	ENSG00000156804	endometrium	6.01323	4.37427	1.63896	1.68106	0.263108
ESR1	Reader	ENSG00000091831	endometrium	5.37296	1.56163	3.81133	3.82636	2.40841
TAB3	Reader	ENSG00000157625	endometrium	3.99636	2.3658	1.63056	1.65333	0.235381
FBXL22	Writer	ENSG00000197361	endometrium	5.45489	1.50122	3.95367	3.96812	2.55017
USP43	Eraser	ENSG00000154914	ductus deferens	3.29953	1.34417	1.95537	1.97306	0.555108
USP9Y	Eraser	ENSG00000114374	ductus deferens	4.15888	2.23186	1.92703	1.95641	0.538455
RNF43	Writer	ENSG00000108375	ductus deferens	3.77506	1.8919	1.88316	1.90807	0.490114
NEURL1B	Writer	ENSG00000214357	ductus deferens	4.46935	2.9508	1.51856	1.5574	0.13945
RBBP7	Writer	ENSG00000102054	ductus deferens	6.28897	4.63151	1.65746	1.71843	0.300481
HOXB4	Writer	ENSG00000182742	ductus deferens	3.36038	1.3819	1.97848	1.99667	0.578715
EPN3	Reader	ENSG00000049283	ductus deferens	3.98527	1.86446	2.12081	2.14536	0.727404
CDH1	Writer	ENSG00000039068	ductus deferens	5.70711	3.38574	2.32137	2.36594	0.947991
DCAF12L1	Writer	ENSG00000198889	ductus deferens	2.18605	0.394389	1.79166	1.79685	0.378901
FBXL22	Writer	ENSG00000197361	ductus deferens	4.3	1.50122	2.79878	2.81855	1.40059
OTUD7A	Eraser	ENSG00000169918	corpus callosum	3.69138	1.87517	1.81621	1.83914	0.421183
USP54	Eraser	ENSG00000166348	corpus callosum	5.35988	3.15147	2.20841	2.24695	0.828994
HECW2	Writer	ENSG00000138411	corpus callosum	3.68638	2.12178	1.5646	1.59054	0.172591
TRIM59	Writer	ENSG00000213186	corpus callosum	4.52504	2.50772	2.01732	2.04798	0.63003
RNF220	Writer	ENSG00000187147	corpus callosum	6.17087	4.76871	1.40215	1.46046	0.0425112
TRIM2	Multi	ENSG00000109654	corpus callosum	6.54002	4.60854	1.93148	1.98783	0.56988
TRIM62	Writer	ENSG00000116525	corpus callosum	4.65014	3.25557	1.39458	1.43438	0.0164298
TRIM9	Writer	ENSG00000100505	corpus callosum	4.49312	2.95894	1.53418	1.57036	0.152403
RFFL	Writer	ENSG00000092871	corpus callosum	5.03955	3.3176	1.72194	1.76251	0.344555
BRSK2	Reader	ENSG00000174672	corpus callosum	3.79098	2.12146	1.66952	1.69546	0.277509
BIN1	Reader	ENSG00000136717	corpus callosum	6.13643	4.66645	1.46998	1.52704	0.109087
C10orf90	Writer	ENSG00000154493	corpus callosum	4.89933	1.85051	3.04882	3.07145	1.6535
USP43	Eraser	ENSG00000154914	colon	2.8848	1.34417	1.54063	1.559	0.141047
UBE2C	Writer	ENSG00000175063	colon	3.32863	1.32942	1.99921	2.01738	0.599424
TRIM31	Writer	ENSG00000224168	colon	1.72277	0.173588	1.54918	1.55155	0.133597
RNF43	Writer	ENSG00000108375	colon	4.00733	1.8919	2.11544	2.14129	0.723335
RNF128	Writer	ENSG00000133135	colon	4.37198	2.20164	2.17034	2.20042	0.78247
TRIM15	Writer	ENSG00000137384	colon	2.41591	0.231299	2.18461	2.18778	0.769822
RNF186	Writer	ENSG00000178828	colon	4.62889	0.496328	4.13256	4.13934	2.72139
CBLC	Writer	ENSG00000142273	colon	4.57574	1.27976	3.29598	3.31347	1.89551
PPARG	Writer	ENSG00000132170	colon	4.62889	2.36193	2.26696	2.29924	0.881283
ASB2	Writer	ENSG00000278693	colon	3.74479	2.02027	1.72452	1.75213	0.334172
CDCA3	Writer	ENSG00000111665	colon	3.21487	0.718797	2.49607	2.50589	1.08794
TOM1L1	Reader	ENSG00000141198	colon	4.39692	2.97488	1.42203	1.46268	0.044731
PARD6B	Reader	ENSG00000124171	colon	3.66099	2.24096	1.42003	1.45066	0.0327021
CDH1	Writer	ENSG00000039068	colon	6.13902	3.38574	2.75328	2.79955	1.38159
EPS8L3	Writer	ENSG00000198758	colon	5.83188	0.426386	5.4055	5.41132	3.99337
FBXL22	Writer	ENSG00000197361	colon	3.63759	1.50122	2.13637	2.15688	0.738926
KLHL13	Writer	ENSG00000003096	cervix	4.23411	2.44005	1.79406	1.82161	0.403656
SOCS2	Writer	ENSG00000120833	cervix	4.89784	3.17187	1.72597	1.76178	0.34383
SOCS1	Writer	ENSG00000185338	cervix	4.18662	2.69839	1.48823	1.5187	0.100743
ASB2	Writer	ENSG00000278693	cervix	3.62966	2.02027	1.60939	1.6322	0.214251
ESR1	Reader	ENSG00000091831	cervix	5.31321	1.56163	3.75157	3.76921	2.35125
FBXL22	Writer	ENSG00000197361	cervix	4.72562	1.50122	3.2244	3.24135	1.82339
MEX3B	Writer	ENSG00000183496	cervix	3.00568	1.23187	1.77381	1.78772	0.369765
OTUD7A	Eraser	ENSG00000169918	cerebellum	3.35341	1.87517	1.47824	1.44901	0.031061
HECW2	Writer	ENSG00000138411	cerebellum	3.8795	2.12178	1.75772	1.72466	0.306704
HERC3	Writer	ENSG00000138641	cerebellum	4.30542	2.35782	1.9476	1.91085	0.4929
HECW1	Writer	ENSG00000002746	cerebellum	3.77735	1.55643	2.22092	2.19666	0.778708
CADPS2	Writer	ENSG00000081803	cerebellum	6.02029	3.29952	2.72078	2.66935	1.2514
RNF152	Writer	ENSG00000176641	cerebellum	4.53152	3.04346	1.48806	1.44063	0.0226755
RNF182	Writer	ENSG00000180537	cerebellum	3.56953	1.4654	2.10413	2.08129	0.663339
RNF43	Writer	ENSG00000108375	cerebellum	3.71357	1.8919	1.82168	1.79219	0.374238
TRIM17	Writer	ENSG00000162931	cerebellum	3.41115	1.48983	1.92132	1.8981	0.480146
TRIM46	Writer	ENSG00000163462	cerebellum	3.44681	1.65543	1.79137	1.76557	0.347621
TRIM9	Writer	ENSG00000100505	cerebellum	5.8313	2.95894	2.87235	2.82624	1.40828
KLHL3	Writer	ENSG00000146021	cerebellum	4.77238	2.22573	2.54665	2.51196	1.09401
ZBTB18	Writer	ENSG00000179456	cerebellum	6.09267	3.52652	2.56615	2.51119	1.09324
TLE2	Writer	ENSG00000065717	cerebellum	5.65704	3.54722	2.10982	2.05454	0.636588
UBASH3B	Reader	ENSG00000154127	cerebellum	4.39938	2.1206	2.27877	2.24572	0.827771
BRSK2	Reader	ENSG00000174672	cerebellum	4.31882	2.12146	2.19736	2.1643	0.746343
AMPH	Reader	ENSG00000078053	cerebellum	4.63667	2.94592	1.69075	1.64484	0.226886
PARD6A	Reader	ENSG00000102981	cerebellum	4.00733	2.03469	1.97264	1.94093	0.522979
LHX1	Writer	ENSG00000274577	cerebellum	2.05412	0.0904722	1.96365	1.96224	0.544288
NEURL1	Writer	ENSG00000107954	cerebellum	5.0026	3.14218	1.86042	1.81145	0.393502
HERC3	Writer	ENSG00000138641	caudate	3.81991	2.35782	1.46209	1.48187	0.0639135
HECW1	Writer	ENSG00000002746	caudate	3.19048	1.55643	1.63405	1.6471	0.229147
RASD2	Writer	ENSG00000100302	caudate	5.08389	2.59503	2.48886	2.51062	1.09267
UCHL1	Multi	ENSG00000154277	caudate	6.62393	4.72574	1.89819	1.93783	0.519872
TRIM17	Writer	ENSG00000162931	caudate	3.56953	1.48983	2.0797	2.0922	0.674245
TRIM46	Writer	ENSG00000163462	caudate	3.07731	1.65543	1.42188	1.43576	0.017809
TRIM9	Writer	ENSG00000100505	caudate	5.07079	2.95894	2.11184	2.13666	0.718709
FBXO2	Writer	ENSG00000116661	caudate	4.50092	3.10068	1.40024	1.42625	0.00829451
BRSK2	Reader	ENSG00000174672	caudate	3.78646	2.12146	1.665	1.68279	0.264838
NEURL1	Writer	ENSG00000107954	caudate	4.55493	3.14218	1.41275	1.4391	0.0211511
STC1	Writer	ENSG00000159167	breast	4.80811	2.67729	2.13082	2.20118	0.783225
TRIM47	Writer	ENSG00000132481	breast	4.6812	2.92965	1.75155	1.82854	0.410586
PPARG	Writer	ENSG00000132170	breast	6.02683	2.36193	3.66491	3.72697	2.30902
SH3RF3	Writer	ENSG00000172985	breast	1.97408	0.443262	1.53082	1.54247	0.124514
RNF125	Writer	ENSG00000101695	breast	4.04305	2.60292	1.44013	1.50853	0.0905758
TLE2	Writer	ENSG00000065717	breast	5.09987	3.54722	1.55265	1.64586	0.22791
SOCS2	Writer	ENSG00000120833	breast	4.75531	3.17187	1.58344	1.66679	0.24884
CISH	Writer	ENSG00000114737	breast	4.71939	2.4824	2.23699	2.30222	0.884271
SOCS1	Writer	ENSG00000185338	breast	5.03435	2.69839	2.33596	2.40687	0.988916
HOXB4	Writer	ENSG00000182742	breast	3.16969	1.3819	1.78779	1.8241	0.406146
FBXO27	Writer	ENSG00000283021	breast	3.53223	2.12933	1.4029	1.45886	0.0409021
LATS2	Reader	ENSG00000150457	breast	4.85748	3.45627	1.40122	1.49204	0.0740883
TNIP1	Reader	ENSG00000145901	breast	5.32057	3.86514	1.45543	1.557	0.139047
ESR1	Reader	ENSG00000091831	breast	3.94739	1.56163	2.38576	2.42679	1.00884
CDH1	Writer	ENSG00000039068	breast	4.71939	3.38574	1.33365	1.42262	0.00466928
USP9Y	Eraser	ENSG00000114374	appendix	3.83081	2.23186	1.59896	1.63435	0.216401
UBE2C	Writer	ENSG00000175063	appendix	4.27528	1.32942	2.94586	2.96695	1.54899
TNFAIP3	Multi	ENSG00000118503	appendix	5.27811	2.88233	2.39578	2.4415	1.02355
AURKA	Writer	ENSG00000087586	appendix	2.75366	1.08795	1.66571	1.68297	0.265015
TRIM31	Writer	ENSG00000224168	appendix	1.62924	0.173588	1.45565	1.45841	0.0404522
TRAF5	Writer	ENSG00000082512	appendix	4.50976	2.70278	1.80698	1.84985	0.431895
RNF186	Writer	ENSG00000178828	appendix	3.08191	0.496328	2.58558	2.59345	1.1755
CBLC	Writer	ENSG00000142273	appendix	3.08191	1.27976	1.80215	1.82245	0.404493
PPARG	Writer	ENSG00000132170	appendix	4.2697	2.36193	1.90777	1.94523	0.52728
BIRC3	Writer	ENSG00000023445	appendix	4.7362	2.2429	2.4933	2.52887	1.11092
UHRF1	Writer	ENSG00000276043	appendix	3.29953	1.27783	2.02171	2.04198	0.624022
CDC20	Writer	ENSG00000117399	appendix	3.43076	0.960087	2.47067	2.4859	1.06794
DTL	Writer	ENSG00000143476	appendix	2.23001	0.630827	1.59919	1.60919	0.191239
WDR76	Writer	ENSG00000092470	appendix	3.84802	2.15664	1.69138	1.72558	0.307629
SOCS3	Writer	ENSG00000184557	appendix	5.65319	4.22172	1.43147	1.49843	0.0804752
SOCS1	Writer	ENSG00000185338	appendix	4.31214	2.69839	1.61375	1.65655	0.238593
ASB2	Writer	ENSG00000278693	appendix	3.70868	2.02027	1.68841	1.72046	0.302504
CDCA3	Writer	ENSG00000111665	appendix	3.32863	0.718797	2.60983	2.62123	1.20328
FANCD2	Reader	ENSG00000144554	appendix	2.23001	0.758936	1.47108	1.48312	0.0651619
UBASH3A	Reader	ENSG00000160185	appendix	3.86283	0.906403	2.95643	2.97081	1.55285
LCK	Reader	ENSG00000182866	appendix	4.6747	1.30147	3.37322	3.39386	1.97591
UBD	Reader	ENSG00000213886	appendix	5.14575	1.33336	3.81239	3.83354	2.41558
NCF4	Reader	ENSG00000100365	appendix	4.21065	2.35293	1.85771	1.89503	0.477077
EPS8L3	Writer	ENSG00000198758	appendix	3.77046	0.426386	3.34407	3.35084	1.93288
FBXL22	Writer	ENSG00000197361	appendix	3.04927	1.50122	1.54805	1.57186	0.153909
KLHL6	Writer	ENSG00000172578	appendix	5.02651	2.01435	3.01216	3.04411	1.62615
OTUD7A	Eraser	ENSG00000169918	amygdala	3.48738	1.87517	1.61221	1.62086	0.202906
HECW1	Writer	ENSG00000002746	amygdala	3.64021	1.55643	2.08378	2.09097	0.673013
UCHL1	Multi	ENSG00000154277	amygdala	6.55664	4.72574	1.83089	1.8527	0.434748
TRIM17	Writer	ENSG00000162931	amygdala	3.31419	1.48983	1.82436	1.83123	0.413278
TRIM9	Writer	ENSG00000100505	amygdala	5.22682	2.95894	2.26788	2.28153	0.863578
FBXO2	Writer	ENSG00000116661	amygdala	5.09681	3.10068	1.99613	2.01044	0.59249
BRSK2	Reader	ENSG00000174672	amygdala	3.70868	2.12146	1.58722	1.59701	0.179056
AMPH	Reader	ENSG00000078053	amygdala	4.76559	2.94592	1.81967	1.83326	0.415309
C10orf90	Writer	ENSG00000154493	amygdala	3.61631	1.85051	1.7658	1.77434	0.356386
IL17RB	Writer	ENSG00000056736	amygdala	3.97029	2.47397	1.49633	1.50774	0.0897904
NEURL1	Writer	ENSG00000107954	amygdala	4.79827	3.14218	1.65609	1.67059	0.252635
TNFAIP3	Multi	ENSG00000118503	adipose tissue	4.5207	2.88233	1.63837	1.66369	0.245737
STC1	Writer	ENSG00000159167	adipose tissue	5.633	2.67729	2.95572	2.97923	1.56128
TRIM54	Writer	ENSG00000138100	adipose tissue	2.59525	0.660545	1.93471	1.94051	0.522559
RNF122	Writer	ENSG00000133874	adipose tissue	4.38577	2.95274	1.43303	1.45897	0.0410136
TRIM63	Writer	ENSG00000158022	adipose tissue	3.41773	0.839406	2.57832	2.58569	1.16774
NEURL1B	Writer	ENSG00000214357	adipose tissue	4.35028	2.9508	1.39948	1.4254	0.00745033
PPARG	Writer	ENSG00000132170	adipose tissue	6.00018	2.36193	3.63825	3.659	2.24105
TRIM72	Writer	ENSG00000177238	adipose tissue	2.05412	0.433857	1.62027	1.62408	0.206125
SH3RF3	Writer	ENSG00000172985	adipose tissue	1.93152	0.443262	1.48826	1.49215	0.0742002
CBLB	Writer	ENSG00000114423	adipose tissue	5.18683	3.66092	1.52591	1.55806	0.140112
RNF125	Writer	ENSG00000101695	adipose tissue	4.12875	2.60292	1.52582	1.54869	0.130735
KLHL40	Writer	ENSG00000157119	adipose tissue	2.43361	0.44973	1.98388	1.98783	0.569881
KLHL41	Writer	ENSG00000239474	adipose tissue	5.67126	1.4374	4.23386	4.24648	2.82853
BCL6B	Writer	ENSG00000161940	adipose tissue	3.54674	1.81582	1.73092	1.74687	0.328914
ASB11	Writer	ENSG00000165192	adipose tissue	1.97408	0.467978	1.5061	1.51021	0.092261
SOCS3	Writer	ENSG00000184557	adipose tissue	5.77144	4.22172	1.54972	1.5868	0.168852
OASL	Reader	ENSG00000135114	adipose tissue	3.06805	0.863826	2.20423	2.21182	0.793862
RSAD2	Writer	ENSG00000134321	adipose tissue	3.4012	1.35989	2.04131	2.05326	0.635305

## Sheet: Mouse
Gene_name	Type	Ensembl_Gene_ID	Tissue	FPKM_value	genemean	abs	res	diff
Syvn1	Writer	ENSMUSG00000024807	vesicular gland	3.97819	3.02757	0.950612	1.47503	0.0570374
Herpud1	Reader	ENSMUSG00000031770	vesicular gland	5.23865	4.40882	0.829834	1.59351	0.175512
Rnf128	Writer	ENSMUSG00000031438	uterus	5.55565	3.34539	2.21026	1.89467	0.476675
Oasl2	Reader	ENSMUSG00000029561	uterus	4.41422	2.54091	1.87331	1.63361	0.215613
Trim12a	Writer	ENSMUSG00000066258	thymus	4.29835	2.53456	1.7638	1.42009	0.00209365
Rag1	Writer	ENSMUSG00000061311	thymus	6.76722	0.898351	5.86887	5.74705	4.32905
Cbl	Writer	ENSMUSG00000034342	thymus	4.45185	2.0667	2.38515	2.10489	0.686897
Cdc20	Writer	ENSMUSG00000006398	thymus	3.82771	2.01465	1.81306	1.53986	0.121862
Ubash3a	Reader	ENSMUSG00000042345	thymus	3.01988	0.477625	2.54225	2.47748	1.05949
Laptm5	Reader	ENSMUSG00000028581	thymus	5.90506	3.03671	2.86835	2.45655	1.03855
Uhrf1	Reader	ENSMUSG00000001228	thymus	4.34978	1.85952	2.49026	2.23809	0.820096
Satb1	Reader	ENSMUSG00000023927	thymus	6.04395	2.02963	4.01432	3.73908	2.32109
Dtl	Writer	ENSMUSG00000037474	thymus	3.3045	1.38317	1.92132	1.73375	0.315758
Fbxl12	Writer	ENSMUSG00000066892	thymus	4.89225	2.36836	2.52389	2.20272	0.784725
Fbxo5	Writer	ENSMUSG00000019773	thymus	3.9864	1.49796	2.48844	2.28531	0.867314
Socs1	Writer	ENSMUSG00000038037	thymus	4.46282	1.35984	3.10298	2.91857	1.50058
Trim59	Writer	ENSMUSG00000034317	thymus	4.16014	2.00656	2.15358	1.88147	0.463476
Znrf1	Writer	ENSMUSG00000033545	thymus	5.55297	3.23415	2.31882	1.88024	0.462246
Tnfaip3	Eraser	ENSMUSG00000019850	thymus	3.49255	1.55427	1.93828	1.72751	0.309512
Atxn3	Eraser	ENSMUSG00000021189	testis	4.68339	2.39392	2.28946	2.05279	0.6348
AF366264	Eraser	ENSMUSG00000057116	testis	3.22556	0.211786	3.01378	2.99284	1.57484
Trim27	Writer	ENSMUSG00000021326	testis	4.70856	2.85479	1.85377	1.57154	0.15355
Trim37	Writer	ENSMUSG00000018548	testis	5.26298	2.28732	2.97566	2.74953	1.33154
Rnf138	Writer	ENSMUSG00000024317	testis	5.06932	2.40461	2.66471	2.42698	1.00899
Siah2	Writer	ENSMUSG00000036432	testis	3.56222	1.79601	1.7662	1.58865	0.170653
Ccnb1ip1	Writer	ENSMUSG00000071470	testis	2.42867	0.152767	2.2759	2.2608	0.842807
Rnf148	Writer	ENSMUSG00000078179	testis	3.70194	0.243961	3.45797	3.43386	2.01586
D7Ertd443e	Writer	ENSMUSG00000030994	testis	3.48988	0.551503	2.93837	2.88385	1.46586
Rnf212	Writer	ENSMUSG00000055385	testis	1.96161	0.334175	1.62743	1.5944	0.176402
Cdc20	Writer	ENSMUSG00000006398	testis	4.36777	2.01465	2.35312	2.15395	0.735957
Fbxo2	Writer	ENSMUSG00000041556	testis	2.9637	0.888894	2.07481	1.98693	0.568934
Rhbdd3	Reader	ENSMUSG00000034175	testis	4.77296	2.30338	2.46958	2.24186	0.82387
Dnajc2	Reader	ENSMUSG00000029014	testis	4.62321	2.82454	1.79867	1.51944	0.101442
Rad18	Multi	ENSMUSG00000030254	testis	3.6521	1.38491	2.26718	2.13027	0.712274
Uhrf1	Reader	ENSMUSG00000001228	testis	3.66418	1.85952	1.80466	1.62082	0.202826
Ubqln3	Reader	ENSMUSG00000051618	testis	4.769	0.310886	4.45811	4.42738	3.00939
Asb17	Writer	ENSMUSG00000038997	testis	4.08931	0.289733	3.79958	3.77093	2.35294
Asb9	Writer	ENSMUSG00000031384	testis	3.97832	0.443055	3.53527	3.49147	2.07347
Dtl	Writer	ENSMUSG00000037474	testis	3.34053	1.38317	1.95736	1.82062	0.402624
Kctd13	Writer	ENSMUSG00000030685	testis	3.65188	1.97302	1.67886	1.48381	0.0658133
Marchf11	Writer	ENSMUSG00000022269	testis	5.73822	0.548523	5.1897	5.13547	3.71747
Rnf19a	Writer	ENSMUSG00000022280	testis	4.58989	2.70025	1.88964	1.62269	0.204698
Rnf19b	Writer	ENSMUSG00000028793	testis	5.34663	2.94237	2.40426	2.11337	0.695375
Skp2	Writer	ENSMUSG00000054115	testis	4.21172	1.45361	2.75812	2.61441	1.19642
Trim17	Writer	ENSMUSG00000036964	testis	4.0609	0.545816	3.51508	3.46112	2.04313
Zswim2	Writer	ENSMUSG00000034552	testis	4.34305	0.279973	4.06308	4.0354	2.6174
Usp2	Eraser	ENSMUSG00000032010	testis	5.02813	2.38686	2.64127	2.4053	0.987307
Usp1	Eraser	ENSMUSG00000028560	testis	5.13094	2.82797	2.30297	2.0234	0.605403
Usp44	Eraser	ENSMUSG00000020020	testis	3.31228	0.23699	3.07528	3.05186	1.63386
Usp42	Eraser	ENSMUSG00000051306	testis	3.55854	1.5893	1.96924	1.81212	0.394124
Trim69	Eraser	ENSMUSG00000033368	testis	4.48178	0.388337	4.09344	4.05505	2.63706
Trim16	Writer	ENSMUSG00000047821	stomach	3.04108	1.76195	1.27913	1.45977	0.0417725
Rnf128	Writer	ENSMUSG00000031438	stomach	5.00226	3.34539	1.65687	1.99984	0.581846
Oasl1	Reader	ENSMUSG00000041827	stomach	3.84141	1.70416	2.13725	2.31196	0.893969
Trim10	Writer	ENSMUSG00000073400	spleen	4.19834	0.445545	3.7528	3.70852	2.29052
Trim12a	Writer	ENSMUSG00000066258	spleen	4.32567	2.53456	1.79111	1.53922	0.121226
Trim30a	Writer	ENSMUSG00000030921	spleen	4.30692	2.09234	2.21457	2.00663	0.588638
Pml	Writer	ENSMUSG00000036986	spleen	4.0416	2.15831	1.88329	1.6688	0.250802
2022-03-01	Writer	ENSMUSG00000036469	spleen	3.96075	1.18973	2.77102	2.65278	1.23479
Laptm5	Reader	ENSMUSG00000028581	spleen	5.78116	3.03671	2.74445	2.44265	1.02466
Fbxo5	Writer	ENSMUSG00000019773	spleen	3.06682	1.49796	1.56886	1.41999	0.00199993
Malt1	Writer	ENSMUSG00000032688	spleen	3.69459	1.79996	1.89462	1.71574	0.297743
Trim59	Writer	ENSMUSG00000034317	spleen	3.91001	2.00656	1.90345	1.70404	0.286042
Pdlim2	Writer	ENSMUSG00000022090	small intestine	4.1172	2.80659	1.31061	1.45013	0.0321361
Trim15	Writer	ENSMUSG00000050747	small intestine	3.28994	0.604281	2.68566	2.7157	1.29771
Trim31	Writer	ENSMUSG00000058063	small intestine	4.3416	0.725001	3.6166	3.65264	2.23465
Rnf128	Writer	ENSMUSG00000031438	small intestine	5.3821	3.34539	2.03671	2.20302	0.785025
Optn	Reader	ENSMUSG00000026672	small intestine	3.87937	2.32574	1.55363	1.66925	0.251257
Oasl2	Reader	ENSMUSG00000029561	small intestine	3.90855	2.54091	1.36765	1.49396	0.0759677
Oasl1	Reader	ENSMUSG00000041827	small intestine	3.60405	1.70416	1.89989	1.98461	0.566616
Rnf186	Writer	ENSMUSG00000070661	small intestine	4.18622	1.62615	2.56007	2.64091	1.22292
Trim38	Writer	ENSMUSG00000064140	small intestine	2.37645	0.262298	2.11415	2.12719	0.709195
Tnfaip3	Eraser	ENSMUSG00000019850	small intestine	3.08219	1.55427	1.52792	1.60519	0.187192
Zc3h12a	Eraser	ENSMUSG00000042677	small intestine	2.99145	1.43302	1.55843	1.62967	0.211672
Rag1	Writer	ENSMUSG00000061311	ovary	2.81561	0.898351	1.91726	1.80103	0.383035
Rfpl4	Writer	ENSMUSG00000035191	ovary	2.18039	0.143994	2.0364	2.01777	0.599777
Fbxw15	Writer	ENSMUSG00000074060	ovary	2.41826	0.219072	2.19919	2.17084	0.75285
Spsb1	Writer	ENSMUSG00000039911	ovary	4.48485	1.92753	2.55732	2.30794	0.889947
Wwp1	Writer	ENSMUSG00000041058	muscle	4.11425	2.91209	1.20216	1.5694	0.151402
Trim63	Writer	ENSMUSG00000028834	muscle	4.61101	0.810889	3.80012	3.90238	2.48439
Usp13	Multi	ENSMUSG00000056900	muscle	3.74343	0.898888	2.84455	2.9579	1.53991
Dcun1d2	Reader	ENSMUSG00000038506	muscle	3.58677	2.46078	1.126	1.43632	0.0183288
Bin1	Reader	ENSMUSG00000024381	muscle	4.94811	2.69424	2.25387	2.59364	1.17564
Zfand5	Reader	ENSMUSG00000024750	muscle	4.88282	3.71189	1.17092	1.63903	0.221033
Klhl21	Writer	ENSMUSG00000073700	muscle	3.38007	2.19731	1.18276	1.45986	0.0418672
Klhl31	Writer	ENSMUSG00000044938	muscle	4.38976	0.596046	3.79372	3.86888	2.45089
Klhl41	Writer	ENSMUSG00000075307	muscle	5.08236	0.781414	4.30094	4.39949	2.98149
Trim72	Writer	ENSMUSG00000042828	muscle	4.13672	0.922101	3.21462	3.33091	1.91291
Usp2	Eraser	ENSMUSG00000032010	muscle	4.20183	2.38686	1.81497	2.11597	0.697975
Pdlim2	Writer	ENSMUSG00000022090	lung	4.58072	2.80659	1.77413	1.68313	0.265136
Rnf144a	Writer	ENSMUSG00000020642	lung	3.24806	1.52572	1.72234	1.67287	0.254873
Trim3	Writer	ENSMUSG00000036989	lung	4.29412	2.67384	1.62028	1.53358	0.115586
Trim16	Writer	ENSMUSG00000047821	large intestine	3.43214	1.76195	1.67018	1.71503	0.297034
Trim31	Writer	ENSMUSG00000058063	large intestine	3.78167	0.725001	3.05667	3.07512	1.65712
Rnf186	Writer	ENSMUSG00000070661	large intestine	4.28176	1.62615	2.65561	2.697	1.27901
Tnfaip3	Eraser	ENSMUSG00000019850	large intestine	2.93581	1.55427	1.38154	1.42109	0.0031008
Trim31	Writer	ENSMUSG00000058063	liver	2.72788	0.725001	2.00288	2.08464	0.666648
Rnf186	Writer	ENSMUSG00000070661	liver	3.31599	1.62615	1.68984	1.87323	0.455233
Asb9	Writer	ENSMUSG00000031384	kidney	2.87631	0.443055	2.43326	2.46282	1.04483
Rnf183	Writer	ENSMUSG00000063851	kidney	3.03835	0.533481	2.50487	2.54046	1.12247
Trim63	Writer	ENSMUSG00000028834	heart	3.94753	0.810889	3.13664	3.25391	1.83591
Usp13	Multi	ENSMUSG00000056900	heart	3.399	0.898888	2.50011	2.63011	1.21211
Klhl31	Writer	ENSMUSG00000044938	heart	2.78744	0.596046	2.19139	2.27759	0.859595
Klhl41	Writer	ENSMUSG00000075307	heart	2.89366	0.781414	2.11224	2.22525	0.807252
Rhobtb1	Writer	ENSMUSG00000019944	heart	3.53313	2.00129	1.53183	1.82125	0.403254
Trim72	Writer	ENSMUSG00000042828	heart	4.34453	0.922101	3.42242	3.55577	2.13778
Oasl1	Reader	ENSMUSG00000041827	forestomach	3.13069	1.70416	1.42653	1.43018	0.0121846
Fbxo32	Writer	ENSMUSG00000022358	forestomach	3.62439	2.03678	1.58761	1.59197	0.173979
Pdzrn3	Writer	ENSMUSG00000035357	forestomach	3.16276	1.71909	1.44367	1.44735	0.0293573
Trim37	Writer	ENSMUSG00000018548	brain	4.51851	2.28732	2.23119	2.18104	0.763045
Pja2	Writer	ENSMUSG00000024083	brain	5.23471	3.54338	1.69133	1.61364	0.195646
Fbxo2	Writer	ENSMUSG00000041556	brain	3.97743	0.888894	3.08854	3.06905	1.65106
Fbxw7	Writer	ENSMUSG00000028086	brain	4.23136	2.065	2.16636	2.12109	0.703092
Ubqln2	Reader	ENSMUSG00000050148	brain	3.8836	2.39765	1.48594	1.43337	0.0153798
Amph	Reader	ENSMUSG00000021314	brain	4.16513	0.756835	3.40829	3.3917	1.9737
Bin1	Reader	ENSMUSG00000024381	brain	4.33914	2.69424	1.6449	1.58583	0.167834
Kctd13	Writer	ENSMUSG00000030685	brain	4.20304	1.97302	2.23002	2.18676	0.768767
Klhl2	Writer	ENSMUSG00000031605	brain	4.33659	2.61091	1.72568	1.66844	0.250443
Klhl3	Writer	ENSMUSG00000014164	brain	2.2414	0.618237	1.62317	1.60961	0.191617
Marchf4	Writer	ENSMUSG00000039372	brain	1.79153	0.287499	1.50404	1.49773	0.0797384
Rnf182	Writer	ENSMUSG00000044164	brain	1.89016	0.269821	1.62034	1.61443	0.196433
Trim2	Writer	ENSMUSG00000027993	brain	4.05156	2.25236	1.7992	1.74981	0.33182
Trim32	Writer	ENSMUSG00000051675	brain	4.08383	2.1984	1.88544	1.83724	0.419243
Ttc3	Writer	ENSMUSG00000040785	brain	5.40448	3.1511	2.25338	2.1843	0.766302
Usp11	Eraser	ENSMUSG00000031066	brain	3.58157	1.67177	1.9098	1.87314	0.455148
