# Supplementary material for: Integrated analysis of the ubiquitination mechanism reveals the specific signatures of tissue and cancer
Source: BMC Genomics. 2023 Sep 4;24:523. doi: 10.1186/s12864-023-09583-z (PMC10478310; doi:10.1186/s12864-023-09583-z)
Supplement: Supplementary file 5 — Supplementary Material 5 [file 12864_2023_9583_MOESM5_ESM.xlsx]

## Sheet: Sheet1
Table S4. Tissue-specific UBRs at the protein level.
Gene_name	Type	Ensembl_Gene_ID	Tissue	Expression_value	genemean	abs	res	diff
HERC2	Writer	ENSG00000128731	Placenta	4.97932	2.64309	2.33623	2.74221	1.31476
PDLIM2	Writer	ENSG00000120913	Placenta	3.2821	2.10149	1.18061	1.5034	0.0759517
RACK1	Writer	ENSG00000204628	Placenta	5.39077	4.40851	0.982263	1.65941	0.231963
DCAF1	Writer	ENSG00000145041	Placenta	2.68445	1.26527	1.41919	1.61353	0.186087
FBXO10	Writer	ENSG00000147912	Placenta	2.41526	0.417426	1.99784	2.06195	0.634509
ANKRD13B	Reader	ENSG00000198720	Placenta	2.16727	0.261535	1.90573	1.9459	0.51846
SH3KBP1	Reader	ENSG00000147010	Placenta	3.13915	1.65475	1.4844	1.73856	0.31112
NCF4	Reader	ENSG00000100365	Placenta	2.00356	0.602111	1.40144	1.49393	0.0664837
MID1	Writer	ENSG00000101871	Urinary Bladder	2.83094	1.1564	1.67454	1.7123	0.284859
OTUD6A	Eraser	ENSG00000189401	Testis	4.05528	0.400472	3.65481	3.48722	2.05977
OTUD4	Eraser	ENSG00000164164	Testis	2.99074	0.632968	2.35777	2.09289	0.665444
SENP2	Eraser	ENSG00000163904	Testis	1.85632	0.14749	1.70883	1.64711	0.219661
SENP3	Eraser	ENSG00000161956	Testis	2.46812	0.403856	2.06426	1.89526	0.467813
USP40	Eraser	ENSG00000085982	Testis	2.5845	0.598448	1.98605	1.73562	0.308171
USP34	Eraser	ENSG00000115464	Testis	3.33223	0.691729	2.6405	2.35102	0.923578
USP16	Eraser	ENSG00000156256	Testis	2.67417	0.814046	1.86012	1.51946	0.092016
UBA1	Writer	ENSG00000130985	Testis	5.87299	5.30695	0.566046	-1.65481	0.227366
UBE2S	Writer	ENSG00000108106	Testis	2.04771	0.190614	1.8571	1.77733	0.349886
UBE2T	Writer	ENSG00000077152	Testis	1.61941	0.089967	1.52944	1.49179	0.0643453
HERC5	Writer	ENSG00000138646	Testis	3.06137	0.984133	2.07724	1.6654	0.237954
AURKA	Writer	ENSG00000087586	Testis	1.85632	0.14749	1.70883	1.64711	0.219661
CUL9	Writer	ENSG00000112659	Testis	2.57644	0.720691	1.85575	1.55416	0.126711
PIAS2	Writer	ENSG00000078043	Testis	2.67417	0.371231	2.30294	2.14759	0.720141
RNF167	Writer	ENSG00000108523	Testis	2.20829	0.333257	1.87504	1.73558	0.308132
BRAP	Writer	ENSG00000089234	Testis	3.37931	0.987237	2.39208	1.97894	0.551492
PEX12	Writer	ENSG00000108733	Testis	2.46812	0.686532	1.78159	1.49429	0.0668429
CCNB1IP1	Writer	ENSG00000100814	Testis	2.20829	0.441258	1.76704	1.58238	0.154933
TRIM71	Writer	ENSG00000206557	Testis	2.46812	0.356486	2.11163	1.96245	0.535007
MNAT1	Writer	ENSG00000020426	Testis	2.20829	0.418572	1.78972	1.61456	0.187114
NSMCE1	Writer	ENSG00000169189	Testis	1.85632	0.285916	1.5704	1.45075	0.0233062
PJA2	Writer	ENSG00000198961	Testis	2.20829	0.505191	1.7031	1.49169	0.0642465
TRIM36	Writer	ENSG00000152503	Testis	4.2843	1.15055	3.13375	2.65227	1.22482
HLTF	Writer	ENSG00000071794	Testis	3.37931	1.16073	2.21859	1.73285	0.305401
RNF25	Writer	ENSG00000163481	Testis	2.34662	0.646405	1.70022	1.42971	0.00226402
ZNRF2	Writer	ENSG00000180233	Testis	2.46812	0.732267	1.73585	1.42941	0.00196846
RNF113B	Writer	ENSG00000139797	Testis	2.04771	0.158123	1.88959	1.82342	0.395974
RNFT1	Writer	ENSG00000189050	Testis	1.61941	0.089967	1.52944	1.49179	0.0643453
CNOT4	Writer	ENSG00000080802	Testis	2.84493	0.582707	2.26222	2.01837	0.590927
PHRF1	Writer	ENSG00000070047	Testis	2.46812	0.697151	1.77097	1.47922	0.0517798
CBL	Writer	ENSG00000110395	Testis	3.65844	1.06891	2.58954	2.14222	0.714773
RBBP6	Writer	ENSG00000122257	Testis	2.76319	0.834474	1.92872	1.57951	0.152061
ANAPC7	Writer	ENSG00000196510	Testis	3.11797	1.04267	2.0753	1.63896	0.211514
ANAPC1	Writer	ENSG00000153107	Testis	2.92049	0.928323	1.99217	1.60368	0.176237
CDC27	Writer	ENSG00000004897	Testis	2.92049	0.630536	2.28996	2.02609	0.598644
KLHL10	Writer	ENSG00000161594	Testis	3.69264	0.42611	3.26653	3.08822	1.66077
EED	Writer	ENSG00000074266	Testis	2.84493	0.256554	2.58838	2.48101	1.05357
DCAF4	Writer	ENSG00000119599	Testis	2.04771	0.206996	1.84072	1.75409	0.326648
DCAF10	Writer	ENSG00000122741	Testis	2.20829	0.213209	1.99509	1.90586	0.478417
DCAF5	Writer	ENSG00000139990	Testis	2.34662	0.306348	2.04027	1.91207	0.484629
KATNB1	Writer	ENSG00000140854	Testis	3.62303	0.971292	2.65174	2.24527	0.817825
AMBRA1	Writer	ENSG00000110497	Testis	2.57644	0.197716	2.37873	2.29599	0.868541
RACK1	Writer	ENSG00000204628	Testis	4.77381	4.40851	0.365306	-1.47957	0.0521252
DCAF1	Writer	ENSG00000145041	Testis	3.29076	1.26527	2.0255	1.49601	0.068565
DCAF13	Writer	ENSG00000164934	Testis	2.20829	0.5342	1.67409	1.45054	0.0230978
DCAF6	Writer	ENSG00000143164	Testis	3.81883	0.755885	3.06295	2.74662	1.31918
DCAF12	Writer	ENSG00000198876	Testis	1.85632	0.103129	1.75319	1.71003	0.282586
ATG16L1	Writer	ENSG00000281089	Testis	3.65844	1.37202	2.28642	1.71225	0.284806
ASB9	Writer	ENSG00000102048	Testis	3.72572	0.648047	3.07767	2.80647	1.37903
VHL	Writer	ENSG00000134086	Testis	1.85632	0.153902	1.70241	1.63801	0.210565
FBXO30	Writer	ENSG00000118496	Testis	2.20829	0.440051	1.76824	1.58409	0.156646
FBXW8	Writer	ENSG00000174989	Testis	1.85632	0.26916	1.58716	1.47452	0.0470743
GGA1	Reader	ENSG00000100083	Testis	3.42428	1.37525	2.04903	1.47352	0.0460712
UBAP2	Reader	ENSG00000137073	Testis	2.46812	0.43126	2.03686	1.85639	0.428942
UBAC2	Reader	ENSG00000134882	Testis	2.41873	0.465933	1.9528	1.75782	0.330372
RHBDD3	Reader	ENSG00000100263	Testis	1.61941	0.089967	1.52944	1.49179	0.0643453
TDRD3	Reader	ENSG00000083544	Testis	2.34662	0.300235	2.04639	1.92074	0.4933
MARK1	Reader	ENSG00000116141	Testis	3.33223	1.27092	2.06131	1.52946	0.102011
UIMC1	Reader	ENSG00000087206	Testis	3.29076	0.826367	2.4644	2.11858	0.691133
DNAJC2	Reader	ENSG00000105821	Testis	3.39371	0.976124	2.41759	2.0091	0.581653
VCP	Reader	ENSG00000165280	Testis	5.97213	5.52357	0.448561	-1.86295	0.435503
RPS27A	Reader	ENSG00000143947	Testis	6.17171	5.77368	0.398026	-2.01815	0.590707
PARD6B	Reader	ENSG00000124171	Testis	2.20829	0.42985	1.77844	1.59856	0.171116
UCHL1	Writer	ENSG00000154277	Spinal Cord	5.85788	3.73937	2.1185	2.23358	0.806131
TRIM3	Writer	ENSG00000110171	Spinal Cord	3.37236	1.52502	1.84734	1.89427	0.466827
TRIM2	Writer	ENSG00000109654	Spinal Cord	4.47003	1.95899	2.51105	2.57133	1.14389
GAN	Writer	ENSG00000261609	Spinal Cord	3.19043	1.09495	2.09548	2.12917	0.701726
FBXO2	Writer	ENSG00000116661	Spinal Cord	4.54546	1.84415	2.70131	2.75806	1.33062
BRSK2	Reader	ENSG00000174672	Spinal Cord	2.62881	0.712737	1.91607	1.93801	0.510563
EPN2	Reader	ENSG00000072134	Spinal Cord	2.44405	1.00181	1.44224	1.47307	0.0456218
BIN1	Reader	ENSG00000136717	Spinal Cord	4.46327	3.07095	1.39232	1.48682	0.0593773
AMPH	Reader	ENSG00000078053	Spinal Cord	3.55745	1.48707	2.07039	2.11615	0.688704
OTUD7B	Reader	ENSG00000264522	Spinal Cord	2.67042	1.00221	1.66821	1.69905	0.271606
TNFAIP3	Writer	ENSG00000118503	Retina	1.77305	0.145971	1.62708	1.58601	0.158565
UBR5	Writer	ENSG00000104517	Retina	2.68685	0.960975	1.72587	1.45551	0.0280627
KAT2B	Writer	ENSG00000114166	Retina	1.54043	0.0855793	1.45485	1.43077	0.00332633
CUL9	Writer	ENSG00000112659	Retina	2.37747	0.720691	1.65677	1.45401	0.0265669
TRAF3	Writer	ENSG00000131323	Retina	2.17651	0.556825	1.61969	1.46303	0.0355836
RNF103	Writer	ENSG00000239305	Retina	1.87525	0.305135	1.57011	1.48426	0.0568173
MID1	Writer	ENSG00000101871	Retina	2.9484	1.1564	1.792	1.46665	0.0392076
MID2	Writer	ENSG00000080561	Retina	1.96164	0.326076	1.63556	1.54382	0.116379
RNF220	Writer	ENSG00000187147	Retina	1.96164	0.323039	1.6386	1.54771	0.12027
TRIM36	Writer	ENSG00000152503	Retina	3.1888	1.15055	2.03825	1.71455	0.287103
NHLRC1	Writer	ENSG00000187566	Retina	1.96164	0.154605	1.80703	1.76354	0.336093
TRIM2	Writer	ENSG00000109654	Retina	4.05268	1.95899	2.09369	1.54254	0.115096
RNF2	Writer	ENSG00000121481	Retina	2.89613	0.800612	2.09552	1.87027	0.442827
EED	Writer	ENSG00000074266	Retina	1.77305	0.256554	1.51649	1.44431	0.0168694
PHIP	Writer	ENSG00000146247	Retina	3.161	1.28798	1.87303	1.51066	0.0832158
FBXO22	Writer	ENSG00000167196	Retina	3.25168	1.25275	1.99893	1.64647	0.219027
FBXW11	Writer	ENSG00000072803	Retina	2.37747	0.610482	1.76698	1.59523	0.167783
ERCC6	Reader	ENSG00000225830	Retina	1.96164	0.25054	1.7111	1.64061	0.213166
MARK4	Reader	ENSG00000007047	Retina	2.58188	0.701298	1.88058	1.68327	0.255828
UBAC2	Reader	ENSG00000134882	Retina	2.02727	0.465933	1.56134	1.43025	0.00280279
MARK3	Reader	ENSG00000075413	Retina	3.41223	1.42596	1.98627	1.58508	0.157638
BRSK2	Reader	ENSG00000174672	Retina	2.67029	0.712737	1.95755	1.75703	0.329583
MARK1	Reader	ENSG00000116141	Retina	3.45173	1.27092	2.18081	1.82324	0.3958
AMPH	Reader	ENSG00000078053	Retina	4.04653	1.48707	2.55946	2.14108	0.71364
RYBP	Reader	ENSG00000281766	Retina	1.96164	0.236178	1.72546	1.65901	0.231569
USP54	Eraser	ENSG00000166348	Rectum	2.37711	0.625596	1.75152	1.75531	0.32787
MID1	Writer	ENSG00000101871	Rectum	2.64132	1.1564	1.48492	1.49194	0.0644917
SH3KBP1	Reader	ENSG00000147010	Rectum	3.29818	1.65475	1.64343	1.65347	0.226026
CD2AP	Reader	ENSG00000198087	Rectum	3.94154	2.42617	1.51537	1.5301	0.102651
USP40	Eraser	ENSG00000085982	Pancreas	2.25912	0.598448	1.66067	1.5422	0.114759
UBR5	Writer	ENSG00000104517	Pancreas	2.72727	0.960975	1.76629	1.57606	0.14862
RNF181	Writer	ENSG00000168894	Pancreas	1.90455	0.338546	1.56601	1.49899	0.0715478
CDC26	Writer	ENSG00000176386	Pancreas	1.66531	0.146217	1.51909	1.49015	0.0627041
TMF1	Writer	ENSG00000144747	Pancreas	3.28556	1.40308	1.88248	1.60473	0.177289
TOM1L1	Reader	ENSG00000141198	Pancreas	2.52034	0.874053	1.64629	1.47327	0.0458223
UBAP2	Reader	ENSG00000137073	Pancreas	2.09747	0.43126	1.66621	1.58084	0.153394
TDRD3	Reader	ENSG00000083544	Pancreas	2.25912	0.300235	1.95888	1.89945	0.472003
OTUD6A	Eraser	ENSG00000189401	Ovary	3.15322	0.400472	2.75275	2.61562	1.18818
USP34	Eraser	ENSG00000115464	Ovary	2.63918	0.691729	1.94745	1.71059	0.283148
HERC5	Writer	ENSG00000138646	Ovary	3.26658	0.984133	2.28245	1.94546	0.51802
MNAT1	Writer	ENSG00000020426	Ovary	2.13659	0.418572	1.71801	1.57469	0.147244
TRIM24	Writer	ENSG00000122779	Ovary	2.89639	0.707898	2.18849	1.9461	0.518651
TRIM36	Writer	ENSG00000152503	Ovary	3.97581	1.15055	2.82526	2.4313	1.00385
TRIM33	Writer	ENSG00000197323	Ovary	2.73933	0.86437	1.87496	1.57898	0.151536
ANAPC1	Writer	ENSG00000153107	Ovary	2.69718	0.928323	1.76885	1.45098	0.0235366
KATNB1	Writer	ENSG00000140854	Ovary	2.76889	0.971292	1.7976	1.46501	0.0375673
DCAF1	Writer	ENSG00000145041	Ovary	3.36959	1.26527	2.10432	1.67107	0.24363
DCAF6	Writer	ENSG00000143164	Ovary	2.80396	0.755885	2.04808	1.78925	0.361805
ASB9	Writer	ENSG00000102048	Ovary	2.9407	0.648047	2.29266	2.07075	0.643309
LRRC41	Writer	ENSG00000132128	Ovary	2.44481	0.634143	1.81067	1.59353	0.166084
FBXO17	Writer	ENSG00000282954	Ovary	2.02555	0.348488	1.67706	1.55773	0.130285
FBXO3	Writer	ENSG00000110429	Ovary	3.0321	1.18797	1.84413	1.43734	0.00989856
DNAJC2	Reader	ENSG00000105821	Ovary	2.96574	0.976124	1.98962	1.65538	0.227932
HDAC6	Reader	ENSG00000094631	Ovary	3.5183	1.52123	1.99707	1.47617	0.048726
RPS27A	Reader	ENSG00000143947	Ovary	6.2796	5.77368	0.505911	-1.47109	0.0436501
PDLIM2	Writer	ENSG00000120913	Lung	3.50935	2.10149	1.40787	1.8296	0.40216
PML	Writer	ENSG00000140464	Lung	3.96303	2.74823	1.2148	1.76634	0.338892
SUMO2	Reader	ENSG00000188612	Lung	3.59776	2.65332	0.944434	1.47692	0.0494741
USP53	Eraser	ENSG00000145390	Liver	2.21417	0.331856	1.88231	1.88916	0.461711
USP42	Eraser	ENSG00000106346	Liver	1.50981	0.0838784	1.42593	1.42766	0.000218054
ZMIZ1	Writer	ENSG00000108175	Liver	2.15639	0.615758	1.54064	1.55333	0.125889
ZMIZ2	Writer	ENSG00000122515	Liver	2.15639	0.55391	1.60248	1.61391	0.186462
SPOP	Writer	ENSG00000121067	Liver	1.57277	0.0873759	1.48539	1.48719	0.0597476
RHOBTB3	Writer	ENSG00000164292	Liver	1.80719	0.214018	1.59317	1.59758	0.170138
GCH1	Reader	ENSG00000131979	Liver	1.89469	0.209851	1.68484	1.68917	0.261725
HERC2	Writer	ENSG00000128731	Kidney	4.07266	2.64309	1.42957	1.94539	0.51795
PDLIM2	Writer	ENSG00000120913	Kidney	3.77863	2.10149	1.67714	2.08727	0.659823
TRIM4	Writer	ENSG00000146833	Kidney	3.30571	1.89986	1.40585	1.77663	0.349185
ASB6	Writer	ENSG00000148331	Kidney	1.74798	0.144578	1.6034	1.63162	0.204171
UBLCP1	Reader	ENSG00000164332	Kidney	2.65705	1.51879	1.13826	1.43467	0.00722222
UBE2D4	Writer	ENSG00000078967	Heart	2.61494	1.64842	0.966517	1.51574	0.0882905
HERC5	Writer	ENSG00000138646	Heart	2.18052	0.984133	1.19639	1.52428	0.0968373
KDM2B	Writer	ENSG00000089094	Heart	2.37845	0.319487	2.05896	2.1654	0.73796
TTC3	Writer	ENSG00000182670	Heart	3.53267	1.28386	2.24881	2.67657	1.24912
TRIM54	Writer	ENSG00000138100	Heart	2.04133	0.158258	1.88307	1.9358	0.508355
TRIM63	Writer	ENSG00000158022	Heart	1.78428	0.0991267	1.68515	1.71818	0.290736
TRIM43	Writer	ENSG00000144015	Heart	1.9451	0.154226	1.79087	1.84225	0.41481
TRIM46	Writer	ENSG00000163462	Heart	1.85861	0.626768	1.23184	1.44067	0.0132232
RNF187	Writer	ENSG00000168159	Heart	1.88357	0.187389	1.69618	1.75862	0.331173
RNF125	Writer	ENSG00000101695	Heart	2.03008	0.175846	1.85424	1.91282	0.485379
PPIL2	Writer	ENSG00000100023	Heart	2.14701	1.01327	1.13374	1.47134	0.0438974
KLHL10	Writer	ENSG00000161594	Heart	2.67326	0.42611	2.24715	2.38913	0.961681
KLHL41	Writer	ENSG00000239474	Heart	2.92081	1.26115	1.65966	2.07985	0.652402
BRWD1	Writer	ENSG00000185658	Heart	2.63795	0.683183	1.95476	2.18238	0.754939
FBXO25	Writer	ENSG00000147364	Heart	1.72398	0.147576	1.5764	1.62557	0.198129
FBXO40	Writer	ENSG00000163833	Heart	1.61183	0.137015	1.47482	1.52047	0.0930251
UBAP1	Reader	ENSG00000165006	Heart	2.61392	0.909808	1.70411	2.00724	0.579798
ZRANB3	Reader	ENSG00000121988	Heart	1.94914	0.292188	1.65695	1.7543	0.326856
SLX4	Reader	ENSG00000188827	Heart	2.089	0.416151	1.67285	1.8115	0.384053
UBE3D	Writer	ENSG00000118420	Gallbladder	3.68149	0.930398	2.75109	2.89824	1.4708
FBXL2	Writer	ENSG00000153558	Gallbladder	1.90719	0.554371	1.35282	1.4405	0.0130552
CCNF	Writer	ENSG00000162063	Gallbladder	2.2224	0.79723	1.42517	1.55126	0.123816
OTUD7A	Eraser	ENSG00000169918	Frontal Cortex	2.01194	0.388817	1.62312	1.58708	0.15964
USP54	Eraser	ENSG00000166348	Frontal Cortex	2.30945	0.625596	1.68386	1.62587	0.198428
UBE2O	Writer	ENSG00000175931	Frontal Cortex	4.3376	1.96774	2.36987	2.18748	0.760037
HECW2	Writer	ENSG00000138411	Frontal Cortex	2.83715	1.20973	1.62742	1.5153	0.0878515
HECTD4	Writer	ENSG00000173064	Frontal Cortex	3.46841	1.3027	2.1657	2.04496	0.617514
UBE3B	Writer	ENSG00000151148	Frontal Cortex	2.26227	0.759973	1.50229	1.43185	0.00440739
CADPS2	Writer	ENSG00000081803	Frontal Cortex	4.41248	1.63756	2.77492	2.62314	1.1957
UCHL1	Writer	ENSG00000154277	Frontal Cortex	5.55444	3.73937	1.81506	1.46847	0.0410226
TRIM3	Writer	ENSG00000110171	Frontal Cortex	3.78746	1.52502	2.26244	2.12109	0.693646
TRIM36	Writer	ENSG00000152503	Frontal Cortex	2.88486	1.15055	1.73431	1.62767	0.200221
TRIM2	Writer	ENSG00000109654	Frontal Cortex	4.77272	1.95899	2.81373	2.63216	1.20471
RHOBTB1	Writer	ENSG00000072422	Frontal Cortex	2.69982	1.09407	1.60576	1.50435	0.0769078
RHOBTB2	Writer	ENSG00000008853	Frontal Cortex	2.69982	1.02324	1.67658	1.58174	0.154297
KATNB1	Writer	ENSG00000140854	Frontal Cortex	2.90187	0.971292	1.93057	1.84055	0.413102
WSB2	Writer	ENSG00000176871	Frontal Cortex	1.58651	0.13115	1.45536	1.44321	0.0157631
FBXO2	Writer	ENSG00000116661	Frontal Cortex	4.02613	1.84415	2.18198	2.01105	0.583603
FBXO44	Writer	ENSG00000132879	Frontal Cortex	2.48585	0.409047	2.0768	2.03888	0.61144
FBXL15	Writer	ENSG00000107872	Frontal Cortex	2.01194	0.452459	1.55948	1.51754	0.0900985
MARK4	Reader	ENSG00000007047	Frontal Cortex	3.02613	0.701298	2.32483	2.25983	0.832382
SIK3	Reader	ENSG00000160584	Frontal Cortex	2.6597	0.944788	1.71492	1.62735	0.199901
MARK2	Reader	ENSG00000072518	Frontal Cortex	3.63196	1.79458	1.83738	1.67104	0.243599
MARK3	Reader	ENSG00000075413	Frontal Cortex	3.03183	1.42596	1.60587	1.4737	0.0462602
BRSK2	Reader	ENSG00000174672	Frontal Cortex	3.51718	0.712737	2.80445	2.73838	1.31094
MARK1	Reader	ENSG00000116141	Frontal Cortex	3.65229	1.27092	2.38138	2.26358	0.836134
EPN2	Reader	ENSG00000072134	Frontal Cortex	2.59713	1.00181	1.59532	1.50247	0.0750215
ANKRD13D	Reader	ENSG00000172932	Frontal Cortex	2.17172	0.32969	1.84203	1.81147	0.384028
BIN1	Reader	ENSG00000136717	Frontal Cortex	5.08871	3.07095	2.01776	1.73312	0.305672
AMPH	Reader	ENSG00000078053	Frontal Cortex	5.23613	1.48707	3.74906	3.61123	2.18379
OTUD7B	Reader	ENSG00000264522	Frontal Cortex	2.72466	1.00221	1.72245	1.62956	0.202114
MAP1LC3A	Reader	ENSG00000101460	Frontal Cortex	3.46501	1.7545	1.71051	1.54789	0.120443
MAP1LC3B	Reader	ENSG00000140941	Frontal Cortex	3.48025	1.82251	1.65774	1.48881	0.0613684
USP28	Eraser	ENSG00000048028	Esophagus	2.83941	1.61893	1.22048	1.8444	0.416954
HERC6	Writer	ENSG00000138642	Esophagus	2.66871	1.23795	1.43076	1.90785	0.48041
HERC2	Writer	ENSG00000128731	Esophagus	4.84545	2.64309	2.20236	3.22098	1.79354
EP300	Writer	ENSG00000100393	Esophagus	2.98517	2.52379	0.461379	1.43402	0.00657799
CREBBP	Writer	ENSG00000005339	Esophagus	2.98517	2.52317	0.462003	1.43441	0.00696149
DTX3	Writer	ENSG00000178498	Esophagus	2.20308	1.15358	1.0495	1.49408	0.066633
BARD1	Writer	ENSG00000138376	Esophagus	2.20308	1.028	1.17507	1.57126	0.143811
TRIM72	Writer	ENSG00000177238	Esophagus	4.05173	0.225096	3.82663	3.91338	2.48594
UHRF2	Writer	ENSG00000147854	Esophagus	3.68557	1.05427	2.6313	3.03761	1.61016
KLHL40	Writer	ENSG00000157119	Esophagus	2.85981	0.217904	2.64191	2.72589	1.29844
KLHL41	Writer	ENSG00000239474	Esophagus	4.76841	1.26115	3.50726	3.9933	2.56585
RACK1	Writer	ENSG00000204628	Esophagus	4.744	4.40851	0.335492	2.03448	0.607039
DCAF17	Writer	ENSG00000115827	Esophagus	1.87058	0.363738	1.50685	1.64703	0.219583
UBQLN3	Reader	ENSG00000175520	Esophagus	3.58061	3.01676	0.563852	1.72648	0.299036
ATG12	Reader	ENSG00000145782	Esophagus	1.87058	0.528349	1.34224	1.54586	0.118411
ZRANB1	Eraser	ENSG00000019995	Colon	1.83341	0.154141	1.67927	1.68208	0.254634
MID1	Writer	ENSG00000101871	Colon	2.58785	1.1564	1.43145	1.45251	0.0250652
TRIM68	Writer	ENSG00000167333	Colon	1.83341	0.389194	1.44422	1.45131	0.0238609
TRIM44	Eraser	ENSG00000166326	Adrenal	2.06294	0.173633	1.88931	1.86702	0.439576
OTUB2	Eraser	ENSG00000277276	Adrenal	3.43896	1.12141	2.31756	2.17361	0.746169
RNF167	Writer	ENSG00000108523	Adrenal	2.06294	0.333257	1.72968	1.68691	0.259463
PEX10	Writer	ENSG00000157911	Adrenal	2.07485	0.205255	1.8696	1.84325	0.415806
TRIM5	Writer	ENSG00000132256	Adrenal	3.56517	1.12683	2.43834	2.2937	0.866257
MNAT1	Writer	ENSG00000020426	Adrenal	2.42512	0.418572	2.00655	1.95282	0.525379
AMFR	Writer	ENSG00000159461	Adrenal	3.20581	0.883913	2.3219	2.20844	0.780994
UBE4A	Writer	ENSG00000110344	Adrenal	4.25751	2.48789	1.76961	1.45027	0.022828
KBTBD7	Writer	ENSG00000120696	Adrenal	2.10012	0.298218	1.8019	1.76362	0.336175
RBBP5	Writer	ENSG00000117222	Adrenal	3.07303	1.38982	1.68321	1.50482	0.0773729
PWP1	Writer	ENSG00000136045	Adrenal	3.00873	1.24377	1.76497	1.60532	0.177874
GGA2	Reader	ENSG00000103365	Adrenal	2.60521	0.968077	1.63713	1.51287	0.0854268
UIMC1	Reader	ENSG00000087206	Adrenal	2.89992	0.826367	2.07355	1.96748	0.540037
GCH1	Reader	ENSG00000131979	Adrenal	1.88262	0.209851	1.67277	1.64583	0.218388
MAP3K5	Reader	ENSG00000197442	Adrenal	3.31104	1.38508	1.92596	1.74818	0.320731
