# Supplementary material for: Integrated analysis of the ubiquitination mechanism reveals the specific signatures of tissue and cancer
Source: BMC Genomics. 2023 Sep 4;24:523. doi: 10.1186/s12864-023-09583-z (PMC10478310; doi:10.1186/s12864-023-09583-z)
Supplement: Supplementary file 6 — Supplementary Material 6 [file 12864_2023_9583_MOESM6_ESM.xlsx]

## Sheet: Sheet1
Table S5. Fuzzy c-value cluster analysis of UBR expression profiles.

## Sheet: Human
Gene name	4wpc	5wpc	6wpc	7wpc	8wpc	9wpc	10wpc	11wpc	12wpc	13wpc	16wpc	18wpc	19wpc	IF	TD	YT	OT	YA	YM	OM	SI	testis_cluster
ATXN3L	-0.535218	-0.535025	-0.536212	-0.538504	-0.542825	-0.539425	-0.542825	-0.539427	-0.542825	-0.542825	-0.542825	-0.542825	-0.542825	-0.539968	-0.542825	-0.403665	1.90448	2.07547	1.366	2.15202	1.01208	3
JOSD1	-0.661462	-0.0872317	-0.512265	-0.171896	-0.235194	0.297603	1.05371	0.95056	1.45467	1.36969	0.811324	-0.00165312	1.96251	0.604327	-0.129201	-0.492012	-1.39446	-1.33503	-1.23072	-0.810987	-1.44228	2
JOSD2	-1.13095	-1.06135	-0.765303	-0.722041	1.97233	0.678467	1.5133	1.84485	1.16583	0.536688	-1.47382	-0.772986	0.518433	0.153734	-0.187311	-0.139224	-0.0945952	-1.07284	-0.571236	-0.437584	0.0456111	2
PARP11	1.94889	0.0788559	1.27096	2.24002	-0.510673	0.320868	0.523716	0.286438	-0.633585	0.647767	0.723141	0.444071	-0.587945	-1.30422	-0.770798	-0.804473	-1.09906	-0.306284	-1.12294	-1.19507	-0.149689	4
TAF1D	0.61645	-0.36477	0.529082	0.365405	1.05475	0.257588	0.571331	0.25587	-0.536777	-0.2783	1.02767	0.334671	2.78752	0.261548	-0.0898298	-0.675098	-0.990158	-1.22599	-1.06008	-1.53002	-1.31086	4
TRIM44	1.95901	1.58474	0.690355	1.09089	-1.18546	-0.164559	-0.157675	-0.37743	-0.165874	0.323545	1.09746	0.568619	0.916386	-0.895381	0.803696	-1.24669	-1.15075	-0.916132	-0.975352	-0.626559	-1.17284	4
ZC3H12A	-1.57075	-1.29614	-0.856767	-0.869991	-0.618226	0.254192	1.6421	0.458066	-0.407393	0.706536	-1.41923	-1.06118	-0.731391	1.20203	0.401295	-0.309068	0.943095	0.91528	0.529382	0.419882	1.66827	3
UFD1L	-0.800784	0.0161706	-0.685849	-0.761074	-0.182448	-0.228784	0.596473	0.272257	-0.204109	-0.413508	-1.07794	-1.18983	-0.939959	-0.206298	-1.22584	-0.00267417	1.14285	0.974863	2.53035	0.462211	1.92392	3
OTUD6A	-0.432214	-0.426119	-0.425088	-0.411231	-0.421588	-0.391226	-0.249799	-0.286585	-0.393229	-0.409262	-0.432214	-0.432214	-0.40474	-0.432214	-0.432214	0.0327358	-0.0344572	1.07363	0.227968	3.98547	0.694594	3
OTUB1	0.574044	2.0202	0.462601	0.0142753	1.79534	0.20882	0.355912	0.715091	0.703109	0.291197	-2.41737	-1.51452	-0.531603	-0.801332	-0.747132	-0.130152	-0.0871415	-1.09533	0.213932	-0.0238207	-0.0061191	2
OTUD6B	0.553252	-0.313559	0.481283	1.6494	-0.0838213	0.25622	-0.0413801	0.287288	0.300892	0.815883	1.70852	0.411635	1.24383	-0.279675	0.58316	-0.368639	-1.44614	-1.1076	-1.52634	-1.64087	-1.48334	4
OTUD4	-0.425692	-1.20221	-0.26857	0.625061	-1.29728	-0.835828	-0.12724	-0.811236	-0.787215	0.358366	0.764954	0.0719672	0.642476	-1.34597	0.0890792	-1.24019	0.247057	2.0097	0.269818	1.98485	1.27811	3
VCPIP1	-0.623933	-1.23247	-0.539362	0.85	-1.46572	-0.254753	0.307544	-0.215307	-0.743454	0.327476	1.12085	0.841076	0.0418702	-1.03211	1.36392	-0.913526	-0.569492	1.27337	-0.579508	2.43049	-0.386972	1
OTUD5	-0.332751	0.825793	0.342489	0.194585	1.49602	0.671339	0.989868	1.09664	0.987199	0.943851	-0.429379	-0.520715	0.374112	0.549308	0.115811	-0.00675467	-1.27774	-1.71471	-0.77459	-1.75363	-1.77675	2
OTUD1	-0.783601	-0.800888	-0.216374	0.674013	-0.352395	-0.369182	-0.755337	-0.588724	-1.184	-0.936448	2.03025	0.863145	1.49751	1.15196	2.29137	-0.597244	-0.42812	-0.356037	-0.389743	-0.366534	-0.383625	1
ZRANB1	-1.1277	-1.01497	0.176072	0.620559	-0.310433	0.183515	-0.354206	0.176532	-0.48937	-0.245165	1.42267	-0.423627	1.21391	-1.27465	-1.49506	-1.29279	0.00788621	1.57298	-0.311599	1.9922	0.973255	3
YOD1	0.501066	-0.60092	0.286995	2.91258	-0.175201	0.442687	1.08944	0.224207	-0.865693	0.174558	0.259166	0.431355	1.51296	-1.33521	-0.297815	-1.11571	-0.687691	-0.254419	-1.24558	-0.484886	-0.771899	4
OTUD7A	-0.818635	-0.91952	-0.668002	-0.230571	-0.716159	-0.551001	-0.578887	-0.282873	0.0105089	-0.0217475	-0.864296	-0.86966	0.114204	-0.837927	-0.550619	0.763773	0.975105	1.19759	0.174485	2.72954	1.94469	3
UCHL5	0.330227	-0.269206	0.746817	1.26516	0.144422	0.650325	0.599223	0.440163	0.144596	0.234286	1.63793	0.20945	1.00297	0.190337	0.80511	-0.467382	-1.60331	-1.30191	-1.36841	-1.51463	-1.87616	4
BAP1	-0.266751	0.0314706	-0.382076	-0.378058	-0.286284	-0.450877	-0.406133	-0.372136	-0.43832	-0.225553	-0.935139	-0.745026	-0.468939	-1.0759	-0.82343	-0.43458	0.955971	1.46706	0.494206	1.82857	2.91193	3
UCHL3	-0.842268	-0.788317	-0.618738	-0.609025	0.231298	-0.406205	0.256285	-0.140249	-0.572015	-0.58417	-0.967363	-0.74499	-0.813661	-0.531575	-0.834695	0.662442	2.11796	0.901388	1.94805	0.287336	2.04852	3
SENP1	-0.257891	-0.27514	-0.387028	-0.302123	-0.550817	-0.46207	-0.450954	-0.436983	-0.440057	-0.402144	-0.351554	-0.524645	-0.458572	-0.616316	-0.552483	-0.0646162	0.439105	1.35807	0.263096	3.80833	0.664788	3
SENP2	-0.674877	-0.643853	-0.573939	-0.37981	-0.691035	-0.393824	-0.163385	-0.292	-0.223452	-0.146639	-0.450548	-0.686971	-0.688075	-0.742979	-0.609754	-0.193183	0.569234	1.91444	0.527315	3.02754	1.5158	3
UFSP2	-1.38204	-1.04679	-0.841163	-0.837115	-0.82677	-0.480825	-0.431042	-0.296643	-0.0586015	-0.496538	0.0993383	-0.663339	1.05858	-0.461234	-0.848967	0.231771	0.959756	1.56595	1.89139	0.913989	1.95029	3
SENP7	0.879848	0.693026	1.12615	0.926413	-0.244906	0.18687	-0.38545	-0.307978	-0.364401	0.346919	1.75462	1.20317	1.38016	-0.253566	0.5077	-1.13511	-1.30159	-1.22131	-1.27951	-1.18338	-1.32768	4
UFSP1	-0.919466	-0.0548589	0.204682	-0.656784	0.85309	1.62958	2.20163	1.82249	1.2162	0.172205	-0.788028	-0.905374	-0.563822	-0.293943	0.309163	-0.0684958	-0.633387	-0.988142	-0.663244	-0.71337	-1.16013	2
SENP6	1.12842	0.350642	1.48164	1.30158	-0.255687	0.241498	-0.0919587	-0.402475	-0.229521	0.252322	1.42318	0.266448	0.377009	0.624612	0.653416	-0.773679	-1.80742	-1.03393	-1.55255	0.0220457	-1.97559	4
SENP8	-0.694605	-0.704521	-0.620312	-0.474081	-0.611483	-0.523432	-0.0508095	-0.247922	-0.336788	-0.321094	-0.774597	-0.61448	-0.729769	-0.785012	-0.785345	-0.0309296	1.49315	2.47309	1.38186	1.24223	1.71484	3
SENP5	0.504343	-0.369344	0.805353	1.36649	0.92127	-0.00742014	1.46741	0.370139	-0.191806	1.42207	1.2306	-0.618988	0.129544	-1.48834	-1.73151	-0.947629	-1.14845	-0.104705	-1.12712	0.518371	-1.00028	2
SENP3	-0.287092	-0.114075	-0.0437804	-0.399545	1.63597	-0.190434	0.838107	1.42832	-0.0343206	-0.381936	-1.79007	-1.43234	-1.29809	-0.943182	-1.36442	0.641808	1.43744	-0.0726107	0.619904	0.718712	1.03164	3
USP43	0.349701	-0.654048	-0.494853	-0.625627	-0.507094	-0.767194	-0.760828	-0.860089	-0.909004	-0.692275	-1.01532	0.951276	-0.963364	2.38208	1.87849	-0.0204906	0.185386	0.481308	0.0181997	1.70552	0.318224	1
USP9Y	0.735138	-0.270735	1.279	1.42916	-0.23564	0.356467	0.103013	0.170427	-0.164461	0.830089	1.35082	0.917778	1.05518	-0.315482	0.63145	-0.973308	-1.43174	-1.29075	-1.41234	-1.30143	-1.46263	4
USP54	0.931631	0.628528	-0.098439	0.168293	-1.48829	-0.957731	-0.943837	-0.671941	-0.271389	0.0648545	0.302304	2.18028	0.844742	1.30699	1.62066	-1.12954	-1.0739	-0.393044	-0.524947	0.549688	-1.04491	1
USP1	0.191417	-0.542378	-0.155018	0.494266	-1.56091	-0.594288	-0.162292	-0.255977	-0.576238	-0.131934	1.49375	0.517487	0.0569748	-1.42526	-0.193695	-1.07541	-0.398287	1.56611	-0.545005	2.67299	0.623705	3
USP6	-0.851051	-0.848377	-0.942839	-0.807598	-0.500656	-0.0831478	-0.797539	-0.794675	-0.653242	-0.263492	-0.649234	1.04557	-0.576157	1.92712	-0.704215	-0.106066	0.470442	1.49081	0.37057	2.339	0.934778	3
USP40	1.92761	-0.189553	0.620102	1.05852	0.921091	0.226406	0.642747	-0.116332	-0.424705	0.345075	0.563958	0.242109	-0.121756	-0.358493	-0.449354	-1.31323	-1.52083	-0.890311	-1.95836	1.7042	-0.908885	4
USP30	-0.639652	-0.187224	0.672696	0.418251	-0.393572	-0.352016	-0.61343	-0.726659	-0.883879	-0.411619	-0.148155	-0.230741	-0.383408	-0.526342	0.286993	-1.32901	0.0169642	1.02667	-0.167223	3.4931	1.07825	3
USP12	-0.00175246	-0.577389	0.0981246	0.972024	-0.377474	0.207007	1.13764	0.758105	0.944462	1.43031	0.870042	-0.156262	1.20877	0.16674	0.756748	-0.207095	-1.59051	-1.41633	-1.5351	-0.938403	-1.74966	4
USPL1	-0.263318	-0.503534	-0.532693	-0.641473	-1.14416	-0.542234	-0.452024	-0.728645	-0.749977	-0.413701	0.0511987	-0.568188	-0.497906	-0.322013	-0.14556	-0.789204	1.19633	2.00467	1.06585	2.20763	1.76896	3
USP47	0.561748	0.282272	1.29859	1.94903	-0.348795	0.331487	0.503417	0.122753	-0.0241406	0.499468	1.91301	0.386569	0.323156	-0.79778	-0.47654	-1.11584	-1.47923	-0.818508	-1.46303	-0.119702	-1.52795	4
USP15	-1.30062	-1.39704	-0.70606	0.0319047	-0.329362	-0.419628	-0.410391	-0.472962	-0.984522	-0.476408	0.171863	-0.677476	1.14019	-0.228204	-0.295679	-0.244768	0.623623	1.80073	0.375564	2.60904	1.19021	3
USP19	0.592453	1.09262	0.533072	0.35696	-0.526715	-0.0399391	-0.447931	0.0905503	0.204567	0.917745	-0.363315	0.2406	1.12472	0.435465	2.06933	-0.876275	-1.56004	-1.24518	-1.86892	0.691947	-1.42171	4
USP53	0.534386	0.620539	1.29399	1.43931	-0.637717	-0.19767	-0.63869	-0.615645	-0.957219	-0.0369576	1.16827	0.914341	0.729702	1.03777	1.49977	-0.192361	-1.35759	-0.857958	-1.34673	-1.02	-1.37955	4
USP29	-0.55228	-0.549986	-0.55228	-0.55228	-0.548991	-0.55228	-0.549266	-0.544011	-0.532771	-0.529433	-0.55228	-0.539608	-0.536768	-0.544911	-0.546864	0.0662317	1.08474	1.78356	0.992176	2.8787	1.37861	3
CYLD	-0.706186	-0.757674	-0.55335	-0.410309	-0.817159	-0.771724	-0.65216	-0.776565	-0.735069	-0.548775	-0.0284125	-0.301443	-0.179293	0.0776509	0.442112	-0.162802	0.630078	1.7462	0.134417	3.1734	1.19706	3
USP18	-0.571659	-0.302593	-0.0949189	-0.286744	-0.778656	-0.0881875	-0.125008	-0.136017	0.225879	0.902438	0.788745	1.57075	0.840377	1.20353	2.64296	-0.637892	-1.03404	-0.922526	-0.983756	-1.05891	-1.15377	1
USP33	1.08573	0.00376178	1.04487	1.27781	0.0459398	0.465386	0.583047	0.55621	0.0528841	0.551343	1.32802	0.580632	0.676779	-0.318547	0.466461	-1.03967	-1.50302	-1.41548	-1.64426	-1.19561	-1.60228	4
USP26	-0.62097	-0.582125	-0.62097	-0.62097	-0.581085	-0.62097	-0.26381	-0.480957	0.0162626	0.691311	-0.506474	-0.406395	-0.183197	-0.62097	-0.62097	-0.209575	0.480446	0.863367	0.350074	3.74144	0.796537	3
USP20	-0.0708693	0.999176	0.523392	-0.16963	0.986649	-0.271292	-0.29528	-0.0415892	-0.394925	0.373986	-1.94402	-0.476534	0.518926	-0.136863	0.209928	-1.0663	-0.552934	-0.248211	-1.27307	3.1235	0.205959	3
USP45	0.923406	-0.320199	1.1735	1.64765	0.213029	0.451666	-0.00977557	0.129336	-0.34876	0.303455	1.11716	1.12883	0.182399	0.301208	1.03152	-0.927447	-1.36102	-1.22584	-1.54414	-1.26524	-1.60072	4
USP22	1.054	1.34524	1.01063	1.4326	0.358997	0.466747	0.602568	0.595187	0.556076	0.893314	0.392343	0.114605	0.533267	-0.947621	-0.719003	-1.00836	-1.33836	-1.33316	-1.42845	-1.21149	-1.36913	4
USP2	-0.596419	-0.606024	-0.606772	-0.587127	-0.551514	-0.544707	-0.507361	-0.534072	-0.50029	-0.492976	-0.552183	-0.563753	-0.577102	-0.495677	-0.401376	-0.233004	1.34476	1.35858	1.0481	2.60177	1.99714	3
USP35	0.367206	0.0110393	0.293703	0.716636	1.08935	1.08227	0.590514	0.569477	0.83881	1.06012	-1.24604	-1.1772	1.75999	-0.944449	-1.66966	-0.403818	-0.627371	-1.09012	-0.402777	0.697843	-1.51552	2
USP38	0.568872	-0.0434256	0.80019	1.63767	-1.47992	0.179095	0.220949	0.285513	-0.734593	-0.306935	1.34481	1.12623	-0.0615709	-1.27182	1.0246	-2.22827	-0.885386	0.731219	-0.465901	0.493327	-0.934651	4
USP36	-0.0443428	-0.0796309	0.0655639	0.299126	0.0990896	0.00125054	0.182088	0.0640275	0.585214	0.774607	0.529284	0.302247	2.64756	1.24377	0.738594	-0.903742	-1.1706	-1.35464	-1.41854	-1.03424	-1.52669	4
USP39	1.23189	2.02983	0.873852	0.737562	0.477563	0.118981	0.718427	0.715822	1.62923	0.550966	-0.653867	-0.980453	-0.348897	-0.463796	-0.964653	-0.52333	-1.03454	-1.02784	-1.38459	-0.40201	-1.30014	2
USP8	-0.482613	-0.719182	-0.111857	0.438933	-1.09489	-0.457589	-0.147355	-0.145722	-0.208277	0.136361	0.714472	0.18599	0.8828	-0.433294	0.447215	-0.945335	-0.781408	0.882439	-1.05449	3.47637	-0.582575	3
USP11	-0.00594668	1.52865	0.734679	0.951497	0.395927	0.493723	0.200072	0.484548	1.4991	1.39199	-0.508299	-0.897673	1.3541	-0.6275	-0.636165	-0.523131	-1.11632	-1.47077	-1.16726	-0.566101	-1.51512	2
USP10	1.74887	1.74372	1.38914	1.49503	-0.150393	0.364646	0.531269	0.526246	0.36968	0.578187	-0.0751933	-0.494684	-0.586946	-0.968946	-0.359361	-0.781841	-1.22441	-1.13572	-1.09718	-0.420848	-1.45128	4
USP49	2.83195	1.30564	1.26044	0.638247	-0.424075	-0.200764	-0.134992	-0.42004	-0.579877	0.292137	1.03195	0.261188	0.727511	-1.07435	-1.03086	-0.914318	-0.976983	-0.668384	-0.840457	-0.414489	-0.669479	4
USP46	1.42064	0.594173	2.25125	1.95144	-0.537016	-0.347533	-0.275586	-0.411239	-1.08677	-0.392628	1.37158	0.324038	0.106067	-1.32608	-0.756352	-0.868756	-0.343876	0.0871517	-0.74903	-0.996579	-0.0148985	4
USP34	0.868752	-0.459133	1.1132	1.98635	-0.346563	-0.0930411	0.0592093	-0.369907	-0.333147	0.375589	1.52563	0.491166	1.45439	-1.08799	0.0402859	-1.08268	-1.40913	-0.370368	-1.60474	0.427829	-1.1857	4
USP51	-0.427062	-0.304643	0.17672	0.101693	-0.703906	0.411423	2.65339	0.919969	0.878857	1.09273	0.737307	0.783258	-1.01139	0.153687	0.416413	-0.14391	-1.06726	-0.994996	-0.976662	-1.18762	-1.508	2
USP9X	0.954586	0.163408	0.750644	1.93323	-1.00381	0.240373	0.734434	0.15774	0.404216	1.25612	1.02986	0.344892	0.881186	-1.25125	-0.297493	-0.882128	-1.47721	-0.776265	-1.37798	-0.289717	-1.49482	4
USP32	-0.520235	-0.518028	-0.531281	-0.464636	-0.649763	-0.52473	-0.468551	-0.506727	-0.400311	-0.394007	-0.475977	-0.530638	-0.314436	-0.659351	-0.506882	-0.225662	0.748543	1.60182	0.709983	3.2565	1.37437	3
USP42	0.0419147	-0.144058	-0.028801	-0.166582	-0.726935	-0.598314	-0.634002	-0.65201	-0.640323	-0.576429	-0.377738	-0.43882	-0.518359	-0.869004	-0.636789	-0.503815	0.69304	1.62875	0.778	3.23075	1.13952	3
USP21	0.0331313	1.36296	1.14117	0.819658	1.47741	0.723183	0.203515	0.625353	0.361782	0.902722	-0.265614	-0.153294	0.988091	0.0927648	-0.317076	-1.17393	-1.48616	-1.50071	-1.47161	-0.951058	-1.41229	2
USP44	-0.523236	-0.552694	-0.539679	-0.540197	-0.565006	-0.561941	-0.55558	-0.561176	-0.559788	-0.553145	-0.534149	-0.483004	-0.544172	-0.477525	-0.444401	-0.123873	1.08914	2.2606	0.487263	2.13776	2.1448	3
USP24	1.40725	0.412127	1.28994	1.99276	0.0846865	0.0203689	0.0919724	-0.197942	-0.406835	0.191878	0.984764	0.559629	0.813745	-0.263396	0.544578	-0.954417	-1.35002	-1.3015	-1.36119	-1.06334	-1.49507	4
USP13	-0.507321	-0.519364	-0.0243755	0.848257	0.363045	1.20052	1.63717	1.40761	1.32772	1.89337	-0.0229644	-0.436559	-0.0464587	-1.08836	-0.911055	-0.170965	-0.908971	-0.897315	-0.982254	-1.06481	-1.09692	2
USP28	1.45701	0.971991	1.03116	1.34145	-0.175191	0.378719	0.46283	0.63287	0.646459	0.759707	1.08508	0.0488551	0.342547	-0.53489	-0.642894	-1.12429	-1.43404	-1.37493	-1.31671	-1.07965	-1.47608	4
USP37	1.15439	-0.903373	-0.687147	1.93531	-1.12464	-0.206893	0.305056	-0.431774	-1.1911	0.298012	0.455704	-0.188701	-0.469327	-2.15649	0.0708254	-0.221028	0.187251	1.80853	-0.338723	1.35136	0.352762	3
USP7	-0.210188	-0.494174	0.31602	0.354315	-0.552161	-0.366573	-0.232608	-0.486278	-0.474715	-0.344722	0.131567	-0.841831	-0.130377	-1.35227	-1.25352	-0.622535	0.333116	1.82222	0.400392	3.06814	0.936191	3
USP14	1.22639	0.12948	1.25017	1.34425	-0.17899	0.721347	1.40793	0.915377	0.386052	0.485034	1.1538	0.0524176	-0.286323	-0.490124	-0.814386	-0.937973	-1.38665	-1.08076	-1.29703	-1.30081	-1.2992	4
USP3	0.751886	0.23001	1.94128	1.78138	1.21941	0.48404	-0.0924864	0.441409	-0.426171	0.230872	0.204793	-0.0916696	0.783769	0.370935	-0.638199	-0.665938	-1.26914	-1.31129	-1.10661	-1.26983	-1.56844	4
USP16	-1.30798	-1.6512	-0.0815665	-0.225437	-1.57514	-0.450474	-0.409677	-0.521399	-0.24567	0.329802	0.863841	-0.31024	0.553005	1.75506	1.37562	-0.476001	-0.343433	2.08843	-0.649818	0.906811	0.375471	1
USP48	0.435445	0.177284	0.642703	0.879602	0.354583	0.452719	0.777291	0.419357	0.581993	0.448245	1.52781	0.32637	1.6962	-0.0139404	-0.50161	-1.20923	-1.56495	-1.21497	-1.56335	-1.21317	-1.43837	4
USP4	-0.734755	0.879518	0.553962	0.540833	-0.708929	-0.264	-0.209078	-0.538298	0.550824	1.03117	-0.574536	-1.00507	-0.0613323	-1.41531	-1.62184	-0.927419	-0.19599	1.46991	-0.354705	2.12873	1.45631	3
COPS5	-0.746188	-0.809845	-0.0563297	0.0227354	0.833924	-0.310681	-0.0353926	-0.0305792	-1.0194	-0.802994	-0.129986	-1.22015	-0.0610315	-0.595616	-1.40697	-0.713721	1.52961	1.85289	0.364477	1.17529	2.15995	3
MYSM1	1.37184	0.157566	0.902707	0.812893	-0.255844	0.113905	-0.515291	-0.425261	-0.655603	0.146774	1.79559	1.05596	1.46991	0.0112664	0.966916	-0.971086	-1.30763	-1.06231	-1.32701	-0.980004	-1.30528	4
EIF3H	-0.749382	0.580118	-0.100086	-0.413251	0.837786	0.388095	1.70294	0.963164	1.52488	0.349859	-0.0373637	-0.742797	2.12512	-0.401349	-1.22269	-1.43604	-1.27042	-0.96677	-0.254899	-0.376813	-0.500099	2
MPND	1.37116	1.78183	0.930644	0.303253	1.60562	0.120019	0.461239	1.05229	-0.0443491	0.126566	-1.14205	-0.268359	-0.49238	-0.0660019	0.553519	-0.143872	-0.984632	-1.69273	-0.746096	-1.37178	-1.35389	2
COPS6	-1.11923	0.487715	-0.464826	-0.332064	2.30045	0.691055	1.4081	1.11394	0.724939	0.284233	-1.25632	-1.85506	-0.739229	-0.161138	-1.18677	0.545433	0.353537	-0.81358	0.525528	-0.470352	-0.0363593	2
PSMD7	-0.432755	0.538833	-0.511874	-0.578564	-0.677646	0.25436	0.830664	1.43116	0.375492	0.292476	-1.05694	-1.59134	-1.22951	-0.929071	-1.63438	-0.013369	0.612964	0.791451	2.19041	0.516157	0.821472	3
STAMBPL1	-0.540944	-0.494789	-0.770067	-0.764141	-0.760111	-0.535753	-0.664974	-0.59255	-0.572053	-0.554901	-0.321952	-0.648153	0.00692325	-0.537652	-0.322004	-0.0290941	0.964044	1.96359	0.791353	2.36091	2.02231	3
BRCC3	1.16473	1.16151	1.61396	0.955565	0.226844	0.0671621	0.190027	-0.0828878	-0.210904	-0.170806	1.04396	0.959133	0.0398386	0.479457	0.634329	-1.06627	-1.42874	-1.37972	-1.34479	-1.39738	-1.45501	4
PSMD14	0.109294	0.203422	0.449483	0.48478	-0.111115	0.845153	1.73004	1.27493	1.06536	0.417061	-0.906064	-1.85605	-0.932311	-1.60189	-1.86257	-0.638539	-0.122569	0.522701	-0.372915	0.688964	0.61284	2
MINDY1	-0.585358	-0.307343	-0.773172	-0.705156	-1.54778	-0.984865	-1.09687	-0.994785	-0.643019	-0.664721	0.404916	0.617926	1.53927	-0.392829	1.40842	-0.491947	0.364332	1.26962	0.503358	1.44547	1.63454	3
MINDY2	0.701695	-0.362485	0.0822708	0.906852	-0.864889	-0.523519	-0.53965	-0.713164	-0.582436	-0.324577	1.66787	1.37873	1.90829	0.137674	1.9675	-1.08835	-0.644266	-0.660366	-0.737166	-0.742925	-0.967096	1
MINDY3	-0.456529	-1.2429	0.0961306	0.736253	0.0457365	1.06117	0.664023	0.383181	-0.889478	0.100832	2.34686	0.308549	0.741436	0.548788	0.411713	0.520279	-0.920318	-0.991396	-0.063543	-1.12265	-2.27814	1
MINDY4	-0.0406805	-0.723932	-0.606926	-0.753308	0.19259	-0.501977	-0.752674	-0.229914	-1.39305	-0.792224	-0.289072	0.436908	-0.735794	2.27238	2.32068	1.06601	1.03932	-0.523079	0.901668	-0.453407	-0.43352	1
PAN2	-0.132325	-0.280563	-0.216959	0.0394387	-0.232108	-0.345377	-0.437336	-0.203511	-0.177042	1.07471	-0.321114	-0.317429	0.709047	1.57773	-0.413739	-1.26543	-1.09485	0.535999	-1.63156	3.02234	0.11007	3
OTULIN	0.951504	-0.202788	-0.245169	0.780266	-0.966529	-0.141998	0.261198	0.0484494	-0.25127	0.581349	2.07475	1.31795	1.88719	-0.546123	0.414082	-1.49277	-1.2703	-0.842241	-1.20449	-0.245727	-0.907329	4
PCDHB3	0.114984	0.639126	0.216335	0.346771	-0.980785	-0.666097	-0.6689	-0.737931	-0.388081	-0.506512	1.67866	2.11352	2.34003	-0.479539	0.914818	-0.618906	-0.698435	-0.282977	-0.761246	-0.722054	-0.852785	4
ABRAXAS2	-0.207725	0.0204015	1.16127	0.860198	0.0910448	0.706872	1.57314	1.02522	0.474174	0.807661	1.48367	0.407567	-0.393393	0.0833057	-0.384086	-0.967482	-1.4968	-1.22104	-1.37123	-0.999183	-1.65359	4
USP50	-0.541865	-0.545384	-0.571882	-0.562718	-0.567714	-0.582002	-0.566198	-0.576419	-0.58436	-0.559727	-0.521283	-0.581356	-0.573956	-0.556503	-0.578487	-0.102979	1.58929	1.87202	2.10534	1.17053	1.83565	3
XRCC6	-0.0231542	1.04018	-0.498037	-0.337817	-0.23602	-0.201086	0.558904	0.642809	0.869328	0.416991	-1.27238	-1.75444	-0.707747	-1.47899	-1.42412	-0.00365413	0.388231	0.636728	0.169196	2.51236	0.702718	3
OTUD3	0.398778	-0.195073	0.980609	2.89655	0.664754	0.327621	0.33397	-0.084485	-0.83073	0.325766	0.368448	-0.704427	0.426326	-1.66479	-1.70606	-0.350384	-0.760182	0.0367609	-0.742421	0.913821	-0.634847	4
UBE2G1	2.60115	1.03367	1.01929	1.65832	-0.582974	0.103588	0.928446	0.775558	-0.489981	-0.0519491	0.119892	-0.859141	-1.04804	-1.16793	-1.18916	-0.631846	-0.704881	-0.441903	-0.263845	-0.0855349	-0.72274	4
UBE2O	0.615921	1.06838	0.87354	1.1942	0.489414	0.376526	0.40446	0.347755	1.2892	0.900762	-0.85578	-0.623335	0.904959	-1.36838	-1.03521	-1.27363	-1.22686	-0.762933	-1.54846	1.14753	-0.918066	2
CDC34	-0.704973	-0.112535	-0.47423	-0.426093	1.13683	-0.0624306	0.0398093	0.311409	0.0902858	-0.437333	-1.50425	-1.25793	-0.49123	-1.12706	-1.09349	-0.27657	1.8544	0.0928837	1.2068	1.017	2.21871	3
BIRC6	1.52584	0.216044	0.792188	1.6344	-0.913404	0.110421	0.0422831	-0.14043	-0.0105649	0.988332	1.2227	0.538561	1.23954	-0.881833	0.343279	-1.12462	-1.41397	-0.758503	-1.49969	-0.536503	-1.37408	4
TNFAIP3	-1.19794	-0.55938	-0.596079	0.153421	-0.612562	0.740764	-0.418509	-0.273317	-0.227758	-0.236962	1.91439	1.50364	1.99277	0.999199	1.01701	-1.02628	-1.08824	-0.622436	-1.13304	0.426794	-0.755486	1
UCHL1	-0.405652	-0.168247	-0.225575	-0.267218	0.213319	1.55171	2.1716	2.48338	0.952129	0.828759	-0.632705	-0.629579	-0.397077	-0.776133	-0.764016	-0.593684	-0.6399	-0.731942	-0.528623	-0.722316	-0.718223	2
TRIM11	1.49407	1.50604	-0.126746	-0.726552	0.903394	-0.137145	0.692272	0.0474033	0.133154	0.626452	-2.75851	-0.206936	-1.50383	-0.71758	-0.189078	-0.767424	0.541152	-0.179464	-0.444245	0.840419	0.973156	2
TRIM2	1.15908	0.267824	0.440217	0.599467	-0.507971	0.0974416	0.25974	0.049646	-0.429021	0.196507	1.2915	1.18065	0.488455	0.552039	2.0118	-1.10127	-1.32155	-1.23101	-1.30292	-1.35094	-1.34967	4
TOM1	-1.3677	-0.282436	-0.822583	-1.13446	0.184583	-0.29613	-0.316231	0.126606	-0.27427	-0.167125	-1.61355	-0.97983	0.150589	0.423329	0.789842	-0.706225	1.2515	1.04931	-0.0609025	2.05541	1.99028	3
RNF168	-0.596339	-0.902666	-0.833602	-0.457336	-1.09919	-0.405032	-0.278917	-0.122013	0.183996	0.21045	-0.398237	-0.595411	-0.120691	-1.02958	-0.834271	-0.651916	0.986215	1.97831	1.71717	2.15395	1.09511	3
LATS1	0.659192	0.0281942	0.398893	1.22718	-0.794507	0.131241	-0.314826	-0.306717	-0.432028	0.0389898	2.20812	1.16928	1.47994	-0.426269	1.22453	-1.10959	-1.22057	-0.847087	-1.19473	-0.80524	-1.114	4
USP25	0.0182237	-0.345785	-0.175357	-0.137065	-1.02049	-0.784009	-0.988421	-0.928191	-0.773653	-0.84165	-0.158854	-0.412551	0.142772	-0.520101	0.0957307	-0.858944	1.10923	2.39421	0.605479	1.9635	1.61593	3
RAD23A	-1.55722	-0.737252	-1.05575	-0.699988	0.891569	0.23544	0.524701	0.763771	1.34025	0.439026	-1.64194	-1.42715	0.0787488	-0.75377	-0.891399	0.111201	0.901718	-0.0548039	1.36982	1.62144	0.541586	3
SQSTM1	-1.48103	-0.959886	-0.839263	-0.651512	-0.374905	0.39876	0.779406	0.991124	1.11377	1.09617	-0.462458	-0.320642	0.904824	2.15504	1.67113	-0.412694	-0.805315	-0.849607	-0.603105	-0.538384	-0.811415	1
FAF2	0.336434	0.895214	0.54747	0.740039	-0.254404	0.430236	1.44309	0.48164	0.871165	0.976708	0.696112	0.0626126	-0.801584	-1.48678	-1.24119	-0.474181	-1.46095	-0.714784	-1.26856	1.62327	-1.40155	2
DDX58	-0.730529	-0.921995	1.37213	0.00989238	-0.210929	-0.060071	0.18695	-0.123237	-0.00101415	-0.0221203	2.02343	0.600377	0.823426	1.02438	1.94992	-0.213811	-1.05336	-1.02601	-1.02045	-1.26546	-1.34153	1
STAMBP	0.352476	1.13788	0.434464	0.37128	-0.26056	0.799246	1.23603	0.547087	1.21045	1.35562	0.908375	0.308035	-0.207851	0.0926931	-1.01874	-0.59424	-1.57169	-1.09832	-1.09788	-0.760998	-2.14336	2
ATXN3	0.710952	-0.765567	1.18908	1.194	-0.86973	-0.639072	0.441083	-0.516662	-0.119782	0.635125	1.2815	1.8275	1.53193	-0.153567	0.306885	-0.719422	-1.0626	-1.0802	-1.26445	-0.570294	-1.35672	4
SHARPIN	-0.692666	-0.580747	-0.590741	-0.593992	-0.244833	-0.512611	-0.439765	-0.453247	-0.448615	-0.500701	-0.797729	-0.594675	-0.562967	-0.568766	-0.574895	-0.178095	1.56373	0.84074	1.61017	2.50466	1.81575	3
HDAC6	0.99618	1.30047	0.949237	0.961804	1.35164	0.671103	0.601956	0.351474	0.435216	1.15279	-0.779463	-0.59605	0.797639	-0.887649	-1.7811	-1.00823	-1.25822	-0.888601	-0.97903	-0.286929	-1.10423	2
USP5	-0.222864	0.956591	-0.143759	0.0674207	-0.109275	0.307638	0.462619	1.00983	0.968944	1.3307	-1.41217	-1.38994	-0.909628	-1.79332	-1.74108	-0.162811	0.0225485	0.410055	-0.211959	1.74983	0.810631	3
UBL4A	0.23826	1.26226	0.369261	0.471466	1.1284	0.655887	0.892916	0.978069	0.571553	0.820933	-0.423995	0.343848	-0.463659	0.312085	1.09016	-0.81354	-1.41616	-1.51379	-1.40593	-1.55013	-1.5479	2
AUP1	-1.07445	-0.01056	-0.364317	-0.148408	2.80455	1.00898	1.22447	1.12987	0.385078	0.156154	-0.896266	-0.727655	-0.208707	0.00489016	-1.26199	0.70657	-0.300277	-1.07413	0.560463	-0.952948	-0.961331	2
N4BP2	2.36389	0.481567	1.03465	1.68947	-0.585821	-0.146586	-0.251046	-0.364661	-0.331804	0.131755	1.25499	0.665015	0.998342	-0.92892	-0.254687	-1.03987	-1.04943	-0.774281	-1.15451	-0.86946	-0.868609	4
FANCD2	2.22482	0.465114	0.39405	0.901285	-0.146549	-0.433942	0.260419	-0.0360065	-0.00583544	0.221882	-0.35643	-0.875626	-1.17824	-1.95813	-1.99789	-0.417277	0.118625	0.668779	0.0620704	1.59637	0.492516	3
CUEDC2	-0.518512	2.17003	-0.247895	-0.412181	1.22368	0.530323	0.968952	1.79477	1.11744	0.730007	-1.298	-1.10273	-0.205572	-0.485497	-0.899222	-0.215627	-0.234157	-1.24478	0.0197499	-0.88101	-0.809769	2
PSEN1	-0.565916	-0.414573	-0.238032	-0.218223	-0.934036	0.622128	2.19129	1.18813	0.988504	1.77557	0.239181	-0.509073	-0.900513	-1.1858	-0.358427	-0.94014	-0.830965	0.424222	-0.676361	1.36911	-1.02607	2
PSEN2	-1.25002	-1.09374	-1.29425	-1.11021	-0.279167	0.441647	0.701197	0.944229	0.648827	0.732653	-0.642704	-1.01509	-1.17365	0.204315	1.06214	2.47954	0.00485096	-0.178183	1.18098	0.0282038	-0.391585	2
ERCC6	0.619261	-0.462979	0.760731	1.03496	-0.895007	-0.605298	-0.403137	-0.745166	-0.457293	-0.198133	2.31687	1.32306	1.18982	-0.587046	0.646137	-1.56732	-0.681191	0.353253	-1.64789	0.533148	-0.526772	4
TOM1L1	0.283057	-0.219935	0.199922	0.250177	-0.581354	-0.755044	-0.849364	-0.727914	-0.837075	-0.655045	-0.400006	1.10949	-0.116626	1.10738	3.56851	-0.764956	0.0842152	0.00015601	-0.688633	-0.158746	0.151792	1
GGA1	-0.547765	-0.603662	-0.500089	-0.490169	-0.142219	-0.511253	-0.531062	-0.500129	-0.532271	-0.456814	-0.817732	-0.66092	-0.557008	-0.623053	-0.660668	0.103509	1.20845	1.46967	0.671686	2.70034	1.98116	3
GGA3	0.0753004	1.23854	0.885876	1.26789	1.53905	0.375736	0.198175	0.387297	0.236354	1.09492	-0.14966	-0.0362024	1.00557	-0.539557	-0.55007	-1.65742	-1.55462	-1.25285	-1.54945	0.139211	-1.15409	2
GGA2	0.21504	0.154565	0.00413516	0.150442	0.288049	1.08636	1.49611	1.60938	1.36601	1.60523	-0.0360456	-0.21482	0.0913811	-0.227705	-0.16235	-1.04315	-1.25535	-1.32178	-1.25496	-1.28243	-1.26812	2
UBASH3A	-1.18171	-1.28186	-1.47079	-1.3066	-0.689431	-0.360379	0.731628	0.623355	0.437917	0.345299	-0.724808	-1.17397	-0.744101	0.950444	1.57357	0.900472	0.914429	-0.304593	1.57392	1.08932	0.0978883	3
UBAP1	-0.815365	-0.210772	-0.851182	-0.705908	-0.952435	-0.403698	-0.234138	-0.168949	0.67655	0.105781	-1.04266	-0.935165	-0.0646902	-0.637006	-0.483265	-0.0953718	0.249413	1.28946	0.912011	3.11578	1.2516	3
TNK2	-0.541735	-0.127596	0.753254	1.05436	2.92997	1.03627	0.437165	-0.0366251	0.104098	0.335235	-1.26781	0.744024	0.509641	-0.446353	-0.583619	-0.603912	-0.583533	-1.47654	-1.18709	-0.184427	-0.864783	2
UBASH3B	1.00217	2.47169	1.63842	0.826765	-0.825823	-0.38536	-0.607507	-0.809854	-1.03898	-0.800579	1.16576	0.0838889	-1.03852	-1.28743	-1.03295	0.555324	-0.059327	0.199276	0.450682	-0.041613	-0.466039	4
SIK1	-0.934768	-0.765982	-0.510019	-0.365325	-0.0083924	0.868653	0.487523	0.549214	0.376992	0.0899932	-0.670492	-0.87495	0.717562	2.84826	2.04737	-0.43714	-0.793043	-0.703673	-0.809505	-0.358177	-0.754101	1
MARK4	-0.378671	0.459703	-0.112851	0.122072	0.656596	0.401717	0.180787	0.171138	1.17474	0.464607	-1.58691	-1.42981	-0.0167804	-1.73985	-1.48866	2.22942	0.305415	-0.34131	1.17154	0.578255	-0.821141	2
SIK3	-0.463428	-0.576321	-0.602243	-0.474941	-0.699588	-0.646526	-0.644651	-0.645697	-0.556392	-0.330392	-0.435228	-0.583842	0.0356779	-0.740233	-0.51616	-0.333277	1.08546	1.981	0.994963	2.59448	1.55733	3
UBAP2	-0.0352041	0.286925	0.0785617	0.156882	-0.0313801	-0.0175739	0.638263	0.0551281	0.416141	0.825134	-0.680126	-0.994419	-0.533572	-1.47964	-1.37147	-0.932054	-0.203611	0.998601	-0.473468	3.2682	0.0286845	3
LATS2	0.472333	-0.0117153	-0.600079	-0.366431	-0.950006	-0.625697	-0.833667	-1.03135	-0.917341	-0.892662	0.013338	-0.187246	0.532648	-0.911835	0.303636	-1.02633	0.744308	1.66336	0.435335	2.16376	2.02565	3
MARK2	0.589117	1.07503	0.577639	0.885866	0.0803445	0.158782	-0.00555283	0.367982	1.10729	1.39377	-0.431933	0.149123	1.05121	-0.557412	0.913514	-1.20093	-1.51377	-1.44004	-1.3535	0.134968	-1.9815	4
UBAC2	-1.34028	-0.699969	-0.515704	-0.214297	0.7402	-0.0123453	0.347349	1.04916	0.64322	0.0137644	-1.2397	-1.56084	0.204458	-0.982403	-1.66587	0.461117	0.855467	0.397381	0.141439	2.25285	1.12501	3
RHBDD3	-0.433446	0.69639	0.222274	-0.181952	1.65686	0.662433	0.935284	0.897063	0.362736	0.30679	-2.15776	-1.07727	-0.167945	-1.87842	-1.07912	-0.519598	0.427879	-0.507191	-0.470244	1.03148	1.27376	2
MARK3	-0.0423385	-0.284182	1.04331	0.204907	2.43688	0.559805	1.1173	0.445316	0.910421	1.21963	-0.103001	-0.723969	0.356264	-0.454178	-1.27721	0.109478	-1.2741	-1.14384	-0.866424	-0.913246	-1.32083	2
UBAP2L	1.06637	2.45575	1.09146	0.725103	-0.598311	-0.0617484	0.0803602	-0.0573474	0.981201	0.772699	-0.223993	-0.834734	0.733607	-1.13638	-0.753251	-1.35687	-1.22705	-0.687549	-0.663789	0.778122	-1.08365	4
BRSK2	-1.0347	-0.85004	-0.919061	-0.242292	1.09713	0.110417	0.13309	-0.266035	0.0182112	-0.269638	-1.16336	-1.0175	-0.139142	-1.11517	-1.12945	2.56833	1.21563	0.418561	0.603187	1.45014	0.531694	3
TDRD3	-0.975633	-0.436011	0.526186	0.323961	0.934402	0.464973	0.76765	0.0332123	-0.270058	-0.356335	0.1462	-0.298343	0.556898	-0.29426	0.00516181	-1.12089	-0.138401	-0.604265	-0.687235	3.2574	-1.83461	2
MARK1	-0.409554	-0.674958	-0.565531	-0.476553	-0.766658	-0.587933	-0.708301	-0.782818	-0.571413	-0.732207	0.336145	-0.727029	0.0941277	0.189885	-1.02014	0.804914	0.514668	1.35596	0.662463	3.20292	0.862011	3
UBXN7	1.50492	0.13509	1.07712	1.96187	-0.578768	0.0134775	0.0962099	-0.285752	-0.167017	0.137887	1.41432	0.417262	1.44747	-1.03365	0.073362	-1.25438	-1.2773	-0.79479	-1.15375	-0.534389	-1.1992	4
UBL7	-0.156975	0.554258	-0.0113312	-0.352744	0.830223	-0.0929466	0.296338	0.432271	0.489868	0.0148812	-1.68905	-1.55	-1.00935	-1.35222	-1.5029	-0.590057	0.969377	0.643796	0.87943	1.16109	2.03606	3
UBQLN3	-0.560191	-0.560826	-0.560916	-0.560692	-0.560916	-0.560817	-0.560916	-0.56082	-0.560916	-0.560674	-0.560738	-0.560419	-0.560713	-0.560269	-0.560916	-0.26057	1.45423	1.89928	1.56477	1.83848	1.91455	3
UBQLN2	0.517412	0.890481	0.737866	1.04007	-0.367123	0.625145	0.466235	0.577934	0.398176	0.447782	1.51925	0.778739	0.917772	-0.422311	0.252588	-1.0217	-1.46295	-1.43175	-1.49193	-1.44841	-1.52328	4
UBQLN1	1.13766	0.808854	0.304713	1.31286	-0.669853	0.471365	1.01129	0.956099	0.596874	0.815358	0.51575	-0.316783	1.07217	-0.849098	0.100981	-0.923227	-1.65637	-1.04733	-1.63545	-0.302939	-1.70292	4
UBQLN4	1.16507	1.2092	0.539632	0.640635	0.477979	0.613589	0.984797	0.829011	1.33684	1.22561	-0.0359364	-0.313325	0.351522	-0.89902	-0.93057	-0.743307	-1.38663	-1.32472	-1.10361	-1.08822	-1.54854	2
RAD23B	1.36987	0.230339	0.732303	1.76328	-0.726914	0.494939	1.04642	1.14875	0.635072	0.179377	-0.37841	-1.74458	0.876392	-1.6833	-1.22508	-1.20514	-0.60931	0.336056	-0.541295	-0.488374	-0.210401	2
NUB1	-0.612899	-0.367055	-0.275935	-0.362897	-0.628968	-0.792017	-0.679085	-0.549724	-0.669005	-0.656298	-0.695096	-0.665093	-0.640845	-0.099502	-0.108576	-0.323377	1.2145	1.79837	0.945545	2.74188	1.42607	3
UBAC1	-0.745237	-0.422492	-0.674209	-0.540536	-0.0787622	-0.630261	-0.478208	-0.53024	-0.600434	-0.670566	-1.01014	-0.722256	-0.568931	-0.0667334	-0.337291	0.00432193	1.55167	1.15198	0.800143	2.3218	2.24638	3
NBR1	-1.12853	-0.824159	-0.455111	-0.0364471	-0.957129	-0.643018	-0.661049	-0.700208	-0.0838488	-0.198839	-0.122372	-0.432422	0.38236	-0.635254	0.212185	-0.951307	0.814769	1.9807	0.173322	2.37364	1.89272	3
FAF1	-0.675742	-0.595773	-0.660173	-0.516693	-0.505963	-0.561747	-0.463621	-0.467381	-0.274994	-0.469081	-0.698447	-0.792995	-0.519908	-0.6357	-0.655766	-0.033676	1.36446	1.69459	1.50892	2.21752	1.74217	3
UBXN1	-1.06885	-0.0721219	-0.431692	-0.631324	0.934582	-0.216188	-0.128959	0.245688	0.231818	-0.396966	-1.60543	-1.59133	-0.66791	-0.298402	-0.624416	-0.191092	1.42701	0.469452	2.50396	1.39553	0.716645	3
NSFL1C	-0.945103	1.17971	-0.503735	-0.89047	0.657308	0.25843	0.717688	1.58084	1.57142	0.82362	-1.14801	-1.7746	-0.421173	-0.158682	-0.990055	-0.883969	0.123264	-0.64401	1.48314	0.669985	-0.705601	2
TNIP1	-0.433407	0.328792	-0.0526223	0.701743	0.85714	0.143035	0.139843	0.541015	1.24082	0.41097	-0.221711	-0.277223	1.89857	1.34481	0.970388	-0.831453	-1.27759	-1.50772	-1.18344	-1.22666	-1.56531	4
OPTN	-1.3375	-1.19293	-1.13569	-0.869223	-0.600174	-0.0826919	-0.0229203	0.164037	0.274484	0.0820822	-0.881837	-0.913709	-0.0676376	-0.464553	-0.639939	0.179473	1.89742	1.20268	1.48346	0.979908	1.94525	3
TNIP3	-0.499313	-0.101224	-0.439275	-0.412962	-0.561409	-0.590244	-0.557864	-0.588184	-0.613739	-0.597103	-0.487902	-0.554994	-0.565799	-0.545416	-0.563529	-0.271974	1.21788	2.44202	2.61186	1.05106	0.628105	3
TNIP2	-1.1652	-0.524586	-0.892489	-1.07515	0.382103	-0.116573	0.155259	0.158901	0.51857	0.266832	-1.78017	-0.759264	-0.803592	-0.273366	-0.263068	2.48652	1.41126	-0.350563	1.55556	0.67929	0.389739	3
REV1	0.67957	0.543585	0.992601	0.762975	-0.142243	0.351602	0.251288	-0.0869435	-0.50179	0.658923	1.07744	-0.0941618	0.704032	1.19677	1.46891	-0.704803	-1.80372	-1.35041	-1.84732	-0.755466	-1.40084	4
EPN2	0.13922	0.869893	0.59579	0.596349	-0.472352	-0.232845	-0.881782	-0.632707	-0.367478	-0.467353	1.18877	1.28071	2.21601	-0.137615	0.940583	-1.67125	-0.906208	-0.917597	-1.21768	1.01215	-0.934601	4
UIMC1	-0.840342	-0.549891	-0.588053	-0.506456	-0.263924	-0.327463	-0.293133	-0.339832	-0.0724386	-0.296393	-0.702439	-0.950917	-0.394804	-0.52968	-0.922856	0.222823	0.760773	1.45129	0.768322	3.26819	1.10723	3
ANKRD13B	-0.510969	0.344693	0.888841	0.239542	1.17963	-0.331764	-0.958749	-0.851118	-0.857044	-0.88391	-0.748903	-0.317996	1.1038	-1.2532	-1.51176	-0.856767	1.07848	0.32942	1.90393	1.60567	0.408165	3
EPN3	-0.907658	-0.734219	2.51791	0.477802	0.317781	0.529931	0.776867	0.995777	0.814974	1.56935	-1.07672	-0.930186	-0.541423	-0.357555	1.022	-0.555717	-0.654925	-1.03756	-0.667889	-0.785484	-0.773055	2
PSMD4	-0.88537	-0.0714299	-0.392622	-0.654839	0.365317	-0.279612	0.268807	0.161428	-0.284583	-0.486881	-1.29763	-1.24162	-0.981251	-0.767987	-1.11427	0.135712	1.76548	1.17167	2.00476	1.05558	1.52935	3
PIPSL	-0.501488	-0.492696	-0.54909	-0.543638	-0.55884	-0.543842	-0.547019	-0.541544	-0.553815	-0.564918	-0.576093	-0.597604	-0.562006	-0.554075	-0.573961	-0.269756	1.74686	2.27752	1.23782	1.27569	1.9925	3
INPPL1	1.40058	1.91605	1.46405	0.929276	0.836986	0.327381	-0.217888	-0.0753109	-0.0901903	0.250281	0.0983218	0.166432	0.83998	-0.296008	-0.0133405	-0.970332	-1.34293	-1.30579	-1.35546	-1.16234	-1.39977	4
ANKRD13A	-0.618536	-0.67372	-0.579001	-0.612267	-0.595607	-0.539013	-0.491466	-0.477825	-0.489484	-0.344916	-0.476158	-0.575564	-0.248629	-0.298145	-0.463278	-0.309192	0.663778	1.95276	0.534784	2.8905	1.75098	3
EPN1	-0.289832	0.177419	-0.118237	-0.265486	1.00256	-0.103981	0.0307619	0.462582	1.00668	0.229278	-2.22689	-1.42343	-0.134284	-1.53979	-0.656548	-0.349725	0.929372	-0.362914	0.885009	2.3794	0.368056	3
ANKIB1	0.446482	-0.494041	0.802901	1.39999	-0.958584	-0.0810139	-0.114696	-0.45702	-0.523925	0.912097	1.88622	1.14639	1.16712	-1.22464	0.00207208	-1.23582	-1.33211	0.250159	-1.67831	0.667573	-0.58086	4
AP1G2	-0.357159	-0.0722367	0.380043	0.670338	2.36937	1.22639	0.51137	0.800583	0.181868	0.741206	0.138435	0.576976	0.621432	0.118259	-0.295328	-0.910088	-1.25103	-1.37479	-1.27543	-1.38459	-1.41562	2
ANKRD13D	0.429072	0.294155	0.698807	0.681799	2.86937	0.98127	0.264881	0.524939	-0.357518	0.320633	-0.343781	-0.217298	0.545199	0.492264	-0.37976	-0.700059	-0.888023	-1.50886	-1.1732	-1.18808	-1.34581	2
PPP2CA	0.805818	0.368494	0.967398	1.10471	0.794895	0.97919	1.82866	1.33155	0.480233	0.529996	-0.0882105	-0.578043	-0.909525	-0.899305	-0.718842	0.00360724	-1.11538	-1.14475	-0.994988	-1.24747	-1.49803	2
RNF166	0.650967	0.308269	0.27915	0.323697	2.67755	0.264574	0.353583	0.800167	0.0638276	0.492591	-0.898509	0.567996	1.16547	-0.255841	-0.314478	-0.893471	-1.10864	-1.64672	-1.47405	-0.147408	-1.20873	2
EPS15	-0.728859	-1.08835	-0.591383	-0.0721144	-0.956741	-0.223031	0.00935442	-0.356429	-0.076664	0.418154	0.440312	-0.202404	0.555578	-0.647377	-0.371216	-0.411801	-0.0414254	1.14171	-0.671879	3.68708	0.187474	3
DNAJB2	-1.31652	-0.789687	-0.942718	-0.948301	-0.0772078	-0.593804	-0.671784	-0.281216	-0.218842	-0.463658	-1.18468	-0.948937	0.0624792	0.326381	0.13694	0.584324	1.93713	0.626854	1.72493	1.82925	1.20906	3
HGS	-0.290656	-0.191101	0.409497	0.0397947	1.27922	0.0936488	-0.30562	-0.0343708	0.0103499	-0.212257	-1.70821	-0.869802	0.137345	-0.691841	-0.492165	-1.00518	0.0700632	0.0403408	-0.88906	3.03887	1.57114	3
STAM	0.236187	0.619045	1.50294	1.98017	-0.0103111	0.397723	0.483316	0.328171	0.432944	0.719757	1.0495	-0.0721704	0.890266	-0.841212	-0.642342	-0.55874	-1.53964	-1.20975	-1.52667	-0.825744	-1.41344	4
STAM2	-0.846639	-0.88342	-0.391211	-0.191248	-1.18666	-0.656335	-0.601198	-0.680534	-0.561653	-0.168068	1.11948	0.399938	1.10056	-0.713738	0.27997	-0.990546	0.258327	1.15751	0.269445	3.09807	0.187945	3
ESR1	-0.545228	-0.543607	-0.522468	-0.460302	-0.356521	-0.352071	-0.323351	-0.328854	-0.365786	-0.278306	-0.366069	0.751545	-0.354585	3.24944	2.51805	-0.3968	-0.295602	-0.179856	-0.275538	-0.234623	-0.339461	1
CSTF1	-0.724351	-0.452856	-0.19048	-0.110191	-0.87943	-0.200797	0.611625	0.640038	-0.296601	-0.207966	-0.704926	-0.669983	-0.885988	-1.11943	-1.21336	-0.470161	0.292781	1.35317	0.744127	2.62241	1.86236	3
TAF5	-0.648296	-0.431922	-0.20164	0.041525	-0.628899	-0.50242	0.0675696	-0.0707676	0.0528422	0.0409802	-0.501543	-1.07803	-0.995499	-1.49955	-1.1293	0.460126	1.02346	1.66011	0.665101	2.71716	0.95899	3
IFIH1	-1.0593	-0.975719	-0.294566	-0.829953	-0.883263	-0.495764	-0.279027	-0.274489	-0.240492	-0.082215	0.333914	0.77782	-0.207721	1.92552	3.3349	-0.250821	-0.295453	0.29012	-0.15732	-0.200086	-0.136088	1
NOD1	0.404373	0.0814317	-0.456056	0.0326108	0.861681	-0.217009	0.825499	0.566753	0.0867376	0.208851	0.815561	0.563222	1.10886	1.65376	1.0788	0.00842707	-1.3634	-1.62832	-1.48683	-1.55862	-1.58633	1
NOD2	-1.09422	-1.02286	-0.710436	-0.905282	-0.571166	0.0299027	-0.612315	-0.698386	-0.609273	-0.457946	1.11284	-1.07812	2.47861	1.33028	0.415018	1.49306	0.503386	-0.446896	0.539415	0.912367	-0.607966	1
FXN	0.640312	0.4036	0.751951	0.701465	1.39004	0.590283	1.15501	0.727224	0.635338	0.176897	-1.24713	-1.00273	-0.866887	-0.789535	-1.15365	1.81371	-0.642693	-1.09871	0.429215	-1.39299	-1.22071	2
GCH1	-1.48159	-1.10759	-0.453427	1.68217	0.0756568	0.723719	0.476248	0.59867	0.941923	0.90217	0.577597	-1.24592	-0.362789	1.61276	-0.412143	1.53635	-0.807411	-0.544308	-0.559334	-1.07852	-1.07424	2
DNAJC2	-0.680769	-0.415175	-0.264724	-0.461429	-0.281094	-0.438534	-0.187263	-0.389731	-0.313116	-0.544696	-0.747008	-1.07649	-0.405483	-0.708878	-1.12536	-0.203187	1.67826	1.71527	1.96565	2.05675	0.827012	3
SDCBP	0.216959	-0.211511	0.389598	0.83537	-0.159767	0.833743	0.760263	1.03808	0.347425	0.381278	1.16579	0.543951	1.61301	0.303399	0.232739	-0.747427	-1.43298	-1.40488	-1.40195	-1.7098	-1.5933	4
ING1	-0.762686	-0.167958	-0.00600301	-0.357686	-0.323772	-0.672833	0.278801	-0.661103	-0.726793	-1.09545	-0.759857	-0.806833	-0.0335163	-0.441277	-0.408214	-0.8518	1.92279	0.731864	2.37925	0.915548	1.84752	3
VCP	0.600151	1.56128	0.32394	0.314082	-0.0105242	0.713838	1.1926	1.26369	1.66433	1.48202	-0.47861	-0.757352	-0.227888	-1.05082	-0.904743	-0.788664	-1.12966	-0.963584	-1.24632	-0.521236	-1.03652	2
SPG20	-0.739066	-0.449957	-0.266243	0.257478	-0.899302	0.409795	-0.377051	-0.0483847	0.0512223	-0.139021	2.32675	1.03421	2.20103	0.392675	1.27704	-1.2628	-1.06172	-0.375537	-1.11897	-0.541205	-0.670949	1
EPS15L1	-0.0422704	1.20074	0.23268	0.801127	0.530037	-0.133977	-0.0654402	0.43821	1.81258	0.901237	-1.02442	-0.787387	1.42529	-1.19066	-1.08624	-1.63075	-1.03066	-0.71543	-0.71397	1.44615	-0.366853	2
TOLLIP	-0.905867	-0.693435	-0.915791	-0.76504	-0.615034	-0.478723	-0.388564	-0.269063	0.00123442	-0.161415	-1.17027	-0.966879	-0.344487	-0.751789	0.0312796	1.01071	1.31028	0.769121	1.07562	2.15386	2.07425	3
UBTD2	-0.414174	-0.264966	-0.207056	0.0487743	-0.914391	-0.265915	-0.206961	-0.458609	-0.640023	-0.335122	0.878156	0.295767	-0.579683	-1.52732	-1.08047	-0.981021	1.12752	1.33146	2.41968	-0.0876932	1.86205	3
PLAA	0.978725	0.353229	0.53286	0.692451	-1.03681	0.340549	1.4614	0.983314	1.0496	0.514484	-0.606318	-1.23234	-0.433086	-1.57157	-1.32674	-0.884423	-0.832233	0.0983119	-0.421486	2.01727	-0.677189	2
VPS36	0.617776	0.132077	0.805773	0.528504	0.0783335	0.088772	-0.179174	-0.0632162	-0.473511	0.130869	1.98215	0.995759	0.847851	1.11638	1.15891	-1.01843	-1.34548	-1.32769	-1.30688	-1.36289	-1.40588	4
BCR/ABL fusion	1.37412	1.88704	0.814567	0.894405	-0.0880413	0.225848	-0.0879175	-0.0386035	0.782049	0.526941	0.017084	0.448282	1.51105	-0.763253	-0.247048	-1.07884	-1.33071	-1.30069	-1.31915	-0.834854	-1.39227	4
BIN1	0.266994	0.425915	0.648193	0.223568	1.55393	0.824648	0.705838	1.05344	0.875338	0.651791	0.479261	0.160944	1.27876	-0.609697	-0.45924	-1.38605	-1.31052	-1.43549	-1.26424	-1.41961	-1.26378	2
NCK2	0.0285282	0.529161	0.761307	1.31177	0.872868	0.976421	1.01647	0.986855	1.57381	0.785502	-1.24442	-0.888207	0.274416	-0.602962	-0.488101	0.165348	-1.24835	-1.41382	-0.973016	-0.967161	-1.45644	2
SH3KBP1	-0.719639	0.025027	0.315837	0.644492	0.433955	0.806811	0.924914	0.487657	0.774775	0.550698	1.43287	0.698713	1.648	-0.127596	0.102613	-1.00256	-1.46372	-1.36479	-1.29377	-1.31194	-1.56235	4
LCK	-1.24039	0.878818	0.476793	0.250646	-0.453541	-0.0242742	-1.11845	-0.896426	-0.588013	-0.600057	0.361385	-0.766535	0.984301	2.43261	-0.0285888	2.35639	-0.478643	-0.259241	0.0679036	-0.844455	-0.510227	1
AMPH	-0.166752	1.82064	0.986859	-0.114395	-0.749375	-0.261334	-0.681899	-0.580368	-0.446533	-0.606433	1.83789	1.03269	2.48121	-0.203744	-0.740221	-0.738186	-0.399421	-0.671129	-0.631568	-0.934483	-0.233453	4
CD2AP	-0.0456956	-0.405798	0.466801	1.35612	-0.661206	-0.344892	-0.323022	-0.232824	-0.439095	-0.233118	1.04656	1.40316	1.11973	0.660709	2.46674	-0.59956	-1.10935	-0.880075	-1.08746	-0.855253	-1.30247	1
UBE2K	1.43609	0.052629	1.23516	1.42903	0.246207	0.0462426	0.740156	0.225988	-0.844278	-0.669667	2.25844	0.788012	-0.158087	-0.719308	0.000985745	-1.2846	-0.869796	-0.831842	-0.934052	-1.03094	-1.11638	4
NPLOC4	0.231291	0.345722	-0.0900987	0.00307697	-0.201871	-0.0426269	0.375922	0.519307	0.294933	0.748566	-1.01602	-0.598142	-0.956029	-1.44618	-1.18197	-0.681037	-0.188629	0.211782	-0.286885	3.47317	0.485718	3
TAB3	-0.296216	-0.911111	1.13894	2.85161	0.205686	0.695146	0.644365	0.324261	-0.22087	1.11815	-0.166993	-0.605898	0.404051	-0.811402	-0.337954	0.912118	-1.02725	-0.64773	-0.821985	-1.19721	-1.2497	2
ZRANB3	1.93427	0.776236	0.287199	1.56426	-0.673122	0.00297673	0.669628	0.0813695	0.823319	0.77502	-0.310375	-0.66811	-0.677635	-2.00129	-1.68667	-0.976343	-0.666555	1.12555	-0.576935	0.287577	-0.090366	2
TAB2	0.592114	1.11793	1.69813	2.01379	-0.679971	0.154022	-0.209998	-0.229677	-0.171588	0.100409	1.21725	0.0149919	1.08327	-0.605614	0.0944426	-1.48085	-1.39918	-0.646017	-1.3735	-0.134769	-1.15519	4
FAAP20	-0.331857	-0.54266	-0.0339692	-0.11641	3.23475	1.02514	0.585512	1.04976	0.16534	-0.425485	-1.19877	-0.39323	-0.079511	-0.992352	-0.818898	-1.31508	0.65755	-0.70029	-0.0360449	-0.351846	0.618348	2
POLK	-0.44454	-1.01363	-0.0975626	0.585476	-1.05881	-0.701127	-0.90057	-0.966573	-0.971583	-0.466668	1.50398	0.369138	1.63523	-0.795091	0.403529	-1.58545	0.661189	1.7476	0.113491	1.155	0.826976	3
SPRTN	-0.297229	-0.321861	-0.370574	-0.342783	-0.755785	-0.332955	-0.287776	-0.362412	-0.320326	-0.257083	-0.42807	-0.256527	-0.892181	-0.599658	-0.089499	-0.198138	0.384969	1.2401	0.0791782	3.88153	0.527077	3
POLH	-0.495677	-0.665896	-0.776465	-0.123412	-1.07562	-0.682942	-0.331168	-0.712162	-0.525038	-0.418122	0.0584931	0.91744	0.589786	-0.790676	-0.670084	-0.707556	0.367124	1.61694	0.54808	3.09373	0.78323	3
SLX4	-0.207579	-0.308857	-0.304291	-0.174142	-0.315137	-0.510716	-0.407499	-0.481706	-0.430513	-0.28692	-0.504931	-0.45501	-0.40134	-0.756801	-0.711356	-0.459267	0.474046	1.17886	0.311679	3.75416	0.997317	3
TAX1BP1	-0.208517	-0.375791	-0.279588	1.02451	-1.01648	0.327285	1.03795	0.460043	1.91474	0.731726	-0.856862	-1.17771	-0.199554	-0.163812	2.03468	-0.419597	-1.21256	-0.318628	-1.43779	1.04378	-0.907822	2
WRNIP1	-1.36275	-0.218499	0.0939608	1.1664	1.6854	0.556969	-0.190793	0.524593	1.61891	0.600231	-1.74463	-0.807792	0.806676	-0.581706	0.226084	-0.279178	-1.07395	-0.81564	-0.738895	1.48394	-0.949333	2
ZFAND5	-0.66686	-0.819888	-0.307272	1.69401	1.78668	1.29088	1.23047	1.42676	0.624414	0.965783	-0.401656	-0.863869	-0.16426	-0.162498	-0.416959	-0.231434	-0.946006	-0.928436	-1.14284	-0.950908	-1.0161	2
ATG12	0.406042	-0.274695	0.615258	0.767548	0.220347	0.340497	0.187408	-0.119037	-0.796443	-0.105681	2.61451	0.698885	1.5384	0.260375	0.148808	-0.182737	-1.06724	-1.24361	-1.20594	-1.5614	-1.2413	4
GABARAP	-0.596027	-0.111091	-0.850342	-0.753496	-0.530985	-0.443388	-0.206816	-0.0201736	0.650077	-0.54619	-1.3535	-1.59754	0.430104	0.701172	-0.0682421	0.128002	0.786	1.30991	-0.452187	0.484236	3.04048	3
MAP1LC3A	-1.74277	-0.966524	-0.387425	-0.665132	1.19731	-0.397412	-0.201856	-0.414077	-0.354508	-0.855421	-1.51647	-0.925321	0.569307	0.923777	-0.0349885	0.618715	2.10112	0.0920474	1.32913	0.296329	1.33417	3
MAP1LC3B	-1.03193	-0.585581	-0.56303	-0.634266	-0.90474	-0.761354	-0.0468929	-0.463193	0.00483089	-0.752349	-0.310635	-0.723366	-0.503047	0.0150339	-0.830439	-0.0864161	1.36309	1.46814	1.44583	2.40384	1.49649	3
GABARAPL1	-0.975572	-0.235315	-0.494638	-0.544314	-0.603051	-0.161697	0.283236	0.22627	0.461773	-0.197016	-0.608349	-0.878918	1.83429	3.30587	0.830119	-0.170415	-0.405309	-0.328998	0.0616005	-1.06643	-0.333126	1
MAP1LC3C	-0.322021	-0.166913	-0.34142	-0.494682	-0.681819	-0.463259	-0.286899	-0.466337	0.580876	-0.0900845	2.64339	2.43032	1.44301	-0.355308	0.51449	-0.348217	-0.793513	-0.832174	-0.849001	-0.668078	-0.452359	1
NEDD8	-0.723523	0.471635	-0.268955	-0.0855188	2.38435	0.486267	1.50727	1.50183	0.12626	0.0149287	-0.598337	-1.06496	-0.481521	0.657381	-0.626968	0.800419	-0.345309	-1.16101	0.154219	-1.72879	-1.01966	2
SUMO2	-0.111069	0.323541	1.10436	1.55051	1.99732	1.01926	0.636156	1.36682	0.642894	-0.440575	0.025046	-0.952854	0.374555	-0.71496	-0.99694	-0.748646	-0.859957	-0.888172	-1.21791	-1.05968	-1.04969	2
SUMO3	1.45142	1.98386	0.427387	0.51011	0.0610721	-0.0386193	0.836217	0.385652	-0.132889	0.243764	-0.603248	-0.942941	0.938913	0.828361	0.627591	-0.225789	-1.37496	-1.88547	-0.840162	-0.561384	-1.68889	4
SUMO4	2.85287	0.461557	-0.384438	1.01809	1.33165	-0.885157	-1.01264	-0.787924	-0.730128	-0.034327	-0.915165	-0.715959	1.58675	0.495064	-0.686385	0.239149	-0.145182	-0.469837	-0.235111	-0.881994	-0.100884	4
SUMO1	-0.56551	0.53458	1.14125	1.13899	1.75766	0.717547	1.96176	1.13113	0.710726	-0.400654	-0.50088	-1.10619	-0.712787	-0.22687	-0.739184	-0.0938391	-0.755248	-1.02778	-0.621246	-1.01523	-1.32823	2
WDR48	-0.127221	-0.241676	0.0181047	-0.0130692	-0.733244	-0.574077	-0.303993	-0.362709	-0.388643	-0.206222	-0.11463	-0.542174	-0.143615	-1.0443	-0.962991	-0.539475	0.376145	1.45073	0.277052	3.66298	0.513026	3
SF3A1	-0.17862	0.868279	-0.352237	0.16231	-1.28465	-0.644171	-0.6634	-0.616314	0.536531	0.247517	-0.621326	-0.996738	0.313538	-0.785828	-0.149015	-1.15649	-0.248589	1.28593	0.184449	3.1041	0.994721	3
UBLCP1	0.00183834	-0.164575	1.46692	1.75932	-1.11246	0.0978306	0.230969	0.690553	-0.546385	0.846542	0.532336	-0.577453	-1.87061	-0.857882	-0.815651	1.85431	-0.457446	-0.485763	-1.033	1.0474	-0.606792	2
UFM1	-0.296074	-0.327798	0.606859	0.428391	-0.0910632	0.448441	0.132539	0.237598	0.215613	0.277812	2.38951	0.558725	1.72994	0.525606	0.538387	-0.825443	-1.3189	-1.25625	-1.3018	-1.30869	-1.36341	4
ISG15	-0.468918	0.00701335	3.53355	-0.206653	0.796355	-0.0151304	0.266374	-0.121355	-0.231631	-0.528966	-0.885955	-0.701707	0.243707	1.24942	0.49286	0.311045	-0.426135	-0.934652	-0.702294	-0.78372	-0.893207	2
OASL	-0.689887	-0.596417	-0.636537	-0.647502	-0.6226	-0.615986	-0.618651	-0.648606	-0.644699	-0.612728	-0.645195	-0.689887	-0.566853	-0.122594	-0.346265	0.415823	1.53691	1.61576	1.87241	2.20492	1.05858	3
MIDN	2.42842	1.61376	1.06909	0.376876	0.507397	0.075225	0.570162	-0.0383809	-0.0149233	-0.067073	-0.867426	-0.662575	-0.828501	-0.128215	1.551	-0.964761	-0.95279	-1.09189	-1.07522	-0.80978	-0.690387	4
UBD	-0.246727	-0.246727	-0.246727	-0.246727	-0.246727	-0.246727	-0.246727	-0.246727	-0.246727	-0.246727	-0.246727	-0.246727	-0.246727	4.32577	-0.246727	-0.246727	-0.246727	0.362032	-0.246727	-0.246727	-0.246727	1
MAP3K5	-0.783971	-0.446605	-0.437792	-0.247955	-0.961955	-0.132409	-0.0450449	-0.00885438	0.31135	0.705073	-0.918817	-0.417627	-0.690105	1.57533	3.48279	0.743761	-0.303789	-0.256801	-0.373384	-0.149708	-0.643494	1
HERPUD1	-1.17946	-0.634129	-0.725277	-0.657023	-0.601917	-0.342675	-0.176915	-0.162092	0.029633	-0.172184	0.510803	0.105943	2.20185	1.28003	2.97201	-0.268188	-0.497319	-0.47424	-0.21641	-0.440744	-0.551697	1
RPS27A	-0.598143	-0.268815	-0.439361	-0.340686	0.937049	0.259778	1.39693	1.35676	0.200559	0.237393	0.320041	0.0161252	1.32181	1.99738	0.336422	-0.454057	-0.985642	-1.33772	-0.92058	-1.68048	-1.35476	1
BAG6	-0.374104	-0.100992	-0.518989	-0.432118	-0.41579	-0.474972	-0.467925	-0.373047	-0.126313	-0.106738	-0.907944	-0.866527	-0.192788	-1.01227	-0.794929	-0.439498	0.867697	1.36396	0.682195	3.07556	1.61553	3
BAG1	-0.642381	-0.51531	-0.648458	-0.631793	-0.322898	-0.593627	-0.470757	-0.463977	-0.511116	-0.598468	-0.789562	-0.670693	-0.589115	-0.274848	-0.39384	0.0479573	2.13981	1.25213	1.38262	0.685026	2.6093	3
PRKCI	0.858567	-0.130134	0.397133	1.44356	0.538081	0.648281	1.02955	0.378703	-0.0943802	0.691056	1.21111	0.724488	0.883987	-0.986885	0.00715523	-0.291655	-1.35591	-1.29884	-1.46485	-1.504	-1.68502	4
MAP2K5	-1.14618	-0.617252	-1.19987	-0.532632	-0.086995	-0.400265	-0.385377	0.704684	0.436826	0.863702	-0.83713	-1.26169	0.100331	-1.12006	-1.05658	0.822096	1.73245	0.684861	1.39551	-0.109603	2.01318	3
PARD6A	-0.610588	-0.589767	-0.594067	-0.58235	-0.56434	-0.570112	-0.545177	-0.561679	-0.512076	-0.562487	-0.618311	-0.561137	-0.56232	-0.48559	-0.473146	-0.220778	1.83881	1.48066	1.64478	1.4429	2.20678	3
MAP3K2	0.248445	-0.710958	0.200356	0.909641	-0.661022	-0.120086	-0.0666631	-0.208236	-0.267203	0.262565	2.08962	1.13077	1.75452	0.148313	1.49478	-0.598656	-1.29122	-0.939996	-1.28784	-0.727293	-1.35983	4
MAP3K3	-0.850639	0.766539	-0.63316	-0.49745	-1.02173	-0.0917707	-0.237587	-0.183888	0.657162	1.0988	0.311076	0.00694465	0.800952	0.426779	1.9476	-1.88945	-1.19154	-0.288202	-0.964762	2.11278	-0.278457	1
NCF4	-1.32268	-0.164472	-0.532294	-0.764733	0.949044	0.160156	0.460721	0.735657	-0.0325592	-0.256471	0.397438	1.02705	0.061227	3.00445	0.466964	0.0119069	-0.540341	-1.21613	0.120522	-1.47109	-1.09437	1
PARD6B	1.34683	-0.386134	0.732481	1.83153	-0.318818	-0.580154	-0.873425	-0.708514	-1.06808	-0.858096	0.0321283	1.80634	0.0120368	0.8734	1.81077	-0.0902586	-0.88669	-0.575372	-0.0499473	-1.14896	-0.901074	1
PARD6G	1.77596	1.48055	1.89495	1.38981	0.408597	0.0832026	0.030521	-0.115782	-0.313836	-0.29951	0.596622	0.160917	0.258798	-0.191264	-0.154585	-0.946118	-1.13887	-1.26409	-1.19824	-1.22621	-1.23142	4
TFG	-0.0414452	0.321949	0.837729	1.28029	1.32136	0.862458	1.51865	1.09665	0.562786	0.357661	0.592402	-0.125759	0.423254	-0.876113	-1.01605	-0.689783	-1.35514	-1.30964	-1.16559	-1.22791	-1.36775	2
PCGF3	0.619524	0.433414	1.49851	1.65375	0.951315	1.007	0.518289	0.708196	-0.468326	0.171568	-0.063138	0.320367	0.450378	0.216358	0.104286	-1.02835	-1.48672	-1.47727	-1.33819	-1.33582	-1.45516	4
PCGF5	-1.31682	-1.26568	-0.836402	-0.295797	-0.961773	-0.816283	-0.788687	-0.833446	-0.863083	-0.710169	0.384069	0.456045	0.424172	0.131447	1.75027	-0.494491	0.912827	1.20612	0.86916	1.81492	1.23359	3
PCGF6	1.13585	-0.305012	1.24655	1.86117	1.7497	0.952601	-0.0783238	-0.0212485	-0.492163	-0.291509	-1.1709	-1.2298	-0.825418	-0.477071	-1.38793	-0.310622	-0.71177	0.853728	-1.22507	0.853738	-0.126506	2
UBXN2A	1.2	0.308655	0.460649	1.25387	-0.247599	0.516472	0.82755	0.372529	0.696293	0.602727	1.09257	1.56527	-0.242275	-0.451269	-0.0817237	-0.717881	-1.40496	-1.44702	-1.42688	-1.3671	-1.50986	4
UBXN6	-0.869322	-0.754462	-0.778046	-0.740085	-0.397835	-0.540492	-0.530334	-0.311123	-0.203117	-0.38985	-1.00667	-0.572173	-0.121179	-0.462201	-0.18328	-0.192235	1.80578	0.803423	0.984417	2.07962	2.37916	3
UBXN4	0.111317	-0.48506	1.19059	1.6926	-1.27339	0.553824	0.710693	0.177464	0.54475	0.491787	1.10595	0.125215	0.8586	-0.825811	0.600456	-1.94179	-1.47555	-0.524429	-1.26775	0.695529	-1.06499	4
UBXN11	-0.867991	-0.709314	-0.645785	-0.669956	0.157241	-0.682729	-0.68825	-0.674183	-0.892053	-0.829568	-1.05876	-0.340922	-0.816214	1.42011	1.46319	-0.459633	1.04889	0.889462	1.56411	0.913516	1.87883	3
UBA2	0.956268	0.539659	0.969748	1.15915	-0.8502	-0.337375	-0.441576	-0.160233	0.617252	0.238531	-0.0134867	-0.827812	0.481507	-1.61061	-1.38725	-0.437728	-0.617555	0.34187	-1.17403	2.73465	-0.180769	3
UBA7	-1.26629	-0.0576263	0.140204	0.0893422	0.854577	0.413313	0.000509722	0.295482	0.208715	0.544729	0.551139	0.361017	1.42257	2.14803	1.28711	-0.819706	-1.1994	-1.24048	-1.15006	-1.29548	-1.28768	1
NAE1	0.81488	-1.53589	1.14801	0.995658	0.262594	0.357615	2.20762	1.26383	0.0232124	0.221927	-0.480401	-1.16755	-1.10321	-0.766757	-1.05226	0.863581	-0.638925	-0.7276	-0.584903	0.789944	-0.891364	2
UBA6	0.806117	-0.402756	1.73988	1.79982	0.426373	0.419813	0.130823	0.194263	-0.334614	0.325344	1.18092	0.212919	1.49458	-0.638736	-0.54314	-0.795284	-1.227	-1.07966	-1.30308	-1.11249	-1.2941	4
SAE1	1.21682	2.30761	0.0567755	0.0493924	-0.301839	-0.165547	0.18551	0.41637	0.442202	0.388173	-0.648177	-1.28646	-0.493801	-1.62941	-1.93996	-0.601152	-0.166801	0.223032	0.203684	1.81473	-0.071146	3
UBA5	0.592693	-0.771398	1.36505	0.843789	0.163105	0.0537985	-0.222044	-0.000891609	-0.938989	-0.489822	1.90147	0.274016	2.37495	0.00801684	0.0219203	-1.46263	-0.344438	-0.187402	-0.650262	-1.38295	-1.14799	4
UBA3	0.795073	-0.0372647	0.889902	0.959904	0.16295	0.921561	0.539079	0.981305	-0.0547876	0.274266	1.33764	0.577498	0.511293	0.623294	-0.0369773	-0.728854	-1.61925	-1.41674	-1.2193	-1.59508	-1.86551	4
UBA1	0.971073	1.73478	0.481303	0.528167	0.159653	0.427782	0.423461	0.620996	1.42138	1.4449	-0.763161	-0.62286	0.796874	-1.23143	-0.794723	0.00971357	-1.03856	-1.35769	-0.576072	-1.02197	-1.61362	2
ATG3	-0.820646	-0.680525	-0.688491	-0.627979	-0.582439	-0.518384	-0.428376	-0.373318	-0.2809	-0.403341	-0.712971	-0.743391	-0.529243	-0.582371	-0.622847	0.0776239	1.30644	1.79117	1.69925	1.75088	1.96986	3
ATG10	-0.719516	-0.128947	0.234219	0.143664	1.13573	-0.256294	0.692061	0.172502	-0.911445	-0.630641	-0.716169	-1.74122	-1.23186	-1.22891	-0.783935	-0.324031	0.995185	1.24236	0.801658	1.11323	2.14236	3
UFC1	-1.67722	0.427739	-1.13171	-1.43529	1.01151	0.0562516	1.46085	0.88323	1.01199	-0.245777	-1.0239	-0.892284	0.425984	1.1974	0.0186864	-0.646495	0.407355	-0.525866	1.85224	-0.901092	-0.273579	2
UBE2E1	0.79055	-0.110651	0.825364	1.32442	0.465623	0.535275	0.490207	0.849924	0.0308485	0.00221224	0.548142	-0.60016	1.54463	0.896948	-0.602861	0.32155	-1.00498	-1.53502	-1.39956	-1.94199	-1.43046	4
UBE2U	-0.572558	-0.572558	-0.572558	-0.569727	-0.572203	-0.572558	-0.570706	-0.567043	-0.569083	-0.557474	-0.571351	-0.572558	-0.558862	-0.568691	-0.530959	-0.141723	1.51748	1.95983	1.81329	1.43021	1.9198	3
UBE2W	-0.224365	-1.09665	0.594984	1.50865	-0.719421	-0.325354	-0.166154	-0.209452	-1.45433	-0.657013	1.44667	1.30503	0.183402	0.334215	2.20869	0.131806	-0.477716	-0.0977872	-0.105541	-1.93065	-0.249024	1
UBE2E3	1.22221	1.42188	1.27924	1.39723	0.872771	0.462416	0.441809	0.504113	-0.0872225	-0.0234583	0.771469	-0.315029	0.37215	-0.751709	-0.7322	0.0346445	-1.19922	-1.39348	-1.34817	-1.60456	-1.32489	4
UBE2D4	-1.13877	-0.444151	-0.815456	-0.75961	0.0497037	0.513959	2.10897	1.67615	1.49673	0.944495	-0.383723	-0.482837	-0.659909	0.725204	1.16958	-0.0866505	-0.71169	-1.14653	-0.122652	-0.660894	-1.27192	2
UBE2A	0.0734766	0.107094	0.517257	0.75304	0.539871	0.87446	1.13874	1.07642	0.586376	0.468045	1.45825	0.328661	0.833872	-0.0552413	-0.523083	-0.618036	-1.55726	-1.50331	-1.31637	-1.63767	-1.5446	4
UBE2R2	0.609642	0.68459	0.323291	0.53677	-0.123884	-0.184542	-0.05737	-0.0728342	-0.167199	-0.406641	-0.848422	-1.6013	-0.667065	-1.73967	-1.68854	-0.809421	1.21358	1.0702	1.44652	0.760229	1.72207	3
UBE2S	-0.353607	-0.372376	-0.531249	-0.48642	-0.0990667	-0.469039	-0.237854	-0.26572	0.143018	-0.565019	-0.996021	-0.870046	-0.716803	-0.986341	-0.971945	-0.202088	1.51296	0.832567	1.22387	2.41798	1.99319	3
UBE2B	-2.17553	-2.10516	-0.991373	0.0627745	0.725222	0.448375	0.189088	0.950031	-0.411365	-0.290289	0.492801	-0.211787	0.430931	1.34553	0.869876	1.48901	0.47962	0.01295	0.454769	-1.4644	-0.30108	1
UBE2Z	-0.227514	0.377667	0.225721	0.599039	0.552578	0.471827	0.915768	0.970619	1.20517	1.33072	0.787909	0.313311	1.18793	-0.648399	-0.117569	-0.631083	-1.56615	-1.45342	-1.54329	-1.08327	-1.66757	4
UBE2Q2	-0.676643	-1.56764	-0.408714	1.088	0.315447	0.922197	0.896689	1.22207	-0.528785	0.870094	1.86436	0.907055	0.543938	-0.259946	-0.118352	-0.477512	-1.21744	-0.367252	-1.99732	-0.968286	-0.0419718	4
UBE2C	1.20124	1.56452	0.601698	1.20837	2.17268	0.423356	0.492001	0.339033	0.580276	-0.10729	-0.291182	-0.53108	0.227697	-1.36319	-1.37424	-1.1236	-0.806266	-0.924873	-0.777893	-0.727115	-0.784147	2
UBE2F	-0.602036	-0.85286	-0.66373	-0.0853825	0.977128	-0.0600245	1.04335	0.870731	-0.28791	-0.103684	-1.08329	-1.16205	-1.34303	-0.494018	-0.949832	2.48898	1.33534	0.0375925	1.30754	-0.593237	0.220428	3
UBE2I	0.633017	1.18411	1.14079	1.0295	1.36939	0.506697	1.07018	0.477098	1.41834	0.595572	-0.873221	-1.014	-0.108334	-0.824209	-0.751758	-0.645017	-1.23394	-1.81539	-0.619086	-0.53037	-1.00938	2
UBE2H	1.12569	1.26066	0.910407	1.02979	-0.560282	-0.096137	-0.064376	-0.0776158	0.280449	0.367368	0.927673	-0.248628	1.71922	-0.338584	0.984942	-0.376292	-1.48149	-1.27513	-1.38654	-1.02535	-1.67578	4
UBE2J2	-0.59439	-0.627657	-0.500944	-0.55418	-0.102882	-0.46969	-0.348999	-0.437366	-0.547674	-0.588253	-0.826358	-0.660594	-0.608874	-0.76518	-0.806364	-0.0354076	1.48982	1.3311	1.6214	1.90088	2.13161	3
UBE2G2	0.759613	0.578258	1.54702	0.480392	1.51768	0.578233	0.730289	0.431858	-0.448212	0.268839	0.649348	0.2936	0.138833	0.786108	-0.251521	-0.672244	-1.34135	-1.60689	-1.11128	-1.7582	-1.57037	4
UBE2L3	-1.01267	0.519486	-0.110895	0.00423997	0.804534	0.418899	1.43612	1.21334	1.33071	0.862036	-0.972458	-1.34307	-1.19351	-1.25942	-1.46503	0.251293	-0.0367935	-0.789156	1.12357	1.09453	-0.875757	2
UBE2L6	0.2204	0.676249	0.127639	0.132544	-0.164871	-0.365341	-0.329713	0.0353148	0.529106	0.208374	0.269135	-0.0312981	1.32645	2.47804	1.68413	-0.975424	-1.03617	-1.22481	-1.03377	-1.6319	-0.894085	1
UBE2T	0.223672	0.287221	-0.0835711	0.920837	2.03613	0.698637	1.13036	0.664858	0.448031	0.0274137	-0.206613	-0.814884	-0.560452	-2.15747	-2.28321	-0.892319	-0.0825694	-0.115077	-0.203155	0.833499	0.12866	2
UBE2Q1	-0.751654	-0.33966	-0.627105	-0.643673	-0.310507	-0.335283	0.135489	-0.231616	0.268702	0.0195928	-1.14183	-1.21512	-1.06743	-0.935876	-0.926585	1.3234	1.10855	0.912934	2.25259	1.74189	0.763194	3
UBE2J1	-0.944042	-0.724584	-0.389626	-0.0520264	-1.01312	-0.554239	-0.225654	-0.244702	-0.35598	-0.405979	1.18292	-0.156371	0.49289	-1.1587	-0.687053	-1.45293	2.05317	1.02069	1.87977	1.50184	0.233714	3
UBE2N	-0.51015	-0.534727	-0.401174	-0.395348	-0.488451	-0.49279	-0.25645	-0.425073	-0.497018	-0.553498	-0.540982	-0.766924	-0.757536	-0.884061	-0.849021	-0.0643077	1.59162	1.33171	1.75047	1.36414	2.37956	3
UBE2M	-0.795843	-0.211814	-0.799515	-0.64515	0.563657	0.0512259	0.264683	0.619879	0.158468	-0.363067	-1.42915	-1.34815	-0.730608	-1.03538	-1.13534	0.0606324	1.41379	0.504085	1.58644	1.15785	2.1133	3
UBE2E2	-0.837143	-0.922588	-0.260708	0.887893	0.619882	0.666234	0.796196	0.903175	1.23631	0.433787	0.604341	-0.708646	2.33385	-0.315317	-1.29917	0.678384	-0.850557	-0.989291	-0.59274	-0.926789	-1.4571	2
UBE2D1	1.91697	0.204808	1.21927	1.30675	0.139659	0.423107	0.0659361	0.372115	-0.624385	0.0179974	1.52203	1.17155	-0.27246	-0.331549	-0.121308	-0.749597	-1.28981	-1.14675	-1.32596	-1.40713	-1.09124	4
UBE2D2	-0.731763	-0.845308	-0.479755	-0.360188	-0.217853	-0.379296	0.0547398	-0.300209	-0.763209	-0.849837	-0.518522	-0.900021	-0.563576	-0.519814	-1.03761	0.0954684	1.76411	1.77594	1.6203	1.28191	1.8745	3
UBE2D3	0.857591	-0.78664	0.672526	1.13184	-0.0704763	0.518657	1.37595	0.868631	-1.10562	-0.349576	1.23432	-0.350857	1.81263	-0.33832	0.527313	-0.99508	-0.858757	-0.982911	-0.166665	-1.73816	-1.25639	4
UBE2V2	1.33196	0.127872	1.3501	1.95851	0.466653	0.4371	0.932853	0.711711	-1.0661	-0.94536	1.15163	-0.947716	-1.56654	-1.22548	-0.813086	-0.280667	-0.117146	-0.291565	-0.00731634	-1.3063	0.0988941	4
UBE2V1	2.15814	0.437132	1.23982	0.570244	-0.542747	-0.540317	-0.612609	-0.86167	-0.617064	-0.41148	1.20956	0.442672	2.25228	-0.101697	0.298955	-0.85231	-0.953158	-0.694194	-0.976785	-0.511985	-0.932786	4
TSG101	-1.69679	-0.557836	-0.701995	-0.292666	-0.109025	0.895557	1.3063	1.74412	2.13049	1.15557	-0.839946	-1.14483	-0.281122	-0.628107	-0.744316	-0.0249196	-0.525481	-0.361722	-0.165606	1.1144	-0.272068	2
KCTD7	-0.455072	-0.158043	-0.7394	0.0569128	-0.880657	0.312425	0.371719	0.600057	1.42439	1.40264	2.21287	0.161899	1.51201	-0.0974689	-0.107241	-0.703175	-1.42029	-0.754953	-1.6949	-0.275762	-0.767955	4
DCUN1D3	-0.592306	-0.944093	-0.95489	-0.705575	-1.00591	-0.945503	-0.826727	-1.01529	-0.740544	-0.613361	-0.0830332	-0.266906	0.63493	-0.204539	0.920114	-0.0871676	1.28034	1.42341	1.70658	1.8889	1.13157	3
DCUN1D5	0.0543087	-0.377113	-0.217129	0.171595	1.16457	0.602392	1.77684	2.00202	0.472592	0.307831	-1.20216	-1.4498	-0.701966	-1.29851	-1.64782	1.21195	0.135462	-0.399017	0.262014	-0.287881	-0.580169	2
DCUN1D1	-0.535735	-0.606377	-0.533387	-0.492738	-0.611624	-0.569717	-0.564155	-0.568981	-0.613421	-0.573886	-0.421738	-0.444398	-0.589389	-0.592352	-0.558906	-0.241017	1.91255	1.95475	1.51088	1.00533	2.13431	3
DCUN1D2	1.46285	-0.0315021	0.988087	1.08991	2.04765	0.934381	0.605314	0.577827	-0.264821	0.520551	-0.632544	-0.65588	-0.437559	-0.623649	-1.30125	0.965135	-0.921922	-1.15371	-0.936366	-1.08256	-1.14995	2
HECW2	0.843802	0.39392	0.0935277	1.47055	-0.3481	0.630061	1.53635	0.775275	0.961847	1.59518	0.334159	-0.462137	0.0558277	-1.78093	-1.47106	-0.132236	-0.926788	-0.704589	-1.046	-0.5721	-1.24655	2
NEDD4L	1.21532	0.963437	0.856714	1.4917	0.110852	0.0394988	-0.375561	-0.238337	-0.391948	-0.278944	1.06474	1.65974	1.31566	-0.111318	-0.268429	-1.01636	-1.15335	-1.28438	-1.29951	-0.882178	-1.41735	4
HERC4	0.450075	-0.800749	1.2808	1.77853	0.548934	1.27308	0.603166	0.609161	-0.187759	0.253466	1.29056	0.645319	0.380451	-0.64662	-0.491746	-1.32651	-1.2994	-0.840239	-1.60417	-0.688104	-1.22824	4
HERC3	-0.358284	-0.152501	-0.352492	0.0683558	-0.702544	-0.302496	-0.52644	-0.386113	-0.133908	0.139181	1.47635	0.861115	1.83616	1.20771	2.52132	-0.738183	-1.04085	-0.797358	-0.95251	-0.797131	-0.869386	1
SMURF2	0.169643	-0.488285	0.476875	0.490067	-1.16332	-0.251109	-0.709574	-0.734763	-0.875034	-0.382349	1.905	1.48191	1.2797	-0.62226	0.861106	-1.52713	-0.746337	0.345221	-0.825699	1.82986	-0.513521	1
ITCH	-0.386001	-1.04054	0.114758	2.1403	-1.31252	0.0503569	0.217685	-0.0572697	-0.589282	0.473505	0.645211	-0.412492	0.6384	-1.55592	-0.498211	-1.46275	0.00218121	1.98595	-0.461184	1.35834	0.149473	3
HECTD3	-1.06727	-0.384805	-0.573396	-0.436296	0.812863	0.84384	1.58259	1.17539	1.79576	2.04874	-0.673404	-0.458984	-0.30006	0.212408	-0.405594	-0.463451	-0.938343	-1.11671	-0.00529997	-0.17259	-1.47539	2
HACE1	0.992361	-0.240509	0.723621	1.49125	-0.415252	-0.108864	-1.00525	-0.714876	-0.885559	-0.341781	1.57413	0.693695	1.66518	-0.621899	-0.82898	-1.18876	-1.00078	0.272838	-1.46549	1.46844	-0.0635071	4
NEDD4	0.608126	0.841424	0.968328	1.00783	-0.437226	-0.123027	-0.155387	-0.337591	-0.183236	0.304897	2.33973	1.15878	1.09408	-0.0294952	0.0560728	-1.12316	-1.24712	-1.10408	-1.24443	-1.07795	-1.31656	4
HECTD4	1.4565	0.519198	0.694859	0.75925	-0.447855	-0.0898089	-0.610564	-0.710524	-0.490648	0.364953	0.648164	0.968349	1.97923	-0.533467	0.173311	-1.5071	-1.36083	-0.536782	-1.56117	1.28497	-1.00003	4
WWP1	-0.723991	-1.21686	-0.589076	-0.0584481	-1.05655	-0.125925	0.249534	0.130914	0.401866	0.620985	0.0969685	-0.0944985	0.668694	1.37286	3.2494	-0.126768	-0.813372	-0.37734	-1.06021	0.390282	-0.938459	1
G2E3	0.875071	-0.754959	0.113195	1.06592	-0.935708	-0.484419	-0.541104	-0.563693	-0.970043	-0.613067	0.561235	-0.0711095	0.174912	-1.52792	-0.930648	-1.18863	0.869911	2.46315	0.19631	0.914252	1.34734	3
UBE3D	0.775523	0.10881	0.486655	0.637102	1.29373	0.291105	0.447187	0.315087	-0.455267	-0.350594	-0.212648	-0.0969609	-0.529295	1.59685	2.29386	-0.441458	-1.11813	-1.10746	-0.845782	-1.70808	-1.38024	1
HERC6	-1.4998	-1.49228	0.107229	0.696041	0.527536	0.69304	1.1298	0.526445	0.845516	1.72645	-0.19212	0.174486	-0.323206	0.920193	1.4864	-0.00387727	-0.953649	-0.972076	-0.88294	-1.25704	-1.25616	2
HERC5	-1.39253	-1.3671	-0.918259	0.469111	0.160129	0.750262	1.46933	0.669148	1.80686	1.51267	-1.13027	-1.24573	-0.457843	-1.16235	-1.08992	0.559516	0.270787	0.255573	0.179784	0.554156	0.106673	2
HERC1	1.07318	0.363877	0.348289	1.1175	-0.908167	-0.071425	-0.534053	-0.363423	-0.0856491	0.858043	1.56801	0.757589	1.97999	-0.82624	0.278739	-1.30679	-1.32888	-0.60297	-1.51519	0.36911	-1.17153	4
SMURF1	-0.121162	-0.113985	-0.356623	-0.291451	-0.544731	-0.455251	-0.648911	-0.593064	-0.648936	-0.45402	-0.45032	-0.414369	-0.303183	-0.586243	-0.451297	-0.357646	0.395354	1.2623	0.562956	3.7349	0.835676	3
WWP2	0.0127518	1.34504	0.111819	0.384804	-0.159321	-0.223149	-0.269279	0.041273	0.853816	1.5645	-1.45676	-0.403301	0.304976	0.627065	1.70169	-1.12251	-1.31414	-0.691459	-1.34643	1.39018	-1.35156	2
AREL1	0.558436	0.605746	0.296534	0.559116	-0.65158	0.171486	1.07738	0.666862	0.87353	2.37611	-0.454934	-0.919779	-0.843964	-1.71793	-0.925302	0.258694	-0.928027	-0.134598	-1.19127	1.27122	-0.947732	2
UBE3A	1.26936	-0.0368184	0.668856	1.505	-1.26504	-0.161014	0.00995085	-0.380061	-0.816813	0.0517472	2.15364	0.409044	0.755174	-0.635423	0.891237	-1.25071	-1.16024	-0.301417	-1.08941	0.759654	-1.3767	4
HECTD1	1.08974	0.525038	0.826331	1.39631	-0.856935	0.046384	0.157828	0.0280239	0.175645	0.939642	1.63537	0.736218	0.871001	-0.795651	0.287973	-0.993052	-1.52531	-1.09375	-1.61916	-0.312057	-1.5196	4
TRIP12	-0.213766	-0.439317	-0.241485	0.0242302	-0.869695	-0.581477	-0.371001	-0.542779	-0.486803	-0.218912	-0.034602	-0.449997	-0.516282	-1.08375	-0.674065	-0.378913	0.35286	2.12175	0.431539	3.11841	1.05406	3
UBE3B	0.4647	0.54519	0.207351	0.60763	-0.203025	0.32636	1.50599	0.262727	0.819816	2.29976	-0.290742	0.570479	-0.220284	-1.17361	0.119497	-1.40417	-1.57484	-0.780342	-1.324	0.536544	-1.29504	2
HECW1	-0.630872	-0.400381	-0.344641	-0.254188	-0.573958	-0.583816	-0.626178	-0.602172	-0.599761	-0.547762	-0.67576	-0.553859	-0.650191	-0.731332	-0.660683	-0.145829	1.95377	1.926	1.5764	1.78575	1.33946	3
HECTD2	0.652517	-0.17462	0.494328	0.711158	-0.328274	-0.0646127	-0.366982	-0.324782	-0.433025	0.116112	2.12717	1.59699	2.10769	-0.161507	0.30573	-0.877268	-1.15539	-0.995665	-1.14796	-0.933269	-1.14834	4
UBR5	0.823715	-0.121094	0.269425	0.516107	-0.965788	-0.542259	-0.686245	-0.803252	-0.692763	-0.36887	1.04407	0.221639	2.09462	-1.07371	-0.238487	-1.02149	-0.681907	0.884752	-0.875871	2.47906	-0.261663	4
HUWE1	0.773672	0.524437	0.240617	2.34739	-0.0276783	0.535629	0.762632	0.410775	0.881042	1.77933	-0.14449	-0.286308	0.208511	-1.19351	-0.642279	-0.994515	-1.22518	-0.962929	-1.02262	-0.664507	-1.30001	2
UBE3C	-0.0738827	-0.361099	-0.466961	0.0144987	-1.04068	-0.0335046	0.013172	0.00191532	0.333086	1.06118	-0.0152134	0.37076	-0.646433	-0.805794	0.665271	-0.683103	-0.924955	0.491217	-1.35755	3.50267	-0.0445908	3
HERC2	1.28167	0.722226	1.01205	1.75569	0.0719927	0.292253	-0.0985231	-0.0656168	0.165332	1.0563	0.460627	0.464056	1.36001	-0.98048	-0.333308	-1.24973	-1.41287	-1.19689	-1.44539	-0.527636	-1.33177	4
UBR4	1.0851	0.0724221	0.0713372	0.727129	-1.23895	-0.548885	-0.708331	-0.898297	-0.299777	0.912685	0.00886961	0.242044	2.01419	-1.43248	-0.423903	0.308894	-0.976185	0.69642	-1.04145	2.16874	-0.739579	4
AURKA	-0.0260304	0.141234	-0.29877	-0.0155472	-0.202354	-0.331499	-0.156873	-0.373114	-0.309652	-0.493069	-0.767834	-0.805534	-0.905533	-1.21811	-1.21291	-0.441797	0.83931	1.54173	0.427795	2.57249	2.03606	3
CADPS2	0.7708	-0.0314203	1.11915	0.353453	-0.841065	-0.469666	-0.324426	-0.471534	-0.103991	0.170837	1.02723	2.39488	1.40695	0.704187	0.71873	-0.888515	-1.13407	-0.960283	-1.18025	-1.09561	-1.1654	4
HDAC4	0.0279443	-0.294423	0.07708	0.594452	-1.07797	-0.206035	-0.390842	-0.546042	-1.05289	-0.16048	1.06572	1.71342	1.4524	-0.995342	-0.499722	-2.14465	0.291082	0.461237	-0.809408	1.82976	0.664705	3
RASD2	0.929558	-0.457607	-0.14615	-0.474754	-0.534064	-0.315571	-0.359606	-0.329948	-0.278088	-0.425631	0.252608	0.591317	-0.105624	3.92234	0.678157	-0.274473	-0.664543	-0.554402	-0.481333	-0.471176	-0.501008	1
RWDD3	0.923363	-0.414258	1.1946	1.24867	0.477505	0.498532	0.08215	-0.216603	-0.467696	0.316111	1.91506	0.702812	1.01561	0.066397	0.143477	-0.569185	-1.28337	-1.29487	-1.41977	-1.47435	-1.44419	4
EP300	1.26218	1.13922	0.880907	1.64971	-1.13651	0.065122	-0.188077	-0.482446	0.115657	0.995537	0.663643	0.467204	0.593399	-1.06366	0.497555	-1.26231	-1.48193	-0.76035	-1.34152	0.765211	-1.37854	4
KAT2B	0.432594	0.14844	0.650409	0.180995	-0.510698	-0.471392	-0.581012	-0.657237	-0.67867	-0.277121	1.03307	1.67847	0.713037	1.20009	2.58121	-0.716118	-0.99891	-0.864929	-0.973992	-0.772079	-1.11615	1
CREBBP	0.764626	0.919452	0.759179	1.58875	-0.706795	-0.142279	-0.389071	-0.737862	-0.323953	0.343881	0.829084	0.739628	1.83858	-1.32385	0.0942485	-1.74878	-1.12494	-0.594611	-0.79447	1.08761	-1.07843	4
PDLIM2	0.681662	1.38725	1.21207	0.46504	0.785771	-0.542007	-0.683233	-0.586322	-0.462883	-0.754138	-0.0941764	0.727939	2.3455	0.953251	0.409437	-0.268517	-1.04625	-1.19389	-1.10092	-1.09326	-1.14232	4
FUS	0.543303	1.31026	1.96013	0.915922	1.73022	0.515424	0.708199	0.250231	-0.0738879	0.313929	0.353832	-0.0785846	-0.414878	-0.299847	-0.963416	-0.682326	-1.20087	-1.32282	-0.892193	-1.46472	-1.20791	2
SART1	-0.577313	0.563929	0.109663	0.0213121	1.89721	0.263417	0.422592	0.448697	1.71649	0.0543258	-2.10989	-1.67853	0.298632	-0.553101	-0.763085	0.0770105	0.203824	-1.07455	1.44923	0.111528	-0.881402	2
E4F1	0.361338	6.19803e-05	0.508932	0.418269	2.28853	0.98416	0.916405	0.824759	0.834063	0.287832	-1.83134	-0.61775	0.515377	-0.162863	0.141758	-1.28229	-0.799421	-1.42128	-1.52904	0.0517264	-0.489225	2
MALT1	0.23049	-0.69944	0.365385	1.31107	-0.771497	-0.619748	-0.787884	-1.04577	-1.19868	-0.665309	1.34046	0.925602	1.40583	0.0347986	2.06847	-1.10364	-0.577899	0.0367219	-0.685669	1.21924	-0.78252	1
ZFP91	-0.642644	-0.761677	-0.590973	-0.265148	-0.771162	-0.403313	-0.272066	-0.333673	-0.383222	-0.0803667	-0.221329	-0.527612	-0.417041	-0.797326	-0.51714	-0.268453	0.523209	1.94486	0.647845	3.28937	0.847862	3
IRF2BPL	0.07642	0.520944	1.15976	1.13736	0.275204	0.862028	1.56673	1.13895	0.981005	0.759747	-0.935643	-0.441598	0.193159	-0.555495	0.526523	-0.704155	-1.32149	-1.40087	-1.43305	-0.948959	-1.45656	2
CRBN	-0.851956	-1.49949	-0.0941591	0.2464	-0.658163	-0.471335	-0.647869	-0.5477	-1.45157	-0.954034	1.11594	-0.0979931	1.45815	0.662188	-0.0727323	-1.18504	0.416267	1.48526	-0.000140301	1.55879	1.58918	3
STC1	-0.732873	-0.726812	-0.519534	-0.315204	-0.4734	0.173184	0.207229	0.385335	1.11952	1.11349	2.6823	1.04709	1.66046	-0.110943	-0.344389	-0.840855	-0.866088	-0.863559	-0.866404	-0.861032	-0.867518	4
KCMF1	-0.392283	-0.651867	-0.540085	-0.187012	-0.529286	-0.517781	-0.343241	-0.432307	-0.632484	-0.796195	-0.487491	-0.876129	-0.110915	-0.835682	-0.904024	-0.142628	1.12776	1.59688	1.5449	2.05412	2.05575	3
CBX4	-1.16742	-0.554435	-0.234435	-0.0639995	0.26741	0.765029	2.07824	0.996114	1.76288	0.73567	-1.11599	-0.380247	0.158189	0.334507	1.16821	0.438168	-0.863608	-1.2577	-0.96464	-0.824374	-1.27757	2
RANBP2	1.28138	0.0770714	1.10931	1.61813	-0.979636	-0.110293	0.31365	-0.151818	-0.344252	0.5243	1.06038	0.163626	0.332437	-1.15562	0.0596703	-0.97709	-1.38174	-0.0642267	-1.87925	1.64647	-1.14251	4
UFL1	-0.165914	-0.548038	0.574395	1.34955	-0.593799	0.595754	-0.280804	0.202732	-0.0238766	0.367262	1.94436	0.740795	2.07083	-0.303265	0.498116	-1.16667	-1.29939	-0.740663	-1.34354	-0.473145	-1.40469	4
RNF19B	-0.70781	-0.631576	-0.694627	-0.593195	-0.660846	-0.540657	-0.418246	-0.411919	-0.365738	-0.335822	-0.632978	-0.694685	-0.587393	-0.612844	-0.4876	0.158917	0.888078	1.78369	1.46131	2.60489	1.47906	3
ARIH2	0.88664	1.61505	0.770579	-0.480261	-0.442029	-0.609572	-0.352006	-0.707822	-0.946126	0.175302	-0.036597	-1.06046	-0.871823	-0.0490636	-0.840061	-0.100928	-0.941364	0.559223	-0.0357848	3.1207	0.3464	3
ARIH1	0.0830065	-0.392233	0.059885	0.772876	-1.38334	-0.736063	-0.712699	-0.765169	-0.89841	-0.673365	0.488324	-0.663062	0.434527	-0.989208	-0.499001	-0.99875	0.676934	1.94809	0.679763	1.42572	2.14218	3
RNF19A	-1.50098	-1.51324	-1.28093	0.0749582	-1.17737	0.0324685	0.09366	-0.41716	-0.68288	0.670951	0.927166	0.168603	1.20021	0.150628	0.201487	-0.973119	-0.360635	1.89235	-0.36375	1.25684	1.60075	3
RNF216	0.042281	0.224087	-0.199668	0.189858	-0.958264	-0.475696	-0.319199	-0.330057	0.527926	0.365686	-0.726776	-0.581964	-0.598631	-1.39031	-1.05626	-0.820958	0.421025	1.02188	0.350924	3.27643	1.03767	3
RNF14	-1.28528	-1.36668	-1.20994	-0.438663	-0.969504	0.243788	0.923034	0.82463	-0.0137673	0.163313	-0.847704	-1.00383	-0.818559	-0.734204	-0.631812	0.850417	1.23306	1.55455	0.922209	1.41963	1.18531	3
RNF144B	-0.522901	-0.581238	-0.655757	-0.40134	-0.664535	-0.651389	-0.72517	-0.681912	-0.672904	-0.64814	0.559665	1.76139	1.41443	1.46305	2.81052	-0.338602	-0.30409	-0.308034	-0.344886	-0.0779556	-0.430201	1
RNF144A	0.165021	0.261178	0.067395	-0.05289	-0.597015	-0.113461	-0.451406	-0.340884	-0.0491647	-0.00182937	2.1644	1.51906	2.61865	-0.0258305	0.411768	-0.883909	-0.935541	-0.941589	-0.940748	-0.896319	-0.976882	4
CUL9	0.976654	0.0513713	0.0012691	0.180859	0.30421	-0.681227	-0.727084	-0.792253	-0.978213	-0.336969	-1.25727	-0.840024	-0.0667426	-1.02921	-0.74185	-1.08094	1.73135	0.871033	2.13565	1.48861	0.790779	3
RBCK1	-0.432121	-0.335779	0.198132	0.0741576	2.97537	0.999608	1.51168	1.02112	0.158717	0.483348	-1.25105	-0.282862	0.199302	-0.121145	-0.779999	-0.566595	-0.266383	-1.18746	-0.485445	-0.810659	-1.10193	2
RNF31	1.16067	1.18465	0.89678	0.19663	-1.34599	-0.121482	-0.30877	-0.258601	0.306881	1.05393	-0.348775	0.0680237	1.00237	-0.121509	1.63466	-1.04092	-1.67131	-0.699577	-1.49421	1.13476	-1.22822	4
PARK2	-0.848235	-0.898162	-0.780926	-0.380348	-0.916422	-0.338139	-0.179159	-0.111277	0.0338679	0.0445515	-0.982395	-1.1007	-1.2262	-0.579758	1.77042	0.603371	0.692663	1.07511	0.266311	1.74881	2.10662	3
KMT2A	1.4001	0.453035	0.614238	0.979435	-0.488421	-0.161019	-0.209429	-0.40792	-0.315684	0.350185	1.51754	1.14547	1.68277	-0.379592	0.886342	-1.02193	-1.26801	-1.09432	-1.29789	-1.04028	-1.34463	4
KMT2B	4.36436	-0.218218	-0.218218	-0.218218	-0.218218	-0.218218	-0.218218	-0.218218	-0.218218	-0.218218	-0.218218	-0.218218	-0.218218	-0.218218	-0.218218	-0.218218	-0.218218	-0.218218	-0.218218	-0.218218	-0.218218	4
KDM2B	1.83421	0.738247	1.55003	0.783598	0.484936	0.346784	-0.188558	-0.318146	-0.381662	-0.303845	1.12915	0.448388	1.67541	-0.842291	-0.57596	-1.24389	-1.04692	-1.15796	-1.2958	-0.72155	-0.914181	4
AIRE	0.612182	2.06004	1.46724	0.0633736	0.251722	-0.367345	-0.606061	-1.56711	-0.973363	-1.42337	-0.0871766	0.933343	-1.24679	1.66822	-0.781613	0.634818	0.163923	-0.449504	-0.405002	-0.523933	0.576414	1
MAP3K1	0.54585	-0.0147401	0.823884	2.50623	0.247338	0.187972	-0.126649	-0.0678085	-0.623633	-0.102336	0.835585	0.780718	0.891472	-0.580653	1.45328	-0.929617	-1.17199	-1.09935	-1.24033	-1.09108	-1.22414	4
ING4	-0.0348061	1.45962	0.548775	0.383298	1.72276	0.314386	0.13111	0.840159	0.254013	0.311792	0.48028	0.546476	0.477712	0.859203	-0.379196	-0.280116	-1.42784	-1.53673	-1.34247	-1.59731	-1.73112	4
SIAH2	-1.01771	-0.26374	-0.536039	0.465129	0.241344	0.665538	0.75483	1.31618	1.50275	1.22538	-0.0279798	-0.62561	2.01806	0.42984	-0.390773	0.00184694	-1.00037	-1.29151	-0.717729	-1.19847	-1.55097	2
RNF152	-0.789587	-0.7054	-0.625911	-0.322994	-0.631465	-0.0934846	-0.261803	-0.303242	-0.120599	0.161318	1.76541	1.01288	1.57544	2.11491	1.72306	-0.258483	-0.811229	-0.85589	-0.708224	-0.860479	-1.00423	1
2022-03-02	-1.4547	-0.57879	-0.927278	-0.850878	-0.0498434	-0.295284	0.464621	0.156638	0.0843475	-0.0894703	-1.58509	-1.08153	-0.417116	-0.0859367	-0.606717	0.676449	0.93675	0.469654	2.42655	1.36529	1.44233	3
PIAS2	-0.543463	-0.653365	-0.539352	-0.440694	-0.513307	-0.575971	-0.558463	-0.583618	-0.646386	-0.581606	-0.481546	-0.612127	-0.474742	-0.625379	-0.615307	-0.157848	1.31648	1.87936	1.56586	2.10346	1.73801	3
RNF213	-0.221663	-0.37364	-0.0789946	0.666687	0.0135464	0.00867295	0.0663645	0.125813	0.0829254	1.15272	1.48842	1.49852	2.03719	0.548435	0.290958	-0.923333	-1.27546	-1.28115	-1.22891	-1.25085	-1.34624	4
RNF167	-1.20334	-0.153355	-0.955892	-0.934329	-0.367684	-0.544348	0.00916806	-0.0432852	0.838149	0.403782	-0.989379	-0.896429	-0.349744	-0.19748	-0.663137	0.115831	0.686316	0.573598	2.88464	1.97237	-0.185454	3
TRAF3	1.67296	0.707978	0.267201	0.476774	-0.867016	-1.19304	-1.37432	-1.29861	-1.4469	-0.939357	0.25713	1.67091	0.0854269	-0.959893	-0.242746	0.130311	0.482334	0.356377	0.0913503	1.83314	0.289993	3
DTX3	-0.242626	0.463093	0.656208	0.292395	1.6277	0.409329	0.0628685	0.228288	-0.100738	0.304823	0.331771	0.0743378	1.91509	1.28419	0.21883	-0.308817	-1.25156	-1.57013	-1.11256	-1.67302	-1.60948	4
RNF24	-0.390966	-0.233848	0.17891	1.09842	-0.041615	0.548351	0.356011	0.434278	0.850538	0.917933	2.27602	1.04743	1.20287	-0.841557	-0.786315	-1.03295	-1.16958	-1.15379	-1.16131	-1.08116	-1.01767	4
ZNRF3	-0.236392	-0.0918842	0.390744	0.630491	-0.402121	-0.259571	-0.414736	-0.328594	-0.359745	-0.271471	0.683296	1.01104	0.797621	0.685099	3.39298	-0.791025	-0.899445	-0.824946	-0.921894	-0.885511	-0.903931	1
MYCBP2	0.939195	0.228893	0.203891	1.68314	-1.44289	-0.180547	-0.428493	-0.421304	-0.0325293	0.985914	1.04702	0.356119	1.37384	-0.99227	0.628595	-1.2365	-1.31143	-0.124861	-1.52268	1.27206	-1.02516	4
RNF170	0.213024	-0.131916	0.252006	0.833797	0.226046	0.519409	1.12827	0.875383	0.547295	0.803746	1.20425	0.728869	-0.626035	0.995185	0.724343	-0.743966	-1.41373	-1.5416	-1.41734	-1.59358	-1.58345	4
TRAF6	0.229577	-0.413431	0.30437	1.04755	-1.17587	-0.925874	0.216598	-1.08124	-0.398948	0.36364	1.62031	-0.0688714	2.29975	-0.627504	1.05579	-0.379442	-0.939796	-0.350748	-0.904865	1.37489	-1.2459	4
TRIM3	-0.491558	0.573848	0.705796	0.364763	1.1484	0.706237	0.342932	0.404897	0.353379	0.887683	0.799014	-0.298941	1.75234	0.974298	-0.202657	-0.876899	-1.45797	-1.47028	-1.29699	-1.47187	-1.44641	4
RNF217	0.431024	-0.72011	0.65393	0.842368	-0.266903	-0.544044	-0.815297	-0.649655	-1.08923	-0.808564	2.2513	1.59548	1.84548	0.169532	0.93796	-0.92582	-0.618909	-0.217411	-0.526548	-1.07105	-0.473529	1
RNF130	-0.164286	0.237038	0.386817	-0.080517	0.0409874	0.227456	0.520003	0.287818	0.598848	-0.122811	1.0009	1.00895	0.876535	1.9292	1.02777	-0.504131	-1.13153	-1.81926	-0.977805	-1.54967	-1.7923	1
RNF150	0.827484	0.432842	0.175437	0.662293	-0.497472	0.617408	0.314478	0.173396	0.197404	0.377217	1.68526	1.63872	1.39047	-0.508855	0.226956	-1.12173	-1.30543	-1.29233	-1.30908	-1.32157	-1.3629	4
MIB2	0.320083	-0.443091	0.604698	0.580086	3.03133	0.734768	0.627138	0.634331	0.22347	-0.113999	-1.19186	-0.268278	0.946272	-0.491121	-0.299748	-1.09209	-0.872827	-1.25098	-1.30059	0.264176	-0.641756	2
2022-03-01	-0.725489	-0.163479	0.13804	1.11558	-0.713796	-0.30624	-0.286217	-0.461382	-0.570068	-0.440269	3.58134	1.24506	0.460691	0.217495	0.253571	-0.485871	-0.536764	-0.24253	-0.670575	-0.561294	-0.847797	1
RNF182	-0.507102	0.775923	0.745468	1.85099	-0.175166	-0.388115	-1.04039	-0.957308	-0.904308	-0.646116	-0.400857	-0.914968	-0.631377	-0.888696	2.69359	-0.184814	-0.0755227	0.224192	-0.513612	1.15564	0.782557	3
2022-03-10	-0.590732	-0.591098	-0.592888	-0.588357	-0.581703	-0.588253	-0.581439	-0.582383	-0.580165	-0.577109	-0.590128	-0.55989	-0.58869	-0.501284	-0.464768	-0.104999	1.65513	1.7676	1.54052	1.82179	1.87885	3
TRIM51	-0.589559	-0.589559	-0.589559	-0.589559	-0.522737	-0.589559	-0.589559	-0.589559	-0.456278	-0.589559	-0.589559	-0.589559	-0.379437	-0.589559	-0.589559	2.58537	1.32938	0.446599	1.8962	1.6312	0.544396	3
PEX10	-0.54204	-0.378996	-0.563097	-0.633748	0.236823	-0.0508061	0.477024	0.392077	0.488746	0.244088	-1.7065	-0.983364	-1.31073	-0.878219	-0.75457	-0.305308	0.813204	0.584676	0.860837	2.80827	1.20163	3
CBLL1	-0.0992581	-0.137194	0.154824	0.2865	-0.882432	-0.365094	0.088454	-0.354115	-0.651638	-0.137463	0.278311	-0.317915	-0.500796	-0.843191	0.0565879	-0.845911	-0.272406	0.674788	-0.252802	3.98829	0.132455	3
RFPL4A	-1.11509	-1.11509	-0.984221	-0.830995	-0.446028	-0.318935	-0.0561523	-0.735645	-0.341072	-0.478465	0.451279	-0.884131	-0.738129	1.0288	-1.11509	1.99983	1.42242	0.930199	0.696584	1.30382	1.32612	3
CHFR	0.225294	-0.432161	0.458283	-0.12552	0.366742	0.262271	0.344434	0.318176	0.871658	0.581554	-1.55412	-1.2831	-0.565983	-1.48384	-1.94478	-0.681219	0.378762	0.70374	-0.00191617	2.10011	1.46163	3
TRIM73	-1.15185	-1.30023	-1.17294	-0.826241	0.644259	0.580395	0.885063	1.48559	0.958609	1.22214	-1.21882	-1.18979	0.160479	-0.591917	-1.11124	-0.503762	1.57322	0.0193371	0.0160586	1.19106	0.330574	3
BRAP	-0.608607	-0.598563	-0.517652	-0.519281	-0.570858	-0.567478	-0.501703	-0.502187	-0.465146	-0.478592	-0.636365	-0.66934	-0.610762	-0.634163	-0.623962	-0.145387	1.54804	1.61828	1.6335	1.9579	1.89232	3
OSTM1	0.0430761	-0.888956	-0.981495	1.46757	-0.86868	0.664205	1.50502	1.31562	0.984388	1.54243	0.206089	-0.775967	-0.975932	-0.439341	1.22931	-0.465355	-0.815901	-0.184267	-1.69588	-0.229787	-0.636149	2
RBX1	-0.677383	-0.438512	-0.0130204	0.171805	2.60542	1.36648	1.62411	1.41977	-0.327006	-0.490898	-0.210318	-0.743215	-0.744525	-0.128589	-1.15628	0.484856	0.066041	-0.722832	-0.118981	-1.4564	-0.510521	2
2022-03-07	0.217454	-0.605591	0.946062	2.08374	-0.331899	0.249784	-0.393071	-0.240739	-1.80374	-0.701969	1.59977	0.228529	1.04369	-0.938876	-0.672879	-1.75758	-0.508651	0.945205	-0.217584	0.941878	-0.0835327	4
RNF43	-0.823881	-0.313546	0.213156	0.473848	-0.263626	-0.416357	-0.438957	-0.46034	-0.205573	-0.188301	0.0743325	2.57456	0.155982	0.650943	2.91386	-0.462441	-0.684814	-0.69933	-0.633887	-0.671553	-0.794079	1
PPARA	0.937828	0.247027	-0.0663098	-0.0461515	-0.779464	-0.570402	-0.523297	-0.549511	-0.413976	-0.151987	1.25612	2.04605	0.357903	0.699602	2.58781	-0.673504	-0.871381	-0.832705	-0.847794	-0.814396	-0.991456	1
BIRC7	0.504591	-0.181554	-0.404834	0.0820751	0.176562	1.29048	1.45427	2.68075	1.17383	1.02388	-0.725137	-0.801295	0.00427533	-0.671213	-0.720312	-0.813775	-0.813034	-0.831095	-0.792886	-0.829434	-0.806142	2
VPS18	-0.941958	0.316248	0.115474	0.111552	0.288667	0.947686	1.58239	1.83013	1.17014	2.01583	-0.53248	-0.0221306	-0.605524	-1.00039	-0.233344	-0.447472	-1.00496	-1.12779	-0.603381	-0.460317	-1.39836	2
ZNRF4	-0.537768	-0.537525	-0.537387	-0.537768	-0.537768	-0.537768	-0.537768	-0.537768	-0.537768	-0.537768	-0.537768	-0.537768	-0.537768	-0.537001	-0.537768	-0.235359	1.61708	1.02746	1.67568	1.21285	2.76743	3
MGRN1	1.23122	1.1368	0.956979	0.612103	0.419738	0.616428	0.0543651	0.187271	0.830945	0.930453	-0.128191	0.422648	1.10006	-0.401716	0.462036	-1.26998	-1.55242	-1.56667	-1.34302	-1.19557	-1.50348	4
TTC3	0.753842	0.250873	0.67913	0.794244	-0.141066	0.207308	0.396445	-0.0253768	0.0305127	0.454022	1.90938	0.789101	2.09474	-0.730231	-0.435531	-1.24932	-1.29834	-1.00823	-1.37229	-0.804466	-1.29474	4
PEX12	-1.64333	-1.14543	-0.735525	-0.245848	-1.51394	0.596229	0.439011	0.729849	0.892563	1.00666	1.82307	0.773994	-0.569465	-1.02177	1.05651	0.388053	-0.881822	0.433098	-0.818525	1.19679	-0.760149	1
CCNB1IP1	1.17914	0.698069	0.272323	0.0175691	0.641532	0.504775	0.853865	0.53327	0.755988	0.141196	0.340494	0.12709	2.06058	0.212901	-0.19091	-0.961133	-1.40262	-1.46435	-1.32098	-1.64065	-1.35814	4
DTX4	0.100512	0.532764	-0.0138656	0.186841	0.432664	0.726428	0.696624	0.730346	0.424275	1.12725	1.80862	0.944942	1.01056	-0.683155	0.023581	-1.19804	-1.35534	-1.36808	-1.37877	-1.29321	-1.45495	4
BIRC2	0.136222	-0.313221	0.0893548	1.18045	-0.514079	0.551965	0.665995	0.549576	0.219393	0.546285	1.45667	0.762609	1.56954	-0.34039	1.08195	-0.668221	-1.56253	-1.27463	-1.61553	-1.07898	-1.44243	4
TRIM59	0.78354	-0.187645	0.911952	1.63946	0.580793	0.0935999	0.0672528	-0.294287	-0.293769	-0.164292	1.76213	1.57482	0.979697	-1.72945	-1.55423	-1.22331	-0.693592	-0.490415	-0.717127	-0.681944	-0.363172	4
TRIM23	-0.202402	-0.309559	0.0411779	1.34836	-0.532342	0.369555	-0.0319769	0.201218	-0.11233	0.341203	1.65555	1.09851	2.12484	-0.374288	1.07103	-0.943023	-1.23153	-0.901642	-1.4525	-0.934916	-1.22494	4
FANCL	0.299425	-0.0816334	0.844041	1.25631	2.35963	1.21857	1.21152	0.826544	-0.681166	-0.268325	0.419984	0.197448	-0.886995	-0.0587371	-0.894802	-0.479027	-0.744579	-0.99049	-1.20603	-1.4009	-0.940778	2
2022-03-08	-0.540517	-0.526766	-0.6331	-0.531034	-0.943403	-0.542941	-0.311269	-0.457485	-0.0606758	0.141274	-0.726567	-0.620314	-0.247743	-0.856589	-0.63783	-0.43985	1.05323	1.78682	0.841931	2.78622	1.46661	3
RNF103	-2.30006	-2.05257	-0.360687	-0.145822	-0.556292	0.414453	-0.369392	-0.0736598	-0.549156	-0.27867	1.50811	1.54646	-0.357117	1.28425	1.39207	0.723908	-0.143407	0.1325	0.424973	0.188959	-0.428842	1
RNF11	-0.342975	-0.87824	-0.0810046	0.499152	-1.47787	-0.0498612	-0.553738	-0.164911	-0.715366	-0.37278	1.49364	0.813497	2.05802	0.779382	2.27554	-1.21881	-0.422483	0.0325521	-0.811633	-0.624846	-0.237267	1
RNF114	-0.796105	-0.68463	-0.583497	-0.625711	-0.380287	-0.507336	-0.260567	-0.402307	-0.347418	-0.491722	-0.71809	-0.7958	-0.601026	-0.494779	-0.641071	-0.0436814	1.81875	1.32956	1.86128	1.04829	2.31614	3
TRIM37	-0.49662	-0.595985	-0.637309	-0.403316	-0.701648	-0.524366	-0.388183	-0.506142	-0.450771	-0.304408	-0.643519	-0.727535	-0.599604	-0.734939	-0.583152	0.193817	0.851879	2.1961	0.954224	2.41713	1.68435	3
PIAS3	-0.232888	0.753944	0.866326	0.534685	0.672131	0.558341	0.171647	-0.017498	0.2919	0.594766	1.36022	0.501431	1.70166	0.450126	0.100198	-0.966082	-1.54444	-1.57448	-1.50501	-1.08915	-1.62783	4
RNF13	-1.127	-0.819836	-0.388881	0.116627	-0.699137	0.854079	0.805775	0.805892	0.589145	0.576955	0.170297	0.0167851	0.664414	1.39735	2.06438	0.888818	-1.1126	-0.941232	-0.997594	-1.43713	-1.42711	1
RNF208	-0.52928	-0.552354	-0.252804	0.00992965	2.67278	1.12315	1.74983	1.42784	0.83471	0.498368	-1.02278	-0.605034	-0.390258	-0.666772	-0.211298	-0.658084	-0.644061	-0.88212	-0.723793	-0.554507	-0.623471	2
TRAF2	0.42611	0.363147	-0.984105	-0.301205	1.82543	0.164732	0.147994	0.724366	0.51841	0.158415	-2.78831	-0.783718	-0.973385	-0.590982	-0.264919	-0.198838	1.05852	-0.769668	0.942122	1.42215	-0.0962682	2
LTN1	1.48544	-0.0465945	0.892691	1.61343	-1.19011	-0.104557	-0.308957	-0.455783	-0.991522	0.0491367	1.66039	0.74413	1.52269	-0.802831	0.597107	-1.33924	-1.07946	-0.0971471	-1.29541	-0.295375	-0.55803	4
RNF20	-0.269613	0.32771	0.25765	0.439892	-0.865391	-0.300943	-0.414653	-0.376365	-0.156277	-0.296223	0.69571	-0.142983	0.1405	-1.17578	-0.431555	-1.49295	-0.533595	1.17228	-0.720227	3.33906	0.803756	3
RNF180	0.0688679	-0.53104	-0.603044	-0.291705	-1.21757	-0.976135	-0.788707	-0.934134	-0.755397	-0.622105	0.443307	-0.13445	-0.185345	2.13373	2.75768	-0.327795	-0.183845	0.890966	0.0555597	0.994801	0.206368	1
TRIM71	3.13762	-0.114167	-0.0825033	-0.515455	-0.519546	-0.202228	1.25515	0.144012	0.0979892	0.836086	-1.09819	-0.756777	-0.658963	-1.30788	-1.32936	0.390458	0.118785	0.0147315	-0.205663	1.11827	-0.322359	2
TMEM129	-0.378636	0.62856	-0.121091	-0.455148	1.50543	0.869722	0.631504	1.19406	1.02979	0.885994	-1.16183	0.0478462	-0.531839	0.556317	1.59996	-0.0801756	-1.04254	-1.62023	-1.24483	-0.932946	-1.3799	2
PIAS1	-0.0164967	-0.166653	-0.396965	-0.152167	-1.33798	-0.792688	-0.82838	-0.833996	-0.52109	-0.490376	0.194111	0.0616193	0.123086	-0.718058	0.0998224	-1.00533	0.296142	1.32424	1.42485	3.09993	0.636388	3
MID1	0.925082	0.265392	0.0807178	-0.106075	-0.545538	-0.395375	-0.561873	-0.634766	-0.566218	-0.478076	2.7472	1.69653	1.78565	0.105172	0.280531	-0.497809	-0.80546	-0.797053	-0.735294	-0.833577	-0.929155	4
TRIM6	-0.659655	-1.04836	-0.141749	0.654511	-0.379321	-0.0358924	0.248906	-0.578584	-0.425609	-0.466085	-0.072459	-0.435893	-1.30917	-0.427343	-0.671009	-0.213596	0.543627	1.40535	0.105484	3.46604	0.440798	3
TRIM54	-0.529141	-0.613558	-0.698008	-0.632856	-0.577488	-0.649877	-0.608501	-0.580018	-0.616587	-0.519755	-0.434759	-0.75013	-0.69423	-0.470535	-0.75088	1.7009	1.85549	1.10172	1.39307	1.30789	1.76725	3
TRIM5	1.37439	1.04469	1.41822	0.947818	0.107424	0.218249	0.0550594	-0.082737	-0.262988	0.00295549	1.20554	0.538693	1.51855	-0.0686394	-0.386739	-1.04384	-1.31228	-1.29647	-1.30176	-1.33446	-1.34168	4
TRIM21	-0.93504	-0.359964	0.418138	0.0402978	0.442851	0.955889	0.853693	1.24349	1.3427	0.911263	0.548131	0.230473	0.308272	1.24378	0.494887	-0.807815	-1.3261	-1.54255	-0.932341	-1.52934	-1.60072	2
TRIM22	-0.777151	-0.684719	-0.642817	-0.629103	-0.591894	-0.453614	-0.538474	-0.493991	-0.436472	-0.0657585	0.868472	0.241632	1.60909	2.83082	2.08116	-0.0417924	-0.537415	-0.350164	-0.324934	-0.491721	-0.571145	1
TRIM47	-1.17734	-1.00258	-0.963316	-0.318856	0.76114	0.581072	1.45004	1.29734	2.06053	1.76478	-0.71491	-0.158312	0.302809	0.412128	0.256039	-0.399457	-0.840372	-0.928273	-0.662018	-0.920031	-0.800413	2
NFX1	-0.681443	-0.0441497	0.907279	0.580926	-0.636584	0.129091	1.37459	0.392093	-0.651378	1.15251	1.63601	-0.461181	0.663419	0.926703	1.37382	-1.24774	-1.17689	-0.731694	-0.902514	-0.853895	-1.74896	4
RNF26	0.665017	1.63282	0.325608	1.08713	0.530217	0.53336	0.81912	1.18291	1.22077	1.40123	-1.03031	-0.609991	-0.208621	-1.45705	-0.922279	-0.551039	-1.23582	-1.05705	-0.946822	-0.323806	-1.0554	2
RNF128	-0.552925	-0.411491	-0.419359	-0.121201	-0.330143	-0.356424	-0.274552	-0.387803	-0.422097	-0.396253	0.278709	1.76867	-0.0529114	1.25973	3.48808	-0.481818	-0.52176	-0.514641	-0.47205	-0.531497	-0.548259	1
MKRN1	-1.30832	-1.0655	-0.71707	-0.404781	-0.0311524	-0.144177	0.90301	0.375725	0.777574	0.214804	-1.00066	-1.07831	-0.334267	-1.06003	-1.06557	-0.545178	0.960175	1.32916	0.463173	2.13854	1.59287	3
RNF122	-0.453755	0.0773539	0.453794	0.291052	1.28696	0.500492	0.396571	0.691124	0.819602	0.214919	1.09293	-0.158982	2.27707	0.386141	-0.353307	-1.02719	-1.39251	-1.29057	-1.11888	-1.45078	-1.24204	4
TRIM45	0.63875	0.756945	1.61228	1.80422	2.2471	0.443729	0.242391	0.146558	-0.567967	-0.0800305	0.0939434	-0.0797158	-0.796823	0.0384372	-0.545356	-0.263642	-1.10421	-1.15069	-1.06328	-1.21481	-1.15782	2
DTX1	-1.16816	-0.386364	-0.213779	-0.766334	-1.13761	-0.812712	-0.990076	-0.535778	0.053619	0.0788043	1.04102	1.27625	2.88423	0.307203	1.44896	-0.0687905	-0.21806	-0.594314	0.155456	-0.849368	0.495794	1
MDM2	0.74296	-0.502341	1.0349	1.4525	0.184223	0.264017	0.870648	0.295373	-0.344153	0.1431	1.03855	0.979864	1.11557	0.29126	0.568966	-1.07937	-1.52213	-1.37044	-1.29491	-1.22925	-1.63933	4
2022-03-03	0.148152	-0.30106	-0.403708	-0.48947	-0.571387	-0.57794	-0.369319	-0.406122	-0.542526	-0.396274	-0.831084	-0.897897	-0.662342	-0.849817	-0.893041	0.0471016	1.07468	1.47768	1.07943	2.72289	1.64204	3
RNF38	-0.477539	-0.642365	-0.483894	-0.17822	-0.853933	-0.637046	-0.596567	-0.668906	-0.75039	-0.378908	-0.402715	-0.494726	-0.50134	-0.615063	-0.151227	-0.376089	1.23817	1.76931	0.951946	2.69424	1.55526	3
SYVN1	-1.54058	-0.121563	-0.116795	-0.437666	0.26395	0.333528	0.428166	-0.153518	0.645224	1.02079	0.444423	-0.17304	2.67007	0.170872	0.672194	-0.591523	-1.37077	-0.990711	-0.639033	1.15222	-1.66624	1
BARD1	1.09652	0.30337	0.557903	1.70383	-0.313963	0.0750013	0.19205	-0.0391965	0.40575	0.245728	1.76852	1.22161	0.893494	-1.25915	-1.18862	-1.05818	-1.34241	-0.723003	-1.28919	0.0149674	-1.26502	4
MNAT1	-0.0801882	0.601538	0.760598	0.57659	0.574489	0.070006	0.390008	0.138982	0.638433	-0.459089	0.525113	-0.468234	-0.276779	2.54815	1.2263	-0.167028	-1.5223	-1.2319	-1.00236	-1.17566	-1.66667	1
TRAF5	-0.897983	-0.848444	0.512793	0.608027	0.977569	0.0685145	-0.110288	-0.381848	-1.05456	-0.619348	2.14224	1.33477	1.39761	1.70165	-0.00448568	-0.757003	-0.68593	-0.594861	-0.819441	-0.980227	-0.988758	1
MIB1	2.0863	0.339155	0.995133	1.69488	-0.531711	-0.145505	-0.318054	-0.391407	-0.711428	-0.194905	1.76609	0.726477	0.946181	-0.711669	0.145124	-1.01466	-1.02241	-0.780935	-1.13162	-0.803396	-0.941637	4
RNF138	-0.549484	-0.734917	-0.480778	-0.287036	-0.627781	-0.613559	-0.567056	-0.594684	-0.682109	-0.579302	-0.455556	-0.520027	-0.572341	-0.650473	-0.572957	-0.0504832	1.9981	1.68414	1.46569	1.29957	2.09104	3
RNF186	-0.352851	-0.47195	-0.281597	-0.360236	-0.413567	-0.47195	-0.47195	-0.47195	-0.47195	-0.440523	-0.47195	-0.166228	-0.47195	2.29346	0.207437	3.15579	-0.451184	1.32602	-0.398162	-0.396611	-0.418093	1
PJA1	-0.719452	0.0124404	0.24219	1.03464	-0.103888	0.936818	0.847358	1.66577	1.94545	1.82571	-0.233703	-0.675981	-0.0787483	-1.00737	-1.11489	-0.12202	-1.01919	-0.713668	-0.757954	-1.06292	-0.900599	2
TRIM63	-0.0707802	-0.301151	-0.39351	-0.114525	-0.37342	-0.317388	-0.222193	-0.514835	-0.422049	-0.385406	3.86055	-0.205076	1.50681	0.656913	-0.227713	-0.276509	-0.345017	-0.478783	-0.202534	-0.562516	-0.610866	1
TRIM32	0.659803	1.02411	1.12236	1.32581	-0.639232	0.262527	0.304345	0.307252	0.13624	0.462445	0.505826	1.24812	0.689665	-0.516806	1.08999	-1.24887	-1.47101	-1.26921	-1.46981	-0.963474	-1.56009	4
RNF8	-0.791762	-0.631262	-0.602056	1.47774	1.31007	0.0186829	0.479709	0.662255	0.307319	0.0420278	-1.41553	-1.41148	-0.842223	-1.39109	-1.65725	1.36053	0.269207	0.703912	0.192619	1.32216	0.596425	3
MID2	-0.654939	-0.379226	0.43157	1.34777	-0.367742	0.289086	0.0833127	0.188472	0.432997	0.683445	0.791684	0.105955	2.83369	-0.0630148	0.809524	-0.906979	-1.1951	-1.08438	-1.0425	-1.06626	-1.23736	4
PIAS4	-0.339659	-0.230331	-0.340256	-0.407683	-0.231677	-0.447303	-0.355468	-0.361815	-0.330255	-0.446107	-1.00056	-0.875907	-0.761633	-0.870487	-0.881793	-0.189188	1.22565	0.999739	1.20255	2.53117	2.11099	3
RNF113A	-0.349832	0.354711	0.313982	0.580058	1.74377	0.641296	1.22801	1.48696	0.9984	0.0430211	-0.457802	-0.959728	1.27113	-0.270612	-0.158334	-0.365878	-1.08396	-1.46954	-0.528511	-1.54751	-1.46963	2
PDZRN3	0.457627	0.198186	0.779911	0.770806	0.218817	0.23765	-0.128997	-0.0810467	-0.362988	-0.441717	1.68172	1.09268	2.08284	0.650512	0.241723	-0.953328	-1.31157	-1.34539	-1.26096	-1.13713	-1.38935	4
NEURL1B	-0.660579	-0.580838	-0.569415	-0.288603	-0.0645725	0.997445	1.09458	0.979267	1.25501	1.76969	1.07242	1.2329	0.786082	0.0866173	-0.452084	-0.876981	-1.15011	-1.1502	-1.20031	-1.15371	-1.1266	2
LNX1	-0.592171	-0.361085	-0.589485	-0.486182	-0.838913	-0.841552	-0.860809	-0.863204	-0.800206	-0.849713	-0.721346	-0.203297	-0.315845	0.19192	0.833618	-0.423837	1.56385	2.00151	1.23989	0.803139	2.11372	3
RNF146	-0.212843	0.248731	0.82971	1.38471	-0.105907	1.07994	0.177251	0.47636	0.141977	0.491616	0.595269	0.0101447	1.58117	0.885751	0.422735	-1.24591	-1.43834	-1.11367	-2.20361	-0.854109	-1.15097	4
RC3H1	-0.0189574	-1.51668	1.06257	1.13836	-0.49405	-0.632346	0.293356	-0.791437	-1.56737	-0.492069	2.01085	1.45629	1.562	0.348093	0.343703	-0.726625	-0.939252	0.160519	-0.576565	0.145332	-0.765724	1
SHPRH	2.15057	0.231423	0.48611	0.834591	-0.653932	-0.339651	-0.357952	-0.387881	-0.385452	0.229152	1.37888	0.827249	1.26955	-0.259048	1.21739	-1.09118	-1.41468	-0.772998	-1.34571	-0.211349	-1.4051	4
MDM4	1.76661	-0.367773	1.24451	0.709849	0.573906	-0.12804	-0.0460138	-0.621314	-0.984083	-0.167159	2.11867	0.932697	1.33403	-0.164124	-0.413911	-1.00669	-0.98257	-0.849626	-0.859423	-1.01433	-1.07522	4
MUL1	-1.14753	0.738828	-0.0660602	0.273275	-0.175617	0.379979	0.442109	1.40192	1.20312	2.0662	-0.0232394	0.84188	-0.359743	-0.23521	1.22781	-0.80742	-1.33081	-1.31072	-1.35147	-0.690247	-1.07707	2
TRIM17	-0.335119	-0.277271	-0.496283	-0.600122	-0.617539	-0.645627	-0.659566	-0.657546	-0.649188	-0.647345	-0.600867	-0.535126	-0.594526	-0.494028	-0.46734	-0.26009	1.61999	1.48735	1.85279	1.28932	2.28814	3
RNF121	0.339581	1.10638	-0.0808998	-0.101228	-1.43791	-1.18926	-1.10157	-0.255146	-0.488616	0.0790622	0.996358	1.51787	1.64866	0.418688	1.40927	1.21664	-1.13675	-0.960402	-0.176071	-0.669829	-1.13482	1
DZIP3	0.0723087	-0.684527	-0.221652	-0.278224	-0.694758	-0.72431	-0.321105	-0.570773	-0.689501	-0.338313	-0.568354	-0.36905	-0.731889	-0.510509	0.0494729	-0.0173699	0.519696	1.76799	0.266698	3.51719	0.526982	3
NSMCE1	-0.862975	-0.590843	-0.790599	-0.715907	0.270431	-0.49805	0.090822	-0.13335	-0.171911	-0.478116	-1.0443	-0.975023	-0.644248	-0.510128	-0.67456	0.164423	2.3999	1.16571	1.96125	0.338992	1.69849	3
RNF34	-1.05193	-0.233129	-0.219881	-0.058928	-0.393888	-0.0399911	0.269454	0.180104	0.33724	0.288848	-0.763639	-1.6284	-1.53818	-0.732026	-0.689112	0.185728	0.0644627	1.60856	0.302269	2.57737	1.53506	3
PJA2	0.0636993	-0.031868	-0.114275	0.704224	-0.813809	0.023606	-0.202978	-0.0511549	-0.14559	0.210348	1.76342	0.491245	3.04976	-0.207948	0.758701	-0.894442	-1.15469	-0.708208	-1.18326	-0.465212	-1.09157	4
RFWD3	0.873687	0.709308	0.353305	0.279125	-0.864694	-0.244047	0.685747	0.0395538	0.550307	1.21891	-0.885137	-0.845225	-1.09951	-1.68955	-1.52304	-0.311345	-0.0927978	0.621944	-0.249935	2.64533	-0.171939	3
TOPORS	-0.641082	-0.25645	0.235135	0.54317	-1.41101	0.29916	0.077528	0.188858	1.09124	0.80968	1.30176	0.0424708	-0.00978459	-1.04186	-0.377219	-1.22034	-1.02433	0.544721	-1.52815	2.65212	-0.27562	4
RNF141	-0.288085	-0.499072	-0.636051	-0.493881	-0.720233	-0.652567	-0.595005	-0.604216	-0.733393	-0.575355	-0.504661	-0.427014	-0.621436	-0.509619	-0.298986	-0.0142713	1.61718	1.77852	1.32681	0.771811	2.67952	3
VPS41	0.884342	0.51676	0.658309	0.542108	-0.0643226	0.59058	0.558455	0.471022	0.0367126	0.905992	1.35608	1.40651	0.563015	-0.430244	0.32544	-0.735239	-1.56652	-1.34362	-1.60244	-1.52216	-1.55078	4
2022-03-09	-1.12531	-0.652098	-0.365424	0.0407813	1.47693	0.536217	1.13168	0.864853	0.591858	0.769444	-0.747937	-0.280842	-0.288495	1.50194	1.30976	0.956753	-0.747636	-1.46431	-0.711584	-1.34695	-1.44962	2
2022-03-05	1.2234	-0.0586575	1.44262	1.94507	0.432027	0.643154	0.263097	0.663728	-0.393358	-0.102192	1.04992	0.326381	0.366355	-0.1953	0.0160073	-1.06812	-1.28397	-1.081	-1.40476	-1.68454	-1.09987	4
PELI1	1.0716	0.615613	0.682273	1.50579	-0.648867	0.0421409	-0.498455	-0.458287	0.118804	0.082076	0.410707	0.304094	1.43903	0.282103	1.9202	-0.411492	-1.35994	-1.06765	-1.64172	-1.06419	-1.32384	4
PELI2	1.72852	0.238701	0.204021	0.443929	-1.22082	-0.787684	-1.28037	-1.30163	-1.12423	-0.778276	0.126824	-0.0771704	1.95722	0.461171	2.01707	0.69131	-0.31581	-0.274121	-0.359401	0.286641	-0.63589	1
PML	-0.231466	0.269085	0.370273	0.156724	1.07479	0.453283	0.277275	0.364032	0.182416	0.0777374	0.386765	1.04177	1.69673	1.2734	0.825038	-0.915411	-1.38982	-1.60868	-1.1279	-1.50508	-1.67096	4
TRIM65	-0.470892	0.180195	0.111887	0.344932	1.78667	0.801533	1.15895	0.971572	0.360577	0.93725	0.238696	0.507304	0.711695	0.357119	0.200266	-0.880297	-1.43728	-1.52934	-1.38641	-1.48038	-1.48404	2
BRCA1	0.894778	0.0576789	0.408731	1.11141	-0.473636	-0.352533	0.366396	-0.109086	0.188294	0.396549	0.11386	-0.0519901	-0.996814	-1.62032	-1.53253	-0.789768	-0.478082	0.664998	-0.658848	3.05863	-0.197712	3
CBLC	-0.0295218	-0.113307	-0.190744	-0.218988	-0.29089	-0.79209	-0.923126	-0.918489	-0.380703	-0.702019	-0.308695	2.17283	-0.0987437	1.73677	2.8425	-0.449255	-0.131724	-0.620815	0.0217891	-0.0321484	-0.572625	1
TRIM43	-0.624356	-0.460992	-0.624356	-0.624356	-0.624356	-0.624356	-0.624356	-0.231802	-0.624356	-0.496584	-0.624356	-0.624356	-0.256141	-0.624356	-0.624356	1.5638	0.721587	0.275101	1.28141	2.71134	1.7602	3
TRIM38	-0.12851	0.0469434	-0.19296	0.0269272	-0.2607	-0.185958	-0.0411296	-0.294943	-0.0839697	-0.008626	1.1752	0.647055	2.24981	1.80333	1.5523	-0.381334	-1.18417	-1.14772	-1.00738	-1.25226	-1.33191	1
PEX2	0.843019	0.336067	0.576858	1.01936	0.452789	0.107423	0.136334	0.0662472	0.0061582	0.0807106	0.854034	0.453732	1.14082	1.04346	1.00258	-0.0101862	-1.62269	-1.58513	-1.4343	-1.81613	-1.65116	4
MYLIP	-0.757814	-0.276288	0.490814	0.534282	-0.322181	-0.532578	-0.894154	-0.709579	-0.963534	-0.650175	0.795185	1.05454	0.81462	1.17814	3.05709	-0.531031	-0.891548	-0.195552	-1.15358	0.287072	-0.333733	1
SIAH1	-1.02362	-0.232691	2.24371	1.73447	0.241478	1.03608	-0.0624028	-0.0773271	0.30064	0.00248642	1.10076	-0.456165	-0.118703	-1.10505	-0.642961	-1.79479	-0.609182	0.571208	-1.55416	-0.023218	0.46944	4
TRIM13	-0.551948	-0.659854	-0.405667	-0.358266	-0.44084	-0.434077	-0.2734	-0.477745	-0.721962	-0.664704	-0.472927	-0.430218	-0.831243	-0.680072	-0.639618	-0.247308	1.65088	2.25678	1.21592	0.884496	2.28177	3
TRIM4	-0.510272	-0.1398	-0.127057	0.22247	-1.0053	0.55693	0.613619	0.330945	0.476232	0.78257	0.765006	0.191757	0.967267	0.689587	2.55104	-0.732187	-1.48698	-0.97164	-1.79318	-0.139559	-1.24145	1
2022-03-04	0.0538762	0.669692	-0.197708	0.55884	0.166007	0.241345	-0.615427	-0.679809	-0.803669	-0.774463	-0.376813	0.69308	-0.748132	0.445502	3.75902	-0.749317	-0.506612	-0.561871	0.136099	-0.120359	-0.58928	1
RNF7	-0.949531	-0.436439	-0.363414	-0.247063	1.74783	0.832908	2.2642	1.47732	0.889056	-0.311987	-1.09912	-1.53232	-0.266791	-0.642634	-1.29098	0.263661	0.678902	-0.431802	-0.363717	-0.416908	0.198827	2
RNF220	-0.0262755	0.123623	-1.17424	-1.27454	-0.391216	-0.309439	-0.187377	0.0621893	0.182282	0.862277	-1.74017	-1.58034	-0.54378	0.528231	0.153969	0.259588	1.59227	0.37658	2.57461	-0.123577	0.635336	3
2022-03-06	1.5589	0.326272	1.44106	1.20634	0.048731	0.17712	-0.0190188	-0.191746	-0.800817	-0.147077	1.34943	0.506839	1.59009	-0.30557	0.289752	-1.05316	-1.31167	-1.11339	-1.28532	-0.884678	-1.38207	4
RNF6	-0.614862	-0.487881	-0.381625	-0.210876	-0.787267	-0.361667	-0.255195	-0.300365	-0.0799419	-0.0358971	-0.224715	-0.264133	-0.545044	-0.654624	-0.149172	-0.427669	0.174736	1.15338	-0.0182087	3.94913	0.521895	3
RNF41	0.10473	1.88406	-0.310307	-0.0250565	-1.47395	-0.309089	-0.411123	-0.315977	0.819492	0.338424	0.191588	0.0451831	1.60949	-0.477985	2.5142	-1.28645	-0.904595	-0.488414	-0.957035	-0.451196	-0.0959893	1
TRIM24	0.745837	0.156841	1.18885	1.2688	0.184642	0.397015	1.0957	0.404915	-0.273907	-0.0827042	-0.424922	-1.1185	-1.03876	-1.70879	-1.58554	-1.46805	-0.526762	0.915897	-0.238964	1.84856	0.259846	3
TRIM36	-0.572272	-0.570607	-0.557292	-0.565198	-0.571059	-0.567426	-0.566267	-0.567011	-0.563476	-0.558378	-0.555037	-0.548218	-0.545215	-0.576026	-0.579152	-0.095827	1.69248	1.95767	1.28962	1.41721	2.20148	3
NHLRC1	-1.4715	-0.0995659	0.927582	0.458525	1.22997	-0.368396	1.66991	0.833546	-0.231257	0.565175	0.655964	-0.131781	-1.33151	0.401242	-0.499916	1.91631	-0.528264	-0.851495	-0.396925	-1.30596	-1.44166	2
RNF133	-0.543775	-0.544223	-0.545353	-0.545458	-0.546264	-0.546566	-0.543159	-0.545943	-0.546566	-0.545431	-0.541967	-0.546566	-0.543058	-0.542834	-0.545342	-0.175336	1.54211	2.36808	1.26752	0.914552	2.25559	3
SH3RF1	-0.393314	-0.123	0.679165	2.85163	0.270288	1.0321	0.591113	0.767196	0.571006	0.94128	-0.367622	-0.287693	0.27579	-0.381328	-0.00742641	-0.416165	-1.30055	-0.996854	-1.27744	-1.02549	-1.40267	2
HLTF	-0.32409	-0.80274	0.179775	1.5152	-0.237847	0.656519	1.22434	0.706205	1.45085	2.33345	-0.33198	-0.798982	-0.18173	-1.29101	-0.978026	0.479553	-0.994204	-0.303621	-1.10371	-0.255451	-0.9425	2
MSL2	1.26409	0.432893	0.560271	1.23106	-0.509303	0.406204	0.7539	0.29189	-0.294183	0.766194	1.43431	0.188255	0.897344	-1.03819	0.676087	-1.2148	-1.47632	-1.08363	-1.66529	-0.00892813	-1.61186	4
TRIM74	-1.12813	-1.36054	-1.18735	-0.486154	1.09169	0.0119243	0.40943	0.688619	0.692593	1.34352	-1.28183	-0.995177	-1.01557	-0.263913	-1.0553	-0.368393	1.07664	0.310397	0.687103	0.971169	1.85928	3
NSMCE2	0.151635	1.06361	0.984758	1.17535	1.6145	0.618687	0.892321	0.926869	-0.108594	-0.765314	-0.838619	-1.94527	1.12773	-0.288555	-1.46935	-0.399606	-0.45403	-0.999065	0.473194	-0.641562	-1.11869	2
PPARG	-0.0774965	0.144464	-0.254057	-0.941481	-1.26676	-0.970123	-0.377425	-0.894984	-0.154045	-0.333433	-0.232415	-1.09934	2.98081	0.201404	-1.14237	0.833003	0.325677	0.588731	0.540433	1.38002	0.749392	3
ZNRF1	0.560852	0.794531	0.13982	0.693873	1.53539	0.680064	1.4081	0.697423	0.545481	0.630967	-1.1381	-1.5761	-1.0921	-1.6271	-2.1141	-0.206897	0.0270646	-0.323049	-0.190614	0.0112219	0.543279	2
TRIM46	1.76255	2.23483	1.71118	0.914507	1.06769	-0.0993959	-0.844038	-0.798598	-0.887151	-0.90808	-0.384476	-0.621341	-0.233903	-0.818487	-0.993306	-0.753071	-0.135504	-0.00145562	-0.615965	-0.402628	0.806639	4
ZMIZ1	1.40786	1.85956	1.51521	1.52163	0.248115	0.46909	0.0021893	-0.143928	0.0192711	0.17382	0.168622	0.190295	0.388053	-0.430926	0.0420194	-1.20712	-1.24937	-1.27049	-1.25228	-1.16429	-1.28732	4
TRIM50	-0.915537	-0.922799	-0.829345	-0.463303	0.480812	0.0764674	0.629645	0.346941	2.0132	2.96834	-0.929367	-0.899574	0.170729	-0.878	-0.866276	-0.341815	0.00249112	-0.0179189	-0.288072	0.602133	0.061246	2
TRIM62	1.74336	2.24871	1.10306	0.665143	0.734266	0.493518	0.697619	0.0314838	0.237996	0.699284	-0.216071	-0.1862	-0.46723	-0.920043	-0.410267	-0.924438	-1.23143	-1.233	-1.19558	-0.785354	-1.08484	2
RLIM	1.03099	0.262363	0.918845	1.68607	-0.241573	0.315601	0.266098	0.253871	0.0786075	0.328416	1.34224	0.368384	1.53474	-0.640834	0.174192	-0.893199	-1.39928	-1.23357	-1.38158	-1.29489	-1.47551	4
RNF181	-1.05025	0.154396	-0.830923	-0.973179	0.48642	-0.442872	0.299538	0.288936	-0.276172	-0.668266	-1.26006	-1.26228	-0.402403	-0.00485357	-0.754579	0.0103151	1.82819	0.576263	2.27053	0.186466	1.82479	3
2022-03-11	-0.56254	-0.571672	-0.557399	-0.599114	-0.566354	-0.555605	-0.555315	-0.568083	-0.541135	-0.457901	-0.641036	-0.643781	-0.553554	-0.645113	-0.646269	0.325928	1.91034	1.6292	1.25632	1.18272	2.36038	3
RNF4	-0.288194	0.721297	-0.229582	0.305258	-0.533642	0.294986	0.337139	1.06674	1.46878	2.07602	-0.374481	-0.523114	-0.236784	-0.339495	-0.608851	-0.376476	-1.573	-0.739794	-1.44926	1.99089	-0.988422	2
TRAIP	0.814622	1.34669	0.200994	0.606505	1.67377	-0.121683	0.139509	0.094109	-0.22215	-0.062143	-1.11599	-1.23325	-1.2845	-1.57843	-2.01548	-0.361506	0.630988	0.246005	0.0901365	1.48469	0.66711	3
ZSWIM2	-0.528265	-0.529696	-0.533846	-0.528611	-0.529585	-0.531351	-0.529321	-0.531353	-0.527913	-0.516923	-0.529725	-0.528115	-0.515138	-0.520766	-0.528948	-0.202544	0.822926	2.71929	0.890917	2.11783	1.56113	3
RNF25	-1.43983	-0.207034	-0.507739	-0.678292	1.06703	-0.120738	0.638559	0.488487	-0.037153	-0.0285778	-1.57759	-0.905369	-1.41598	-0.539417	-0.985717	0.879339	1.02434	0.304584	2.00364	1.64438	0.393065	3
DTX3L	-1.20896	-0.843177	0.317717	-0.273396	-0.461249	0.264906	0.351755	0.20726	-0.185092	0.411863	1.82782	1.4449	0.820838	0.604813	2.30461	-0.874905	-0.914813	-0.902405	-0.909048	-0.925761	-1.05768	1
ZMIZ2	-0.279448	-0.39296	0.67587	0.49138	2.06639	-0.0356532	-0.40597	-0.811708	-0.877738	0.021973	-1.49622	-0.30967	1.36222	1.38795	0.159817	-1.93466	-0.673908	-0.586899	-0.304562	1.49046	0.45335	1
RNF135	-0.665424	0.0302543	0.548071	0.320841	1.80275	0.739638	1.06347	0.847814	0.471864	0.548464	0.817892	0.471657	0.474682	0.629574	-0.396991	-0.242638	-1.29555	-1.52355	-1.33488	-1.66893	-1.639	2
TRIM9	0.286267	2.66726	0.788723	0.702507	-0.613488	-0.302522	-0.888861	-0.744895	-1.0282	-0.780086	0.978801	-0.749641	-0.41399	0.500882	2.20363	-0.207676	-0.576216	-0.462633	-0.806763	-0.180824	-0.372271	1
RNF123	-0.335827	1.46858	0.201107	-0.00486462	-0.130033	0.0539445	-0.0384554	-0.0936559	0.702129	1.18339	-1.83699	-0.972327	-0.25341	-1.77048	-0.868503	-0.8933	0.0238346	0.779165	0.279569	2.45084	0.0552952	3
RNF185	0.337955	1.22975	0.0717217	-0.0769264	-0.440732	-0.193072	0.0300584	0.0397958	0.292937	0.757299	0.947463	0.458988	1.62307	0.752464	1.71023	-0.596699	-1.49476	-1.45635	-1.15028	-1.13883	-1.70409	4
RNF10	-0.991398	-0.29778	-0.862914	-0.441413	-0.0381359	0.0377669	0.527891	0.434835	1.10082	0.609243	-0.988336	-1.18929	0.210479	-1.34242	-1.05487	-0.320324	0.228046	0.654888	-0.221334	3.01471	0.92954	3
RAG1	0.589373	1.05114	0.659982	2.39811	-1.03211	-0.53031	0.243181	-0.663515	-0.279578	0.395864	0.378076	-0.666335	-0.884804	-0.407657	2.46631	-0.356897	-0.940842	-0.469703	-0.432337	-0.547222	-0.970713	4
TRIM68	-0.567331	0.691845	0.718946	0.804143	0.152246	0.600673	0.699722	0.814125	1.16048	1.93088	0.584627	0.125676	-0.242717	0.0154058	-0.928604	-1.04042	-1.68181	-1.25122	-1.84695	0.331623	-1.07135	2
RNF40	0.188734	1.07671	0.337614	0.182899	-0.36184	-0.333071	-0.1797	-0.0205205	0.406241	0.211426	-1.27445	-0.979581	-0.618299	-1.352	-0.489158	-1.23524	-0.0737797	0.810346	-0.271159	3.20786	0.766961	3
RCHY1	1.11917	-0.244256	1.2151	1.70966	-0.128795	0.493868	-0.67862	0.145931	-1.10631	-0.083843	1.66439	0.309409	1.48369	-0.12253	0.449866	-0.785334	-1.16942	-0.689704	-1.49879	-1.31894	-0.764535	4
DTX2	-0.741613	-0.604654	-0.710755	-0.658411	-0.122478	-0.549462	-0.468923	-0.449964	-0.434366	-0.478335	-1.06192	-0.694332	-0.723008	-0.665866	-0.58759	1.66933	1.45634	0.804279	1.52852	1.94124	1.55197	3
ZNF645	-0.561239	-0.559672	-0.561239	-0.561239	-0.560116	-0.561239	-0.557121	-0.559356	-0.561239	-0.561239	-0.561239	-0.561239	-0.557706	-0.561239	-0.561239	-0.284435	1.54036	1.87946	1.92066	1.70342	1.6469	3
LRSAM1	0.113157	-0.0284715	0.343436	0.162022	1.3344	1.16666	0.754521	1.19312	0.797831	0.921842	0.0628077	0.540363	1.1318	-0.121351	-0.134385	-1.26874	-1.42762	-1.52861	-1.55192	-0.921564	-1.5393	2
ZNRF2	-0.664605	-0.662215	-0.692397	-0.536687	-0.699005	-0.632841	-0.558006	-0.589043	-0.482763	-0.53022	-0.531868	-0.474142	-0.593977	-0.550205	-0.226488	0.11156	1.3009	1.71424	1.41712	2.60922	1.27143	3
TRIM72	-0.578273	-0.578273	-0.313327	-0.255147	-0.551901	-0.274416	0.148283	0.905017	0.672975	1.36482	3.68505	-0.578273	-0.272771	-0.578273	-0.471618	-0.480342	-0.307983	-0.414163	-0.502979	-0.0401353	-0.578273	4
PELI3	-0.963552	-0.584689	-0.863007	-0.978173	-0.683321	-0.788272	-0.890449	-0.333351	-0.375347	-0.478507	-0.960365	-0.0352984	0.0396963	1.23652	2.1509	-0.598379	0.759193	0.42175	1.77861	0.363461	1.78257	3
IRF2BP1	-0.761974	0.126782	0.593506	0.425746	1.59204	0.790192	1.22716	1.49018	1.65765	0.585147	-1.18884	-0.594722	-0.0633045	-0.473775	0.683464	-0.826301	-1.00979	-1.33407	-0.860465	-0.817299	-1.24131	2
TRIM8	0.228521	0.289734	0.422529	1.05045	1.10647	0.703031	1.34908	0.622211	0.834756	0.584773	-0.851974	-0.349246	0.424656	0.408163	1.07747	-0.544914	-1.45931	-1.52179	-1.28148	-1.33046	-1.76267	2
SH3RF3	-1.43806	0.0917817	0.492795	-0.554392	-1.1513	-0.722743	-1.05483	-0.772964	-0.797982	-0.509679	0.412982	1.01021	1.64936	0.735716	2.56583	0.384375	0.219046	-0.607854	-0.388236	0.949968	-0.514021	1
RNF139	-0.905374	-1.03969	-0.572452	-0.312256	-0.702094	-0.313392	-0.109644	-0.158348	-0.651375	-0.529051	-0.435546	-0.562821	-0.515728	-0.857567	-0.489247	0.219826	1.41108	2.1408	0.912044	0.988161	2.48268	3
RNF113B	-0.569006	-0.569006	-0.569006	-0.568563	-0.568368	-0.569006	-0.567378	-0.567378	-0.567069	-0.565023	-0.569006	-0.569006	-0.568242	-0.568664	-0.569006	-0.0566943	1.63373	1.48786	1.60284	1.56265	2.29334	3
RNFT1	-0.604316	-0.691074	-0.527184	-0.511143	-0.541025	-0.400929	-0.439926	-0.409728	-0.501466	-0.449499	-0.532461	-0.431874	-0.659629	-0.613184	-0.623849	0.0289043	0.826527	1.81177	0.779976	2.96057	1.52954	3
TRIM25	-1.48772	-1.29937	-0.108732	0.0796404	0.21849	0.508413	1.03117	0.801431	0.94316	1.79634	0.524812	1.17819	0.62263	-0.172169	-0.36202	1.16248	-0.826469	-1.11135	-0.660553	-1.47387	-1.36451	2
RNF187	-0.455107	0.737623	-0.421296	-0.254866	0.668391	0.236504	1.15178	1.3662	2.05272	1.40509	-1.18981	-0.590307	0.28768	0.0375556	0.710011	-0.222534	-0.787343	-1.49455	-0.606584	-1.17834	-1.45283	2
RC3H2	1.70178	0.574801	0.808957	2.16945	-0.675449	-0.0720778	0.0966594	-0.0874837	-0.603761	0.169958	1.33205	0.482328	0.837476	-0.871669	0.392506	-0.81858	-1.34229	-0.875472	-1.259	-0.685133	-1.27505	4
CNOT4	-0.70553	-0.368672	0.146496	0.307711	-0.901614	-0.205095	0.350821	-0.338557	-0.18997	0.130053	0.299572	-0.173878	-0.0306247	-0.908518	-0.256186	-0.427472	-0.508833	0.413038	-0.0368736	4.01344	-0.609307	3
TRIM56	0.0300845	-0.067775	-0.150952	0.302524	-1.05586	-0.0654902	0.0482396	-0.253102	0.0466361	0.648249	0.484605	1.69586	0.807368	0.758408	2.80001	-0.862363	-1.02366	-0.991469	-1.05499	-0.978945	-1.11737	1
RFFL	-0.720568	-0.111604	-0.670632	-0.217125	-1.1396	-0.446098	-0.880525	-0.610313	-0.52045	-0.638478	-0.597604	-0.411661	-0.0758746	0.366695	-0.0606569	-0.716248	0.684784	1.94644	0.415282	2.61152	1.79273	3
TRIM41	-0.254793	-0.00675476	-0.299896	-0.555233	-0.0853991	-0.698364	-0.475393	-0.537695	-0.753761	0.138472	-1.23151	-0.917558	-0.209138	-0.82609	-1.08544	0.0946128	0.794456	1.15479	1.41848	2.54848	1.78774	3
TRIM35	-0.512845	-0.0398313	-0.141745	-0.0784498	-1.40013	-0.209695	0.965375	0.0534518	0.576329	1.47428	-0.352224	0.658705	-0.404689	-0.483261	1.71386	1.93312	-1.40359	-0.962061	0.513893	-0.0366941	-1.8638	1
UBR2	0.864172	-0.222399	0.656458	0.953633	0.0193425	0.0601154	0.41604	0.0215712	0.0322674	0.629738	1.717	0.94504	1.01025	-0.0349353	1.08868	-1.09033	-1.55889	-1.31303	-1.37766	-1.28374	-1.53333	4
UBR1	1.21156	-0.1746	0.55227	1.32921	-1.29206	0.180068	-0.130476	-0.3662	-0.911941	0.581737	1.97127	0.334787	1.3179	-0.54142	0.457641	-1.4831	-1.13623	-0.0425341	-1.58111	0.616196	-0.892965	4
TRIM28	0.909493	1.47426	0.373103	0.563265	1.46007	0.409966	0.689169	0.884445	0.800942	0.638779	-1.36841	-0.817961	-0.378796	-1.82663	-1.42135	-1.25047	-0.586142	-0.59082	-0.954546	0.838774	0.152862	2
TRIM33	0.7106	-0.431211	0.964298	1.68294	-1.28256	-0.585829	-0.899466	-0.851646	-1.71666	-0.452283	1.07307	0.0303836	-0.100338	-1.08247	-0.0261233	-1.3389	0.207023	1.29251	0.482264	1.38352	0.940892	3
PHRF1	0.307158	0.391795	1.19018	1.01201	1.26088	0.322426	0.170778	0.41901	0.704814	0.336328	-1.44509	-0.489464	1.19761	-1.2986	-0.218001	-1.25949	-1.06835	-1.10756	-1.14252	1.7348	-1.01872	2
UBOX5	0.043826	1.0321	0.506022	1.05507	1.55786	1.18867	0.611416	0.986979	0.673875	0.46009	-1.17965	-0.58602	-0.681128	-1.29106	-0.514954	-1.29296	-0.934333	-0.934156	-1.3972	1.33965	-0.644096	2
RFWD2	-0.141058	-0.239448	0.624631	0.412199	1.06123	0.233357	1.49738	1.10278	0.452417	-0.485211	-0.41564	-1.35	-1.19527	-1.88151	-1.96184	-0.293808	-0.0518033	0.906723	-0.0226024	1.59218	0.155303	2
TRAF7	1.16686	1.38827	0.605701	0.616975	0.655941	0.694681	0.609168	0.787811	1.04686	0.979431	-0.739807	-0.35145	1.13586	-0.76593	-0.658287	-0.963298	-1.29966	-1.41915	-1.45414	-0.697794	-1.33803	2
AMFR	-1.2786	-0.960963	-0.944153	-0.47042	-0.966933	-0.233708	-0.182219	0.0983521	0.18903	-0.0421909	-0.821353	-0.138186	-0.600879	-0.709186	0.0705313	0.141621	0.752667	1.51838	0.0992951	2.85757	1.62134	3
CBLB	0.673706	0.552973	1.4242	2.57777	0.943281	0.685846	0.229277	0.111231	-0.227915	0.141524	0.636808	-0.530745	0.665882	-0.958031	-1.02622	-0.666403	-1.18205	-0.972101	-1.11301	-0.909764	-1.05626	4
BIRC3	-0.904171	-0.967439	-0.865378	-0.693828	-0.841941	-0.57592	-0.686495	-0.623638	-0.686519	-0.732162	-0.274978	-0.0574465	0.554806	2.68648	2.15685	0.873099	0.13719	0.445474	0.920702	-0.0212352	0.156545	1
CBL	0.903647	-0.0253317	-0.343079	0.683668	-1.2168	-0.309912	-0.0700452	-0.223304	0.601637	1.20705	-0.0663942	-0.564698	0.756029	-1.66558	-1.38031	-0.875493	-0.169738	0.524863	-0.564694	2.86	-0.0615183	3
XIAP	0.502182	-0.142616	0.404073	1.34951	-0.411361	0.0930533	0.175328	-0.0840238	0.0312384	0.358972	1.9064	1.52656	0.966779	-0.20453	0.984566	-0.850489	-1.31051	-1.24878	-1.41718	-1.20953	-1.41963	4
RNF125	-1.04431	-1.01562	-0.265986	-0.244185	-1.01853	-0.754851	-0.446554	-0.966291	-0.336742	-0.550334	2.53807	1.30655	0.10621	1.43443	1.70379	-0.948103	0.118509	0.159379	0.636753	-0.350237	-0.0619367	1
RNF111	1.44031	0.873727	0.745051	1.73359	-1.23887	0.229502	-0.00710342	0.164216	-0.32414	0.664341	1.15376	0.376297	0.957607	-0.646172	0.500698	-1.4917	-1.4061	-0.799718	-1.36306	-0.300136	-1.2621	4
RAD18	2.31655	0.583954	0.850368	1.88118	0.795739	0.234014	0.47508	0.137078	0.225141	0.280119	0.380721	-0.367357	-0.16337	-1.03982	-1.48109	-1.06188	-1.19836	-0.694652	-1.1295	0.00834221	-1.03225	4
RNF126	-0.441031	-0.576533	-0.388663	-0.390947	0.436373	-0.19907	-0.240211	-0.144107	-0.194043	-0.547845	-1.19986	-0.994422	-0.350366	-0.703131	-0.750954	-0.182689	1.14484	0.223697	0.407033	2.98736	2.10457	3
UHRF2	0.919955	0.294894	0.709542	1.56086	-0.069858	0.596312	0.4592	0.293022	-0.114576	0.313233	1.04457	0.55423	1.41397	0.0968512	0.273303	-1.44146	-1.55009	-1.14563	-1.74132	-1.16805	-1.29895	4
RBBP6	0.158844	-0.406072	2.16349	0.935839	-0.444062	-0.247708	-0.153497	-0.727314	-0.85902	-0.0463184	0.79868	0.429914	-0.674624	-0.805258	-0.769115	-1.02025	-0.820049	0.99041	-0.829695	2.59417	-0.268363	3
PCGF1	-2.2839	0.536253	-0.609415	-0.99664	0.537947	-0.748161	-0.546947	-0.074959	-0.079993	-0.769521	-0.953263	-1.03486	0.345956	2.00097	0.156329	0.0594684	1.40415	0.305212	1.54765	0.423775	0.779943	3
RNF2	1.34516	1.03834	1.08552	1.69195	-0.418453	0.586472	0.573522	0.710789	1.03924	0.607762	0.492324	-0.477613	0.276932	-1.32307	-0.902334	-0.672752	-1.2262	-0.97516	-1.22871	-0.746109	-1.47761	4
NOSIP	-0.726644	-0.497727	-0.556436	-0.668773	-0.0717631	-0.39917	-0.251584	-0.24143	-0.434954	-0.538458	-0.952977	-0.714591	-0.603528	-0.552385	-0.724513	-0.181404	1.85792	0.972898	1.20486	1.37693	2.70374	3
UBE4B	1.60943	1.46561	0.715245	1.06443	-0.134989	0.39028	0.568665	0.485386	0.546946	0.875203	0.480829	0.39016	0.513701	-0.807346	-0.386423	-0.987938	-1.44105	-1.39742	-1.31006	-1.03239	-1.60827	4
TRAF3IP2	-0.673133	-0.348549	0.141335	0.533035	-0.0442308	-0.0357865	-0.114514	0.0144683	0.220215	0.233258	-0.0554708	1.0813	0.342423	2.56073	2.19981	-0.619346	-1.08546	-1.10064	-0.985357	-1.0664	-1.19769	1
PPIL2	-0.44639	1.3523	1.16073	0.0105549	2.35045	0.586758	0.539111	0.537983	0.469523	1.29707	-1.06756	0.385409	-0.963919	-0.242404	-0.649238	-1.11325	-1.37102	-1.25854	-0.688033	-0.484587	-0.404954	2
UBE4A	0.535786	-0.164784	1.00511	1.20667	0.0175872	0.43937	1.01485	0.245615	-0.704535	0.357548	1.9329	0.847271	0.286216	-0.51238	-0.462877	-1.08419	-1.41444	-0.477689	-2.03528	0.536959	-1.56971	4
STUB1	-1.00996	-0.0579153	-0.565034	-0.578568	2.11968	0.378011	1.11333	1.49861	0.527919	0.166739	-1.79304	-0.94099	-0.541841	0.697005	0.742221	1.03359	-0.0587999	-1.50481	0.23747	-0.746196	-0.717408	2
PRPF19	0.820348	2.02176	0.804792	0.600672	0.572037	0.388923	0.787715	1.06719	1.03683	0.884346	-0.669108	-0.291965	-0.147078	-0.508844	-0.152817	-0.536094	-1.27172	-1.49237	-1.22663	-1.18571	-1.50228	2
CDC26	-1.05795	-0.257896	-0.125633	-0.741481	-0.364489	-0.571772	-0.624186	0.445132	0.295468	-0.530167	0.0256263	-0.707596	3.58271	1.30712	-0.130177	-0.144776	0.00694668	0.212858	0.72948	-1.03615	-0.313067	1
ANAPC7	-0.559247	-0.226065	0.383222	0.173357	2.17762	0.569047	1.70589	0.91878	0.747251	0.321216	-0.798643	-1.61565	-1.31389	-1.08921	-1.74697	-0.258231	0.272784	-0.0654017	-0.368031	0.690988	0.0811864	2
ANAPC13	0.125068	0.372349	0.4474	0.138363	1.00313	1.08051	1.27508	1.25462	0.850051	0.374498	1.08192	-0.110181	0.63864	-0.159848	-0.595376	-0.364611	-1.20833	-1.5666	-1.19408	-1.82245	-1.62016	2
ANAPC11	-0.656551	-0.533436	-0.670025	-0.73473	0.600046	-0.00936114	0.155898	0.146806	-0.368211	-0.664534	-1.31811	-0.89038	-0.308819	-0.534254	-0.843611	0.403273	1.74293	0.387001	0.776448	0.206063	3.11356	3
ANAPC1	2.54164	1.0582	0.692575	1.18428	-0.669941	-0.101775	0.0125715	0.163335	0.0641506	0.781378	0.585432	-0.0671965	0.770031	-0.976749	-0.0914459	-1.1915	-1.34529	-1.0076	-0.887145	0.0657879	-1.58073	4
CDC16	-0.649759	-0.950483	0.814343	0.0536883	2.6497	0.719939	1.87666	0.864772	-0.52095	-0.454011	0.480919	0.0136562	-0.299312	0.584976	-0.49634	-0.111339	-0.375064	-1.30297	-0.702133	-0.929793	-1.2665	2
CDC23	0.850121	0.90648	1.18767	1.02656	-0.0106828	0.770777	1.2261	0.905024	0.749413	0.660257	0.747407	0.0762357	-0.0118293	-0.564712	-0.583855	-0.864775	-1.53322	-1.36101	-1.50876	-1.1487	-1.51852	4
ANAPC5	-0.160358	-0.0727993	0.369182	0.0975267	0.885024	0.684929	0.558051	0.513986	0.0915723	0.643326	1.384	0.691699	1.59701	0.666453	0.109103	-0.344826	-1.56423	-1.55798	-1.29036	-1.47025	-1.83107	4
CDC27	1.20029	-0.0506558	0.999501	2.0843	-0.0944611	0.280711	0.547103	0.331153	-0.404479	0.126937	1.4043	-0.135311	0.940753	-1.16597	-0.730347	-1.1232	-1.51077	-0.694654	-1.26087	0.596173	-1.3405	4
ANAPC10	-1.20594	-0.412513	-0.484602	-0.415445	-0.893604	-0.467894	-0.582785	-0.647464	-0.0350388	-0.727417	-0.444246	-0.435226	0.678433	0.136645	-1.19701	-0.421352	0.835955	1.67136	1.62982	2.48192	0.936396	3
ANAPC4	-0.304443	-0.662371	-0.0579719	0.281687	0.925129	0.170553	0.602444	0.00816708	-0.50278	-0.229146	0.478329	0.406501	0.0790827	2.69419	1.97999	-0.434871	-0.953667	-1.13083	-0.831142	-1.33966	-1.17918	1
CDC20	0.5858	0.86081	-0.176362	0.2297	0.014013	-0.635192	-0.526741	-0.430866	-0.354618	-0.514813	-0.796962	-0.709993	-0.731595	-1.57459	-1.58858	-0.484536	0.956766	1.17156	0.774912	1.81356	2.11774	3
FZR1	-0.469514	0.209767	-0.435413	-0.456653	-0.0872681	-0.448793	-0.497321	-0.0245882	0.308061	0.0235154	-1.86322	-0.307148	-0.177043	-1.05756	-0.257675	-1.08516	1.14398	0.606078	0.159214	2.3503	2.36644	3
GAN	2.48893	-0.514541	0.358925	0.724022	-0.579877	-0.418591	-0.787932	-0.873375	-0.890258	-0.599499	1.99033	0.90092	1.5866	-0.456946	-0.54971	-0.317415	-0.347809	-0.455322	-0.945238	0.421093	-0.734307	4
BTBD9	0.199485	0.703735	-0.0514074	1.57098	-0.327127	1.19256	0.435909	0.901243	0.788644	1.47361	-0.441747	-0.354986	0.649352	-1.48438	0.999356	-1.65487	-1.41918	-0.604407	-0.883054	-0.403904	-1.28981	2
KBTBD13	-0.701378	-0.678647	-0.790434	-0.743704	-0.682572	-0.811399	-0.284443	-0.261468	-0.0707536	0.0966666	-0.891978	-0.631039	-0.625795	-0.796524	-0.891978	1.30448	1.24465	1.02346	1.50911	2.16242	1.52133	3
SPOP	-0.0101356	0.661059	0.434904	0.804756	0.407809	0.952278	0.485606	0.906085	0.165401	0.486445	0.904004	-0.010565	0.390525	1.25819	0.808711	-0.831963	-1.57259	-1.48643	-1.20762	-1.7312	-1.81527	4
KLHL42	0.188553	-0.154813	0.994638	2.46978	0.144899	0.328481	0.76178	0.222193	0.0794183	0.990444	1.06106	0.345975	-0.14628	-0.960261	-0.527095	0.563274	-1.2135	-1.06167	-1.2034	-1.20067	-1.6828	4
KBTBD7	-0.20493	-0.304122	0.563492	1.57595	-0.0205762	0.646845	0.848399	0.534679	0.081811	0.347985	2.32781	1.11275	0.369119	-1.07649	-0.0990791	-0.991207	-1.11939	-1.00519	-1.2553	-1.23035	-1.10219	4
RCBTB1	1.27673	0.503703	0.946133	0.975639	-0.567184	0.823502	1.40052	0.686014	0.363641	0.950281	0.972409	0.115393	0.161905	-0.384587	-0.351941	-0.905564	-1.36092	-1.32439	-1.40068	-1.37655	-1.50405	4
KLHL21	-0.827316	-0.478603	-0.542373	-0.232515	-0.253264	0.456259	1.38171	0.929205	1.47797	1.92895	-0.31398	0.202205	1.50758	-0.1883	0.620469	-0.666153	-1.27966	-1.041	-1.60233	0.0267265	-1.10558	2
KLHL12	-0.589184	-0.256466	-0.722019	-0.367302	-0.905695	-0.422318	0.354241	0.0566109	0.5522	0.647334	-1.10246	-1.16786	-0.74598	-1.25831	-1.11459	0.806691	0.871823	1.87623	0.115707	2.18099	1.19036	3
KLHL9	0.644092	0.426471	0.636394	1.35477	-0.454379	0.546296	0.668951	0.411652	0.117122	0.6789	1.71531	0.88399	0.519641	-0.542175	0.476955	-1.0452	-1.45439	-1.3413	-1.53445	-1.25068	-1.45796	4
KLHL7	0.917241	0.0919043	0.142164	0.476319	-1.08866	-0.528656	-0.888916	-0.63077	-0.89887	-0.944172	-0.249542	-0.336695	-0.631826	-1.0434	-0.808196	-0.262764	1.48761	1.97649	1.02302	-0.0378551	2.23557	3
KLHL17	2.52481	1.16416	0.591522	-0.665333	-0.275656	-0.724717	-1.24383	-1.02409	-0.58224	-0.743639	-1.22309	-0.330395	1.01936	-0.266851	-0.420136	-0.142608	0.361426	-0.240974	-0.52046	1.01415	1.7286	3
KLHL22	-0.327481	-0.0463172	0.907449	0.952891	2.0321	0.890076	0.770367	0.820898	0.322472	0.762016	-0.0140446	0.730892	0.609629	-0.228591	-0.407664	-1.12529	-1.45651	-1.45194	-1.23366	-1.25008	-1.25721	2
KLHL11	-0.264711	-0.515393	-0.528634	-0.250424	-0.998698	-0.647404	-0.574633	-0.619769	-0.437252	-0.200055	-0.297734	-0.302926	-0.363087	-0.950449	-0.783588	-0.625578	1.31618	1.93851	2.00655	2.00809	1.091	3
KLHL3	2.79989	0.550011	1.95124	0.427335	-0.0325984	-0.485833	-0.616711	-0.625627	-1.73321	-0.0730864	1.02074	-0.65408	0.40796	0.121681	-1.08504	-0.305513	-0.22498	-0.0778386	-0.123037	-0.828157	-0.413143	4
KLHL10	-0.562862	-0.561688	-0.560431	-0.559718	-0.558557	-0.559768	-0.560241	-0.562024	-0.561264	-0.560791	-0.563831	-0.562158	-0.560506	-0.557446	-0.563095	-0.180648	1.36504	2.08348	1.78819	1.35806	2.00026	3
KLHL40	-0.542878	-0.605498	-0.558907	-0.573758	-0.590138	-0.561973	-0.571771	-0.614355	-0.589028	-0.590489	2.93626	-0.614355	-0.534498	-0.605406	-0.614355	-0.294753	0.746663	0.819313	1.18651	1.25451	1.5189	3
KLHL41	-0.138278	-0.251663	-0.243183	-0.242785	-0.238869	-0.225756	-0.247274	-0.255436	-0.2592	-0.252015	4.36141	-0.192952	-0.259957	-0.217267	-0.218011	-0.237455	-0.195048	-0.15833	-0.189666	-0.179254	-0.159012	1
KLHL8	1.09586	0.929849	0.806722	1.02431	-0.872354	-0.418182	-0.5703	-0.580003	-0.656822	-0.363719	0.735901	0.627558	1.31803	1.78015	1.2961	-0.987645	-1.26674	-0.864425	-1.221	-0.694918	-1.11838	4
KLHL13	-0.349394	-0.0217592	0.216559	0.527842	-0.466673	0.0402808	-0.603449	-0.573592	-0.461431	-0.509993	2.97438	1.14749	2.05417	0.113944	0.502057	-0.704168	-0.79154	-0.769465	-0.799636	-0.749103	-0.77652	4
KLHL2	-0.253822	-0.0714113	-0.30814	0.325373	-0.704647	0.482555	-0.0662832	0.442126	0.162161	0.891047	0.806467	0.520939	0.182955	1.47132	2.63831	-0.335501	-1.26806	-0.913398	-1.35716	-1.37326	-1.27158	1
KLHL20	-0.914195	-0.517423	-0.276271	1.19427	-1.74455	-0.0592457	-0.580291	-0.0642861	0.167705	1.15207	1.68416	-0.0317679	1.0115	-0.715231	-0.154842	-1.50488	-0.622079	0.816672	-0.539016	2.11463	-0.416922	4
KEAP1	-0.345589	0.774959	-0.652197	-0.535514	0.0708423	0.576729	1.01297	1.52147	1.29044	1.22952	-1.92622	-0.00793639	-1.51134	-0.465827	1.7469	-1.10126	-0.269733	-0.797435	0.269422	-0.62415	-0.25605	2
KCTD13	-0.644634	-0.621523	-0.707357	-0.64187	-0.397754	-0.499159	-0.43454	-0.533284	-0.388108	-0.393331	-0.826547	-0.73545	-0.612709	-0.554861	-0.656248	1.48228	1.34624	0.773769	2.53863	1.78606	0.720393	3
KCTD11	0.0305042	0.377533	0.304541	0.363251	0.137829	0.394645	0.511527	0.711748	0.821975	1.03415	-0.142424	0.672273	1.31576	0.305976	1.48938	-1.13131	-1.3656	-1.62585	-0.72177	-1.58438	-1.89975	4
TNFAIP1	-0.434793	0.334114	-0.0963589	0.0739828	-0.0209761	0.822271	1.51561	1.32199	2.06695	1.76397	-0.182435	0.0760711	-0.0760256	-0.592387	-0.507768	-0.261626	-1.269	-1.09256	-1.26573	-0.881173	-1.29413	2
BCL6B	0.173825	1.78777	0.66405	0.478485	-0.286627	0.253693	0.739849	0.0848165	0.352475	0.519641	1.5838	1.10997	-0.879599	0.834988	0.17442	-0.949187	-1.25135	-1.41286	-1.21424	-1.31262	-1.4513	4
ZBTB18	-1.01212	-1.15626	-0.672301	-0.356958	-0.700411	-0.504828	-1.15703	-0.776618	-1.06074	-0.756798	1.24758	0.160573	-0.571785	0.395301	1.32611	0.724284	0.626932	1.55415	-0.169551	2.26604	0.594438	3
KCTD6	-0.199295	-0.586774	1.28692	0.912943	1.01112	1.28739	1.22965	0.921697	0.0339273	0.428672	1.25814	0.352116	-0.499747	0.304709	-0.292078	-0.603649	-1.34081	-1.39669	-1.30668	-1.50247	-1.29909	4
NACC1	1.42892	1.05548	0.789706	0.989816	0.403006	0.274197	0.784385	0.706948	1.10632	1.05057	-1.62814	-1.00551	-0.655916	-1.774	-1.32042	-0.248091	-0.67407	-0.825937	-0.218165	0.68777	-0.926864	2
KCTD5	1.03628	2.12474	0.936974	0.764105	-0.33535	0.11645	0.177587	0.264529	1.2011	0.856506	-1.11024	-0.391846	-0.896064	-0.916294	0.0580332	0.464822	-1.41621	-0.991051	-1.37755	0.777875	-1.34439	2
RHOBTB1	0.368583	0.92337	-0.272039	-0.749374	-2.12325	-0.0579246	0.153912	0.537284	-0.232964	0.674068	1.72253	-0.2258	0.0653336	-1.21868	-1.44319	-1.33521	0.488682	2.05905	0.256729	0.0590937	0.349803	3
RHOBTB2	-0.710916	0.142942	0.82212	1.6141	1.18167	0.763865	1.09705	1.24445	1.23058	1.45346	-0.753387	-0.53332	-0.734526	-1.03476	-0.933625	-0.146346	-0.937022	-0.966965	-0.86979	-0.810643	-1.11894	2
ABTB1	-0.704657	-0.638224	-0.369831	-0.471665	0.451389	-0.125205	-0.315716	-0.261885	-0.336095	-0.0607569	0.157602	1.30481	2.12928	2.03311	1.96299	-0.40107	-0.744723	-0.980386	-0.85863	-0.843038	-0.927302	1
KCTD21	-0.672073	-0.084548	-0.293059	0.00807743	-0.138008	0.963969	2.04424	1.32602	1.56906	2.233	-0.291285	-0.125196	-0.664799	-0.776833	-0.601636	-0.43166	-0.779843	-0.959906	-0.715588	-0.593293	-1.01664	2
RHOBTB3	1.49674	0.159645	1.20897	1.86728	-0.171355	0.551124	0.574683	0.500737	0.431025	0.813682	0.452769	0.149041	0.811831	-0.820204	-0.888268	-0.818644	-1.25912	-1.16098	-1.24093	-1.32409	-1.33393	4
CUL7	0.573272	1.16948	0.74496	0.96516	0.799451	0.684186	0.464591	0.855088	0.536722	0.872643	0.221213	0.320506	1.23088	-0.784685	-0.500381	-1.07262	-1.39267	-1.4158	-1.38263	-1.43749	-1.45187	4
CUL4B	-0.652626	-0.95033	0.532283	2.8972	0.933876	0.731105	1.37888	0.842257	0.0407788	0.427203	0.271062	-0.0450054	0.185451	-0.972701	-0.628392	-0.542575	-0.913019	-0.725714	-0.934503	-0.771476	-1.10376	2
CUL4A	0.209935	-1.04313	0.464297	-0.472222	-0.533459	-0.430607	-0.212116	-0.156948	0.100274	0.81087	0.970147	0.749536	-0.779997	-0.990207	-0.906068	-0.491077	-0.701404	0.55982	-0.960281	3.33328	0.479352	3
CUL5	0.858032	-0.057396	0.897426	1.2724	-0.487843	0.0459781	0.195294	-0.0552084	-0.50548	0.184431	1.86926	1.40264	0.433508	0.0502766	1.19637	-0.775875	-1.37123	-1.18714	-1.36127	-1.1495	-1.45466	4
CUL3	-0.50665	-0.51621	-0.474644	-0.410967	-0.611813	-0.562307	-0.442368	-0.500342	-0.524245	-0.568238	-0.462559	-0.589412	-0.548974	-0.700573	-0.622198	-0.153665	1.06316	1.96056	0.870026	2.69932	1.6021	3
CUL2	-0.0788634	-0.699364	-0.140605	0.135264	-0.96162	-0.232747	0.12035	0.0154039	-0.332105	-0.166328	-0.00898449	-0.782562	-0.180899	-1.34609	-1.28723	-0.750782	0.649561	2.53823	-0.141393	1.5923	2.05847	3
CUL1	-0.642166	-0.657518	-0.427425	-0.167265	-0.481167	-0.523249	-0.206466	-0.407538	-0.0475251	-0.300359	-0.801073	-0.875628	-0.845313	-0.925128	-0.839234	0.043694	1.01202	2.05388	0.980788	1.92784	2.12883	3
ANAPC2	-0.47341	-0.549364	-0.424926	-0.349041	2.22376	0.079275	0.182152	0.10003	-0.719203	0.141501	-1.86765	-0.724586	-0.0894466	-0.017058	-0.0626393	-0.580508	0.176087	0.0836147	-1.05496	2.42052	1.50585	3
DDB1	0.451944	1.19697	0.124756	0.37077	-0.259331	0.633078	0.957021	1.2767	1.5881	1.80436	-0.357741	-0.576162	0.646194	-1.20552	-0.791155	-0.386956	-1.23871	-1.1035	-1.18254	-0.611189	-1.33709	2
EED	0.924703	-0.140968	0.596077	1.28751	1.21488	0.700334	0.843015	0.762847	-0.307201	0.358206	1.06238	0.144652	0.506313	0.478737	-0.634839	-0.244601	-1.40251	-1.42516	-1.55844	-1.79976	-1.36617	4
POC1B	0.343999	-0.865921	0.0243434	0.00548792	-1.24353	-0.620773	-1.25292	-1.01933	-1.10197	-0.846296	1.69607	0.481263	1.34372	0.0464333	0.163311	-1.4141	-0.125503	1.21797	0.506656	0.87167	1.78942	3
RBBP5	0.727293	0.685476	0.48327	1.06068	-0.489762	0.29717	1.03199	0.501093	1.24019	1.29314	0.718334	0.266218	0.361975	-0.856314	0.663021	-1.19512	-1.51288	-1.33144	-1.51641	-0.930737	-1.4972	4
TLE2	-1.48444	-1.10286	-0.792816	-0.891551	0.289576	0.714058	0.442706	0.153107	0.773569	0.867052	-0.166605	1.2491	2.64345	1.0076	-0.112046	0.262861	-0.383941	-1.03063	-0.519742	-0.940646	-0.977794	1
GNB2	-0.376696	0.737979	-0.317817	-0.0965044	0.955822	0.375879	0.457281	1.04307	1.56901	0.793322	-1.19354	-0.164381	1.72877	-0.149235	0.861696	0.162887	-0.947877	-1.77211	-1.28473	-1.1812	-1.20162	2
DTL	0.951796	0.448641	0.186364	1.136	-0.331722	-0.294774	-0.0420721	-0.194665	-0.395298	-0.163993	0.0552069	-0.791481	-0.960816	-1.71335	-1.7112	-0.868682	0.29832	1.08572	0.0716115	2.72923	0.505164	3
RBBP4	1.74931	0.901249	1.35115	1.32421	0.30884	0.122441	0.666249	0.240802	0.390233	0.147574	0.209218	-0.904453	-0.718916	-1.53415	-1.41347	-0.845998	-0.943443	-0.339928	-1.19179	1.4183	-0.937428	2
WDR59	0.686764	0.789368	0.877225	1.0351	1.66218	0.458069	0.158527	0.207529	-0.47026	0.211091	-0.0432275	0.615387	-0.0792814	1.66804	0.131695	-1.05797	-1.52256	-1.41755	-1.28975	-1.19272	-1.42766	4
DCAF4	-0.990273	-0.368596	-0.450491	0.19162	1.01914	0.697498	1.75413	1.81885	1.28229	1.87021	-1.09531	-1.11053	-0.758206	-0.751922	-0.61493	-0.584289	-0.682432	-0.727458	-0.550004	0.0183814	0.0323177	2
RP11-574F21.3	-0.742931	0.565915	0.42222	1.07925	-0.742931	-0.742931	0.54833	0.151561	-0.742931	-0.742931	2.1988	-0.742931	2.6132	0.00926855	-0.742931	-0.742931	-0.742931	0.0598131	-0.742931	0.52388	-0.742931	4
WDR12	1.22609	0.79545	0.707676	0.867246	-0.0417012	0.544331	1.32348	0.836461	0.429883	0.766334	0.847905	-0.582419	-0.107144	-2.00015	-1.33661	-1.09278	-1.21728	-0.352399	-1.71609	0.542123	-0.44041	2
TLE1	0.917884	1.17684	1.0374	1.61611	0.728357	0.644196	-0.0482746	0.159404	-0.0666792	-0.157507	0.787304	1.12972	0.905545	-0.656194	-0.865868	-0.879584	-1.26468	-1.45295	-1.34656	-0.96667	-1.39778	4
PHIP	1.54411	0.0801567	1.16698	1.72381	-0.254036	-0.144072	-0.296243	-0.537077	-0.825002	-0.207453	1.17601	0.817915	1.51031	-0.316418	0.919046	-0.898652	-1.12044	-0.959196	-1.12299	-1.02249	-1.23426	4
DCAF10	-0.381935	-1.00841	-0.267988	0.309231	-0.915171	-0.420275	-0.449908	-0.601685	-0.9254	-0.689027	0.236492	-0.00583157	-0.215373	-1.14172	-0.470986	-0.755129	0.799799	1.91374	0.869326	2.14975	1.9705	3
DCAF5	-0.441256	-0.20552	-0.23957	-0.307171	-0.687652	-0.625929	-0.727771	-0.71249	-0.582869	-0.45504	-0.547059	-0.685961	0.00717662	-0.67981	-0.635914	-0.621173	0.870392	1.65529	1.68974	2.69255	1.24004	3
DDB2	-0.33203	-0.801674	-1.26005	-0.547081	1.46546	-0.154628	0.337647	0.883924	-0.205565	0.46484	-0.943689	-0.169267	0.742194	2.28556	-0.419356	1.75237	-0.596829	-1.42769	0.573522	-0.906211	-0.741453	1
DCAF11	-0.176178	1.14761	-0.023468	-0.26952	-0.523332	-0.190095	0.498338	0.839469	1.53309	1.51343	-1.02719	0.00717373	0.544226	0.745693	1.67544	-0.957544	-1.56957	-1.29534	-1.39216	-0.103792	-0.976274	2
NUP43	1.22902	0.329093	1.24126	1.75025	1.50606	0.292776	1.13701	0.30173	-0.0192936	-0.234245	0.636574	0.0679638	-0.620732	-0.0114463	-0.497156	-0.680681	-0.995974	-1.33362	-1.12123	-1.58436	-1.39301	4
KATNB1	-0.432193	-0.29633	-0.419569	-0.417662	-0.38214	-0.420673	-0.49794	-0.483027	-0.372083	-0.455983	-0.933121	-0.731931	-0.437351	-0.612167	-0.210265	-0.562601	0.833322	1.32714	0.346029	2.50731	2.65124	3
GRWD1	0.779735	1.28773	0.175529	0.1729	0.487718	0.647065	0.90247	1.31746	1.3534	1.36439	-0.717331	-0.0160987	-0.143492	-0.821988	0.564748	-0.900342	-1.27423	-1.48701	-1.25079	-1.05999	-1.38186	2
RBBP7	-1.07331	-0.788855	-0.0310119	0.796915	1.3967	1.14288	1.62356	1.22321	1.07691	1.02571	-0.374227	-0.799752	-0.137036	-0.447435	-1.14154	1.1288	-0.846451	-0.908613	-0.664599	-1.15087	-1.05098	2
TLE3	1.29678	2.75186	0.706321	-0.331824	-0.282537	-0.696125	-0.417413	-0.715011	-0.274487	-0.163681	-1.12254	-1.19361	-0.726181	-1.10192	-0.0464045	-0.749699	0.325653	0.355238	-0.038907	1.76956	0.654925	3
NLE1	1.12283	1.99485	0.370698	0.427626	0.252521	0.346995	0.432555	0.654447	0.974436	0.980794	-0.216862	0.324977	0.873041	-0.826158	-0.0385471	-1.22893	-1.22563	-1.51996	-1.44604	-0.8298	-1.42384	4
AMBRA1	0.0986221	1.35791	0.853944	1.38229	0.119425	0.877052	0.831151	0.949961	1.11081	1.49209	-0.637407	-0.7169	-0.0477893	-1.23283	-0.357221	-1.14742	-1.23645	-0.92472	-1.57256	-0.278987	-0.920966	2
BRWD1	0.139445	-1.07191	1.19219	2.00186	-0.139194	-0.160446	0.000306213	-0.318877	-0.789367	0.314843	1.64224	0.932001	1.79464	-0.653827	-0.109256	-0.459354	-1.23355	-0.503937	-1.33453	-0.00211194	-1.24117	4
WDR76	1.14549	1.16401	0.520575	1.69068	-0.0636854	0.625952	0.570677	0.711945	1.08867	0.977608	0.677507	0.0831553	-0.443418	-1.35417	-1.27849	-1.18689	-1.25813	-1.00247	-1.16554	-0.421541	-1.08193	2
SMU1	0.454585	0.591204	0.977089	1.24165	0.378702	0.553733	1.50869	0.938906	0.777258	0.644873	0.683526	0.478953	-0.384549	-0.522825	-0.183712	-1.07121	-1.56222	-1.41595	-1.33091	-1.35506	-1.40273	4
WDR53	-0.593593	-0.552469	-0.571395	-0.572069	-0.538123	-0.567149	-0.482886	-0.533565	-0.559756	-0.539955	-0.590535	-0.580882	-0.634752	-0.551455	-0.588501	-0.139286	1.57946	1.68922	2.10214	1.27622	1.94933	3
CIAO1	0.806279	1.32124	1.57416	0.897583	0.195715	0.413935	0.883391	0.519971	0.877964	0.979289	0.270406	-0.389598	-0.232446	-0.187263	0.103844	-1.07397	-1.27922	-1.53913	-1.66795	-1.19258	-1.28162	4
PWP1	-0.61798	0.664555	0.427995	0.147314	1.10747	0.331611	2.14968	1.04051	1.03047	0.0211324	-0.674964	-1.27253	-0.198427	-0.472329	-0.719068	-1.28338	-0.661316	-0.495971	-1.76416	1.5694	-0.330025	2
WDTC1	-0.397258	-0.245365	-0.336335	-0.343241	-0.697817	-0.585464	-0.620461	-0.548807	-0.154259	-0.121512	-0.527508	-0.228628	-0.078444	-0.585648	-0.117065	-0.767675	0.287331	1.34871	0.170174	3.76384	0.785439	3
WDR26	1.19327	-0.218501	1.57423	2.18802	-0.929149	0.176938	-0.160363	-0.511703	-0.551773	-0.260785	0.938512	-0.486339	1.25169	-1.18186	-0.33588	-1.45596	-0.880932	0.525936	-1.25216	0.78131	-0.404494	4
DCAF7	2.03967	2.04939	0.729269	1.07124	-0.734599	0.2451	0.28927	0.0320548	0.487759	0.636423	0.559212	0.00418067	0.35648	-1.17965	-0.808324	-1.38046	-1.18527	-0.92493	-1.03383	-0.373121	-0.879864	4
RACK1	0.0273104	1.0403	0.297141	0.142887	1.54544	0.638136	1.07482	1.13801	1.09867	0.642675	-0.381943	-0.158154	1.08625	-0.150108	-0.173924	-0.927234	-1.30319	-1.48048	-1.24664	-1.4748	-1.43516	2
WDR5B	-0.25685	-0.780727	-0.565984	0.0954133	-1.08484	-0.489724	0.298516	-0.319315	-0.970197	0.0508789	1.00064	1.27978	-0.736909	0.744588	3.36643	-0.217364	-0.675861	-0.18451	-0.779695	-0.205346	0.431081	1
WDR82	0.747256	0.997212	0.493922	0.726435	-0.501546	0.547109	0.764607	0.55662	1.29972	1.18957	0.875309	0.101356	0.716831	-0.599467	0.25681	-0.96789	-1.53953	-1.36733	-1.53779	-1.20321	-1.55601	4
DCAF1	-0.56481	-0.482967	-0.536665	-0.524075	-0.699507	-0.570368	-0.553473	-0.5783	-0.452961	-0.456047	-0.546767	-0.627817	-0.498171	-0.63069	-0.559736	-0.350275	1.35708	2.07393	1.50716	1.88311	1.81135	3
DCAF13	0.326206	0.286658	0.568049	-0.029054	-0.609624	-0.256654	0.717696	0.244385	0.192148	-0.0498763	-0.610187	-1.20306	-0.522818	-2.28413	-2.13474	-0.0648919	1.03011	1.27182	0.515821	1.62873	0.983409	3
SNRNP40	0.990203	2.23822	0.686937	0.507501	0.53187	0.391681	0.983637	1.3661	0.524605	0.756109	-0.197769	-0.991659	-1.08593	-0.901866	-1.07058	-0.212637	-1.37366	-0.896052	-0.719777	-0.223432	-1.3035	2
DCAF6	-0.825413	-0.758877	-0.784105	-0.719247	-0.711118	-0.466193	-0.387239	-0.443015	-0.33105	-0.26988	-0.521589	-0.571309	-0.547475	-0.479377	-0.445119	0.024869	1.24317	2.03996	1.21186	2.5258	1.21534	3
DCAF12	-0.299317	-0.163306	-0.631743	-0.37972	-1.33678	-0.358804	-0.437438	-0.275176	-0.00901494	0.367299	-0.554461	-0.787435	0.544251	-1.46875	-0.896605	0.402207	0.76427	1.09658	0.844237	3.16274	0.416962	3
ERCC8	2.87062	0.560206	1.39754	0.738761	-0.320539	0.0440703	0.26345	-0.165853	-0.813883	-0.100806	-0.139406	-0.853225	-0.944701	-1.3733	-1.02305	-1.25077	-0.124062	0.894599	-0.718329	0.3816	0.677081	4
WDR5	-0.845224	-0.382727	-0.390578	-0.387219	0.166873	-0.45495	-0.253927	0.0336421	-0.10927	0.00686738	-0.995987	-0.94659	-0.924776	-1.26454	-1.16461	0.150459	1.61712	1.13048	1.0813	2.01067	1.92298	3
WDR61	-0.872347	-0.575985	-0.714111	-0.70808	-0.242978	-1.16597	-0.307691	-0.329717	-1.05635	-0.521411	-0.363301	-0.749975	-0.674318	1.97584	0.747619	1.20241	0.167868	1.31025	-0.475173	1.3339	2.01952	3
PAFAH1B1	-0.430562	-0.713213	-0.519005	-0.225998	-0.846164	-0.662667	-0.546456	-0.514894	-0.826145	-0.353609	0.467871	-0.473478	-0.436129	-0.767058	-0.80781	-0.408691	1.14957	2.2455	1.70769	0.866881	2.09437	3
TCEB1	-0.764507	-0.654096	-0.678161	-0.589869	-0.353857	-0.352659	-0.179906	-0.175676	-0.451445	-0.570467	-0.794277	-0.796453	-0.738673	-0.496945	-0.832909	0.650125	2.08321	1.12049	1.95552	0.500769	2.11978	3
TCEB2	-0.847599	-0.530993	-0.716188	-0.633773	0.482352	-0.365481	0.0406964	-0.0251246	-0.335442	-0.539223	-1.10091	-0.898099	-0.516741	-0.603468	-0.82089	0.277531	2.59881	0.47092	1.9778	0.391003	1.69482	3
ASB1	0.898055	0.349261	-0.841106	0.0257982	-0.226586	-0.586182	-0.316143	0.238944	-1.4193	0.346116	2.56013	2.11036	0.995948	0.0597234	-0.559882	-1.22433	-0.125185	-1.00638	-0.108738	-0.324395	-0.846101	4
SPSB4	3.02163	1.95705	0.145598	-0.377436	-0.462344	-0.63592	-0.649321	-0.61783	-0.638404	-0.673229	-0.619326	-0.684054	-0.686793	-0.734976	-0.720055	-0.440959	0.154408	0.44978	0.508672	1.05379	0.649732	3
ASB9	-0.639538	-0.585834	-0.577159	-0.422112	-0.536679	-0.573251	-0.432821	-0.491612	-0.538641	-0.533022	-0.66543	-0.765567	-0.623104	-0.561506	-0.71444	2.78251	1.27291	0.988613	1.5412	1.08567	0.989813	3
ASB7	1.31256	0.00813045	0.674255	1.70196	-0.93001	-0.00750248	0.894593	-0.291394	0.533237	0.475285	1.0906	0.818089	0.104478	-0.65004	0.832895	-0.939669	-1.7	-1.06238	-1.3636	0.195647	-1.69713	4
MED8	-1.84615	0.207222	-0.23281	-0.137903	1.3933	0.848953	1.35149	1.40618	1.4616	0.771429	-0.304772	-1.34939	0.385302	-0.677071	-1.2653	0.921601	-0.441542	-1.16879	-0.401854	-0.743845	-0.177667	2
TMF1	-0.76798	-0.864935	-0.461675	-0.255884	-0.960303	-0.704721	-0.79945	-0.862719	-0.677281	-0.64598	0.404526	0.0791618	0.704416	-0.717408	0.190672	-0.837032	0.725771	2.41961	0.532917	1.70916	1.78913	3
SOCS6	0.56987	0.343655	0.691538	1.30289	-0.594118	-0.103905	0.075286	-0.231518	-0.177698	0.309924	1.3925	1.40412	0.298292	0.0323418	1.93447	-0.733785	-1.31505	-1.14028	-1.46294	-1.22331	-1.37229	4
ASB11	-0.208661	-0.424298	-0.473532	-0.363897	-0.416056	-0.419147	-0.260052	0.196686	-0.403143	-0.23247	3.92945	-0.473532	0.0813267	1.53703	-0.124857	-0.36043	-0.334985	-0.116164	-0.473532	-0.305982	-0.353757	1
SOCS4	1.9642	-0.0629755	0.479147	1.47396	-0.49147	0.454485	1.90209	0.373778	-0.144505	0.415109	0.582206	0.150168	-0.283272	-0.517787	0.620959	-1.11468	-1.39242	-0.871581	-1.46199	-0.969609	-1.10582	4
ASB12	-0.820208	-0.820208	-0.274636	-0.391022	0.517696	-0.820208	-0.820208	0.736545	-0.153071	-0.820208	-0.820208	-0.820208	-0.820208	-0.348748	0.28135	-0.820208	0.356752	2.14857	2.29043	0.767803	1.45021	3
NEURL2	1.46192	0.16936	-0.379219	-0.510088	0.609457	0.767074	0.88024	1.42669	1.12822	0.504264	-0.987096	-0.513764	-0.312358	0.138795	1.95673	-1.30932	-0.790195	-0.898274	-1.06241	-1.33403	-0.945998	2
SOCS3	-0.325133	-0.256088	-0.262263	-0.270687	-0.242558	-0.123334	1.00782	-0.324483	-0.29337	-0.233318	-0.157605	-0.200241	-0.0739666	-0.258586	4.17205	-0.306144	-0.385642	-0.227307	-0.426694	-0.377904	-0.434546	1
SPSB2	-0.817375	-0.17606	-0.694282	-0.786387	-0.0547056	-0.640656	-0.190067	-0.366502	-0.298144	-0.445328	-1.1741	-0.655273	-0.913586	-0.361575	0.211143	-0.296643	1.28203	1.20579	0.462654	2.24422	2.46484	3
ASB15	-0.539223	-0.480581	-0.527797	-0.521354	-0.539223	-0.523093	-0.539223	-0.539223	-0.539223	-0.520872	-0.409949	-0.539223	-0.506311	-0.531405	-0.539223	-0.192101	1.04664	1.97784	0.835679	1.15031	2.97755	3
RAB40C	0.120432	0.530232	0.167654	-0.0843938	2.03805	0.956433	1.00408	0.573999	1.13866	0.638011	-2.16526	-0.457979	-0.468691	-0.0935332	-0.0251135	-1.00332	-0.817277	-1.54207	-1.05524	1.02016	-0.474838	2
SOCS2	-0.635835	-0.599624	-0.773584	-1.2819	-1.30963	0.00446553	0.100904	-0.175438	0.205084	0.272177	2.41968	1.55647	2.03813	0.836021	0.234374	0.160911	-0.697181	-0.430341	-0.600765	-0.697326	-0.626594	1
ASB4	0.896742	3.06156	-0.444527	0.0735071	-0.765653	-0.908532	-0.722092	-0.848132	-0.760311	-0.652116	1.64724	-0.947503	-0.771825	0.40045	-0.0734243	-0.84204	0.260485	0.795965	0.377616	0.0290982	0.193487	3
VHL	1.29079	0.270545	1.07048	1.63473	-0.676615	-0.109453	0.693801	0.183807	0.840283	0.599444	1.28795	0.763607	0.417472	-0.976991	-0.151351	-1.26678	-1.0722	-1.27495	-1.22979	-0.660937	-1.63383	4
CISH	-0.431423	0.407905	-0.0573387	-0.395999	-0.207826	0.728696	0.748278	0.396737	1.19624	1.17719	1.07104	1.48955	0.707636	-0.596804	1.2991	-1.17373	-1.27264	-1.23778	-1.29516	-1.30173	-1.25193	4
ASB6	0.191928	1.65009	0.200311	0.422754	-0.209467	-0.212574	0.359627	0.0408953	1.22129	0.925926	-2.06678	0.355245	-1.27149	-0.188753	1.23501	1.42153	-1.27259	-1.37965	-0.620156	0.158095	-0.961224	2
SPSB1	0.641452	2.33026	-0.202686	-0.275899	-0.997515	-0.275913	-0.983743	-0.678934	0.301229	0.0491719	-0.22724	1.30053	1.36798	0.718482	1.46769	0.179487	-0.988243	-1.25197	-0.412466	-0.648868	-1.41282	1
SOCS5	-0.376694	-0.126321	0.971791	2.25005	-0.465022	0.208311	0.00271147	-0.0128373	-0.697013	-0.000948568	1.9468	0.980185	0.891625	-0.387145	0.931196	-1.1955	-1.18966	-0.683787	-1.24038	-0.757538	-1.04982	4
WSB2	-0.391456	-0.312263	-0.43747	0.0130616	-0.166252	0.933711	1.68211	1.55992	1.28108	1.0373	0.23842	0.0909631	1.49754	-0.737372	-0.404416	0.158884	-1.01054	-1.28811	-0.871122	-1.25145	-1.62253	2
LRR1	-0.516782	-0.536734	-0.525132	-0.481471	-0.45297	-0.523056	-0.391086	-0.447778	-0.574893	-0.555284	-0.575291	-0.596924	-0.690151	-0.689293	-0.715795	-0.0995396	1.12306	1.93308	1.01756	2.27823	2.02025	3
ASB8	-2.28946	-0.72909	-0.109792	0.0305496	-0.669341	0.556317	0.566463	1.04457	1.33981	0.970621	1.87373	0.546434	0.69091	0.4037	0.56744	-0.675846	-1.28129	-0.458155	-1.22683	-0.402487	-0.748235	1
LRRC41	0.968	1.58156	0.903885	1.09661	0.275382	0.768402	0.400675	0.80152	0.679616	0.932398	-0.106157	0.139159	0.609199	-0.916251	-0.380194	-0.977538	-1.57582	-1.19877	-1.43325	-1.0319	-1.53653	4
SOCS1	-1.21542	-0.94061	0.205576	-0.580184	2.09249	0.652379	1.85526	0.836789	0.940933	0.519517	-0.742541	-1.01067	-0.396431	-1.32736	-0.550909	-0.124324	0.47604	-1.13872	-0.331725	-0.449483	1.22939	2
GPR75-ASB3	-0.613678	-1.11156	-0.532215	-0.707816	-0.788841	-0.907101	-0.221691	-0.444411	-0.456819	0.372707	-0.743912	-0.0891322	-1.11156	0.0552069	1.51007	-0.191424	2.74763	1.21372	1.04767	-0.166721	1.13987	3
FEM1B	-0.67643	-1.07366	-0.542085	1.20191	-1.30565	-0.201583	0.0977168	-0.200239	-0.638406	-0.0113107	0.742848	-0.037353	0.400472	-1.59416	-0.19839	-1.42587	0.755962	1.75356	1.81767	-0.30619	1.44119	3
WSB1	0.960131	0.710278	2.06807	1.2815	0.61918	0.0996835	-0.380737	-0.227018	-0.69931	-0.418928	0.784046	0.1113	1.81332	0.311685	-0.56852	-0.798294	-1.17277	-1.09758	-1.08892	-1.15946	-1.14766	4
CORO7	-1.18793	-0.665017	-0.621411	-0.656441	1.03665	-0.458075	0.230041	0.443242	-0.168178	0.0226008	-1.32485	-0.995645	-0.742247	-0.730027	-1.22793	1.63655	2.14381	0.322546	1.12337	0.650499	1.16844	3
HOXB4	1.65935	0.427918	0.265487	-0.256282	-0.705071	-0.763696	-0.912256	-0.885635	-0.815573	-0.833826	-0.10673	1.87373	0.879152	1.92962	1.66038	-0.305358	-0.625251	-0.566521	-0.486963	-0.830732	-0.601744	1
DCAF17	0.894819	0.0848552	0.971109	1.0693	-0.342828	0.0952505	-0.175294	-0.0259256	-0.513713	0.355376	2.27191	0.812137	1.37391	-0.355727	0.389067	-1.21077	-1.44766	-1.07637	-1.25929	-0.485833	-1.42431	4
RICTOR	0.416826	-0.769867	0.533066	1.0328	-0.489642	-0.187384	-0.423315	-0.482105	-0.933984	-0.313849	1.67499	1.10889	2.22296	-0.124481	1.56562	-0.752464	-1.03549	-0.594255	-1.20377	-0.0898913	-1.15466	4
DCAF15	-0.26974	0.166175	-0.0263787	-0.141927	0.599751	0.0310479	-0.0460847	-0.127265	0.364139	0.0297141	-1.42981	-1.0279	-0.757695	-1.03787	-1.06156	-0.665511	0.379991	0.341104	-0.074852	3.23596	1.51871	3
DCAF16	1.283	0.243858	1.42555	1.52638	0.2943	0.194677	0.120721	-0.24577	-0.51362	0.204807	1.65496	0.855814	0.429739	-0.570037	0.151176	-1.33615	-1.41549	-1.17945	-1.54543	-0.238004	-1.34103	4
AHR	-0.633598	-0.556619	-0.358843	0.0738581	-0.466847	-0.103958	-0.338997	-0.40941	-0.423456	-0.245546	2.47873	1.76088	2.01109	0.31385	1.3184	-0.609287	-0.782537	-0.73632	-0.769942	-0.731557	-0.789883	1
TRPC4AP	0.0646637	0.326291	0.352124	0.672051	0.982195	0.693756	0.481754	0.960813	0.630614	0.88901	0.291851	0.235924	2.18919	-0.598614	-0.797099	-1.0474	-1.48904	-1.27689	-1.67926	-0.765044	-1.1169	4
ARNT	-0.386727	0.112511	0.353993	0.876867	-0.0817604	0.349687	0.219951	0.144732	0.52548	0.649956	1.67761	0.454601	2.37693	-0.419537	0.368597	-1.13414	-1.41804	-1.16599	-1.26048	-0.734677	-1.50956	4
FBXO10	-0.637616	-0.43696	-0.529718	-0.524007	0.151041	1.30201	1.77285	2.14088	1.42193	1.69493	-0.745154	-0.89177	-0.796123	-0.895069	-0.968939	-0.574843	-0.205614	-0.306701	-0.366769	-0.306909	-0.29744	2
FBXL2	-0.26893	-0.627608	-0.0113733	0.0410358	-0.290937	-0.558327	-0.953398	-0.787077	-1.06016	-1.21708	-0.10125	1.31142	-0.112505	0.782861	0.36738	-1.45272	0.104534	1.11152	-0.454293	1.75314	2.42377	3
FBXL7	0.853737	1.30991	0.604406	0.703238	0.672283	0.798274	0.548658	0.518734	0.712256	0.525021	0.295027	-0.201399	1.62711	-0.259666	-0.574238	-1.15504	-1.40315	-1.39466	-1.38375	-1.33852	-1.45823	4
FBXO8	-1.39725	-0.725863	-0.666751	0.1305	-0.773162	0.341429	0.311371	0.587747	0.903127	0.473602	1.14498	0.187366	1.30543	1.25499	2.06845	-0.704068	-1.3071	-0.463315	-1.54087	-0.0522369	-1.07838	1
FBXO32	-1.15702	-1.22739	-0.956306	-0.117951	-0.233723	-0.0855208	0.884098	0.461227	0.429486	1.12387	2.12176	1.85501	0.861962	0.782862	0.300144	-0.998229	-0.904045	-0.852288	-0.672401	-0.67282	-0.94273	1
CDCA3	-0.334365	0.0182183	-0.317464	-0.116159	0.563662	-0.382692	-0.265889	-0.433939	-0.233823	-0.48427	-0.44881	-0.57577	-0.49238	-1.55285	-1.57542	-0.61641	1.10202	1.09785	0.984876	2.76203	1.30157	3
FBXL17	0.932979	-0.0331087	0.129693	1.98506	-0.948738	0.286295	-0.0608357	0.262074	-0.471948	0.06039	1.3556	-0.311977	1.96407	-0.122593	1.02347	-0.799018	-1.02363	-0.498698	-1.52238	-0.686269	-1.52043	4
SKP2	2.29305	1.35869	1.10377	1.54249	0.324278	0.290433	0.278956	0.18888	-0.101393	0.129352	0.566348	0.00298961	0.188505	-0.751811	-0.686943	-0.971094	-1.14332	-1.13913	-1.1684	-1.10908	-1.19657	4
FBXO42	-0.00213634	0.813095	0.520987	1.36934	0.98224	0.40984	0.410418	0.552738	0.569114	0.533647	0.335021	-0.0301621	1.71644	0.26118	-0.345632	-0.915709	-1.59505	-1.47368	-1.60349	-0.775119	-1.73308	4
ZC3HC1	-0.331299	0.48031	-0.123609	-0.312157	0.908872	0.133749	1.14177	0.576289	0.257494	0.141042	-1.1069	-1.01834	-1.60815	-1.40506	-1.63619	-0.335642	0.507095	0.389813	0.19642	2.56647	0.578016	3
FBXL3	-1.25576	-1.18048	-0.318262	0.666885	-0.79837	0.143492	0.277349	0.067488	-0.319415	0.631715	2.02241	1.3164	1.17077	0.0977779	2.01521	-0.383338	-0.997796	-0.460044	-1.14618	-0.540835	-1.00902	1
FBXO6	-0.819497	-0.723109	-0.787686	-0.793207	-0.748175	-0.747488	-0.744752	-0.647254	-0.472169	-0.657401	-0.56019	-0.322006	0.162973	0.283159	0.439708	-0.0988763	1.66044	1.28909	0.734526	0.589591	2.96233	3
FBXO2	-0.87919	-0.831047	-0.727872	-0.826234	-0.660725	-0.742479	-0.651264	-0.782148	-0.577198	-0.684426	-0.827983	-0.447112	-0.578502	0.302709	0.802158	0.756732	1.92052	0.735649	1.18736	1.46605	2.045	3
FBXO25	-0.596817	-0.60198	-0.597916	-0.586563	-0.590776	-0.581744	-0.562746	-0.566608	-0.558546	-0.560325	-0.574213	-0.531768	-0.56309	-0.532464	-0.547585	0.14524	1.54158	1.718	1.26867	1.37796	2.50169	3
FBXO4	-0.549497	-1.52704	-1.24032	-0.0753738	0.682548	0.204795	0.994252	0.418629	-0.0302596	-0.23442	-1.507	-0.18595	-1.81844	0.866586	1.52141	1.96957	0.042761	0.187523	1.06529	-0.223078	-0.561986	1
FBXL5	-0.801357	-1.08484	-0.95186	-0.795547	-1.09223	-0.440859	0.0888801	-0.270036	-0.823854	-0.62385	-0.172187	-0.216153	-0.425538	-0.313743	1.028	0.0751655	0.586708	1.56549	1.24192	2.82693	0.598961	3
FBXO18	-0.0379163	0.72676	0.2981	0.264602	0.823064	0.527516	0.771388	0.690906	1.1049	1.34667	0.0968699	-0.122708	0.123258	-0.216865	-0.444559	1.34423	-1.34636	-1.85479	-1.16306	-0.674228	-2.25778	2
FBXL19	0.615561	0.491444	0.532417	1.20857	1.39803	0.797643	0.998465	0.765461	1.43602	0.731712	-1.60674	-1.19345	-0.91295	-1.58244	-1.39307	0.0419837	-0.558877	-0.654445	-0.83694	0.0827137	-0.361105	2
FBXL14	-0.163828	-0.276337	-0.454477	-0.463273	-0.979015	-0.711457	-0.622278	-0.598041	-0.305971	-0.540782	-0.906095	-0.54351	-0.290966	-0.670883	0.261964	-0.521124	1.49453	1.19666	0.73419	1.41346	2.94723	3
FBXO44	-1.13471	-0.642864	-0.622996	-0.923874	-0.375327	-0.837718	-1.24876	-1.0716	-0.922079	-1.07082	-0.405252	-0.0531944	0.794417	1.92958	0.971636	0.483572	1.35564	0.41753	1.28699	1.02179	1.04804	3
FBXL12	-0.01331	1.38587	0.903407	0.412622	0.984497	1.05581	0.745384	0.804223	1.13205	0.932323	-0.500742	0.0203504	0.753802	-0.503435	-0.276405	-1.02566	-1.39631	-1.62601	-1.0431	-1.32615	-1.41921	2
FBXO40	-0.390132	0.657458	4.23662	0.121882	-0.202959	-0.222411	-0.240259	-0.165706	-0.286373	-0.31698	0.0755138	-0.408021	-0.34806	-0.372817	-0.376622	-0.288385	-0.28107	-0.294442	-0.263936	-0.306173	-0.327124	4
FBXO9	-0.890991	-1.21031	-0.251014	-0.124682	-0.100665	0.54629	0.936658	0.480233	-0.52793	1.1202	1.26134	1.47851	0.508051	0.594504	1.42117	0.705015	-1.1823	-0.720341	-1.39497	-1.79169	-0.857063	1
FBXW10	-0.599527	-0.608306	-0.591892	-0.603063	-0.574323	-0.55273	-0.544066	-0.526951	-0.572783	-0.553303	-0.619099	-0.595732	-0.600454	-0.479512	-0.525397	-0.0155452	1.94469	2.15323	1.50687	1.62872	1.32918	3
FBXO30	0.798264	-0.597457	0.157447	1.07839	-1.01822	0.554037	0.363696	0.104176	-0.030189	0.896278	2.02122	0.662071	1.3905	-1.41544	0.0287676	-1.1801	-1.47035	-0.021311	-1.53696	0.255806	-1.04062	4
CCNF	1.63416	1.98041	0.839658	1.08557	0.779735	0.208129	0.760743	0.304853	0.395402	0.687	-0.175447	0.324756	-0.345498	-1.41561	-1.2483	-1.03577	-0.92703	-1.09997	-0.900212	-0.718485	-1.1341	2
FBXO45	-0.411472	-0.656854	-0.529477	0.724713	-0.655929	-0.140405	2.05084	0.669382	0.827249	0.98522	0.439913	-0.430792	-0.985318	-2.25607	-1.27378	-0.937405	0.0383691	0.911619	-0.200908	1.33046	0.500641	3
FBXL15	-0.906362	-0.666392	-0.480006	-0.627365	2.08333	0.371472	1.36875	1.26839	1.18249	-0.128676	-1.91028	-1.47975	-0.985622	-0.18872	0.0332467	0.0915119	0.725987	-0.464546	-0.355271	0.0646135	1.0032	2
FBXO7	-1.17779	-0.814378	-0.756539	-0.706324	-0.233835	-0.580049	-0.456527	-0.458991	-0.453463	-0.449504	-0.91485	-0.995154	0.559189	-0.215253	-0.456526	0.307829	1.35592	1.50915	1.33198	2.42799	1.17713	3
FBXO3	-0.329604	-0.685161	0.295085	0.163037	-0.784536	-0.195014	-1.07832	-0.633481	-1.06345	-0.525248	2.04921	1.21406	1.27551	0.863171	1.91619	-1.3711	-0.778126	0.128515	-0.74624	0.801261	-0.515779	1
FBXO11	-0.149686	-0.829454	1.8554	1.41214	-0.647789	-0.0995178	-0.225157	-0.662909	-0.683777	-0.245178	1.57751	0.392523	1.49009	-0.719652	-0.600314	-0.746817	-1.01322	0.206794	-1.16006	1.7151	-0.866012	4
FBXL20	-0.0955516	-1.02033	0.347368	1.24783	-0.315603	-0.644861	0.0247366	-0.160079	1.21868	0.448733	-0.335705	-0.485867	0.427987	-2.13389	-1.37307	-0.917467	0.115965	0.562857	0.622581	2.55073	-0.0850328	3
FBXL6	-0.0438232	0.067993	0.380363	-0.027881	2.09487	0.967877	1.31959	1.07507	0.759994	1.52062	-1.40896	-1.14279	-1.20174	-0.543472	-0.320514	0.367298	-0.499384	-1.06789	-1.22433	-0.576387	-0.496481	2
FBXO22	2.07396	0.97994	1.5759	2.06418	0.21553	0.0467425	0.475693	0.391305	-0.217796	-0.232157	-0.377674	-0.632156	-0.641195	-0.521281	0.39882	-1.67249	-0.772949	-0.45708	-0.952593	-0.718182	-1.02652	4
FBXO31	-2.27978	-0.902978	-1.0072	-0.453821	0.0665357	-0.492273	-0.369257	0.00981449	-0.510576	-0.141647	-1.42661	-0.816349	0.937215	0.323154	0.204949	0.878838	1.40727	0.825234	0.999065	1.08475	1.66368	3
FBXO15	-0.68467	-0.866168	-0.840718	-0.777587	-0.639806	-0.728869	-0.457609	-0.4986	-0.52515	-0.522482	-0.857526	-0.482887	-0.821687	-0.0104108	0.240046	0.288213	1.66598	1.58324	1.19717	1.7467	1.99282	3
FBXO28	0.0455017	-0.720929	0.0813014	0.837414	-1.006	0.2039	1.55509	0.414357	0.0289846	0.704731	1.77666	0.70455	0.618751	-0.474768	1.58836	-0.693948	-1.41598	-0.678218	-1.71517	-0.582981	-1.2716	4
FBXL4	0.318791	-0.461	0.0584238	0.675058	-0.412791	0.478175	0.184027	0.278094	0.0305952	0.319165	1.36546	1.56377	1.14953	0.500689	1.6449	-0.947976	-1.36389	-1.23264	-1.38598	-1.30558	-1.45682	4
FBXO33	-0.665457	-0.936101	-0.491438	-0.383936	-0.601813	-0.722459	-0.429976	-0.550763	-0.914551	-0.517372	-0.266453	-0.683684	-0.751682	-0.132614	0.35459	-0.0153039	1.06827	2.04537	0.374963	2.42426	1.79615	3
FBXW11	0.411432	0.44062	0.650034	1.67682	-0.809062	0.378536	0.19833	0.608317	0.0731982	0.846754	1.51824	0.466511	1.01554	-0.592227	0.700422	-0.926679	-1.62955	-1.04385	-1.60842	-1.00539	-1.36959	4
FBXW2	0.715382	0.377223	0.519382	0.821575	-0.688703	0.30859	0.850346	0.524008	0.257943	1.14325	1.62925	0.937699	0.500517	-0.290406	0.538608	-1.02377	-1.58059	-1.40687	-1.25909	-1.2642	-1.61014	4
BTRC	-0.833743	-0.07462	0.171423	0.716255	-0.121763	0.645694	1.45734	0.498708	0.782279	1.83538	0.411488	-0.662261	-1.27794	-2.0173	-0.780108	-0.234239	-0.690777	0.0338877	-0.836995	1.78124	-0.803948	2
FBXW5	-0.537721	-0.546669	-0.554369	-0.551119	-0.387878	-0.481326	-0.450777	-0.424701	-0.391335	-0.47102	-0.726233	-0.597497	-0.485129	-0.594308	-0.522133	-0.185993	1.35601	0.932494	0.555898	2.38758	2.67623	3
TBL1XR1	1.09757	-0.116698	1.35418	1.67426	0.0553784	0.0171594	-0.0727385	-0.100795	-0.759403	-0.222256	1.75069	1.072	1.08642	-0.174848	0.205662	-0.828037	-1.14444	-1.12618	-1.09997	-1.33514	-1.33281	4
TBL1X	-0.270471	-0.173192	-0.209921	0.0178766	-0.500473	-0.0378587	-0.290825	-0.432081	0.016341	0.297552	2.56617	1.78842	1.07325	1.07938	0.924644	-0.355159	-1.15337	-1.14357	-1.04079	-0.839742	-1.31619	1
FBXW7	0.848398	-0.785152	0.670806	0.13749	-0.79094	-0.72587	-0.832433	-0.804829	-1.22001	-0.120897	1.02996	0.0442632	1.26898	-0.321495	-0.635249	0.0310821	-0.404186	0.804673	-0.559069	3.06624	-0.701758	3
FBXW4	-1.45334	-0.889233	-0.852731	-0.897661	2.10001	0.203897	0.343534	0.436659	0.132129	0.451367	-1.40255	-0.152754	0.619016	1.7769	1.17923	1.13215	-0.0674327	-1.04606	-0.151644	-1.03851	-0.422998	1
FBXW8	1.70162	1.91564	0.98487	0.779816	-0.667634	0.0289779	0.0775198	0.127519	0.226193	0.601048	0.82058	0.329403	0.841482	-0.535259	0.135589	-1.19311	-1.36622	-1.18966	-1.27809	-0.942889	-1.3974	4
ARID1B	1.14831	0.980847	1.2988	1.62392	-0.164954	0.102073	-0.2852	-0.190212	0.0869317	0.287068	0.807797	0.663962	1.52422	-0.455849	0.0981213	-1.22037	-1.31878	-1.20573	-1.36316	-1.04636	-1.37143	4
ASB3	0.104367	-0.878261	0.960503	0.696372	2.81901	1.19665	0.978303	0.812726	-1.04353	-0.374723	-0.138648	0.740471	-0.733145	-0.110179	-0.787631	-0.182783	-0.350718	-0.826711	-0.876757	-1.34012	-0.665191	2
BMI1	-0.134163	-1.55176	0.493053	1.69729	0.393457	0.514234	0.620762	1.11671	-0.986728	0.292355	0.832794	0.0640247	0.539804	0.579413	1.00971	0.605767	-1.06987	-0.767651	-1.21904	-2.15432	-0.875847	4
C10orf90	-0.549432	-0.567238	-0.56968	-0.569252	-0.569785	-0.571437	-0.572627	-0.571332	-0.571086	-0.571448	-0.55985	-0.504154	-0.55805	-0.465941	-0.4454	-0.26181	1.81316	1.73102	1.23091	1.23947	2.46396	3
CCAR1	1.99961	1.48976	1.96973	1.23604	0.273953	0.384314	0.334334	-0.149057	0.0028773	-0.0094496	0.300791	-0.2157	-0.168168	-0.478296	-0.486501	-0.941743	-1.11002	-1.00801	-1.34767	-0.664854	-1.41195	4
CDH1	-0.175887	0.0121243	-0.14479	-0.266119	-0.529755	-0.508935	-0.638102	-0.611022	-0.578628	-0.531619	0.47175	2.51457	1.21483	1.2581	2.40762	-0.556945	-0.673901	-0.640776	-0.669662	-0.667151	-0.685705	1
CGRRF1	-1.08017	-0.998346	-0.540009	-0.34218	-0.525739	-0.596022	-0.379982	-0.398965	-0.703602	-0.635755	-0.677557	-0.40508	-0.835004	-0.0703306	-0.266053	0.700793	1.56895	1.83982	0.817418	1.06794	2.45987	3
DCAF12L1	-1.19993	-1.03957	-0.869082	-0.60068	-0.940676	-0.897728	-0.793363	-0.809127	-0.451324	-0.62737	0.17937	2.05364	0.217874	0.576673	2.4023	1.26032	0.265446	0.562382	0.468525	0.40963	-0.167316	1
DCAF8	0.854562	0.481662	1.10103	0.405142	1.52905	0.187368	0.721437	0.243122	-0.695809	0.0787766	0.458582	0.0538365	0.261498	1.34598	0.381274	0.107472	-1.29914	-1.59807	-0.909559	-1.96332	-1.74489	4
DET1	1.34028	1.34786	0.246047	0.161564	-0.5057	0.419512	0.264465	0.53605	0.59014	0.914727	0.761116	0.284459	0.407314	0.504666	1.08532	-0.820429	-1.42494	-1.4026	-1.54375	-1.55613	-1.60995	4
DYRK2	0.694842	0.144529	0.380701	0.826139	-0.491796	0.160552	0.208012	-0.0643729	-0.366713	0.139311	2.10328	1.39447	1.13311	-0.269159	1.2683	-0.969462	-1.23766	-1.24435	-1.21912	-1.24717	-1.34345	4
EPS8L3	-0.604137	-0.588354	-0.566605	-0.569193	-0.552449	-0.513924	-0.466775	-0.502755	-0.33576	-0.386217	-0.541717	-0.549164	-0.544321	-0.0681867	-0.572814	0.618131	1.22632	1.13037	3.37075	1.24164	-0.224839	3
F12	-0.49531	-0.415865	-0.670409	-0.0124798	0.177285	-0.569311	-0.689693	-0.783296	-0.565527	-0.757346	-0.82027	-0.70378	-0.639976	2.27027	-0.677032	0.013002	0.910103	0.449802	1.03198	0.216334	2.73151	3
FBXL18	1.9869	0.723552	0.290188	0.843157	-0.635149	0.000755269	0.206195	0.448238	0.381864	0.526105	-0.795672	-0.218892	0.654306	-1.21712	-1.02875	-1.1981	-0.894147	-0.607351	-0.94505	2.38641	-0.907422	2
FBXL22	-0.685403	-0.377261	-0.364001	-0.406475	-0.705879	-0.63459	-0.439355	-0.609601	-0.450145	-0.476996	1.17944	-0.117453	-0.268819	3.74984	0.498352	0.759139	-0.359829	-0.171628	-0.398709	0.62671	-0.347337	1
FBXO21	-0.548177	-0.778284	-0.447909	0.0885075	-0.844727	0.252165	0.384905	0.888545	1.72762	1.78937	-0.043602	1.25426	0.640585	-0.673717	1.0222	0.908182	-1.25497	-0.755423	-0.922149	-1.15927	-1.52811	2
FBXO34	-1.35035	-1.02121	-0.988922	-0.285093	-1.62146	-0.428916	-0.29496	-0.743727	0.378841	-0.127244	-0.343393	0.0344181	0.967297	-0.458838	0.138937	0.219273	0.125248	2.03019	0.0917679	2.16978	1.50835	3
FBXW12	0.24521	-0.186519	-0.280597	-0.34761	-0.336729	-0.337896	-0.518007	-0.282265	-0.858007	-0.663891	-0.764126	-0.879664	-0.327301	-0.666189	-0.890871	-0.0697868	1.29212	1.3893	2.67364	-0.291486	2.10068	3
IL17RB	-0.861975	-0.625527	-0.734272	-0.605403	-0.324914	-0.326255	-0.224043	-0.286814	-0.669609	-0.337012	0.488202	1.46128	0.198109	2.70717	2.46916	-0.0336516	-0.406744	-0.5124	-0.157155	-0.707538	-0.510614	1
IRAK1	1.04754	1.32282	0.484334	0.208401	0.422557	0.686311	0.465897	0.943626	0.414305	0.835464	-0.869045	0.150814	1.2868	-0.959906	0.345274	0.450365	-1.47879	-1.5124	-1.22845	-1.36719	-1.64872	2
IRAK4	-0.566448	-1.36694	-0.0176594	-0.4744	-0.505241	-0.632522	-0.111847	-0.309124	-1.42408	-0.173141	1.12468	1.29455	-0.87509	1.95478	1.83854	-0.918089	-0.801579	0.45072	-0.26615	0.38256	1.39647	1
KCTD10	1.72684	1.74272	0.963291	1.1856	0.109722	0.522467	0.635877	0.308992	-0.0794852	0.471251	-0.231065	-0.621789	0.853165	-0.441677	-0.371498	-1.07592	-1.61392	-1.14502	-1.53043	-0.102579	-1.30653	4
KCTD17	-0.54747	-0.0910091	-0.440672	-0.489405	-0.254134	-0.491436	-0.553317	-0.48742	-0.467584	-0.525621	-0.698267	-0.560976	-0.27927	-0.990574	-1.05283	-0.356254	1.56973	1.22344	1.18357	1.86399	2.44551	3
KDM2A	0.0148023	0.341753	0.555414	1.1111	-0.238896	-0.328841	-0.37683	-0.653436	0.0424251	0.839787	0.763784	0.381644	1.79	-0.98172	-0.37744	-1.0354	-1.34866	-0.271318	-1.03152	2.33921	-1.53586	4
KITLG	2.2257	0.256506	1.5861	0.495995	-0.799357	-0.463803	-0.495666	-0.63755	-0.663918	-0.282572	0.736727	0.657636	1.1852	0.418087	1.42524	-0.474366	-1.03424	-0.875363	-1.05424	-1.10458	-1.10154	4
KLHL15	-1.18968	-1.32025	-0.69535	1.96668	-0.109826	0.819467	1.60635	1.0435	0.374601	1.70051	0.559116	-0.564356	0.0919815	-1.1111	0.0222702	0.548235	-0.762531	-0.478149	-0.817727	-0.711552	-0.97218	2
KLHL18	0.339651	1.00664	-0.105161	0.43505	-0.174929	0.276944	1.69632	0.669934	1.46032	1.95476	-0.609618	-0.943839	-0.973426	-1.15297	-0.82286	-0.444634	-1.06147	-0.446098	-1.26303	1.0631	-0.90468	2
KLHL25	-0.192121	0.39816	-0.096156	0.156059	-0.594981	-0.178607	-0.851341	-0.225702	-0.025411	-0.928009	-1.20031	2.14324	-0.580671	-1.8564	0.777742	-0.361003	0.485358	0.382082	-0.687996	1.25087	2.1852	3
KLHL6	1.46186	0.553302	0.0471374	0.137325	-0.53395	0.040019	-0.293487	-0.107396	-0.473754	-0.0569179	0.828741	-0.20085	0.0454397	0.703389	3.27472	-0.988747	-0.918427	-0.842345	-0.909871	-0.713302	-1.05289	1
LNX2	-1.36624	-1.22624	-1.16853	0.466786	-1.57213	-0.140702	-0.232078	0.699602	0.137044	2.07332	-0.614402	-0.00846305	0.545521	-0.801903	1.24985	0.632806	-0.237594	0.71182	-0.679957	1.81818	-0.286699	3
MEX3B	-0.359991	-0.227591	0.102621	0.0622291	-0.65619	-0.196627	-0.716843	-0.557312	-0.589534	-0.463988	-0.448267	-0.633474	-0.604128	-1.10392	-1.11243	-0.236977	1.60048	1.10676	0.853259	1.31333	2.86859	3
MEX3C	-0.390007	-0.512442	-0.325988	-0.0287257	-0.879666	-0.466886	-0.473428	-0.473037	-0.507637	-0.252583	-0.363326	-0.559318	-0.499106	-1.10318	-0.822214	-0.51061	1.35148	1.88502	0.935273	1.43728	2.5591	3
MKRN2	-0.936049	-0.731381	-0.3779	-0.175195	-0.500018	-0.111582	0.11084	-0.0401114	0.0182644	-0.126931	-0.706151	-0.952536	-0.494545	-1.32973	-1.16932	-0.477226	1.33322	1.9325	1.28711	1.72954	1.71721	3
MKRN3	1.40082	0.0528749	-0.85708	-1.11268	-0.999874	0.321791	-1.11294	-1.09216	-0.719047	-0.208983	-1.12496	-0.549795	-0.756827	2.26774	0.515294	0.602881	0.284074	0.876063	-0.286799	1.25648	1.24313	3
MPG	-0.173653	0.154967	-0.186589	-0.220473	2.12763	0.800029	1.25113	1.72678	1.14299	-0.0313869	-1.73467	-0.644524	0.472233	0.211655	0.268506	-0.639083	-0.593096	-1.46677	-1.02822	-0.911909	-0.525548	2
NAT10	-0.205472	1.16758	0.880856	0.995256	0.752027	0.547396	0.506619	0.747753	1.10697	1.09852	-0.306525	-0.779442	0.445161	-1.47984	-0.640801	-1.52906	-1.2895	-0.82835	-1.12312	1.24452	-1.31056	2
NEURL1	-1.07201	-0.892612	-0.901274	-0.253408	0.735629	0.0972428	0.289762	0.558034	0.328028	-0.0650754	-1.18298	-1.19119	-0.737169	-0.700696	-1.36111	-0.514485	1.39545	0.952243	0.944196	1.90086	1.67057	3
PARP1	1.67957	2.44026	0.777605	0.661676	-0.225454	-0.000868029	0.459219	0.449371	0.956252	1.06461	-0.497965	-0.845373	-0.716689	-1.16866	-1.07329	-0.395455	-0.944958	-0.841325	-0.917709	0.163879	-1.0247	2
PAXIP1	0.79848	1.2158	0.829326	0.660097	-1.01515	-0.278893	-0.54162	-0.672884	-0.179234	0.288778	0.0610424	0.084774	-0.628718	-1.33023	-0.372644	-0.872115	-1.02597	0.2571	-0.563667	3.20511	0.0806138	3
PINK1	-0.935164	-0.697252	-0.694936	-0.671871	-0.52305	-0.394999	-0.42035	-0.198665	-0.281252	-0.290505	-0.748767	-0.690954	-0.590813	-0.572868	-0.546	-0.118461	1.40925	1.21788	1.41181	2.19265	2.14431	3
PRC1	0.627484	1.15513	0.331457	0.934732	-0.0803165	-0.196303	-0.354674	-0.132794	0.806135	0.365637	1.02207	-0.0814141	0.539595	-1.9808	-2.06769	-1.15041	-0.717112	-0.0341206	-0.689251	2.07844	-0.375802	4
PTPA	-1.08885	-0.204943	-0.957287	-0.553781	0.264229	-0.349291	0.0567874	0.357048	0.531948	0.828715	-1.08167	-1.16043	-0.0649678	-1.21126	-0.927698	0.512551	0.692871	0.65378	-0.239487	3.0691	0.872642	3
RNF145	0.781937	0.755331	0.455751	0.866861	-0.647632	0.336031	0.352662	0.458612	0.490473	1.04199	1.42156	0.154191	1.57768	-0.169351	0.0733516	-0.651267	-1.51455	-1.40697	-1.35893	-1.49933	-1.5184	4
RNF149	-1.41687	-2.19885	-0.48403	0.0786372	1.68322	0.160568	1.08126	0.481714	-0.814004	-0.0990045	0.549302	0.101198	0.536329	0.152903	-0.244959	2.01784	0.201349	-0.481975	0.530761	-1.62159	-0.213793	1
RNF183	-0.730982	-0.685759	-0.620502	-0.657641	-0.637936	-0.667648	-0.685007	-0.675973	-0.621356	-0.623016	-0.0331811	-0.0495387	0.135917	3.73035	0.779327	-0.0161071	0.301752	0.311567	0.219189	0.826865	0.399682	1
RNFT2	0.553105	0.667621	-0.0359963	-0.203775	0.69909	-0.247947	0.576156	-0.298057	-0.056762	-0.189829	-1.2867	-1.31542	-1.33569	-1.48362	-1.57582	-0.448938	1.67464	1.29536	1.64032	0.574688	0.797571	3
RSAD2	-0.422849	-0.430355	-0.361537	-0.423678	-0.379336	-0.364764	-0.394479	-0.454909	-0.477208	-0.28378	0.330327	0.429908	-0.210937	1.9116	3.67662	-0.0982517	-0.430359	-0.352538	-0.516455	-0.334964	-0.412052	1
SIVA1	-0.315559	-0.303002	-0.260286	-0.602108	1.56701	0.0984941	0.827762	0.746931	0.0739406	-0.672657	-2.00392	-0.410203	-0.279302	0.267918	0.321221	-0.466759	0.530349	-0.77511	-1.27432	0.0936705	2.83594	3
SPSB3	-0.406311	0.0412826	0.347076	0.136708	2.609	0.731022	0.57063	0.783421	-0.227286	-0.256529	-1.69154	-0.701822	0.108586	1.5002	1.08221	-0.118162	-0.68917	-1.41143	-1.05329	-0.695087	-0.659494	2
TANK	-1.34675	-0.414494	0.0327688	0.414384	-0.41508	0.449384	-0.493695	0.162751	0.286065	-0.111932	1.25195	1.4145	-0.0170585	1.26615	1.91119	-0.93919	-1.5133	-0.421487	-1.52776	1.14482	-1.1332	1
TRAF1	-0.0914068	-0.100585	1.10827	0.61805	1.56179	0.374642	0.106698	-0.0737681	-0.538787	0.0572375	0.361895	1.23767	1.30468	1.51208	0.151077	-0.91539	-1.38981	-1.25334	-1.20326	-1.3119	-1.51586	4
TRAF4	1.48802	1.94028	1.04125	0.536434	1.70678	0.413434	0.905922	0.441186	0.00482867	0.185004	-0.994134	-0.728243	0.352554	-0.77097	-0.801379	-0.851179	-1.0014	-0.984517	-1.13679	-1.11952	-0.627549	2
TRIB3	-0.997231	-0.711699	-0.43647	-0.233852	0.186367	0.552432	1.67566	1.81715	2.0938	1.68241	-0.694738	-0.0211543	0.0327119	-0.110802	0.0900162	-0.654719	-0.800246	-0.929323	-0.868812	-0.851437	-0.820065	2
TRIM49	-0.670865	-0.670865	-0.670865	-0.670865	-0.670865	-0.670865	-0.670865	-0.424264	0.209463	0.173553	-0.670865	-0.670865	0.717007	-0.670865	-0.670865	2.10494	2.11544	0.362544	2.06558	0.726119	-0.670865	3
TRIM52	-0.473891	-0.946263	0.529593	0.281558	0.815357	0.356781	0.509973	0.194181	-1.10619	0.135383	0.920745	0.774476	0.224935	2.5412	1.12147	-0.423747	-1.35404	-0.454295	-1.39383	-0.756728	-1.49668	1
TRIM58	-0.0186337	-0.371879	-0.45993	0.337675	-0.463016	-0.101532	0.0394303	-0.291691	0.519853	0.161669	-0.303107	-0.34713	4.091	-0.744876	-0.772821	-0.471031	-0.362503	-0.240248	-0.356179	0.449933	-0.294986	4
TRIM7	-0.94441	-0.829479	-0.772128	-0.642386	-0.252295	-0.344926	-0.435616	-0.612542	-0.169181	-0.0638878	0.289741	-0.116247	0.0892329	3.73942	0.429626	1.47234	-0.152094	-0.192205	-0.0625755	-0.344162	-0.0862225	1
WDHD1	2.19044	0.940452	1.102	1.77985	0.0662568	0.286339	0.891913	0.100139	0.610629	0.245254	0.228334	-0.25094	-0.313772	-1.31787	-1.24567	-0.933425	-1.08384	-0.832955	-1.07754	-0.341021	-1.04457	4

## Sheet: Mouse
Gene name	e10.5	e11.5	e12.5	e13.5	e14.5	e15.5	e16.5	e17.5	e18.5	P0	P3	P14	P28	P63	testis_cluster
ENSMUSG00000021189	-0.372815	-0.336912	-0.220261	-0.322844	-0.449054	-0.451644	-0.388171	-0.502827	-0.317714	-0.50216	-0.483527	-0.30571	1.95462	2.69902	4
ENSMUSG00000057116	-0.393456	-0.391401	-0.392577	-0.394041	-0.393779	-0.390114	-0.388354	-0.391371	-0.383464	-0.393196	-0.392761	-0.393347	2.09814	2.59972	4
ENSMUSG00000047879	1.51361	0.914689	0.91291	0.983678	-0.160683	-0.754717	-0.0291168	-0.551257	-0.225077	0.33615	0.696303	-0.025254	-1.77828	-1.83296	2
ENSMUSG00000031826	2.1577	0.935583	0.502171	0.682231	0.556291	-0.115002	-0.380787	-0.182827	-0.464822	0.336863	-0.0628279	-0.650186	-1.63023	-1.68416	2
ENSMUSG00000057321	-0.444415	0.063932	-0.356332	0.231865	-0.479568	0.8252	2.52524	1.51364	-0.779545	0.0181621	-0.779545	-0.779545	-0.779545	-0.779545	3
ENSMUSG00000027363	-0.524436	-0.427914	-0.215166	-0.395615	-0.374877	-0.469639	-0.419023	-0.484656	-0.483976	-0.404554	-0.416242	-0.0506337	2.10471	2.56202	4
ENSMUSG00000038429	0.587603	0.405863	1.87659	0.818673	0.611852	0.616433	0.554027	-0.504342	-0.852081	-0.331173	-0.608038	0.202941	-1.56818	-1.81017	2
ENSMUSG00000020124	-0.342493	-0.394867	-0.294283	-0.395038	-0.422711	-0.417546	-0.312331	-0.466421	-0.454316	-0.460432	-0.469079	-0.213809	1.90238	2.74095	4
ENSMUSG00000043073	-0.619192	-0.619192	-0.047935	-0.446378	-0.269176	0.368995	3.12738	0.530335	0.588037	-0.346593	-0.501601	-0.619192	-0.619192	-0.526292	3
ENSMUSG00000031010	-0.135303	0.729144	2.41304	0.252172	-0.472591	-0.77266	-0.0514334	-0.392631	1.13142	-0.351871	0.246383	0.249512	-1.50057	-1.3446	2
ENSMUSG00000022867	-0.102105	-0.423364	-0.512061	-0.435695	-0.391055	-0.464133	-0.388969	-0.375493	-0.316838	-0.306254	-0.324542	-0.596207	1.93552	2.7012	4
ENSMUSG00000054568	-0.675595	-0.668839	0.147811	-0.675114	-0.451967	2.48217	1.856	0.229323	-0.0309937	-0.315988	0.275544	-0.660728	-0.755815	-0.755815	3
ENSMUSG00000005204	0.71276	1.06841	1.94636	1.077	0.328935	-0.4266	-0.742418	-0.703328	-0.805267	-0.674646	-0.312251	0.955809	-1.13576	-1.28901	2
ENSMUSG00000029640	-0.225327	-0.279943	-0.158941	-0.448098	-0.371949	-0.495385	-0.423168	-0.539631	-0.453358	-0.498928	-0.406279	-0.124379	1.38693	3.03845	4
ENSMUSG00000025616	-0.48534	-0.376215	-0.125516	-0.214389	-0.445652	-0.56326	-0.400216	-0.54264	-0.414827	-0.418039	-0.473528	-0.223416	2.29522	2.38781	4
ENSMUSG00000058976	-0.278204	-0.640184	-0.640184	0.0881101	-0.478179	0.790661	1.25754	2.81549	-0.640184	-0.301403	-0.640184	-0.640184	-0.640184	-0.0529148	3
ENSMUSG00000052833	0.919875	0.582061	2.20971	0.970347	0.91693	-0.139585	-0.182711	-0.911499	-0.928161	-0.717806	-0.26018	-0.112994	-1.00391	-1.34207	2
ENSMUSG00000052997	1.7688	0.533818	0.179735	0.237828	-0.0434771	-0.838655	-0.573965	-1.22827	-1.03535	-0.205984	0.158196	2.24927	-0.471985	-0.72996	1
ENSMUSG00000016308	1.55997	0.87312	0.83262	0.787542	0.0804472	-0.244495	0.245764	0.0742374	-0.0634926	0.416193	0.328333	-1.87064	-1.59698	-1.42262	2
ENSMUSG00000027011	1.151	0.831975	1.05056	0.706034	0.337568	-0.324629	-0.0458031	-0.268475	-0.382649	0.170377	0.574979	0.316778	-2.01909	-2.09863	2
ENSMUSG00000009293	0.470567	-0.519273	-0.502449	-0.094777	-0.239096	-0.750834	-1.06847	-0.31706	-1.35856	-0.142706	-0.254079	0.928488	2.23005	1.61821	4
ENSMUSG00000042572	0.967471	0.567242	1.34982	1.27588	0.374952	-0.5454	0.663366	-0.90989	-2.18285	0.175133	-0.315674	0.350862	-0.890251	-0.880663	2
ENSMUSG00000036241	1.61569	0.610456	-0.355486	0.42963	1.07465	0.218392	-0.444731	0.202512	-0.643878	1.14592	0.391439	-1.69311	-1.63767	-0.91381	2
ENSMUSG00000015120	0.941569	0.307658	0.575451	-0.285098	0.499956	-0.459677	-0.735852	-0.652148	-0.178788	1.08885	2.02222	-0.0154032	-1.41462	-1.69412	2
ENSMUSG00000041058	1.52354	0.2989	0.310766	-0.268526	-1.37332	-1.54112	0.022264	-1.14964	1.69726	-0.135424	-0.44381	-0.4032	0.226285	1.23604	4
ENSMUSG00000038780	-0.720516	-0.346275	0.664432	-0.0668163	0.148594	-0.775999	-0.962507	-0.836517	-1.0778	-0.198981	-0.31944	0.453214	2.00031	2.03829	4
ENSMUSG00000032216	1.37531	0.743766	0.305963	0.387827	0.559671	0.209931	0.25643	0.264005	0.541094	0.417839	0.136097	-1.26612	-1.96268	-1.96913	2
ENSMUSG00000025326	1.19686	0.263196	1.38112	-0.120302	-0.529478	-0.938408	-0.303426	-0.718733	0.59651	-1.54763	-1.16114	-0.665896	1.1747	1.37263	4
ENSMUSG00000031930	-0.00879118	-0.364687	0.282174	-0.206767	-0.319534	-0.360149	-0.337527	-0.760307	-0.847169	-0.554072	-0.626479	-0.408161	2.08209	2.42938	4
ENSMUSG00000027598	1.85676	0.26263	-0.11609	-0.158575	-0.882428	-0.714851	0.150836	-0.481235	1.04182	-0.332837	-0.653688	2.05471	-0.99117	-1.03589	1
ENSMUSG00000022090	-1.28172	-0.188523	0.335955	-0.209955	-0.0464469	0.260708	0.73001	1.68333	1.30889	0.968498	0.283712	-1.06661	-1.37237	-1.40546	3
ENSMUSG00000040359	-0.663852	-0.43424	-0.562202	-0.498956	-0.900129	-0.728221	-0.422674	-0.841369	0.251064	0.0774174	-0.438236	1.40815	2.25821	1.49503	4
ENSMUSG00000039989	-1.04541	-0.27293	-0.223146	-0.22142	0.0723626	0.171747	-0.167568	0.511876	0.0114454	1.83202	1.07838	1.39596	-1.55314	-1.59019	3
ENSMUSG00000039148	0.372504	-1.05298	0.761933	-0.78312	0.474368	-0.0105638	-0.893622	-0.360447	-1.44407	1.29588	1.70429	1.32795	-0.655448	-0.736686	1
ENSMUSG00000027164	1.87658	0.565608	0.308418	0.199993	0.311219	-0.139353	-0.0103125	-0.141799	-0.0300131	0.510473	0.820479	-0.308501	-2.03236	-1.93044	2
ENSMUSG00000018537	0.650809	0.413739	-0.299001	0.240755	0.601859	0.355769	-0.374232	0.66875	-0.0760804	1.60113	0.818205	-0.766038	-1.91715	-1.91851	2
ENSMUSG00000018733	-0.54542	-0.333783	-0.344296	-0.352349	-0.436606	-0.519961	-0.469858	-0.479145	-0.427093	-0.327687	-0.357463	-0.0983981	2.31343	2.37863	4
ENSMUSG00000020184	-0.485332	-0.330601	0.486509	-0.234081	-0.562537	-0.444517	0.0930744	-0.805336	-0.52182	-0.709427	-0.659429	-0.275499	2.15634	2.29266	4
ENSMUSG00000021326	0.327451	-0.0730369	-0.415596	-0.16744	-0.30795	-0.47489	-0.577953	-0.469122	-0.634786	-0.540657	-0.61443	-0.602693	2.17573	2.37537	4
ENSMUSG00000024325	-1.19162	-0.845373	-1.15402	0.0540639	0.311602	0.0188428	-0.823529	0.42591	-0.604784	2.2706	0.482345	1.62813	-0.235676	-0.336504	1
ENSMUSG00000050747	1.62396	1.17223	-0.873527	-0.873527	-0.365022	0.691988	0.99384	1.16024	0.837467	-0.873527	-0.873527	-0.873527	-0.873527	-0.873527	3
ENSMUSG00000025034	1.43183	0.974868	-0.197178	0.512844	0.475819	0.289452	0.0577002	0.680208	0.172603	0.715076	-0.169465	-1.27899	-1.81622	-1.84855	2
ENSMUSG00000026739	-0.233135	-0.416387	-0.463071	-0.45234	-0.770235	-0.678094	-0.30339	-0.50565	-0.15993	-0.361634	-0.610682	0.75338	1.38272	2.81845	4
ENSMUSG00000029397	-0.149366	-0.94692	0.892847	-0.0968055	-1.11132	0.514967	2.89208	-0.827112	0.179869	-0.368726	-0.709943	-0.149963	-0.16945	0.0498465	3
ENSMUSG00000029833	0.135447	-0.272206	-0.356947	-0.417613	-0.439747	-0.529062	-0.561032	-0.612382	-0.55844	-0.408989	-0.324284	-0.271829	2.05777	2.55932	4
ENSMUSG00000030966	-0.346796	-0.312925	0.561145	-0.383176	-0.167996	-0.165084	0.803623	0.887621	0.984266	1.1114	0.834111	0.169227	-1.96979	-2.00562	3
ENSMUSG00000052299	0.0358683	-0.267212	-0.089867	-0.361364	-0.617015	-0.598935	-0.277022	-0.688275	-0.312935	-0.69756	-0.597846	-0.0317232	1.79735	2.70654	4
ENSMUSG00000018548	-0.456293	-0.39667	-0.347324	-0.386099	-0.450694	-0.492356	-0.444539	-0.484378	-0.436321	-0.468244	-0.43048	0.154648	2.55294	2.08581	4
ENSMUSG00000036840	2.01154	0.914913	0.0999389	0.881288	-0.273448	-1.33606	-0.354216	-1.29096	-0.828677	-0.806715	-0.858917	0.127823	1.10017	0.613322	4
ENSMUSG00000040365	-0.956315	-0.676944	-0.320577	-0.583806	-0.513222	-0.49866	-0.603448	-0.201091	-0.510851	-0.0738	-0.356914	1.26038	2.285	1.75025	4
ENSMUSG00000024317	-0.468824	-0.393478	-0.205218	-0.319748	-0.468295	-0.42906	-0.257217	-0.510553	-0.394612	-0.474013	-0.430503	-0.2489	1.78003	2.82039	4
ENSMUSG00000024294	2.52727	0.573453	0.716797	0.163815	-0.609404	-0.977398	-0.335715	-1.04729	0.635597	-1.12748	-0.749901	-0.717841	0.424383	0.523706	2
ENSMUSG00000034413	-1.25739	0.160403	-0.219528	0.0789615	0.157162	0.728519	1.27558	0.915735	1.56906	0.542959	-0.121139	-0.615584	-1.61226	-1.60249	3
ENSMUSG00000031751	0.29265	-0.591603	-0.782222	-0.504171	-0.956782	-0.845701	-0.178072	-0.679428	-0.169907	-0.122014	-0.297115	2.65225	0.974781	1.20733	1
ENSMUSG00000043279	-0.0661717	-0.136901	-0.146854	-0.143816	0.543661	0.545279	0.424705	1.17438	1.88085	0.227251	0.249362	-1.132	-1.74161	-1.67814	3
ENSMUSG00000047821	0.589306	1.3027	-0.475773	0.636158	0.501437	0.546722	0.347968	0.705567	1.2833	-0.145772	-0.789272	-1.23477	-1.65803	-1.60954	3
ENSMUSG00000073400	2.6457	0.333067	-0.303195	-0.0322151	1.65827	0.170001	-0.0292783	-0.253157	-0.573763	-0.660725	-0.712129	-0.699787	-0.771693	-0.771093	2
ENSMUSG00000036432	-0.502016	-0.460727	-0.253294	-0.354913	-0.42325	-0.264261	-0.179553	-0.377208	-0.459482	-0.466067	-0.475124	-0.420628	1.9045	2.73203	4
ENSMUSG00000066258	-0.107147	-0.549315	2.49918	-0.187372	0.216211	-0.029309	0.713246	-0.116276	1.41139	-0.979696	-0.979696	-0.979696	-0.979696	0.0681684	3
ENSMUSG00000030921	-0.791828	-0.535341	-0.453893	-0.480116	-0.72897	0.169758	1.46603	1.35901	2.36378	-0.109955	-0.476707	-0.325255	-0.952132	-0.504378	3
ENSMUSG00000058063	-0.555433	-0.394827	-0.555433	-0.555433	-0.498315	0.851354	2.71035	1.52273	-0.171054	-0.132207	-0.555433	-0.555433	-0.555433	-0.555433	3
ENSMUSG00000061311	-0.286077	-0.282579	-0.297314	-0.358685	-0.292863	-0.277328	-0.204143	-0.150744	-0.244817	-0.342835	-0.400293	-0.396115	3.44852	0.085272	4
ENSMUSG00000025702	-0.397394	-0.0851943	1.35183	0.345608	-0.0226561	0.562973	0.816126	0.0756912	0.0445123	0.357036	0.334048	0.845714	-2.07433	-2.15397	3
ENSMUSG00000036986	0.428797	1.41122	0.424233	0.669789	0.420648	0.0272894	-0.114164	0.31675	-0.0366111	1.02787	0.378988	-1.06276	-1.94631	-1.94574	2
ENSMUSG00000020455	-0.308784	-0.417731	-0.632313	-0.359485	-0.401603	-0.392167	-0.628743	-0.399404	-0.630051	-0.505953	-0.694515	1.25287	2.33072	1.78716	4
ENSMUSG00000020134	2.74647	0.909995	0.432874	0.531387	-0.053408	-0.327313	-0.135764	-0.640389	-0.238591	-0.478634	-0.538395	0.236526	-1.23397	-1.21079	2
ENSMUSG00000071470	-1.05253	-0.411529	0.862212	0.00599233	-0.22405	-0.489506	-0.0820113	-0.791641	-0.6219	-0.739745	-0.65571	2.76782	0.665206	0.767388	1
ENSMUSG00000025373	0.00710278	-0.128977	0.225452	0.0359876	-0.265551	-0.506926	-0.706752	-0.544032	-0.732203	-0.625814	-0.801254	-0.431272	2.0904	2.38384	4
ENSMUSG00000029060	-1.17806	0.737047	0.407436	0.747474	-0.0186602	0.853073	-0.327135	1.14013	0.743978	0.445006	-1.08193	0.819985	-1.32158	-1.96677	3
ENSMUSG00000078179	-0.388551	-0.389463	-0.389463	-0.389463	-0.389463	-0.389463	-0.38787	-0.388967	-0.389463	-0.389133	-0.389463	-0.388194	1.95775	2.7112	4
ENSMUSG00000028834	-0.670484	-0.299312	0.0399022	-0.344667	-0.256561	1.0324	0.538723	1.99905	1.79225	-0.898984	-1.192	-0.586627	-1.06241	-0.0912775	3
ENSMUSG00000000275	-1.25352	0.897357	1.07864	0.425832	0.162847	-0.137349	0.952659	0.300773	1.0371	0.142027	0.272525	-0.129935	-1.772	-1.97695	3
ENSMUSG00000036469	-0.886594	-0.522815	2.94477	0.180184	-0.0925049	0.573447	0.933795	-0.0117315	-0.131291	-0.478751	-0.828039	-0.879094	-0.378814	-0.422565	3
ENSMUSG00000079259	-0.0452713	0.418045	2.51682	1.08566	0.0244112	-0.687255	-0.59891	-0.84061	0.184428	-0.00383933	0.513543	0.0669587	-1.29727	-1.3367	2
ENSMUSG00000035299	0.917464	0.195994	-0.438485	-0.260343	1.84229	1.14212	-0.0693196	0.393566	-0.755272	0.740148	0.42111	-1.37333	-1.48374	-1.2722	2
ENSMUSG00000031438	0.914038	0.49223	-0.233548	0.0469069	-0.11916	-0.669758	0.0805032	-0.269882	1.73688	-0.785619	-1.70867	1.93758	-0.658883	-0.762611	1
ENSMUSG00000045409	-0.083797	-0.426425	-0.558696	-0.453543	-0.402435	-0.391709	-0.509135	-0.544985	-0.491141	-0.535685	-0.686077	0.608351	2.37667	2.0986	4
ENSMUSG00000029228	-0.871711	-0.86865	-0.764622	-0.906097	-0.816495	-0.289459	0.419804	0.0520386	-0.518022	0.491131	0.336714	2.85071	0.37254	0.512122	1
ENSMUSG00000024807	2.08259	0.0115053	-0.699098	-0.0185137	-0.601712	-0.352333	-1.23234	0.11093	-1.43823	1.71977	0.00762439	0.916105	0.0322359	-0.53853	1
ENSMUSG00000033004	-1.2036	-1.14453	1.06863	-0.784309	-0.930455	0.0341899	0.583886	-0.227692	0.285212	-0.55685	-0.383859	2.51696	0.565034	0.177379	1
ENSMUSG00000024083	2.7857	-0.0419008	0.424076	0.0338899	-0.317449	-1.07169	-0.0172349	-1.10171	0.677542	0.00727357	-0.741094	0.770683	-0.713179	-0.694902	2
ENSMUSG00000030994	-0.389608	-0.386168	-0.384283	-0.389404	-0.390191	-0.385003	-0.383196	-0.385151	-0.383493	-0.389068	-0.391376	-0.375732	1.82619	2.80649	4
ENSMUSG00000035191	-0.543922	-0.543922	-0.543922	-0.543922	-0.543922	-0.0073968	-0.198926	-0.0564925	0.131003	-0.543922	-0.543922	-0.543922	2.75331	1.72988	4
ENSMUSG00000040327	-0.856747	-0.865242	-0.759515	-0.795621	-0.741417	-0.399126	-0.368199	-0.321157	-0.033718	0.127791	-0.16139	2.08668	1.85623	1.23143	4
ENSMUSG00000026484	1.78651	0.855269	0.855511	0.669167	-0.334665	-0.973021	-0.0551365	-0.81986	0.279266	0.144881	0.224826	0.693513	-1.64411	-1.68216	2
ENSMUSG00000040374	1.34015	0.0662761	0.226299	-0.0341261	-0.586574	-0.751709	0.248045	-0.204455	0.195736	1.34096	1.34334	0.378608	-1.73401	-1.82854	2
ENSMUSG00000055385	-1.39321	-1.39162	0.600397	-0.836996	-0.527287	0.666418	0.892867	-0.423164	-0.791242	-0.3743	-0.23307	1.92127	0.764451	1.12549	1
ENSMUSG00000027272	1.87542	1.09291	0.51531	0.398365	-0.19211	-0.565074	0.0839362	-0.653842	1.19434	-0.0430849	0.273305	-1.76517	-1.14543	-1.06888	2
ENSMUSG00000023977	0.308596	0.351458	0.964518	0.359115	0.205442	0.111584	0.275892	0.108773	0.469062	0.462348	0.715474	0.263973	-2.27243	-2.3238	2
ENSMUSG00000027300	-0.0637444	0.721197	2.12026	0.642913	0.569768	-0.914937	-0.737214	-1.17398	-1.69267	-0.299762	-0.48861	1.1248	0.151651	0.0403233	1
ENSMUSG00000034342	0.113879	-0.392992	-0.134909	-0.617942	-0.436738	-0.461279	-0.55638	-0.394661	-0.213627	-0.866643	-0.672271	0.0968075	2.35382	2.18294	4
ENSMUSG00000028960	0.204129	0.0401001	1.47534	0.356694	0.307042	1.23454	1.62649	0.0876565	-0.223631	-0.53446	-0.554517	-0.854763	-1.59166	-1.57296	3
ENSMUSG00000039615	1.47352	0.637751	0.0415067	0.474674	0.830615	0.237236	-0.45358	0.562804	-0.736648	0.822226	0.316486	-0.359911	-1.72409	-2.12259	2
ENSMUSG00000006398	1.9051	0.266039	0.581149	-0.0481449	-0.325708	-0.490048	-0.843162	-0.88778	-1.8245	-0.901001	-0.317471	1.15944	1.00285	0.723245	1
ENSMUSG00000020235	0.793045	0.288727	-0.234031	-0.208258	-0.282134	-0.498248	-0.903891	-0.33517	-0.982837	-0.294805	-0.620794	-0.891868	2.04559	2.12468	4
ENSMUSG00000035469	1.83892	0.81187	1.1234	0.783807	0.338529	0.156923	0.389048	-0.441768	-0.118135	-0.390835	-0.361504	-0.737613	-1.71402	-1.67863	2
ENSMUSG00000038545	0.833035	0.826404	0.222962	0.561951	0.836249	0.546842	0.139881	0.607621	0.236468	0.428732	-0.0670428	-1.03864	-2.04985	-2.08461	2
ENSMUSG00000028703	-0.331024	-0.317263	-0.391372	-0.322989	-0.736875	-0.82457	-0.77105	-0.460058	-0.725115	0.138846	-0.402507	0.921123	1.98611	2.23674	4
ENSMUSG00000020883	0.0389357	0.816286	1.72019	-0.178827	-0.35403	0.128791	-0.388603	-0.441922	0.19365	0.0678888	0.968978	1.08045	-1.69033	-1.96145	2
ENSMUSG00000074060	-0.877566	0.567851	-0.340838	0.0489853	-0.719557	0.974314	2.82464	0.62046	-0.135482	-0.71778	-0.877566	-0.461631	-0.328073	-0.57776	3
ENSMUSG00000041556	-0.475056	-0.451569	-0.417491	-0.458563	-0.465799	-0.419621	-0.393239	-0.152939	-0.273275	-0.399067	-0.411681	-0.385176	2.3803	2.32317	4
ENSMUSG00000025217	-0.431235	-0.515156	0.231019	-0.493362	-0.497993	-0.259188	-0.23228	-0.775979	-0.972954	-0.354176	-0.378557	0.205635	2.31953	2.1547	4
ENSMUSG00000028086	-0.698742	-0.369756	1.17693	0.140304	0.0278044	-0.457647	-0.376968	-0.908095	-0.925787	-0.9268	-1.01876	0.770608	1.5784	1.9885	4
ENSMUSG00000036309	0.711508	0.304433	1.28346	0.457814	-0.697763	-0.0321602	2.41402	-1.20528	-0.0684637	-0.993031	-0.854359	0.122168	-0.733749	-0.708589	2
ENSMUSG00000068328	-0.421749	-0.447072	-0.896786	-0.556741	-0.211525	-0.193657	-1.36695	0.139217	-1.29244	1.11968	-0.0888561	0.745676	1.62318	1.84801	4
ENSMUSG00000042870	-0.829673	-0.631526	-0.868163	-0.213274	-0.320257	-0.115085	-0.728249	0.123982	-0.296987	-0.414839	-0.796466	0.974234	1.79705	2.31925	4
ENSMUSG00000028437	-0.405984	-0.768141	0.167023	-0.495251	-0.420743	-0.274459	-0.276224	-0.502627	-0.900935	-0.179639	-0.183942	-0.317585	2.17427	2.38424	4
ENSMUSG00000056900	1.08547	0.481868	0.431417	0.840028	0.962924	1.29289	0.445732	0.104645	0.231109	-0.586078	-0.789909	-1.21948	-1.64955	-1.63106	2
ENSMUSG00000042345	-0.365769	-0.342318	-0.186783	-0.4161	-0.231978	-0.303066	-0.286345	-0.361845	-0.364569	-0.202107	-0.250775	0.0625813	3.44986	-0.200787	4
ENSMUSG00000038506	0.486135	0.164496	0.14741	0.381021	0.176538	0.0513976	0.151982	0.424236	-0.235246	0.779171	0.50643	1.34155	-2.04037	-2.33475	2
ENSMUSG00000037112	-0.429417	-0.56567	-0.106382	-0.576873	-0.509667	-0.38592	-0.429661	-0.443471	-0.52936	-0.43935	-0.31111	0.240497	1.66447	2.82192	4
ENSMUSG00000040021	0.0588013	0.149074	-0.0830019	-0.119325	-0.0177452	-0.685047	0.0359401	0.259532	1.22583	1.19135	1.66471	-0.203297	-2.30244	-1.17438	3
ENSMUSG00000041765	-0.189517	-0.0841257	-0.359038	-0.208698	-0.67112	-0.655888	-0.819801	-0.658924	-0.886752	-0.439796	-0.21427	0.998975	2.10889	2.08006	4
ENSMUSG00000028954	-0.52174	-0.395459	0.0863065	-0.318054	-0.45527	-0.816246	-0.625875	-0.732662	-0.675756	-0.1339	-0.201932	0.307051	2.2362	2.24734	4
ENSMUSG00000042520	0.746196	0.0197876	-0.0241473	-0.38447	0.681826	-0.670956	-1.46741	-0.696062	-1.98638	0.617416	0.191211	0.501159	0.503823	1.96801	4
ENSMUSG00000071655	-0.575465	-0.769334	0.457976	-0.583058	0.0130703	-0.601072	-1.17323	-0.499277	-1.53632	0.662527	0.122541	1.5035	1.61289	1.36525	4
ENSMUSG00000029203	-0.0623933	-0.402322	-0.153633	-0.263847	-0.334309	-0.614203	-0.533247	-0.640855	-0.603469	-0.24852	-0.1727	-0.388043	1.43634	2.9812	4
ENSMUSG00000025873	0.281357	0.213009	1.13869	-0.101999	0.549104	-0.615805	-0.672116	-0.571466	-1.49768	1.70825	1.43632	0.434003	-1.30581	-0.995852	2
ENSMUSG00000022791	-0.770588	-0.133376	0.178647	0.0984908	0.1846	0.113261	-0.216264	0.204383	-0.403747	1.78247	1.48135	0.90348	-1.67251	-1.7502	3
ENSMUSG00000022637	3.27302	0.0996717	-0.220539	-0.201231	-0.414597	-0.863448	-0.816399	-0.502939	-0.445808	0.150618	-0.221793	-0.0319794	-0.0764205	0.271847	2
ENSMUSG00000027708	-0.0940527	-0.274293	-0.303574	-0.290316	-0.44759	-0.521466	-0.395281	-0.509199	-0.34235	-0.409203	-0.444608	-0.516427	1.6582	2.89016	4
ENSMUSG00000017119	-0.413394	-0.339515	-0.289989	-0.382658	-0.387739	-0.452999	-0.440088	-0.431553	-0.399187	-0.375994	-0.408577	-0.359247	2.0278	2.65314	4
ENSMUSG00000015837	-1.17536	-0.224216	-0.0198125	-0.274768	0.0563655	0.126122	-0.141368	0.897874	0.0418597	1.72237	1.41855	0.761431	-1.56496	-1.62409	3
ENSMUSG00000010517	-0.375001	-0.495944	0.842938	0.0704777	-0.522202	-0.675558	-0.266289	-0.855648	-0.764506	-0.754751	-0.837244	0.613659	1.84626	2.17381	4
ENSMUSG00000034175	-0.409169	-0.411234	-0.405666	-0.422445	-0.481121	-0.428964	-0.499299	-0.426825	-0.538196	-0.382347	-0.485662	0.280897	2.52486	2.08518	4
ENSMUSG00000028514	0.447114	-0.527259	-0.484209	-0.71104	-0.843684	-0.790893	-0.631278	-0.648252	-0.0391185	-0.643777	-0.230819	2.2636	1.44365	1.39596	1
ENSMUSG00000025261	0.751523	0.371143	1.85997	0.258589	0.428988	-0.166319	-0.517357	-0.224547	-0.255246	-0.272943	0.206204	1.19884	-1.79366	-1.84519	2
ENSMUSG00000053774	1.87418	0.821779	0.620737	0.426412	-0.473232	-0.800845	0.331939	-0.48593	1.55738	-0.304488	-0.364593	-0.303246	-1.65631	-1.24378	2
ENSMUSG00000050148	1.84154	0.641475	0.0121417	0.521214	0.151215	-0.259206	-0.359545	-0.035084	-0.198413	0.936834	0.55744	0.0564698	-1.95101	-1.91506	2
ENSMUSG00000028426	-0.262141	-0.564871	-0.210464	-0.405052	-0.226649	-0.590081	-0.59756	-0.433781	-0.790135	0.189906	0.0532004	-0.592406	1.65275	2.77728	4
ENSMUSG00000008604	2.68034	1.04237	-0.312087	0.503934	0.317415	-0.101003	-0.522085	0.164893	-0.607199	0.272238	-0.220413	-0.968522	-1.18308	-1.06681	2
ENSMUSG00000005312	0.811948	0.520701	2.22069	1.29156	0.47497	-0.582395	-0.551196	-0.922034	-1.26758	-0.456361	-0.812402	-1.01867	-0.16792	0.458688	2
ENSMUSG00000003813	-0.759072	-0.00330704	-0.135307	-0.15348	0.362661	-0.429389	-0.932731	-0.225623	-1.07706	0.149131	-0.226966	-0.829818	2.39959	1.86137	4
ENSMUSG00000004221	0.720639	0.580526	0.906024	0.60871	-0.116635	-0.125512	0.548007	-0.130541	0.750766	0.476254	0.387954	-0.225619	-2.09292	-2.28765	2
ENSMUSG00000026672	-0.611246	-0.384046	-0.331798	-0.393364	-0.429076	-0.496338	-0.388546	-0.494248	-0.475278	-0.362251	-0.338945	0.0404635	2.19979	2.46488	4
ENSMUSG00000038425	-0.803083	-0.386639	-0.469333	-0.46814	-0.50549	-0.537938	-0.539684	-0.617583	-0.47851	-0.302785	-0.230694	1.25716	1.68085	2.40188	4
ENSMUSG00000006276	1.12799	0.316419	0.315555	0.0717528	0.738569	0.348723	-0.320464	0.231199	-0.277506	0.91749	0.838665	-0.0483868	-2.10487	-2.15513	2
ENSMUSG00000026197	0.54361	0.26308	0.595847	0.381404	0.299449	1.08181	0.73169	0.709776	0.236639	0.374326	-0.179217	-0.809315	-2.04475	-2.18435	3
ENSMUSG00000028581	0.804083	0.00214335	-1.22273	0.0298702	0.384982	1.59792	0.283176	0.837284	0.885424	0.963419	-0.781262	-0.841681	-1.38706	-1.55557	3
ENSMUSG00000025793	-0.266056	-0.346624	-0.337766	-0.34288	-0.343472	-0.369383	-0.544518	-0.408519	-0.640304	-0.284709	-0.491702	-0.285069	2.02796	2.63304	4
ENSMUSG00000025878	-0.423745	-0.302819	-0.17415	-0.344148	-0.185572	-0.310877	-0.315497	-0.421637	-0.494452	-0.0546187	0.227189	3.41775	-0.287455	-0.329965	1
ENSMUSG00000028552	-1.27792	-0.647125	0.570946	-0.292923	-0.946574	-1.15607	-0.421677	-0.760181	-0.283062	0.351847	0.662484	2.14095	0.712369	1.34694	1
ENSMUSG00000055371	-0.424711	-0.10483	0.0909295	-0.167458	-0.757216	-1.12773	-0.691328	-0.997826	-0.614561	-0.137848	-0.0141104	0.883113	1.9306	2.13298	4
ENSMUSG00000026718	1.46975	1.0104	0.513188	0.747737	-0.0932815	-0.034777	0.350288	-0.175123	0.901534	0.0342424	-0.0649424	-0.839364	-1.99821	-1.82144	2
ENSMUSG00000025139	-0.444574	-0.473027	-0.454993	-0.478133	-0.535226	-0.505854	-0.439102	-0.525711	-0.481589	-0.408219	-0.418843	0.675351	2.34897	2.14095	4
ENSMUSG00000029014	-0.411014	-0.549196	-0.0603436	-0.393445	-0.488492	-0.612909	-0.258673	-0.684522	-0.655841	-0.560951	-0.294686	0.493705	1.98625	2.49011	4
ENSMUSG00000031479	3.16188	-0.212376	-0.844179	-0.171781	-0.224751	-0.741592	-0.299881	-0.163519	-0.163763	0.44671	-0.193992	-1.05971	0.200814	0.266141	2
ENSMUSG00000039041	-0.282064	-0.50424	0.0153931	-0.443682	-0.782651	-0.59897	-0.785541	-0.0198909	-1.4934	2.12321	1.48539	1.38896	-0.0757089	-0.0268013	1
ENSMUSG00000021314	2.84191	-0.278468	-0.148673	-0.333814	-0.464903	-0.396647	-0.248611	-0.501245	-0.488989	-0.633257	-0.668381	-0.812638	1.10115	1.03257	4
ENSMUSG00000024381	0.569694	0.509564	0.547271	0.349538	0.360415	0.648579	0.709121	0.706779	0.401543	0.422753	0.225287	-1.50321	-1.96732	-1.98002	3
ENSMUSG00000032020	0.208364	2.0581	-0.476008	0.427352	0.9357	0.532718	0.80432	-0.393402	-0.130984	-0.911201	-1.06211	-2.07115	-0.163702	0.242003	2
ENSMUSG00000014402	2.0765	0.685609	0.733641	0.671166	0.185952	-0.668624	-0.853293	-0.950993	-1.32445	0.385948	0.495773	0.685781	-1.40967	-0.71334	2
ENSMUSG00000035476	-0.309953	-0.181233	0.496925	-0.133201	-0.424506	-0.596724	-0.0955479	-0.424749	0.149973	0.0622439	0.864178	2.90367	-1.1027	-1.20838	1
ENSMUSG00000072872	-0.261601	-0.506896	-0.395682	-0.490039	-0.149584	-0.326207	-0.313565	0.599137	-0.685048	2.07933	2.08312	0.465376	-1.3151	-0.783247	3
ENSMUSG00000015755	2.47874	0.269062	-0.216786	-0.00616369	0.404111	-0.0958456	-0.373749	-0.0578139	-0.318836	0.930365	0.617136	-0.543205	-1.62387	-1.46315	2
ENSMUSG00000047098	1.39834	1.06987	0.072824	-0.350596	-0.329945	-0.426507	-0.0851451	0.452016	-0.757822	0.543194	0.00127569	1.71576	-1.66774	-1.63552	2
ENSMUSG00000039703	-0.26925	-0.375725	0.875549	-0.0769133	-0.601584	-0.920936	-0.478762	-0.972014	-1.24812	-0.31279	0.00141219	0.433148	1.99689	1.9491	4
ENSMUSG00000022552	-0.755656	-0.190365	-0.769757	-0.317955	-0.137808	-0.740137	-1.34472	-0.243092	-1.44458	1.15597	1.10224	1.44928	1.23095	1.00564	1
ENSMUSG00000004535	-0.706158	-0.685247	-0.0572812	-0.484028	-0.576395	-0.538423	-0.199833	-0.506982	-0.503307	-0.237338	-0.202297	0.141396	2.02649	2.52941	4
ENSMUSG00000021668	-0.579617	-0.631017	-0.532259	-0.580804	-0.628757	-0.458752	-0.441053	-0.293524	0.0686882	-0.131618	-0.112442	-0.215063	1.82698	2.70923	4
ENSMUSG00000030254	-0.856264	-0.151649	1.77922	-0.0126313	-0.428276	-0.50416	0.217622	-1.28979	-1.43132	-0.675919	-0.0548742	1.73979	0.798281	0.869975	1
ENSMUSG00000073684	0.806536	0.525624	0.406865	0.293498	0.378002	0.273863	-0.382335	0.220326	0.234234	1.42793	0.665134	-0.798787	-2.14737	-1.90352	2
ENSMUSG00000024750	1.08077	0.506088	1.07497	0.607961	-0.355007	-0.186878	1.0682	-0.312531	0.303155	-0.00305336	0.00881586	0.320038	-2.05121	-2.06133	2
ENSMUSG00000030629	-0.0103216	-0.0718212	0.688143	0.138639	-0.481452	-0.788544	-0.336488	-0.901598	-0.4101	-0.739527	-0.572834	-0.676864	1.55385	2.60892	4
ENSMUSG00000031161	-0.183204	-0.603098	-0.0626794	-0.498757	-0.44021	-0.0674303	-0.016087	-0.236927	-0.48943	0.0914997	0.32199	3.32914	-0.521131	-0.623673	1
ENSMUSG00000026021	2.03579	-0.716927	0.229571	0.21563	0.339921	-1.27111	-0.678812	-0.511213	-0.926524	-0.492986	-0.182574	2.15088	-0.0269021	-0.164746	1
ENSMUSG00000029561	-1.46322	-0.860663	0.0768952	-0.700251	-0.29746	-0.49501	1.22011	1.21221	1.59434	0.0371112	0.499867	1.21104	-1.01834	-1.01663	3
ENSMUSG00000020115	-0.074491	-0.389192	0.273126	0.080357	0.576444	0.0285107	0.424239	-0.145149	0.464781	-0.120027	0.335007	2.24517	-1.80557	-1.8932	1
ENSMUSG00000001228	3.07824	0.178898	0.0969634	0.0896126	0.211464	-0.532792	-0.737931	-0.466355	-0.792629	0.160674	0.662899	-0.61984	-0.556761	-0.772446	2
ENSMUSG00000023927	0.948859	1.28501	0.512351	0.872003	0.766139	0.321873	0.259438	0.0217348	0.523504	-0.192689	-0.442447	-1.22874	-1.8249	-1.82213	2
ENSMUSG00000028958	0.822252	-0.137009	0.634449	0.302468	0.50944	0.631163	-0.366012	0.365026	-0.41926	1.0927	-0.117549	0.865874	-2.06281	-2.12073	2
ENSMUSG00000051618	-0.389211	-0.389211	-0.389211	-0.389211	-0.389211	-0.389211	-0.389211	-0.389152	-0.389049	-0.388823	-0.388906	-0.387183	1.95216	2.71542	4
ENSMUSG00000041827	-1.75873	-1.08255	-0.655567	-1.15778	-0.43121	0.740872	1.2164	1.34267	1.06337	0.796763	-0.10473	-0.792164	0.0911444	0.731525	3
ENSMUSG00000023826	-0.705883	-0.510607	-0.329614	-0.529499	-0.488794	-0.391687	-0.312735	-0.359662	-0.278608	-0.22567	-0.374216	-0.113457	2.68226	1.93817	4
ENSMUSG00000031770	-0.339541	-0.451345	-0.490358	-0.458982	-0.426434	-0.381757	-0.393851	-0.260957	-0.286209	-0.300878	-0.45013	-0.397944	1.87854	2.75985	4
ENSMUSG00000030779	-0.488846	-0.369578	0.0203151	-0.296856	-0.0590957	-0.715285	-0.741658	-0.74406	-0.837356	-0.0943874	-0.153124	-0.0178006	2.06385	2.43388	4
ENSMUSG00000019256	-0.738358	1.60114	0.702001	1.23821	0.70536	0.465855	0.484371	-0.0234956	0.799486	-0.582565	-0.780741	-0.820145	-1.51907	-1.53205	3
ENSMUSG00000025234	0.118512	-0.290252	-0.132754	-0.370547	-0.65471	-0.567597	-0.238994	-0.631032	-0.428857	-0.400597	-0.37451	-0.584229	1.86664	2.68893	4
ENSMUSG00000038997	-0.385008	-0.392523	-0.388885	-0.392254	-0.39176	-0.387695	-0.383311	-0.389482	-0.390323	-0.391386	-0.392126	-0.389929	1.98201	2.69268	4
ENSMUSG00000031384	-0.437951	-0.387626	-0.373526	-0.36522	-0.395082	-0.430306	-0.427789	-0.430702	-0.42713	-0.311305	-0.335576	-0.338416	1.93786	2.72277	4
ENSMUSG00000020659	0.518627	0.268722	-0.0992413	-0.051008	-0.242167	-1.19176	-1.09128	-1.16201	-1.25217	-0.0131456	0.0537907	0.704534	1.4377	2.11941	4
ENSMUSG00000038416	1.33276	1.13417	0.535571	0.988032	0.496732	0.291147	0.152934	-0.128059	0.164756	-0.0486316	-0.20399	-0.832381	-1.94744	-1.9356	2
ENSMUSG00000014668	0.0184437	-0.27927	-0.00831247	-0.296426	-0.604698	-0.681991	-0.673745	-0.810294	-0.581101	-0.570721	-0.553846	0.771148	2.45767	1.81314	4
ENSMUSG00000038784	-0.496606	-0.427951	-0.201975	-0.315078	-0.334823	-0.464024	-0.51934	-0.47855	-0.651104	-0.303314	-0.313096	-0.103285	1.88192	2.72723	4
ENSMUSG00000040782	0.348795	-0.221875	-0.387222	-0.386403	-0.644495	-0.722046	-0.821002	-0.885501	-0.514876	-0.0621888	0.17064	-0.178459	1.63264	2.67199	4
ENSMUSG00000005362	-0.595844	-0.253477	0.380831	-0.185635	-0.725133	-0.795504	-0.072905	-0.645288	-0.36189	-0.555066	-0.425409	-0.257639	2.1031	2.38986	4
ENSMUSG00000036712	-0.277585	-0.370895	-0.029232	-0.330161	-0.724362	-0.533693	0.0170258	-0.476133	0.422355	-0.387038	-0.626946	3.30011	-0.107714	0.124272	1
ENSMUSG00000040325	-0.337368	-0.391493	-0.174817	-0.390831	-0.492293	-0.604765	-0.550758	-0.595027	-0.529225	-0.475619	-0.385145	0.378069	2.01137	2.5379	4
ENSMUSG00000002109	-0.684853	-0.347141	-0.414422	-0.438049	-0.469464	-0.206366	-0.363902	-0.25249	-0.0816098	0.292609	0.493252	3.30088	-0.333266	-0.495182	1
ENSMUSG00000037474	2.01952	0.21929	0.348002	-0.162502	-0.852648	-1.36792	-0.532902	-1.27214	-0.614533	0.166508	0.799587	1.73932	-0.111284	-0.378293	1
ENSMUSG00000024137	0.188941	-0.100901	-0.611271	-0.288977	-0.208393	0.108175	-0.84674	0.0250575	-0.935403	1.18237	-0.144456	2.74671	0.237498	-1.35261	1
ENSMUSG00000004018	2.73856	1.18767	0.0810327	0.782746	0.0889122	-0.666465	-0.189891	-0.882054	-0.123105	-0.532124	-0.273732	-0.43578	-0.708328	-1.06744	2
ENSMUSG00000042423	-0.534501	-0.20817	-0.699884	-0.511135	-0.525219	-0.393756	-1.12615	-0.0756096	-1.02774	0.381021	-0.4117	1.82501	1.79978	1.50806	4
ENSMUSG00000066892	-0.0593431	1.22411	1.6288	0.856067	-0.345414	-1.03377	-1.78428	-0.674179	-0.685555	-0.376387	-0.974826	0.882209	0.820511	0.522055	1
ENSMUSG00000023965	0.269475	0.4125	1.5236	0.832293	-0.0285094	0.173619	0.523665	-0.69208	0.37612	0.40671	0.259325	0.0812574	-1.9772	-2.16078	2
ENSMUSG00000039753	-0.879062	0.0446271	0.330644	-0.240119	-1.05726	-1.34083	-0.597869	-0.973642	0.103132	-0.266659	0.173513	1.98649	1.14863	1.56841	1
ENSMUSG00000022559	0.677353	0.896082	1.00998	0.789029	0.352238	0.269029	-0.253039	-0.0353341	-0.348008	0.321794	0.116036	0.522128	-2.11592	-2.20137	2
ENSMUSG00000043556	1.47687	0.471481	0.428511	0.00345337	0.840014	0.373765	-0.162629	0.887768	-0.163578	0.744527	0.0392411	-1.48785	-1.7261	-1.72548	2
ENSMUSG00000005371	0.3584	0.177013	0.8402	0.365988	0.0356408	-0.213338	0.293825	-0.0145946	0.503144	1.07006	1.03096	-0.122673	-2.3033	-2.02132	2
ENSMUSG00000052934	-0.467019	0.427192	1.57009	0.218991	0.414169	0.274705	0.223084	-0.0527305	-0.680089	0.188568	0.0239869	1.5589	-1.76799	-1.93186	2
ENSMUSG00000022358	-1.56666	-0.573113	-0.546725	0.0618933	0.194093	0.258178	0.540574	0.625273	1.32082	1.08174	1.16424	0.480694	-1.49089	-1.55012	3
ENSMUSG00000035329	0.276786	-0.163051	0.424057	0.0236245	-0.848055	-0.840892	0.388221	-0.969303	-0.894578	-0.834563	-1.11292	2.07041	1.01423	1.46603	1
ENSMUSG00000022184	-0.886224	-0.784692	-0.712137	-0.906506	-0.898127	-0.689538	-0.391055	-0.180119	-0.609889	0.753345	0.736347	2.01464	1.29563	1.25832	1
ENSMUSG00000019773	1.88553	0.435334	-0.00729073	0.145514	0.187438	-0.244478	0.184493	0.0824614	0.377114	0.667304	0.85307	-0.778352	-1.86063	-1.92751	2
ENSMUSG00000055401	-0.756495	-0.410269	-0.558731	-0.654086	-0.646292	-0.677303	-0.683776	-0.474438	-0.286586	-0.173359	0.11611	1.01508	2.18339	2.00676	4
ENSMUSG00000020271	1.10397	0.598741	1.58048	0.715825	0.118462	-0.362682	-0.0594674	-0.272806	-0.0396373	0.342435	0.626347	-0.496655	-1.94412	-1.91089	2
ENSMUSG00000037816	-0.0542243	0.172113	1.24603	0.175417	0.485649	0.130557	0.269843	0.486942	-0.0523604	0.938027	1.12561	-1.02491	-1.84623	-2.05247	3
ENSMUSG00000015095	-0.365594	-0.387298	-0.429909	-0.371905	-0.392504	-0.442345	-0.479433	-0.414962	-0.541667	-0.291965	-0.385989	-0.196587	2.47133	2.22882	4
ENSMUSG00000052557	0.630117	-0.451164	2.29741	-0.178437	0.346141	0.268316	-0.528997	-0.171016	1.38112	-1.7416	-1.12455	-0.283833	0.0979095	-0.541418	2
ENSMUSG00000038822	0.8188	0.274696	0.692959	0.523155	-0.300701	-0.597348	0.114255	-1.29147	1.1975	-0.410919	-0.397867	1.98936	-0.959146	-1.65328	1
ENSMUSG00000035247	1.48191	0.742986	0.645414	-0.0959133	-0.295138	-1.29385	-0.916946	-0.832076	0.0220821	-0.430338	0.966765	1.88146	-0.702264	-1.17409	1
ENSMUSG00000046861	-0.144134	0.576855	0.809558	0.42624	0.365365	0.106313	-0.182545	0.20167	-0.780954	0.120154	-0.447514	2.27972	-1.56052	-1.77021	1
ENSMUSG00000030451	-0.5337	-0.753874	0.392901	-0.585928	-0.618742	-0.545165	-0.600543	-0.418711	-0.41509	-0.45578	-0.154949	2.90284	0.949822	0.836913	1
ENSMUSG00000031392	0.814158	0.354483	-0.363749	0.110718	0.40998	0.154004	-0.14527	0.309283	0.0519751	1.61165	1.13799	-0.559737	-1.91616	-1.96933	2
ENSMUSG00000059883	-0.134632	-0.229202	-1.12463	-0.526845	0.478635	0.603354	-0.04208	0.789462	0.686553	-0.285168	-1.54743	-1.62218	1.81371	1.14044	4
ENSMUSG00000000708	-1.46888	-0.736208	-0.289407	-0.472921	-1.01264	-0.838932	-0.318494	-0.427265	0.165332	0.351426	0.305423	1.18275	1.79677	1.76304	4
ENSMUSG00000030685	-0.749714	-0.827562	-0.426207	-0.649345	-0.586418	-0.48419	-0.479515	-0.224432	-0.751912	-0.00311938	-0.199874	1.846	1.8809	1.65539	4
ENSMUSG00000003308	-0.701163	-0.813773	-0.787075	-0.502468	0.211292	-0.427692	-0.709985	0.209547	-0.419041	0.469414	-0.0888072	-0.708567	2.43703	1.83129	4
ENSMUSG00000031605	1.64464	0.0137762	0.154714	0.131128	-0.204659	0.0592435	0.112389	0.415662	1.13319	0.27293	0.362476	0.0335963	-2.12453	-2.00456	2
ENSMUSG00000073700	-0.809665	0.636372	1.41658	1.10862	-0.148645	-0.665373	-0.801677	-1.1994	-0.970828	-0.722349	-0.503302	2.04386	0.499093	0.116715	1
ENSMUSG00000014164	0.238295	-0.554809	-0.0506185	-0.583301	-0.404736	-0.182661	0.19912	-0.424911	-0.0780582	-0.796078	-0.92197	-0.835505	2.31651	2.07872	4
ENSMUSG00000044938	-0.586832	-0.574367	-0.0480097	-0.609591	-0.680674	-0.39754	-0.0439432	0.0559098	-0.0084519	-0.450428	-0.582399	-0.601766	1.97307	2.55503	4
ENSMUSG00000075307	-0.273991	-0.367743	-0.272543	-0.324383	-0.365478	-0.408919	-0.324813	-0.414015	-0.504799	-0.484105	-0.506762	-0.457873	2.29637	2.40906	4
ENSMUSG00000026792	-0.922479	-0.0331586	0.72732	0.0173922	0.102059	0.507648	0.0442533	0.505934	0.0731446	0.808562	0.689317	1.44466	-1.90475	-2.0599	3
ENSMUSG00000032688	-1.30997	-0.544427	-0.90037	-0.69341	-0.853845	-0.375838	-0.256339	-0.044773	0.1948	0.643911	1.18662	2.60073	-0.0124246	0.365339	1
ENSMUSG00000021754	0.156767	0.263732	0.327757	-0.00973424	0.0592516	-0.214248	0.133988	0.392282	0.752936	1.20535	1.56086	-0.735949	-1.97541	-1.91759	3
ENSMUSG00000022269	-0.393204	-0.396477	-0.400949	-0.398263	-0.397517	-0.396293	-0.394486	-0.390673	-0.39087	-0.396967	-0.40111	-0.361972	2.2894	2.42938	4
ENSMUSG00000039372	-0.426614	-0.537977	-0.596621	-0.579094	-0.50944	-0.306812	0.0516876	0.0299704	0.0707728	-0.0770362	-0.625219	-0.560895	0.917345	3.14993	4
ENSMUSG00000023307	2.52748	0.108218	0.732477	0.654114	0.2494	-0.558935	-0.35241	-1.17555	-1.42575	-0.629502	-0.231601	0.827473	-0.76554	0.0401253	2
ENSMUSG00000026977	0.744333	1.72192	1.39474	0.557978	-0.618284	-1.4462	0.119182	-1.20299	1.23933	-0.636334	-0.0826737	-0.191063	-0.911919	-0.688019	2
ENSMUSG00000040502	-0.0494616	0.512093	1.4263	1.08684	0.559456	0.503672	0.793767	0.751673	0.167631	-0.38522	-1.06569	-1.0033	-1.6207	-1.67706	3
ENSMUSG00000022517	0.908876	0.837153	0.452271	0.542367	0.286355	0.120538	-0.306144	0.441516	-0.0406627	0.898198	0.362389	-0.112897	-2.21582	-2.17414	2
ENSMUSG00000029922	-0.625126	-0.304503	-0.210566	-0.264065	-0.306803	-0.483637	-0.485138	-0.512202	-0.545731	-0.469948	-0.437758	-0.0115628	2.22309	2.43395	4
ENSMUSG00000041241	-0.32503	-0.346512	-0.00789609	-0.222037	-0.371816	-0.603344	-0.415961	-0.564762	-0.681016	-0.49316	-0.521265	-0.0783743	2.42035	2.21083	4
ENSMUSG00000038175	1.29886	0.926413	-0.0728074	0.98579	0.79338	0.81204	0.442873	0.0153369	0.424322	-0.597347	-0.780653	-0.672218	-1.80147	-1.77452	2
ENSMUSG00000024589	-0.333202	0.108008	1.91159	0.654514	0.717164	0.285096	0.903202	0.00537517	0.19973	0.345185	-0.172873	-1.32849	-1.65257	-1.64272	3
ENSMUSG00000039873	0.849779	1.13413	1.14626	1.00468	0.864151	0.342429	-0.45555	-0.194445	-0.341001	0.298656	-0.0915384	-0.990009	-1.75809	-1.80945	2
ENSMUSG00000044231	-0.928958	0.54999	2.08216	1.47053	0.280414	-0.731291	-0.118105	-0.0814429	-0.176853	0.363484	0.382905	-0.135664	-1.50932	-1.44785	2
ENSMUSG00000003421	-0.123887	-0.713727	-0.407712	-0.815299	-0.423977	-0.660273	-1.03222	-0.36664	-1.19534	0.945136	0.56164	0.508821	1.85404	1.86943	4
ENSMUSG00000046034	-0.225886	-0.539934	-0.0976771	-0.295382	-0.133804	-0.381685	-0.252926	-0.381398	-0.381196	1.01197	1.07317	2.75039	-1.07299	-1.07265	1
ENSMUSG00000002221	1.69257	-0.452967	-0.43334	-0.615005	-0.348812	-0.60807	-0.828757	-0.706748	-1.41506	1.11253	0.959769	-0.61441	0.582547	1.67575	4
ENSMUSG00000035357	2.88655	0.278311	-0.539923	0.0736873	0.57608	0.327979	-0.00784897	-0.155819	0.241846	-0.0822109	-0.322287	-0.857792	-1.21058	-1.20799	2
ENSMUSG00000034403	-1.49	-0.314548	0.209666	-0.172641	-0.213788	-0.511229	-0.164754	0.302445	0.0628413	1.69188	0.486747	2.1871	-1.30576	-0.767965	1
ENSMUSG00000040423	0.854147	-0.0107675	-0.101221	-0.359174	-0.756519	-1.02575	-0.535563	-0.73333	0.410054	-1.192	-0.701675	0.304726	1.69139	2.15568	4
ENSMUSG00000020696	-0.52331	-0.25399	0.419663	-0.0659293	-0.295767	-0.45557	-0.439868	-0.694979	-0.578594	-0.639016	-0.528513	-0.423948	1.87038	2.60944	4
ENSMUSG00000033596	-0.403236	-0.332909	0.996744	-0.00812174	-0.453295	-0.630346	-0.0131002	-0.344319	-0.421573	1.01062	1.59119	1.82019	-1.32169	-1.49015	1
ENSMUSG00000019944	-0.735799	-0.262459	-1.37646	-0.790184	-0.165478	-0.0759689	-0.151921	-0.321684	-0.473546	0.514694	-0.160138	-0.271756	2.17331	2.09739	4
ENSMUSG00000056537	0.653523	0.958343	2.24943	0.604458	-0.154049	-1.09226	0.0638028	-0.669482	0.298546	-0.140045	0.250815	-0.0652993	-1.54947	-1.40831	2
ENSMUSG00000041528	0.215084	-0.225671	-0.526094	-0.423702	-0.178004	-0.385805	-0.557264	-0.571039	-0.874854	-0.269868	-0.380785	-0.400267	2.23593	2.34234	4
ENSMUSG00000033107	-0.394662	-0.303269	-0.314464	-0.320705	-0.394019	-0.406323	-0.390175	-0.428806	-0.411073	-0.435483	-0.436359	-0.444604	2.02658	2.65336	4
ENSMUSG00000020707	-0.810217	-0.58217	-0.396908	-0.421445	-0.545469	-0.459753	-0.0795799	0.224934	-0.193302	0.570965	0.328041	3.19021	-0.173186	-0.652115	1
ENSMUSG00000020642	0.875969	0.630706	1.10781	0.29811	0.255115	-0.347786	0.214345	-0.491611	-0.349984	1.02643	0.84265	-0.0251244	-2.09297	-1.94367	2
ENSMUSG00000038068	-0.779055	-0.615831	-0.60471	-0.647816	-0.581794	-0.5907	-0.441565	-0.408524	-0.456824	-0.0132034	0.0626828	0.890332	2.54528	1.64172	4
ENSMUSG00000047496	-1.37866	0.183983	0.674216	0.241175	0.145141	-0.44321	0.385893	0.106383	0.528957	0.726257	2.11728	-0.172248	-1.51847	-1.5967	3
ENSMUSG00000013878	-0.455293	-0.0435383	0.918012	0.22143	-0.18389	-0.976477	0.0754026	-0.797889	0.060839	0.914237	1.49544	1.70207	-1.50408	-1.42626	1
ENSMUSG00000021720	-1.75363	-0.660559	0.477041	-0.453974	0.214425	0.0603221	-0.166025	-0.365081	-0.492915	0.860802	1.3236	2.28465	-0.719782	-0.608872	1
ENSMUSG00000044164	1.64339	1.85192	0.437711	1.10557	0.482907	0.106637	0.0267834	-0.435931	-0.287689	-0.748006	-1.09457	-1.02744	-1.03476	-1.02651	2
ENSMUSG00000063851	-0.614858	-0.362807	-0.808765	-0.607211	-0.766185	-0.407585	0.814197	-0.366949	-0.733233	-0.508516	-0.6315	1.89461	1.95618	1.14262	4
ENSMUSG00000070661	-0.509442	-0.774282	-0.774282	-0.24143	0.434092	-0.45724	0.818045	1.55797	0.0233677	2.47722	-0.774282	-0.774282	-0.23118	-0.774282	3
ENSMUSG00000022280	-0.48518	-0.427402	-0.368339	-0.419548	-0.435896	-0.46296	-0.366137	-0.380334	-0.354457	-0.334737	-0.334929	-0.344918	2.31562	2.39922	4
ENSMUSG00000028793	-0.454293	-0.419824	-0.387987	-0.421573	-0.428073	-0.420675	-0.416985	-0.385493	-0.440535	-0.385072	-0.37294	-0.155133	2.1103	2.57828	4
ENSMUSG00000028309	0.907597	-0.116961	0.17516	-0.172371	-0.206919	-0.471449	0.182457	-0.328578	0.149014	0.336484	0.227629	2.52042	-1.48258	-1.7199	1
ENSMUSG00000045078	-1.00303	-0.316819	0.90669	0.108269	-0.327613	-0.285779	0.035414	-1.00247	-1.08035	-0.696282	-0.607566	0.444975	1.50496	2.3196	4
ENSMUSG00000028677	-0.218894	-0.41464	-0.285026	-0.431162	-0.478974	-0.741045	-0.886676	-0.598993	-0.871134	0.208636	0.0470107	0.327842	1.8206	2.52246	4
ENSMUSG00000029474	-0.462772	-0.54978	0.0268287	-0.381193	-0.783039	-0.920079	-0.72453	-0.718843	-0.864428	0.27995	0.368486	2.5453	1.01756	1.16655	1
ENSMUSG00000029110	0.947044	0.614999	-0.104303	0.157883	-0.714298	-1.46224	-1.06339	-1.14601	-1.22637	0.0887865	0.187068	0.908146	1.03935	1.77334	4
ENSMUSG00000030816	-0.614207	-0.757368	0.491236	-0.320038	-0.269998	0.427645	0.859607	-0.478157	-0.923641	-0.795197	-1.01848	-0.522261	1.96189	1.95897	4
ENSMUSG00000034177	-0.555688	1.49372	-0.867667	0.953322	0.608153	0.36926	-0.279471	0.222144	1.85512	-0.760838	-1.8614	-0.398643	-0.058896	-0.719127	3
ENSMUSG00000015478	2.1666	-0.28389	-0.734206	-0.704309	0.810916	0.292574	-1.43967	0.677157	-1.11439	1.11698	-0.264633	-1.00443	0.580891	-0.0995751	2
ENSMUSG00000029634	-1.32243	-1.13834	-0.0908816	-0.893697	-1.01112	0.451984	1.52601	-0.141198	0.174208	-0.719594	-0.553638	1.16039	1.50221	1.0561	4
ENSMUSG00000090083	2.03203	1.21152	0.789839	0.896558	-0.500592	-0.505368	-0.42155	0.0290778	-0.271053	0.0938985	-0.708001	0.375469	-1.49389	-1.52794	2
ENSMUSG00000054115	1.23252	-0.0279792	-0.294983	-0.140509	-0.171437	-0.38706	-0.48836	-0.497064	-0.71809	-0.491103	-0.486021	-1.35918	1.3967	2.43257	4
ENSMUSG00000018363	1.05383	0.0261025	-0.394921	-0.247877	-0.815104	-0.969672	-0.781665	-0.796468	0.092848	-0.532976	-0.739443	0.143947	1.74109	2.2203	4
ENSMUSG00000038037	-1.12785	0.140827	-1.10859	0.86465	0.928735	0.877964	-0.903906	2.20279	0.345888	0.37521	-0.167264	-0.497102	-1.08453	-0.846825	3
ENSMUSG00000020027	-0.857999	-0.354374	-0.20629	-0.445462	-0.493375	-0.324811	-0.0817949	0.630383	0.501004	1.96128	2.20562	-0.679854	-0.913325	-0.941008	3
ENSMUSG00000053113	-0.232821	0.127041	0.105881	0.343075	0.867342	0.839133	0.284083	0.915959	1.15976	0.61668	0.0388604	-1.37593	-1.8419	-1.84716	3
ENSMUSG00000057522	0.596361	0.607458	1.0669	0.73932	0.761258	-0.635772	-0.102855	-0.324394	0.845064	0.751372	0.265385	-0.639887	-2.03245	-1.89777	2
ENSMUSG00000039911	-0.625525	-0.830643	-1.08777	-1.01043	-0.786421	-0.391051	-0.520338	0.830192	0.104101	1.28267	1.38229	-0.977088	1.35504	1.27497	4
ENSMUSG00000025246	0.910978	0.470179	0.422832	0.311001	0.0981586	0.0769217	0.400588	0.131402	0.498171	0.892451	0.82547	-0.75112	-2.12475	-2.16228	2
ENSMUSG00000017615	1.47939	0.585923	0.379047	0.427882	0.404949	0.14163	0.18794	0.307408	0.229247	0.465782	0.216971	-0.530384	-2.11102	-2.18476	2
ENSMUSG00000036822	-0.366453	-0.537864	0.973786	-0.382921	-0.332438	-0.667849	0.132461	-1.12185	-1.01118	-0.289953	-0.507016	0.0410561	2.02402	2.0462	4
ENSMUSG00000026942	1.96959	-0.0858112	0.134448	0.295791	-0.361399	-0.663192	-0.382285	-0.392033	-0.154027	-0.67313	-1.10696	2.39626	-0.160172	-0.817076	1
ENSMUSG00000021277	0.687071	0.629771	0.643238	0.650357	0.316037	0.806179	0.86631	0.47695	0.376502	-0.0995086	-0.435907	-0.757457	-2.06367	-2.09587	2
ENSMUSG00000035235	-1.1071	-0.45629	0.964804	-0.0278179	-0.286325	-0.561445	-0.2463	-0.844385	-0.812325	-0.320385	-0.197018	-0.22943	1.83186	2.29216	4
ENSMUSG00000036964	-0.398397	-0.39919	-0.397572	-0.399131	-0.398518	-0.389651	-0.382132	-0.388407	-0.398992	-0.397341	-0.399493	-0.366975	2.24321	2.47259	4
ENSMUSG00000027993	0.622518	0.0528234	0.247562	-0.075231	-0.110061	-0.0761002	0.923355	0.37183	1.3896	0.680726	0.872492	-1.13408	-1.84402	-1.92141	3
ENSMUSG00000021712	0.0838788	0.185309	0.372669	0.0324071	-1.12804	-1.17088	0.0407463	-1.38876	0.113622	-0.503186	-0.275814	2.73798	0.474199	0.425863	1
ENSMUSG00000024457	-0.649644	-0.494247	-0.465241	-0.575806	-0.328463	-0.338272	-0.298619	0.0876557	-0.240819	1.25633	0.802781	2.81875	-0.765709	-0.808703	1
ENSMUSG00000005566	2.50558	1.39907	0.523134	0.805358	0.04168	-0.511822	-0.822685	-0.729625	-0.998524	-0.49321	-0.678992	-0.798829	-0.0980332	-0.143098	2
ENSMUSG00000036989	-0.0124037	0.249345	0.0437191	0.292041	0.284421	0.94034	0.216292	1.19678	0.460412	0.915759	0.356021	-0.798017	-2.1097	-2.03501	3
ENSMUSG00000051675	0.156447	0.463702	1.03654	0.525279	-0.0863343	-0.0205071	0.449979	0.295236	0.429539	1.03818	0.524017	-0.493442	-2.10039	-2.21825	2
ENSMUSG00000033014	1.56268	1.24892	0.779008	0.124153	-0.98	-1.83727	-0.25971	-1.49387	0.434946	-0.647355	0.368296	-0.203559	-0.0711602	0.974929	1
ENSMUSG00000064140	-0.526196	-0.524085	-0.52904	-0.587629	-0.424148	-0.43282	-0.254123	0.0889452	-0.24767	-0.421721	-0.337251	-0.439173	2.53716	2.09776	4
ENSMUSG00000020773	-1.11352	-0.430207	0.107968	-0.397941	-0.309491	-0.0266351	0.128252	1.09593	0.503417	2.18321	1.29956	-0.566288	-1.21895	-1.2553	3
ENSMUSG00000034317	3.12354	0.237012	-0.167808	0.101631	-0.552447	-0.65863	0.11967	-0.322506	-0.244089	0.157507	0.487247	-1.0593	-0.835808	-0.386026	2
ENSMUSG00000054517	-0.0506537	0.703274	0.0117109	0.471747	0.555974	0.683464	0.362773	0.590114	0.813775	0.923806	0.134906	-1.17332	-2.05186	-1.97571	3
ENSMUSG00000042828	0.210527	-0.446257	1.55479	-0.964915	-0.611424	0.504939	1.05149	-0.243566	0.0159735	-0.64966	-0.596633	2.16655	-0.714413	-1.2774	1
ENSMUSG00000038324	1.32264	0.72974	-0.498104	0.292594	0.055571	-0.592763	-0.897128	-0.979573	-1.97264	0.473519	-0.949059	0.988331	1.34387	0.683013	4
ENSMUSG00000040785	1.29773	0.559889	1.13984	0.565614	0.281446	0.258957	0.441916	0.0213279	0.619811	-0.223282	-0.144769	-0.855274	-1.9561	-2.00711	2
ENSMUSG00000020802	-0.804447	-0.418743	1.20511	-0.229158	-0.799698	0.462912	0.20396	-1.10047	-1.6416	-0.358105	-0.502158	1.68251	1.23772	1.06218	1
ENSMUSG00000066036	-0.573142	-0.704201	0.436612	-0.616074	-0.539971	-0.248768	-0.396095	-0.416584	-0.420056	-0.802983	-0.611543	0.552811	2.1315	2.20849	4
ENSMUSG00000033933	0.0501856	-0.289532	-0.435834	-0.324375	-0.764847	-0.645995	-0.489016	-0.590234	-0.287376	-0.529139	-0.487867	0.245958	2.16198	2.38609	4
ENSMUSG00000025860	0.815161	0.782992	1.00863	0.47539	-0.0334904	-0.111126	0.627489	-0.0728645	0.926955	0.294101	0.349437	-1.13671	-1.9591	-1.96687	2
ENSMUSG00000039130	1.0391	0.531394	1.80736	1.01063	0.174212	-0.227065	0.0674063	-0.617027	-0.726825	-0.265955	-0.120903	0.705805	-1.50861	-1.86952	2
ENSMUSG00000033545	1.80252	0.605881	-0.230393	0.158738	-0.213124	0.0776071	-0.87475	0.585259	-0.796537	1.4413	0.691516	-0.159449	-1.82831	-1.26026	2
ENSMUSG00000034552	-0.394657	-0.394657	-0.394394	-0.394447	-0.394657	-0.392192	-0.379229	-0.380689	-0.387145	-0.391194	-0.39423	-0.378749	1.98907	2.68717	4
ENSMUSG00000024740	2.14865	0.702964	1.36648	0.872854	0.660482	-0.310941	-0.335298	-0.438179	-0.379745	-0.689544	-0.855653	-0.308839	-1.12961	-1.30362	2
ENSMUSG00000025917	0.105092	-0.135911	0.266546	0.0868726	-0.301423	-0.731648	-0.598557	-0.76194	-0.800127	-0.509107	-0.489922	-0.560497	2.04482	2.3858	4
ENSMUSG00000046404	-0.259688	-0.346689	-0.371922	-0.416653	-0.390427	-0.540867	-0.329161	-0.511347	-0.303066	-0.4753	-0.429336	-0.323544	2.20189	2.49611	4
ENSMUSG00000038250	2.19421	0.57605	0.449749	0.352256	-0.893898	-1.36784	-0.17815	-1.37828	-0.291581	-0.448915	-1.00843	0.580702	0.329415	1.08472	1
ENSMUSG00000032010	-0.440707	-0.382795	-0.385163	-0.39507	-0.391296	-0.39598	-0.403816	-0.402263	-0.399627	-0.398968	-0.411935	-0.305568	2.23206	2.48112	4
ENSMUSG00000042506	1.24064	0.895543	1.17545	0.660834	0.277313	-0.137409	0.134882	-0.130275	0.214026	0.255373	0.183615	-0.78179	-1.97515	-2.01304	2
ENSMUSG00000026914	1.04843	0.308234	1.86806	1.27089	0.363754	-0.629536	0.0490065	-0.775161	-0.629053	-0.0496369	-0.0220583	0.350184	-1.3807	-1.77242	2
ENSMUSG00000022710	-0.241613	-0.160795	-0.155221	-0.291433	-0.447318	-0.694443	-0.64111	-0.672236	-0.712689	-0.421684	-0.286716	0.214948	1.88375	2.62656	4
ENSMUSG00000043415	-0.801593	-0.269469	-0.364399	-0.329456	-0.310749	-0.480426	-0.378781	-0.350028	-0.264602	-0.40184	-0.504307	-0.0653661	1.65212	2.86889	4
ENSMUSG00000028560	-0.340866	-0.369734	-0.436966	-0.41539	-0.432728	-0.533891	-0.42262	-0.444087	-0.417134	-0.248275	-0.208327	-0.418656	2.13295	2.55572	4
ENSMUSG00000030107	-0.65421	-0.705572	-0.498069	-0.76144	-0.738217	0.3586	2.20505	1.08562	1.82073	-0.313961	-0.428473	-0.00909434	-0.615229	-0.745737	3
ENSMUSG00000031066	0.56771	0.736644	0.786353	0.511765	0.946118	0.188186	-0.076349	0.288787	0.16797	0.686077	0.425675	-1.20096	-2.00162	-2.02636	2
ENSMUSG00000006676	-0.522599	0.214877	1.33489	0.320274	-0.201606	-0.201462	-0.493664	-0.562346	-1.10162	-0.417206	-0.484687	2.86554	-0.234515	-0.515881	1
ENSMUSG00000039046	2.35943	0.0556721	-0.553458	-0.601353	-0.34945	-1.16766	-0.992627	-0.743473	-0.0819624	0.215788	1.10532	-0.955573	0.643265	1.06607	4
ENSMUSG00000020020	-0.413372	-0.403923	-0.381976	-0.39865	-0.398985	-0.397186	-0.387761	-0.394389	-0.367764	-0.392675	-0.382304	-0.367112	2.03632	2.64978	4
ENSMUSG00000019850	2.86941	-0.586401	-0.570034	-0.413938	-0.460658	-0.577479	0.0428131	-0.217904	0.403957	1.32096	0.215787	-0.616088	-0.670612	-0.739821	2
ENSMUSG00000032612	0.0199637	-0.101112	0.310465	-0.00721753	-0.234227	-0.626531	-0.518913	-0.980518	-0.869294	-0.692993	-0.702935	0.0489918	2.1427	2.21162	4
ENSMUSG00000053483	1.38149	0.724815	0.669356	0.865223	0.984096	0.164053	-0.777953	0.408733	-0.851041	0.825266	-0.100978	-1.27531	-1.45191	-1.56584	2
ENSMUSG00000029592	0.25363	-0.276675	-0.452238	-0.501458	-0.45863	-0.597304	-0.960892	-0.519585	-1.46311	0.449542	-0.00138809	0.643663	2.35528	1.52916	4
ENSMUSG00000059263	-0.150003	-0.342161	-0.315735	-0.360584	-0.469697	-0.617203	-0.488981	-0.595783	-0.389617	-0.544923	-0.511402	0.178713	2.10502	2.50235	4
ENSMUSG00000051306	-0.174508	-0.301257	-0.30161	-0.370012	-0.347953	-0.503186	-0.517384	-0.591524	-0.636776	-0.572651	-0.503238	0.209648	2.29278	2.31767	4
ENSMUSG00000042677	-0.717923	-0.960312	1.21922	0.123496	-0.055678	1.74883	2.15596	-0.0669144	-0.330857	-0.281322	-0.834818	-0.633066	-0.93465	-0.431971	3
ENSMUSG00000024767	1.2198	0.353686	1.41156	0.662882	0.403021	0.451376	0.213983	0.0920975	-0.69275	0.588612	-0.155155	-0.79387	-1.83865	-1.91659	2
ENSMUSG00000021901	1.06578	-0.368102	1.51738	0.201686	-0.483422	-0.509062	-0.345352	-1.17277	-1.88452	-0.231427	-0.324756	-0.16465	1.25598	1.44323	4
ENSMUSG00000026854	-0.516708	-0.533064	-0.310936	-0.481776	-0.511286	-0.241605	-0.175871	-0.330108	-0.386931	-0.461603	-0.600954	-0.122704	2.32309	2.35045	4
ENSMUSG00000041161	-0.460221	-0.455973	-0.338666	-0.40671	-0.382776	-0.327155	-0.279888	-0.419293	-0.468066	-0.46182	-0.463126	-0.237079	2.20756	2.49321	4
ENSMUSG00000036990	-0.640314	-0.108665	1.48201	-0.0215855	-0.557838	-0.972149	-0.265617	-1.06516	-0.575194	-1.00304	-0.294032	0.591068	1.35261	2.07791	4
ENSMUSG00000033368	-0.395735	-0.39591	-0.397402	-0.39638	-0.396648	-0.394827	-0.396947	-0.396951	-0.395907	-0.396552	-0.396735	-0.353933	2.22273	2.49119	4
