# Supplementary material for: Integrated analysis of the ubiquitination mechanism reveals the specific signatures of tissue and cancer
Source: BMC Genomics. 2023 Sep 4;24:523. doi: 10.1186/s12864-023-09583-z (PMC10478310; doi:10.1186/s12864-023-09583-z)
Supplement: Supplementary file 7 — Supplementary Material 7 [file 12864_2023_9583_MOESM7_ESM.xlsx]

## Sheet: Sheet1
Table S6. K-means cluster analysis across cell types of UBRs.

## Sheet: Human
Group	Type	gene_symbol	Family	Spermatogonia	Spermatocyte	Spermatid	Sertoli	Macrophage	Endothelial	Leydig-Myoid	SmoothMuscle
1	Eraser	ATXN3L	DUB	-0.254761	0.170721	0.933892	-0.277297	-0.271487	-0.277804	-0.269908	-0.277804
4	Eraser	JOSD1	DUB	0.642899	-0.113869	-0.289018	0.0381813	0.0619796	0.0796466	-0.00268398	-0.154568
3	Eraser	JOSD2	DUB	-0.0359807	-0.189419	-0.374095	0.092949	0.170606	-0.0471422	0.385902	0.153306
3	Eraser	PARP11	DUB	0.228353	0.187406	0.0862492	-0.0237519	-0.115289	-0.143037	-0.0844467	-0.14581
4	Eraser	TAF1D	DUB	0.647411	-0.251413	-0.566862	0.0201729	0.339067	0.208275	0.17031	-0.222038
4	Eraser	TRIM44	DUB	0.60169	0.161394	-0.421035	-0.00820932	0.181316	0.0612271	-0.0226198	0.178686
3	Eraser	ZC3H12A	DUB	-0.0248887	0.0502218	-0.0841209	0.282973	-0.089063	-0.0733168	-0.139961	-0.123206
6	Eraser	UFD1L	DUB	0.106928	0.722987	0.252666	-0.429825	-0.245758	-0.0575121	-0.174215	-0.134608
6	Eraser	OTUD6A	DUB	0.202643	0.83291	-0.158654	-0.139634	-0.16219	-0.128071	-0.147633	-0.16219
2	Eraser	OTUB1	DUB	1.07917	0.0896346	-0.285449	-0.00177484	-0.105258	-0.0160315	-0.119554	0.0524893
3	Eraser	OTUD6B	DUB	0.0926668	-0.145099	-0.21274	0.260716	0.0620236	0.0176315	-0.042723	0.0719292
6	Eraser	OTUD4	DUB	0.762222	0.651973	0.0421942	-0.134417	-0.352991	-0.224121	-0.267763	-0.28489
1	Eraser	OTUB2	DUB	-0.43007	0.126699	1.70028	-0.477454	-0.460338	-0.46394	-0.462589	-0.441698
4	Eraser	VCPIP1	DUB	0.450538	0.256663	-0.249679	0.0410787	0.0575729	-0.0927501	-0.0541956	-0.0734603
4	Multi	OTUD3	DUB	0.544252	0.298292	-0.117214	0.0468833	-0.211019	-0.181876	-0.085265	-0.0953549
3	Eraser	OTUD5	DUB	0.160554	-0.165672	-0.316935	0.185396	-0.0911271	0.0542308	0.126908	0.176475
5	Eraser	OTUD1	DUB	0.281208	-0.093084	-0.189904	-0.0184746	0.964458	-0.0748982	-0.0366519	0.0785416
6	Eraser	ZRANB1	DUB	0.219992	0.432989	-0.184708	0.103394	-0.236685	-0.1797	-0.0483618	-0.12049
6	Eraser	YOD1	DUB	-0.0199191	0.188377	0.359402	0.0153018	-0.187984	-0.219007	-0.202292	-0.219453
4	Eraser	OTUD7A	DUB	0.892467	-0.0129028	-0.140643	-0.0148787	-0.120582	-0.0903392	-0.0485385	0.0867289
3	Eraser	UCHL5	DUB	0.168958	-0.0126202	-0.274314	0.125416	0.0934893	0.0392504	0.014372	0.0492314
6	Eraser	BAP1	DUB	0.269839	0.679039	0.0747911	-0.157115	-0.245322	-0.179485	-0.197207	-0.19299
6	Eraser	UCHL3	DUB	0.203504	1.2804	-0.247104	-0.102294	-0.193344	-0.229626	-0.280325	-0.267215
6	Eraser	SENP1	DUB	0.505442	0.824607	-0.232003	-0.116266	-0.18197	-0.158689	-0.160938	-0.241158
6	Eraser	SENP2	DUB	0.139012	1.27361	-0.199659	-0.11509	-0.364187	-0.231989	-0.237598	-0.219032
6	Eraser	UFSP2	DUB	0.516418	0.85627	-0.372857	-0.103089	-0.351891	-0.161411	-0.0247329	-0.0166239
3	Eraser	SENP7	DUB	0.274934	-0.0344487	-0.308044	0.0548644	-0.106666	0.115394	0.0772464	0.0981538
3	Eraser	UFSP1	DUB	-0.0124285	-0.0477601	-0.056058	-0.048221	0.0348559	-0.00390069	0.0220197	0.139292
4	Eraser	SENP6	DUB	0.452918	0.250216	-0.414602	0.0392416	-0.125897	-0.043177	0.110754	-0.075153
1	Eraser	SENP8	DUB	0.150333	0.304059	0.68478	-0.225484	-0.303493	-0.286303	-0.295087	-0.345168
2	Eraser	SENP5	DUB	0.802664	0.453715	-0.249359	-0.0996078	-0.246733	-0.0644554	-0.10502	-0.0151399
3	Eraser	SENP3	DUB	0.123933	-0.033112	-0.122099	0.092734	-0.0156113	0.0213145	-0.0313329	0.0303134
3	Eraser	USP43	DUB	0.094761	0.0709276	-0.0369092	0.000860343	-0.0399111	-0.0647293	-0.0676493	-0.0689281
3	Eraser	USP9Y	DUB	-0.0771896	-0.14866	-0.214263	0.314657	-0.0788466	-0.0461765	0.0640785	0.0772486
3	Eraser	USP54	DUB	0.257253	0.0193342	-0.164409	-0.0277771	-0.148969	0.0740426	0.0567906	-0.179525
2	Eraser	USP1	DUB	1.28277	1.1134	-0.392305	-0.22044	-0.397775	-0.262713	-0.202019	-0.213539
6	Eraser	USP6	DUB	0.104458	0.615942	-0.0539321	-0.0384844	-0.141699	-0.129566	-0.178072	-0.156368
4	Eraser	USP40	DUB	0.461927	0.276619	-0.203708	0.0505609	-0.174318	-0.127438	-0.0219323	-0.211398
6	Eraser	USP30	DUB	0.0426609	0.421682	0.0585513	-0.0274421	-0.206258	-0.137774	-0.119688	-0.202447
4	Eraser	USP12	DUB	0.684728	-0.0812868	-0.171894	0.081024	-0.0696535	0.051256	-0.141792	0.141841
1	Eraser	USPL1	DUB	-0.136499	0.217127	0.762774	-0.16764	-0.276803	-0.28323	-0.285785	-0.265214
4	Eraser	USP47	DUB	0.439574	0.395118	-0.370053	0.117417	-0.226895	-0.133429	0.0101638	-0.0220818
6	Eraser	USP15	DUB	0.166278	0.563368	-0.0569607	0.00161331	0.318525	-0.219463	-0.245289	-0.129735
4	Eraser	USP19	DUB	0.587696	0.045483	-0.20717	-0.0435871	-0.0901368	0.008291	0.0290329	-0.127603
5	Eraser	USP53	DUB	-0.186376	-0.166494	-0.324871	0.199221	1.39518	0.109097	-0.2054	-0.235975
3	Eraser	USP29	DUB	0.185545	0.193465	-0.0460609	-0.0679861	-0.0718644	-0.0718644	-0.0718644	-0.0718644
3	Eraser	USP17L2	DUB	0	0	0	0	0	0	0	0
6	Eraser	CYLD	DUB	0.147639	0.55828	-0.192054	-0.144988	0.0310572	-0.0247949	-0.0688385	0.0366654
3	Eraser	USP18	DUB	0.0468966	0.0255139	-0.139599	-0.0110307	-0.0105892	0.133231	-0.0181781	-0.158676
4	Eraser	USP33	DUB	0.523475	0.0466517	-0.362199	-0.00337889	-0.0546188	0.0395403	0.110744	0.0151376
4	Eraser	USP26	DUB	0.497421	-0.019988	-0.0600012	-0.0600012	-0.0600012	-0.0600012	-0.0600012	-0.0600012
3	Eraser	USP20	DUB	0.238282	0.125987	-0.151383	-0.0282835	-0.0989999	-0.0488055	0.0774661	0.0899194
4	Eraser	USP45	DUB	0.354682	0.0236909	-0.144432	-0.0188539	-0.0611776	-0.0102039	0.0487743	-0.178061
3	Eraser	USP27X	DUB	0.0990903	-0.102545	-0.111156	0.102807	-0.0642478	-0.00261539	0.0158391	0.0581805
3	Eraser	USP22	DUB	0.00176915	-0.290671	-0.315725	0.337585	-0.305973	-0.04134	0.261429	0.0265807
1	Eraser	USP2	DUB	-0.3071	0.558605	1.50133	-0.469619	-0.547694	-0.5411	-0.52117	-0.104155
1	Eraser	USP35	DUB	0.00597043	-0.078553	0.643495	-0.148314	-0.202638	-0.17413	-0.178756	-0.170083
3	Eraser	USP38	DUB	-0.0631061	0.292074	-0.0351522	-0.0424094	-0.013523	-0.00976509	-0.0735987	-0.104679
4	Eraser	USP36	DUB	0.585642	0.118664	-0.240654	0.0321906	-0.0372675	-0.0469861	-0.0218695	-0.240671
3	Eraser	USP39	DUB	0.259337	0.116566	-0.230014	0.0588843	-0.0869063	0.0576344	-0.0421214	0.0525867
6	Eraser	USP8	DUB	0.358644	0.759107	-0.52439	0.0155785	-0.164289	-0.0772635	-0.0137367	-0.122882
2	Eraser	USP11	DUB	1.24425	-0.280466	-0.424789	0.54144	-0.424998	-0.313959	0.0123578	-0.0924562
3	Eraser	USP10	DUB	0.260923	0.0948887	0.0434542	0.0778356	0.00135519	-0.185657	-0.10094	0.0918758
4	Eraser	USP49	DUB	0.510196	0.166506	-0.0992962	-0.0429663	-0.162036	-0.0948592	-0.00925873	-0.142883
6	Eraser	USP46	DUB	0.199978	0.813483	-0.0606889	-0.217389	-0.319502	-0.247501	0.0169147	-0.220885
2	Eraser	USP34	DUB	0.955778	0.349036	-0.25705	-0.062238	-0.303232	-0.0883586	-0.0792184	-0.117828
3	Eraser	USP51	DUB	0.178579	-0.026825	-0.21427	0.237132	-0.127712	-0.0517305	0.00131348	-0.0912044
3	Eraser	USP17L5	DUB	0	0	0	0	0	0	0	0
2	Eraser	USP9X	DUB	1.00803	0.169708	-0.409492	0.0369388	-0.078685	-0.12041	0.0277793	-0.0707379
6	Eraser	USP32	DUB	-0.12001	1.01075	-0.1073	-0.128359	-0.0754116	-0.128254	-0.232077	-0.142346
6	Eraser	USP42	DUB	0.719726	0.859089	-0.145289	-0.24033	-0.216992	-0.174323	-0.190435	-0.160571
3	Eraser	USP21	DUB	0.152638	0.00720762	-0.154146	0.096324	-0.0966048	0.0123052	-0.000997146	0.0844281
6	Eraser	USP44	DUB	-0.203872	1.60846	0.175172	-0.333336	-0.359567	-0.347093	-0.353208	-0.309586
3	Eraser	USP24	DUB	0.213878	-0.0843702	-0.215626	0.0852432	0.190942	0.0464308	-0.00479442	0.108518
3	Eraser	USP13	DUB	-0.101473	-0.223812	-0.285793	0.747916	-0.19099	-0.16237	-0.107511	-0.16224
3	Eraser	USP28	DUB	0.245658	0.050479	-0.211573	0.0492645	-0.0765124	0.000421264	0.0446318	0.185671
6	Eraser	USP37	DUB	0.0408339	0.624286	0.188132	0.044224	-0.29536	-0.277965	-0.285227	-0.303701
6	Eraser	USP7	DUB	0.302431	0.963303	-0.0290601	-0.170531	-0.326297	-0.23009	-0.206902	-0.282922
2	Eraser	USP14	DUB	0.915577	0.337132	-0.37764	-0.0674795	-0.049815	-0.0734958	-0.0219207	-0.119979
4	Eraser	USP3	DUB	1.03317	-0.147274	-0.02708	-0.129566	0.390224	-0.0945645	-0.117605	-0.114497
6	Eraser	USP16	DUB	0.489312	0.917557	-0.31805	-0.12917	-0.224757	-0.227489	-0.0536079	0.0210039
4	Eraser	USP48	DUB	0.579517	0.3109	-0.28684	0.00461522	-0.165628	-0.131262	0.0427243	-0.22138
6	Eraser	USP4	DUB	-0.0528568	0.407472	0.0372836	0.041978	0.0147639	-0.105904	-0.225945	-0.0573428
6	Eraser	COPS5	DUB	0.290993	0.628001	0.440026	-0.309582	-0.331398	-0.199806	-0.315737	-0.215959
4	Eraser	MYSM1	DUB	0.347962	-0.0323622	-0.227082	0.00318703	-0.00591273	0.0942868	0.0246308	-0.0337648
4	Eraser	EIF3H	DUB	0.703627	0.140741	-0.561471	-0.0605445	0.37497	-0.00389809	0.166839	-0.223983
4	Eraser	MPND	DUB	0.755841	-0.145257	-0.122957	-0.0716894	0.0850813	0.0192981	-0.0330411	0.147305
4	Eraser	COPS6	DUB	0.717113	-0.132832	-0.40612	0.0620815	-0.287533	0.0802735	0.141403	0.475811
4	Eraser	PSMD7	DUB	0.451737	0.779079	-0.571036	-0.0167622	0.126658	-0.0447278	-0.102364	0.118226
6	Eraser	STAMBPL1	DUB	-0.0762123	0.982393	0.00144355	-0.230154	-0.0780346	-0.225794	-0.133744	-0.126888
3	Eraser	BRCC3	DUB	-0.083029	-0.158186	-0.176917	-0.0277324	0.135924	0.131545	0.154708	0.241724
3	Eraser	EIF3F	DUB	0.309102	0.115666	0.0974372	-0.377336	0.118716	-0.0193983	0.116557	-0.407855
2	Eraser	PSMD14	DUB	1.22882	0.650427	-0.41168	-0.0879906	-0.113843	-0.18542	-0.158488	-0.0743966
2	Writer	UBA2	E1	1.81201	0.374531	-0.535781	-0.157906	-0.220885	-0.145982	-0.0613537	1.48574
3	Writer	UBA7	E1	-0.203339	-0.166525	0.00531844	-0.196941	-0.0301327	0.223166	0.175175	-0.0573995
2	Writer	NAE1	E1	2.01053	0.155645	-0.488623	-0.0610933	-0.29299	-0.156749	-0.0384951	-0.162075
4	Writer	UBA6	E1	0.614617	0.154064	-0.376046	0.180429	-0.123115	0.00617011	-0.110081	-0.161148
2	Writer	SAE1	E1	0.921295	0.396396	-0.399529	0.0961331	-0.199974	-0.0427209	-0.204342	0.0235444
1	Writer	UBA5	E1	-0.16088	0.316959	0.671411	-0.291122	-0.345696	-0.201636	-0.194386	-0.0714807
4	Writer	UBA3	E1	0.439045	0.0516104	-0.369858	0.0595084	-0.00301206	0.0380832	0.0642378	0.0681257
4	Writer	UBA1	E1	0.449832	-0.343873	-0.356576	0.53407	-0.210937	-0.122942	0.0280469	0.00372167
6	Writer	ATG3	E2	0.722554	1.48212	-0.275948	-0.287991	-0.0445207	-0.27528	-0.369436	-0.294188
6	Writer	ATG10	E2	0.149228	0.517557	0.0898644	-0.13399	-0.124545	-0.185824	-0.117739	-0.141334
3	Writer	UFC1	E2	-0.075771	-0.076328	-0.0930013	0.120597	0.188968	0.0858929	-0.0889325	-0.149196
4	Writer	UBE2E1	E2	0.725175	-0.222045	-0.398841	0.21725	0.259932	0.00428119	-0.0336343	0.0708857
6	Multi	UBE2G1	E2	0.47418	0.572254	0.303117	-0.241467	-0.212253	-0.200607	-0.311239	-0.342208
1	Writer	UBE2U	E2	-0.280945	1.00421	0.626185	-0.356046	-0.332114	-0.345685	-0.344442	-0.357521
6	Writer	UBE2W	E2	0.258391	0.623265	-0.166832	-0.0810779	0.134286	-0.144803	-0.149936	-0.0569776
2	Writer	UBE2E3	E2	1.52719	-0.160346	-0.478487	0.311551	-0.31078	-0.109304	-0.0964823	-0.250944
3	Writer	UBE2D4	E2	0.14347	-0.026347	-0.205259	0.00801785	-0.00904033	-0.00754114	0.172532	-0.243472
4	Writer	UBE2A	E2	0.332989	0.241669	-0.410339	0.0207882	0.145246	0.0114072	0.0285097	0.375888
6	Writer	UBE2R2	E2	0.102377	0.330123	0.193	-0.0852324	-0.158854	-0.193285	-0.105463	-0.285666
2	Writer	UBE2S	E2	1.09691	0.718684	-0.385214	0.239709	-0.411265	-0.305652	-0.31182	-0.382282
4	Writer	UBE2B	E2	0.713919	0.199133	-0.249462	0.287429	-0.266508	-0.175853	-0.192867	-0.116969
4	Writer	UBE2Z	E2	0.542742	-0.12655	-0.360946	0.135307	-0.112513	0.107467	0.0201807	0.0928516
6	Writer	UBE2Q2	E2	0.494121	0.621023	-0.329161	-0.172426	-0.114948	0.050375	-0.105235	0.0819616
2	Writer	UBE2C	E2	0.974461	0.572087	-0.164194	-0.143645	-0.0995774	-0.190702	-0.197102	-0.168564
2	Writer	UBE2F	E2	0.859437	0.432146	-0.232935	-0.0523347	0.168248	-0.210127	-0.150538	-0.0217274
4	Writer	UBE2I	E2	0.983848	-0.111006	-0.748415	0.247722	-0.105149	0.0592051	0.143883	0.284333
3	Writer	UBE2H	E2	0.16328	0.313639	-0.358647	0.0258015	-0.326675	0.0593475	0.089474	-0.0901042
6	Writer	UBE2J2	E2	0.488626	1.04064	0.359959	-0.365288	-0.475043	-0.324701	-0.362273	-0.169644
3	Writer	UBE2G2	E2	0.358617	0.119367	0.0787824	-0.181278	-0.0958367	-0.0509981	-0.0202498	0.14522
4	Writer	UBE2L3	E2	0.751601	0.215811	-0.610354	0.146963	0.0325993	0.0519999	-0.039533	0.131597
3	Writer	UBE2L6	E2	0.0294666	-0.383954	-0.382005	-0.292128	0.505021	0.629786	0.160095	0.0629793
2	Writer	UBE2T	E2	1.34416	0.947232	-0.304767	-0.158982	-0.24807	-0.279329	-0.285061	-0.272262
4	Writer	UBE2Q1	E2	0.796684	-0.0449145	-0.369441	0.233605	-0.139047	0.0317647	-0.121667	-0.257164
1	Writer	UBE2J1	E2	-0.347141	-0.177772	1.2049	-0.454987	-0.471759	0.0487334	-0.336521	-0.368796
4	Multi	UBE2O	E2	0.808958	0.068123	-0.244332	0.0141956	-0.112039	-0.10154	0.0222438	-0.115222
1	Writer	UBE2N	E2	0.227016	0.719943	1.52548	-0.536704	-0.627434	-0.610036	-0.664599	-0.442422
3	Writer	UBE2M	E2	-0.104671	0.0757833	-0.207974	0.237772	-0.18748	-0.0178313	0.0104368	-0.0819346
2	Multi	CDC34	E2	1.06577	-0.0223643	0.52646	-0.25492	-0.336386	-0.224143	-0.278394	-0.170451
4	Multi	BIRC6	E2	0.406195	0.164476	-0.424427	0.0519335	-0.151124	0.097213	0.0492604	-0.00738639
2	Writer	UBE2E2	E2	1.69342	-0.00829386	-0.394376	-0.0221514	0.128692	-0.362251	0.120961	0.035295
3	Writer	UBE2D1	E2	0.295695	0.0130299	-0.350441	0.0581232	0.210106	-0.0164563	0.102975	0.388451
6	Writer	UBE2D2	E2	0.29815	1.0891	0.0812633	-0.309872	-0.0994819	-0.24467	-0.307319	-0.00313574
4	Writer	UBE2D3	E2	0.608316	0.336964	-0.097295	-0.025989	0.147187	-0.0390601	-0.305833	-0.24197
4	Writer	UBE2V2	E2	0.794892	0.29249	-0.511428	0.0441152	-0.0432034	-0.0796068	0.0506447	0.235989
3	Writer	UBE2V1	E2	0.0574629	0.224483	-0.0426751	-0.106221	0.048153	0.0490252	-0.0727853	-0.0773672
2	Writer	TSG101	E2	1.26739	0.403041	-0.585678	0.0994874	-0.181322	-0.0499757	-0.160089	0.165714
5	Multi	TNFAIP3	E3	-0.167819	-0.178774	-0.216444	-0.104334	1.55465	0.0964089	-0.0284916	-0.143697
3	Writer	KCTD7	E3	0.261562	0.0888183	-0.136987	0.112033	-0.13474	-0.124034	0.020448	0.00764748
3	Writer	DCUN1D3	E3	-0.0690918	0.119729	0.271238	-0.0172889	-0.186391	-0.110593	-0.13073	-0.130178
2	Writer	DCUN1D5	E3	1.65284	0.363673	-0.400293	-0.0291403	-0.205519	-0.156213	-0.188208	-0.221759
1	Writer	DCUN1D1	E3	-0.302713	0.44247	1.77472	-0.630422	-0.485619	-0.554656	-0.529554	-0.479289
3	Writer	DCUN1D2	E3	0.114168	-0.0287778	-0.106044	0.0826594	-0.0995573	-0.0198806	0.0364133	0.0839472
3	Writer	HECW2	E3	0.110156	-0.12468	-0.155933	0.0918068	-0.206133	0.35927	-0.182131	-0.21905
2	Writer	NEDD4L	E3	0.963063	-0.0570927	-0.0582222	-0.182738	-0.109557	-0.165824	0.142378	-0.232319
3	Writer	HERC4	E3	0.0168107	0.24628	-0.132894	0.0204169	-0.0305825	0.0244554	-0.073344	-0.0693979
3	Writer	HERC3	E3	0.196007	-0.0450971	-0.15167	-0.0640692	0.217483	0.0647599	0.045772	0.0591983
4	Writer	SMURF2	E3	0.275483	0.373501	-0.256695	-0.0192494	-0.133599	0.0405341	-0.076864	-0.0148064
6	Writer	ITCH	E3	0.0780976	0.318455	0.247681	-0.0573692	-0.169893	-0.191395	-0.174179	-0.147532
3	Writer	HECTD3	E3	0.204829	-0.155395	-0.210101	0.153558	-0.0814207	-0.00248025	0.0841629	0.273678
3	Writer	HACE1	E3	0.0303314	0.162828	-0.179764	-0.0448953	-0.13613	0.214409	-0.070084	0.0448036
3	Writer	NEDD4	E3	0.0720667	-0.0389836	-0.194162	-0.159144	-0.138083	0.382004	0.0279719	-0.147716
3	Writer	HECTD4	E3	0.0742735	0.173732	-0.197221	-0.00781871	-0.0700697	-0.0279236	0.102785	-0.0164097
4	Writer	WWP1	E3	0.425314	0.0529865	-0.355885	0.161316	-0.181458	0.129468	-0.0742004	-0.29337
6	Writer	G2E3	E3	0.338373	1.14375	0.368023	-0.368536	-0.390498	-0.35806	-0.366143	-0.339223
4	Writer	UBE3D	E3	0.382943	0.0242284	-0.18726	0.0436571	-0.0438685	0.0057902	-0.0108415	-0.00438232
3	Writer	HERC6	E3	-0.157863	-0.189797	-0.21432	0.293599	-0.122482	0.185007	-0.0628854	-0.0510404
2	Writer	HERC5	E3	1.58857	0.400516	-0.508028	0.626309	-0.454601	-0.397937	-0.454379	-0.513424
4	Writer	HERC1	E3	0.505701	0.200741	-0.279194	-0.0761744	-0.154369	0.0434625	0.0376392	0.00376286
3	Writer	SMURF1	E3	-0.0968135	0.466323	-0.14601	-0.0706816	-0.0500084	-0.0340068	-0.02055	0.225988
3	Writer	WWP2	E3	0.0584267	-0.031768	-0.0404888	0.0687335	-0.0241926	0.0621257	-0.0952044	0.26104
4	Writer	AREL1	E3	0.605673	-0.0178419	-0.162869	0.0754799	-0.113421	-0.081493	-0.0102657	-0.0974091
2	Writer	UBE3A	E3	0.637815	0.699319	-0.440181	-0.0545194	-0.295674	-0.122886	-0.00864835	0.109647
2	Writer	HECTD1	E3	1.29068	-0.144957	-0.495223	-0.0798523	-0.273506	0.115504	0.161533	0.00445175
6	Writer	TRIP12	E3	0.585588	0.731176	-0.158294	-0.0901455	-0.227997	-0.157981	-0.210829	-0.294732
3	Writer	UBE3B	E3	0.167432	0.0337729	-0.100482	0.0611739	-0.0687565	0.0301592	-0.0549777	-0.0803893
6	Writer	HECW1	E3	-0.066868	0.731499	0.453401	-0.267779	-0.266512	-0.268035	-0.26486	-0.272073
3	Writer	HECTD2	E3	0.292206	-0.0273542	-0.21969	0.0528505	-0.0300306	-0.104616	0.178409	-0.0189346
4	Writer	UBR5	E3	0.720182	0.333115	-0.338666	-0.106098	-0.137178	0.00525088	0.00105884	-0.128799
4	Writer	HUWE1	E3	0.300776	-0.0974463	-0.363415	0.610427	-0.292175	-0.125381	-0.121551	-0.159499
4	Writer	UBE3C	E3	0.6126	0.104649	-0.273021	0.0393822	-0.12007	-0.0075777	-0.0195628	-0.0894034
4	Writer	HERC2	E3	0.603016	-0.0490731	-0.49887	-0.161574	-0.350158	0.619687	-0.0330232	-0.00643003
3	Writer	UBR4	E3	0.0602564	0.120024	-0.294004	0.295518	-0.0582211	-0.0934421	-0.0183448	-0.0601364
2	Writer	AURKA	E3	0.862494	0.933855	-0.195886	-0.183503	-0.219569	-0.242301	-0.233042	-0.184507
3	Writer	CADPS2	E3	0.0339563	-0.15028	-0.186014	-0.225749	-0.233777	0.601988	-0.0105044	-0.104698
3	Writer	HDAC4	E3	-0.0664362	0.0860721	0.29604	-0.115785	-0.172515	-0.189642	0.0410826	-0.153252
3	Writer	RASD2	E3	-0.00954639	-0.0365645	-0.0318196	-0.0382718	0.0012712	-0.0421386	-0.00216195	0.572686
3	Writer	RWDD3	E3	0.0276596	-0.0434355	-0.0376425	0.0099476	-0.0192526	-0.010611	-0.00353561	0.0928325
4	Writer	EP300	E3	0.366589	-0.0843915	-0.359902	0.377691	-0.077801	-0.0798938	-0.0235013	-0.0268909
3	Writer	KAT2B	E3	0.0126705	-0.0472573	-0.122226	-0.118657	0.212825	0.169483	0.0324188	0.153853
4	Writer	CREBBP	E3	0.529208	-0.0515924	-0.207699	0.128192	-0.163476	-0.10866	0.0616141	0.0188364
3	Writer	PDLIM2	E3	-0.208202	-0.417779	-0.425054	-0.293578	-0.0141288	0.288169	0.766169	0.332874
4	Writer	FUS	E3	0.488734	-0.187457	-1.06122	0.726435	-0.29868	0.0262751	0.266263	-0.0710074
4	Writer	SART1	E3	0.606013	-0.0603419	-0.375418	0.0533036	0.0373578	0.0152189	0.104533	-0.0170024
4	Writer	E4F1	E3	0.394789	0.10152	-0.176822	-0.0287553	-0.0723649	-0.00836398	0.0196988	0.0518866
2	Writer	MALT1	E3	0.929593	0.295206	-0.297582	-0.229814	-0.0759423	0.243587	-0.19965	-0.207045
6	Writer	ZFP91	E3	0.120323	0.877928	0.166706	-0.0279453	-0.407408	-0.335442	-0.294247	-0.375968
4	Writer	IRF2BPL	E3	1.14686	-0.406819	-0.419649	0.278354	-0.278397	0.0807112	-0.0406117	0.391718
2	Writer	CRBN	E3	0.818769	0.684945	-0.4784	-0.213039	-0.289697	0.123966	-0.0886862	-0.16862
3	Writer	STC1	E3	-0.0943907	-0.103244	-0.0991606	-0.0989805	-0.092419	-0.0305608	0.29469	0.233983
6	Writer	KCMF1	E3	0.641895	0.396192	0.0657928	-0.210929	-0.287038	-0.120315	-0.12957	-0.0433051
3	Writer	CBX4	E3	-0.0956654	-0.202081	-0.211021	0.36577	-0.0181721	0.0750292	-0.0756575	-0.123854
2	Multi	UCHL1	E3	2.13731	-0.126876	-0.272537	-0.0388562	-0.259119	-0.283196	-0.0114628	-0.262085
2	Writer	RANBP2	E3	0.76643	0.394997	-0.346554	0.0322489	-0.19907	-0.15552	-0.0164454	-0.226578
6	Writer	UFL1	E3	0.161835	0.430179	-0.254678	-0.0715839	-0.0955484	-0.0673825	0.0729009	-0.0743145
6	Writer	RNF19B	E3	0.316192	0.374147	-0.0956129	0.21364	-0.152998	-0.205	-0.235394	-0.26362
2	Writer	ARIH2	E3	0.688728	0.625934	-0.398951	-0.11424	-0.170117	-0.0993944	-0.00656103	-0.0582864
6	Writer	ARIH1	E3	0.320167	0.51429	-0.212547	-0.00715691	-0.247579	-0.092485	-0.0793615	-0.0263235
6	Writer	RNF19A	E3	0.114893	0.363995	0.121469	0.180301	-0.470994	-0.224607	-0.225484	-0.207979
2	Writer	RNF216	E3	0.960439	0.688202	0.182748	-0.203199	-0.412778	-0.326551	-0.31002	-0.23613
6	Writer	RNF14	E3	0.0870081	0.992872	-0.264063	-0.0419431	-0.235692	-0.183119	-0.135856	-0.164636
5	Writer	RNF144B	E3	0.0221111	-0.160398	-0.184311	-0.189462	0.900673	0.347229	-0.10916	-0.104468
3	Writer	RNF144A	E3	0.241283	-0.119618	-0.0623581	-0.0927051	-0.175775	-0.0103354	0.208566	-0.0423478
1	Writer	CUL9	E3	-0.36168	0.320084	1.55863	-0.468726	-0.498465	-0.466702	-0.471983	-0.487616
3	Writer	RBCK1	E3	0.150262	-0.120698	-0.0979724	-0.00938275	-0.069407	0.107626	0.0425842	0.0640043
3	Writer	RNF31	E3	0.0262043	0.00237091	-0.0514105	-0.0299171	-0.0308732	-0.00141309	-0.0318311	-0.0598642
6	Writer	PARK2	E3	0.0336256	0.364747	0.13308	-0.0455706	-0.17051	-0.161325	-0.120704	-0.16557
3	Writer	KMT2A	E3	0.0459896	-0.129519	-0.401865	0.103594	-0.123378	0.142556	0.228594	0.287918
2	Writer	KMT2B	E3	1.38189	0.0822735	-0.274651	-0.00756769	-0.196853	-0.122644	-0.0896369	-0.145921
4	Writer	KDM2B	E3	0.743056	0.115545	0.249996	-0.24787	0.0446591	-0.154913	-0.175915	-0.0790252
3	Writer	AIRE	E3	0.0102981	-0.0122334	-0.0240702	-0.0240702	-0.00962628	-0.01989	-0.0160892	-0.0240702
4	Writer	MAP3K1	E3	0.345618	-0.193876	-0.29922	0.55111	0.168118	-0.124082	-0.201872	-0.172712
3	Writer	ING4	E3	0.119162	-0.233202	-0.389633	0.153799	-0.0139153	0.197433	0.139911	-0.109986
4	Writer	SIAH2	E3	0.486681	-0.310414	-0.325158	0.00930042	0.0204854	-0.0631771	0.384822	0.0142078
3	Writer	RNF152	E3	-0.0985024	-0.129362	-0.136926	-0.133273	-0.0982064	-0.0285137	0.351566	2.05975
3	Writer	BFAR	E3	0.243152	0.0225247	-0.382195	0.00333374	0.0219476	0.241919	0.0201681	0.0551997
4	Writer	2022-03-02	E3	0.515823	-0.150497	-0.0174851	-0.175825	0.424087	0.0384452	-0.0522018	0.380332
1	Writer	PIAS2	E3	0.289729	1.12196	0.590828	-0.407092	-0.479614	-0.39064	-0.438829	-0.63955
3	Writer	RNF213	E3	-0.186664	-0.421296	-0.424871	-0.0177487	0.434042	0.573599	0.0747294	0.450577
2	Writer	RNF167	E3	0.979532	0.211094	-0.353784	-0.0580235	-0.108887	-0.0492308	-0.00494227	-0.0313812
2	Writer	TRAF3	E3	1.40152	0.228682	-0.164791	-0.193171	-0.156257	-0.136751	-0.102112	-0.133055
3	Writer	DTX3	E3	-0.08105	-0.207993	-0.271387	0.157622	-0.224117	-0.0830893	0.353257	1.16871
3	Writer	RNF24	E3	0.197352	-0.122523	-0.228611	-0.0803248	-0.215097	-0.310973	0.662295	0.116359
3	Writer	ZNRF3	E3	-0.146191	-0.0888969	-0.135458	0.344338	-0.232523	0.00420271	-0.0601466	0.0368586
4	Writer	MYCBP2	E3	0.531405	0.105336	-0.497915	-0.162492	-0.0121536	0.306028	0.0886095	0.224768
4	Writer	RNF170	E3	0.325147	-0.150873	-0.323656	0.110297	0.0111336	0.0784988	0.102849	-0.0876659
4	Writer	TRAF6	E3	0.50549	0.21726	-0.18929	-0.0365803	-0.0835952	0.0289185	-0.106904	0.0488504
3	Writer	TRIM3	E3	0.283162	-0.0447345	-0.118183	-0.111753	-0.0256261	0.123158	0.0189353	0.725228
6	Writer	RNF217	E3	-0.182262	0.567955	0.109302	-0.255207	-0.0355854	-0.161155	0.0289378	-0.274529
5	Writer	RNF130	E3	0.605024	-0.300955	-0.367368	-0.294762	2.13384	-0.000298614	0.0403159	0.208763
3	Writer	RNF150	E3	-0.0407463	-0.122584	-0.160192	-0.131059	-0.158472	-0.174986	0.590456	0.0389783
2	Writer	MIB2	E3	0.80895	0.04397	0.419679	-0.24121	-0.353775	-0.25001	-0.114714	-0.192296
5	Writer	2022-03-01	E3	-0.0787267	-0.103795	-0.155304	-0.190473	2.97827	-0.193869	-0.192452	-0.163087
4	Writer	RNF182	E3	0.640936	0.198314	-0.0567049	-0.0997667	-0.111447	-0.107231	-0.103397	-0.111447
1	Writer	2022-03-10	E3	-0.0735354	0.802294	1.38362	-0.54585	-0.550029	-0.544228	-0.550119	-0.536369
3	Writer	RNF5	E3	0.0269676	-0.204935	-0.51668	0.503998	-0.110842	0.0942861	0.0171606	0.404051
3	Writer	TRIM51	E3	0.203067	-0.0378416	-0.0336241	-0.0378416	-0.0378416	-0.0378416	-0.0378416	-0.0378416
3	Writer	PEX10	E3	0.24349	0.0854136	0.248719	-0.0651768	-0.192416	-0.0810266	-0.171747	-0.162806
3	Writer	TRIM31	E3	-0.0139616	0.139335	-0.0400046	-0.0434068	-0.0183209	-0.0472756	-0.0472756	-0.0472756
4	Writer	CBLL1	E3	0.319094	0.281706	-0.235458	0.0198602	-0.0489001	-0.0669231	-0.0117124	-0.0671439
4	Writer	TRIM26	E3	0.453173	-0.122937	-0.225075	0.0334738	0.0130232	0.0680413	0.0321119	0.00112542
3	Writer	TRIM40	E3	-0.0497386	0.250101	-0.0421174	-0.0612371	-0.0612371	-0.0570415	-0.0612371	-0.0612371
3	Writer	TRIM27	E3	0.308463	-0.205949	-0.322207	0.141963	0.0424184	0.179158	0.00315719	-0.0245233
3	Writer	RFPL4A	E3	0.0835355	0.105512	-0.0486066	-0.0495916	-0.0206302	-0.0422073	-0.0495916	-0.0495916
6	Writer	CHFR	E3	0.457971	0.275234	0.239038	-0.21898	-0.0441504	-0.113673	-0.210656	-0.18375
3	Writer	TRIM73	E3	-0.0972903	0.0043816	-0.124818	0.414045	-0.128058	-0.158426	-0.0856785	-0.166201
6	Writer	BRAP	E3	0.339411	1.23566	0.466585	-0.403717	-0.436843	-0.407923	-0.416985	-0.489773
3	Writer	RING1	E3	0.0212483	0.13233	-0.376721	0.223936	-0.189352	0.0269569	0.0533503	0.133677
3	Writer	OSTM1	E3	0.336227	0.139381	-0.290084	-0.0983045	0.387025	0.00392465	0.0322217	0.66266
4	Writer	TRIM39	E3	0.514309	0.144921	-0.187368	-0.0456363	-0.144751	0.0661823	-0.0650192	-0.174919
4	Writer	RBX1	E3	0.989641	-0.211002	-0.821303	0.20707	0.251567	0.220446	0.0724368	0.106039
6	Writer	2022-03-07	E3	-0.0452201	0.894991	-0.247313	-0.13344	-0.184395	-0.107071	-0.0455958	0.127139
3	Writer	RNF43	E3	-0.0660615	-0.0943448	-0.135887	0.483555	-0.136501	-0.129584	-0.128563	-0.142033
3	Writer	PPARA	E3	-0.0784106	-0.181801	-0.197187	-0.0869926	-0.095717	0.0297013	0.400101	0.511099
3	Writer	BIRC7	E3	-0.0131051	-0.0069734	-0.00469075	-0.0131051	-0.0131051	-0.0131051	-0.0131051	-0.0131051
3	Writer	VPS18	E3	0.226668	-0.0466727	-0.164294	0.00797072	0.0451023	-0.00754097	0.0936571	-0.0288825
1	Writer	ZNRF4	E3	-0.441716	0.999014	1.08515	-0.476077	-0.450424	-0.45519	-0.453934	-0.477133
3	Writer	MGRN1	E3	0.0600331	-0.230277	-0.253416	0.159013	-0.126679	0.0929453	0.149418	0.0344879
2	Writer	TTC3	E3	0.74467	0.474881	-0.424192	-0.220443	-0.436256	-0.393009	0.564253	-0.175584
4	Writer	PEX12	E3	0.313378	0.332937	-0.1607	-0.00751627	-0.121007	-0.0715246	-0.0623475	-0.0402188
4	Writer	CCNB1IP1	E3	0.716572	0.365065	-0.287777	-0.023416	-0.203874	-0.211125	0.0706832	-0.0736687
3	Writer	DTX4	E3	0.067858	-0.0879075	-0.089186	0.0983217	-0.0724047	-0.0751719	0.0556078	0.00318447
2	Writer	BIRC2	E3	1.00306	0.0391365	-0.415093	0.153837	0.000665629	-0.0834363	-0.0544511	-0.171228
6	Writer	TRIM59	E3	0.650448	0.518387	-0.0444155	-0.162355	-0.171206	-0.0982283	-0.203127	-0.247123
3	Writer	TRIM23	E3	0.261888	0.19448	-0.265388	0.0671379	-0.0855571	-0.0898948	0.064847	0.230395
4	Writer	FANCL	E3	0.673244	0.166683	-0.337795	0.136172	-0.230498	-0.0116127	-0.0876419	-0.0305958
1	Writer	2022-03-08	E3	-0.023413	0.523762	0.71975	-0.250046	-0.310048	-0.329587	-0.345112	-0.265395
3	Writer	RNF103	E3	0.208184	0.03584	-0.245538	0.225372	-0.140873	-0.091957	0.0335098	-0.076495
6	Writer	RNF11	E3	-0.0438607	0.510339	-0.0902965	-0.180489	-0.375899	-0.0830902	0.137997	0.0214806
6	Writer	RNF114	E3	0.511695	1.39836	0.49006	-0.501178	-0.524708	-0.474977	-0.413119	-0.562666
6	Writer	TRIM37	E3	0.387033	1.05411	0.0030679	-0.073601	-0.362048	-0.339124	-0.312675	-0.267906
3	Writer	PIAS3	E3	0.317791	-0.183621	-0.248028	-0.080401	-0.146703	0.203548	0.162832	0.260876
5	Writer	RNF13	E3	0.160033	-0.365104	-0.540195	0.132772	1.08029	0.0915043	0.161381	0.229661
3	Writer	RNF208	E3	0.105951	-0.0904378	-0.114892	0.223574	-0.100113	-0.0586567	-0.0291587	-0.129261
4	Writer	TRAF2	E3	0.83972	0.0779609	-0.21637	-0.105989	-0.09098	0.0541627	-0.0620487	0.174824
6	Writer	LTN1	E3	0.068553	0.536682	0.20885	-0.178651	-0.232408	-0.190254	-0.132869	-0.185756
6	Writer	RNF20	E3	0.0973911	0.646728	-0.259776	-0.0903781	-0.10265	-0.0701513	-0.0214324	0.0505625
4	Writer	RNF180	E3	0.503809	0.164507	-0.226418	-0.0708844	-0.246784	-0.177523	0.214444	0.732367
2	Writer	TRIM71	E3	2.05221	-0.122472	-0.142316	-0.145559	-0.161728	-0.15749	-0.156451	-0.161728
3	Writer	TMEM129	E3	-0.056633	-0.204054	-0.283099	0.0898759	-0.0895631	0.016188	0.325784	0.28682
4	Writer	PIAS1	E3	0.484885	0.210272	-0.414692	-0.220121	0.0248565	0.0353999	0.279978	-0.147688
3	Writer	MID1	E3	-0.0800357	-0.211548	-0.17279	0.0342452	-0.214982	-0.0594078	0.410388	-0.0147219
4	Writer	TRIM6	E3	0.409674	0.172912	-0.117017	-0.0478081	-0.0812451	-0.0542228	-0.0499778	-0.131322
3	Writer	TRIM54	E3	-0.0213478	-0.0394947	-0.146723	0.492988	-0.155079	-0.151401	-0.14861	-0.127011
3	Writer	TRIM5	E3	-0.0311791	-0.0659729	-0.170973	-0.046095	-0.0555089	0.2257	0.0577326	0.117675
3	Writer	TRIM21	E3	-0.0178561	-0.117529	-0.122343	0.0137996	0.185381	0.0686888	0.0567844	0.00623301
5	Writer	TRIM22	E3	-0.219939	-0.216182	-0.221964	-0.224827	0.893352	0.0889279	0.318632	0.244702
3	Writer	TRIM47	E3	-0.276114	-0.378739	-0.384339	0.178759	-0.370262	0.654563	-0.00989648	0.232154
3	Writer	NFX1	E3	0.202811	0.160995	-0.145283	0.0290896	-0.0590385	-0.0507183	-4.71696e-06	-0.0768265
4	Writer	RNF26	E3	0.435712	-0.00951302	-0.249647	0.156635	-0.0964046	-0.106908	0.052708	0.127888
3	Writer	RNF128	E3	0.266862	-0.0524544	-0.058614	0.0217302	-0.058614	-0.0544194	-0.058614	-0.058614
6	Writer	MKRN1	E3	0.334387	0.973716	0.0839184	-0.156586	-0.287202	-0.389598	-0.207824	-0.205194
3	Writer	RNF122	E3	0.043481	-0.0322308	-0.0576343	-0.00788646	-0.0954911	0.0638861	-0.031995	-0.013932
4	Writer	TRIM45	E3	0.367985	0.0967271	-0.106728	0.113126	-0.152284	-0.0879665	-0.0779231	-0.160436
3	Writer	DTX1	E3	0.136943	-0.0940616	-0.134807	-0.143676	-0.134382	0.0463119	0.284385	-0.153604
4	Writer	MDM2	E3	0.477137	0.0131661	-0.272488	-0.0577523	0.146091	-0.0485671	0.135837	0.340434
6	Writer	2022-03-03	E3	0.223851	1.04568	-0.14847	-0.227789	-0.229802	-0.0590054	-0.257237	-0.116074
1	Writer	RNF38	E3	-0.377826	0.261397	1.34545	-0.26933	-0.541861	-0.473902	-0.413001	-0.500687
3	Writer	TRIM15	E3	0.108475	0.0193586	-0.0362481	-0.0404668	-0.0404668	-0.0404668	-0.0404668	-0.0404668
4	Writer	SYVN1	E3	0.271686	0.13148	-0.2485	0.069616	-0.0916259	-0.045534	0.0613087	-0.234938
2	Writer	BARD1	E3	1.46105	0.0476961	-0.260687	-0.0728051	-0.113869	-0.0873389	-0.104636	0.0460124
4	Writer	MNAT1	E3	0.352551	0.164894	-0.348581	0.0543763	-0.220857	0.0110737	0.0844964	0.256319
3	Writer	TRAF5	E3	-0.0833911	0.297908	0.0547803	-0.273282	-0.144492	-0.133507	0.207285	0.668838
3	Writer	MIB1	E3	0.175141	0.113047	-0.25698	-0.0430906	-0.154948	0.0750388	0.12657	-0.0478542
1	Writer	RNF138	E3	0.301823	0.575517	1.60251	-0.649438	-0.533422	-0.564459	-0.616415	-0.603051
3	Writer	RNF186	E3	0	0	0	0	0	0	0	0
3	Writer	PJA1	E3	-0.265376	-0.0103021	-0.0659802	0.458737	-0.280351	-0.273639	0.027794	-0.0443828
3	Writer	TRIM63	E3	-0.00870817	-0.00870817	-0.00870817	-0.00485422	-0.00870817	-0.00870817	-0.00870817	-0.00870817
4	Writer	TRIM32	E3	0.438408	0.189086	-0.194672	-0.160172	-0.177163	-0.0737009	0.188594	0.130479
4	Writer	RNF8	E3	0.475129	0.125539	-0.229326	0.292035	-0.28641	-0.16387	-0.0869814	-0.236086
3	Writer	MID2	E3	0.0699175	-0.0376692	-0.0628249	0.00865374	-0.0874901	0.0376774	-0.0406211	0.0154435
6	Writer	PIAS4	E3	0.803399	0.55921	0.386899	-0.287483	-0.393353	-0.300766	-0.304183	-0.327137
3	Writer	RNF113A	E3	0.007111	-0.176198	-0.241612	0.18165	0.0966939	0.0934764	0.0246097	0.323665
4	Writer	PDZRN3	E3	0.399488	-0.217002	-0.233109	0.0281242	-0.237064	-0.219744	0.471402	-0.0624484
3	Writer	NEURL1B	E3	-0.0865387	-0.197513	-0.205388	-0.225734	-0.206744	0.411353	0.196401	1.39807
6	Writer	LNX1	E3	-0.127037	0.937592	0.121388	-0.268072	-0.256226	-0.152269	-0.175317	-0.298901
4	Writer	RNF146	E3	0.376503	0.0657151	-0.326432	0.0278232	-0.0414301	-0.0524254	0.165469	0.0684394
3	Writer	RC3H1	E3	0.195907	0.230852	-0.263332	0.1067	-0.131292	0.0181874	-0.0515298	-0.222717
4	Writer	SHPRH	E3	0.686617	0.28992	-0.412465	-0.0386343	-0.183913	-0.0405251	0.089692	0.0742816
3	Writer	MDM4	E3	0.305558	0.039309	-0.248102	0.0747994	0.0660654	-0.0497795	0.0465586	0.216746
4	Writer	MUL1	E3	0.344067	-0.0722572	-0.28999	0.0225518	-0.0864404	0.085889	0.117417	0.0777899
6	Writer	TRIM17	E3	-0.285287	1.18953	0.39879	-0.323491	-0.305039	-0.317753	-0.316991	-0.325847
4	Writer	RNF121	E3	0.47408	0.220283	-0.24995	-0.02745	-0.128363	-0.0262323	0.00614001	0.287668
2	Writer	DZIP3	E3	1.08219	1.01284	-0.252372	-0.117544	-0.36422	-0.373672	-0.204285	-0.336582
6	Writer	NSMCE1	E3	0.227883	0.511063	0.366614	-0.0620264	-0.249723	-0.311916	-0.321057	-0.180051
6	Writer	RNF34	E3	0.522962	0.744209	-0.362925	-0.0432163	-0.199635	-0.126173	-0.0950371	-0.173947
3	Writer	PJA2	E3	0.0420257	-0.00736514	-0.485377	0.272532	-0.101603	-0.069599	0.256243	0.167502
2	Writer	RFWD3	E3	1.13072	0.417978	-0.236052	-0.173096	-0.0624247	-0.119215	-0.128059	-0.0992011
4	Writer	TOPORS	E3	0.586317	0.458333	-0.303836	0.0831028	-0.319648	-0.0737206	-0.13538	-0.157957
1	Writer	RNF141	E3	-0.280576	1.03391	0.796399	-0.356053	-0.276354	-0.430986	-0.45842	-0.375409
3	Writer	VPS41	E3	0.205144	-0.134084	-0.268907	0.147481	0.0996022	0.023022	0.0712847	-0.0709258
3	Writer	2022-03-09	E3	0.0101745	-0.112043	-0.17739	0.136602	-0.0182127	0.0135275	0.0924868	-0.109261
6	Writer	2022-03-05	E3	0.236584	0.849042	-0.235644	-0.116108	-0.23775	-0.0987308	-0.12296	-0.209171
3	Writer	PELI1	E3	0.279312	-0.0996573	-0.230025	0.22806	0.501953	0.0396446	-0.237554	0.27388
2	Writer	PELI2	E3	1.13893	-0.188056	-0.219101	-0.0186965	-0.0361981	-0.11717	0.0752662	-0.0247713
3	Writer	PML	E3	-0.140842	-0.290627	-0.297871	-0.200404	-0.0495584	0.641801	0.130108	-0.0434878
3	Writer	TRIM65	E3	-0.00370293	-0.183326	-0.197097	0.0243184	0.0383467	0.0775222	0.198269	-0.0223702
2	Writer	BRCA1	E3	0.838169	0.838765	-0.208428	-0.178905	-0.236994	-0.20106	-0.187164	-0.261783
4	Writer	CBLC	E3	0.628946	-0.0634443	-0.0592526	-0.0696106	-0.0696106	-0.0528139	-0.0665364	-0.0696106
4	Writer	TRIM43	E3	0.375392	-0.0167373	-0.0269799	-0.0579957	-0.0618701	-0.0618701	-0.0618701	-0.0618701
5	Writer	TRIM38	E3	-0.261762	-0.302225	-0.306814	0.0159541	0.615339	0.428167	-0.0189644	0.0531469
4	Writer	PEX2	E3	0.313605	-0.233813	-0.399093	0.379973	-0.041011	0.0522104	-0.00587468	-0.117539
3	Writer	MYLIP	E3	-0.303566	-0.0487977	-0.444203	0.488553	-0.12963	-0.0750794	0.137393	0.598049
2	Writer	SIAH1	E3	0.794068	0.409391	-0.173891	-0.0750268	-0.148554	-0.0636074	-0.190514	-0.2086
6	Writer	TRIM13	E3	-0.00508026	1.31772	-0.253735	-0.132378	-0.224096	-0.195771	-0.221456	-0.188224
3	Writer	TRIM4	E3	-0.0388531	-0.0613039	-0.269446	0.163007	-0.0671919	0.038584	0.128387	-0.166744
3	Writer	2022-03-04	E3	0.00716203	-0.0149363	-0.0019383	-0.027217	-0.027217	-0.027217	-0.027217	-0.027217
6	Writer	RNF7	E3	0.459142	0.203053	0.299971	-0.16559	-0.289467	-0.0707007	-0.244343	-0.336854
4	Writer	RNF220	E3	0.789632	0.170393	-0.257668	0.0197436	-0.0529248	-0.0789321	-0.0665448	-0.143221
4	Writer	2022-03-06	E3	0.856094	0.0320339	-0.551676	0.015994	-0.155634	0.0714361	0.150081	0.303691
6	Writer	RNF6	E3	0.248531	0.65938	0.25592	-0.288746	-0.223316	-0.136189	-0.264952	-0.0645613
3	Writer	RNF41	E3	0.0233105	0.313216	0.00990914	-0.0386107	-0.0309692	-0.089522	-0.0842727	-0.0748108
6	Writer	TRIM24	E3	-0.0459484	0.62514	-0.190967	0.205637	-0.239502	-0.167749	-0.186654	-0.23299
1	Writer	TRIM36	E3	-0.300336	0.627234	1.75255	-0.621811	-0.546273	-0.577037	-0.59666	-0.57195
3	Writer	NHLRC1	E3	-0.0217098	-0.0331763	-0.0331763	-0.0061327	-0.00426225	-0.0289923	-0.0132058	-0.0331763
1	Writer	RNF133	E3	-0.454393	0.535722	1.43704	-0.480581	-0.451862	-0.466271	-0.467446	-0.442806
3	Multi	TRIM11	E3	0.141122	0.171496	0.202636	-0.116122	-0.0560851	-0.0975235	-0.126239	0.0554681
3	Writer	SH3RF1	E3	0.0799924	-0.130396	-0.247477	0.488632	-0.156558	-0.133434	-0.058271	0.387396
4	Writer	HLTF	E3	0.732267	0.182867	-0.470092	0.713288	-0.357217	-0.360831	-0.210603	-0.31357
3	Multi	TRIM2	E3	-0.145548	-0.181579	-0.213473	-0.163177	-0.203945	0.312654	0.280307	0.442563
4	Writer	MSL2	E3	0.355386	0.137085	-0.228181	0.0770511	-0.0782171	-0.0221607	-0.0310974	-0.0644363
3	Writer	TRIM74	E3	-0.0517172	0.00433106	-0.0429806	0.0523375	-0.0517172	-0.0517172	-0.0517172	-0.0517172
4	Writer	NSMCE2	E3	0.566401	0.270523	-0.313413	0.0307065	0.0309184	-0.0960827	-0.0220621	-0.069559
4	Writer	PPARG	E3	0.866399	0.0557968	-0.193347	-0.213479	0.0663487	0.265969	-0.215643	0.236859
4	Writer	ZNRF1	E3	0.648231	0.0883412	-0.158154	0.0768366	-0.238719	0.0271093	-0.169213	-0.0905844
3	Writer	TRIM46	E3	0.00949768	0.0708186	0.154343	-0.08966	-0.0751216	-0.0736122	-0.0857436	0.0132957
3	Writer	ZMIZ1	E3	-0.246684	-0.234875	0.437915	0.0100676	-0.220747	-0.0461372	-0.0746229	-0.180568
3	Writer	TRIM50	E3	0.123364	0.0632508	-0.102926	0.270736	-0.131527	-0.125969	-0.120585	-0.131527
3	Writer	TRIM62	E3	-0.0802656	-0.0571711	-0.107175	-0.0580681	-0.087175	-0.00540187	0.217914	0.214245
4	Writer	RLIM	E3	0.346731	-0.00970474	-0.250762	0.132017	-0.0585997	0.00807326	-0.00494774	0.00163191
6	Writer	RNF181	E3	-0.189335	0.514955	-0.0627503	-0.0438827	0.051165	0.02274	-0.198117	-0.044013
6	Writer	2022-03-11	E3	-0.171467	1.21053	-0.172131	0.0510703	-0.276025	-0.269992	-0.27178	-0.285767
2	Writer	RNF4	E3	0.98991	0.0515684	-0.232456	-0.026105	-0.00576324	-0.0864292	-0.0414648	-0.142101
4	Writer	TRAIP	E3	0.430117	0.298362	-0.0717923	-0.110456	-0.10455	-0.0875777	-0.0567125	-0.156308
6	Writer	ZSWIM2	E3	-0.178189	1.12349	0.0067962	-0.206624	-0.198051	-0.205024	-0.203642	-0.207459
4	Writer	RNF25	E3	0.347332	0.217402	-0.232936	-0.0288125	-0.122217	-0.0145488	0.0245551	0.288824
3	Writer	DTX3L	E3	-0.168176	-0.119116	-0.188281	-0.0336492	0.347689	0.219575	0.0344665	0.232123
3	Writer	ZMIZ2	E3	-0.0945424	-0.0708272	0.234765	-0.0364274	-0.122396	-0.087696	0.0130122	-0.0326731
3	Writer	RNF135	E3	0.103194	-0.237961	-0.249067	-0.0124192	0.471506	0.115302	0.112884	0.365131
3	Writer	TRIM9	E3	-0.0386439	-0.0988219	-0.101037	-0.0863719	-0.0720579	-0.102208	0.345147	-0.0463461
3	Writer	RNF123	E3	0.229757	0.166853	-0.107118	0.0217019	-0.13772	-0.0141279	-0.0648136	0.17694
3	Writer	RNF185	E3	0.233673	0.0040614	-0.123295	0.049926	-0.099268	0.00233087	0.00778381	-0.0363532
4	Writer	RNF10	E3	0.595365	0.44652	-0.403811	0.131822	-0.256337	-0.148944	-0.0434318	0.130439
3	Writer	RAG1	E3	0.123971	0.0443408	-0.0651635	-0.0108323	-0.0635551	0.0334121	-0.083341	-0.0913756
4	Writer	TRIM68	E3	0.62295	-0.00441555	-0.156476	-0.00594034	-0.0425852	-0.0397281	-0.0209772	0.0686075
3	Writer	RNF40	E3	0.122661	0.230102	-0.150046	0.00207608	-0.0530429	-0.0450322	0.00963146	-0.109799
4	Writer	RCHY1	E3	0.597062	0.396957	-0.187328	0.0185795	-0.166947	-0.164431	-0.10132	-0.0856105
4	Writer	DTX2	E3	0.376643	0.420737	-0.20613	0.0764891	-0.0682801	-0.121449	-0.152687	-0.0256314
6	Writer	ZNF645	E3	-0.166884	0.855718	0.0635773	-0.173814	-0.177222	-0.171569	-0.166608	-0.177222
3	Writer	LRSAM1	E3	0.127546	-0.0235893	-0.141209	0.0494405	0.0934184	0.0564327	-0.032078	-0.0066835
4	Writer	ZNRF2	E3	0.366683	0.313522	-0.086673	-0.0682026	0.103253	-0.110787	-0.0996558	-0.127866
3	Writer	TRIM72	E3	-0.0191601	-0.0367332	-0.0749269	0.182013	-0.06807	-0.0656793	-0.0672926	-0.0889862
3	Writer	PELI3	E3	0.125922	0.0551363	-0.0451027	-0.123341	-0.130926	-0.0517897	0.162893	0.216879
3	Writer	IRF2BP1	E3	-0.114205	-0.129311	-0.207497	0.182516	-0.132706	0.0136147	0.148562	0.175595
3	Writer	TRIM8	E3	0.0148548	-0.290105	-0.314753	0.294718	0.0413361	-0.0282831	0.183199	0.238911
2	Writer	SH3RF3	E3	1.11152	-0.0857252	-0.09933	-0.153516	-0.0662175	-0.101039	-0.0064114	0.750501
1	Writer	RNF139	E3	-0.331472	0.774341	1.15264	-0.400669	-0.471819	-0.480237	-0.459198	-0.455688
6	Writer	RNF113B	E3	-0.105111	1.29493	-0.0546205	-0.234278	-0.225362	-0.226112	-0.223987	-0.237144
6	Writer	RNFT1	E3	0.299733	1.20271	-0.00396017	-0.158677	-0.200306	-0.34029	-0.326423	-0.303797
3	Writer	TRIM25	E3	-0.203307	-0.212609	-0.213937	0.332783	-0.0217803	0.122201	-0.0362926	-0.170806
4	Writer	RNF187	E3	0.913728	-0.465298	-0.506153	0.015866	-0.0385808	0.145343	0.315858	0.0874187
3	Writer	RC3H2	E3	0.161554	0.0990944	-0.243249	0.102632	-0.0861099	0.0512317	-0.0210607	-0.00994431
4	Writer	CNOT4	E3	0.567497	0.247699	-0.492217	0.112385	-0.206369	-0.0811317	0.128342	-0.061843
3	Writer	TRIM56	E3	-0.381445	-0.498543	-0.505962	-0.0170517	-0.0729393	0.637997	0.361312	0.0963919
6	Writer	RFFL	E3	0.0358305	0.245322	0.33475	-0.214324	-0.0218684	-0.141061	-0.126157	-0.0175585
4	Writer	TRIM41	E3	0.603711	0.201576	-0.248792	0.110223	-0.15886	-0.114522	-0.0615232	-0.123752
3	Writer	TRIM35	E3	0.138683	-0.141697	-0.174121	0.134877	-0.0925792	-0.0468108	0.14202	-0.0659083
3	Writer	UBR2	E3	0.0137658	-0.0196983	-0.29486	0.13674	-0.0468756	0.0595686	0.0999232	0.0556671
3	Writer	UBR1	E3	0.204674	0.22938	-0.192169	-0.084744	-0.10548	0.0129705	0.0615278	0.115469
2	Writer	TRIM28	E3	0.850688	0.643136	-0.288337	-0.0217243	-0.398928	-0.286516	-0.0316822	-0.0859827
6	Writer	TRIM33	E3	0.148845	0.789988	-0.197421	-0.0825888	-0.251584	-0.128087	-0.0919133	-0.237811
4	Writer	PHRF1	E3	0.657517	0.17265	-0.232225	-0.00804811	-0.0780124	-0.0428221	-0.0452316	-0.13489
3	Writer	UBOX5	E3	0.178862	0.0582055	-0.156928	0.00464958	-0.0496946	0.00093377	0.0548937	0.0247325
2	Writer	RFWD2	E3	1.12485	0.679726	-0.314377	-0.171959	-0.159001	-0.126281	-0.193415	-0.00429098
4	Writer	TRAF7	E3	0.900786	-0.191344	-0.269328	-0.115719	-0.0986546	0.197702	0.0241283	-0.00443193
6	Writer	AMFR	E3	-0.0712601	0.486186	0.081786	-0.212173	-0.206656	-0.141421	0.0464281	-0.0949745
3	Writer	CBLB	E3	0.218203	0.0264196	-0.227158	0.284262	-0.21447	0.00249429	-0.118939	0.101757
3	Writer	BIRC3	E3	-0.0602874	-0.0816479	-0.107417	0.0254602	0.246245	0.145057	-0.0720097	-0.0822723
2	Writer	CBL	E3	1.17236	0.294789	-0.0926476	-0.228186	-0.0315517	-0.0559289	-0.217936	0.0955278
3	Writer	XIAP	E3	0.138956	-0.185489	-0.367209	0.0844423	-0.00914487	0.183138	0.15476	0.146977
6	Writer	RNF125	E3	-0.106975	0.440142	-0.0152732	-0.247227	0.361269	0.164023	-0.225092	-0.258852
3	Writer	RNF111	E3	0.00626569	0.222134	-0.185853	0.0529649	0.00633368	0.00832864	-0.0308311	-0.105791
4	Writer	RNF115	E3	0.523338	0.246433	-0.397312	-0.210574	-0.190374	0.22995	0.0729259	0.302326
4	Writer	RAD18	E3	0.45139	0.299716	-0.196318	0.0461155	-0.132193	-0.0867616	-0.0872906	-0.182224
2	Writer	RNF126	E3	0.859282	0.842573	-0.278692	-0.101546	-0.227223	-0.174304	-0.247004	-0.0474032
2	Writer	UHRF1	E3	1.06149	0.132803	-0.101036	-0.102918	-0.112983	-0.120307	-0.128501	-0.0746755
4	Writer	UHRF2	E3	0.256633	0.366871	-0.269488	0.0732359	-0.153595	-0.0155142	-0.0833355	-0.197253
6	Writer	RBBP6	E3	0.157436	0.76969	-0.443167	0.178243	-0.337001	-0.138373	-0.0849228	-0.242832
3	Writer	PCGF1	E3	0.159128	0.246687	-0.193405	0.0198132	-0.00377104	0.0243944	-0.0737213	-0.0400128
3	Writer	PCGF2	E3	0.117592	-0.146949	-0.323705	-0.0437961	-0.302831	0.321044	0.185066	-0.0342076
2	Writer	RNF2	E3	1.62705	-0.00354014	-0.358397	0.0589089	-0.16951	-0.0486755	-0.185184	-0.18717
1	Writer	NOSIP	E3	-0.171158	0.716154	0.485362	-0.169814	-0.49951	-0.196059	-0.348328	-0.429239
4	Writer	UBE4B	E3	0.345531	-0.116603	-0.222235	0.154296	-0.0113284	0.00638807	0.00564639	-0.0546274
3	Writer	TRAF3IP2	E3	0.0853409	-0.156646	-0.159524	-0.0547818	-0.0769269	0.143944	0.142737	0.45029
3	Writer	PPIL2	E3	0.185728	0.245522	0.112136	-0.0540722	-0.0961874	-0.124429	-0.129606	0.00812243
4	Writer	UBE4A	E3	0.42101	0.203924	-0.238594	-0.0141038	-0.0885804	-0.0110894	-0.00489616	0.0352628
4	Writer	STUB1	E3	0.378019	-0.372262	-0.614903	0.270472	-0.0759147	0.131779	0.293804	0.375861
4	Writer	PRPF19	E3	0.568209	-0.0547449	-0.407497	0.163177	-0.126627	-0.00823143	0.0966727	0.0312631
3	Writer	CDC26	E3	-0.084546	-0.0653683	-0.392258	-0.0301825	0.0745522	0.277934	0.200892	-0.308005
2	Writer	ANAPC7	E3	0.811539	0.37719	-0.322531	-0.0906302	-0.127598	-0.0360614	-0.058618	-0.00796373
4	Writer	ANAPC13	E3	0.525113	-0.128458	-0.272663	0.158815	-0.0481077	0.0305131	-0.0206461	-0.0114957
6	Writer	ANAPC11	E3	0.549355	0.731447	0.302958	-0.196511	-0.317297	-0.406855	-0.263279	-0.292258
4	Writer	ANAPC1	E3	0.737531	0.0358794	-0.197234	0.0121808	-0.108655	-0.0192454	-0.0582871	0.0186449
2	Writer	CDC16	E3	1.09008	0.191561	-0.305954	-0.00666249	-0.217261	-0.0928928	-0.0529225	-0.14989
4	Writer	CDC23	E3	0.662307	-0.0692569	-0.271317	0.112347	-0.105311	-0.0077295	-0.00854404	0.00644317
4	Writer	ANAPC5	E3	0.62079	-0.106413	-0.461328	-0.0769025	-0.102018	0.162027	0.246498	-0.088652
4	Writer	CDC27	E3	0.328379	0.36176	-0.299239	0.0339517	-0.17769	0.0811028	-0.124527	-0.126784
6	Writer	ANAPC10	E3	0.426484	0.874394	-0.376274	-0.182398	-0.232986	-0.0285546	-0.076827	-0.0885934
4	Writer	ANAPC4	E3	0.452995	-0.0495396	-0.24808	0.0774394	-0.084524	0.0136226	0.0376242	0.0543648
6	Writer	CDC20	E3	0.961888	1.534	-0.232018	-0.340587	-0.296198	-0.341093	-0.339096	-0.353679
6	Writer	FZR1	E3	-0.0533349	0.673039	0.347049	-0.181103	-0.326806	-0.266275	-0.214261	-0.0459416
4	Writer	GAN	E3	0.770203	-0.0648311	-0.229113	-0.145916	-0.0453216	0.00116569	0.150809	0.061229
3	Writer	BTBD9	E3	0.0939678	0.0616707	0.0200136	0.0717584	-0.115934	-0.0921966	-0.0418528	-0.116695
3	Writer	KBTBD13	E3	0.00273035	-0.00870817	-0.00870817	-0.00870817	-0.00870817	-0.00870817	-0.00870817	-0.00870817
3	Writer	SPOP	E3	0.254552	-0.105684	-0.51819	0.156015	-0.0150997	0.201968	0.110501	0.270902
3	Writer	KLHL42	E3	-0.0388929	-0.321025	-0.358642	0.265763	-0.275435	-0.19509	0.545513	0.105054
3	Writer	KBTBD7	E3	0.117591	0.274905	-0.199349	0.0308585	-0.207836	-0.0987025	0.0875315	0.03618
4	Writer	RCBTB1	E3	0.465474	-0.160341	-0.181689	-0.0563336	0.0198361	0.110808	0.0454023	0.390143
4	Writer	KLHL21	E3	0.49085	-0.152878	-0.168903	0.0976548	-0.0973483	-0.14028	0.141339	0.177995
2	Writer	KLHL12	E3	1.01297	0.658571	-0.0857282	-0.0532601	-0.209226	-0.275674	-0.310803	-0.331003
3	Writer	KLHL9	E3	0.0563723	-0.140776	-0.294284	0.169669	-0.109131	-0.0171901	0.221908	-0.00151034
6	Writer	KLHL7	E3	-0.215395	1.26033	0.375032	-0.293504	-0.403663	-0.380095	-0.309957	-0.303712
4	Writer	KLHL17	E3	0.763556	0.114607	-0.101945	-0.108411	-0.0730686	-0.0682192	-0.0760892	-0.128851
3	Writer	KLHL22	E3	0.122052	0.0892331	-0.234746	0.0467449	-0.181715	-0.0370578	0.156542	0.0665916
6	Writer	KLHL11	E3	-0.165947	0.8892	0.315764	-0.250683	-0.262717	-0.246862	-0.243665	-0.219096
3	Writer	KLHL3	E3	0.0531847	0.149397	0.208352	-0.0396655	-0.237549	-0.0483691	-0.153953	-0.161129
1	Writer	KLHL10	E3	-0.422156	0.876648	1.10385	-0.46124	-0.417737	-0.438287	-0.44059	-0.44721
3	Writer	KLHL40	E3	-0.0181893	0.0463905	0.170237	-0.0825839	-0.0825839	-0.0825839	-0.0783771	-0.0825839
6	Writer	KLHL41	E3	-0.0392587	0.402143	-0.0264356	-0.0873042	-0.0841436	-0.0867448	-0.089018	-0.098695
4	Writer	KLHL8	E3	0.572916	0.276906	-0.224936	-0.198968	0.331958	-0.0190572	-0.0297168	-0.116866
2	Writer	KLHL13	E3	1.05879	-0.077951	-0.153543	-0.031337	-0.127497	-0.138465	0.00991413	0.257292
3	Writer	KLHL2	E3	0.257639	-0.124701	-0.196785	-0.00648333	0.281269	0.228764	-0.112089	0.0107777
6	Writer	KLHL20	E3	0.282621	0.56635	-0.248913	0.0080231	-0.294165	-0.0331591	-0.121608	-0.116547
3	Writer	KEAP1	E3	0.0251701	-0.00253269	-0.179201	0.0249926	-0.181958	0.0766163	0.106859	0.181904
2	Writer	KCTD13	E3	1.02229	0.0698787	-0.248905	0.263359	-0.228616	-0.207568	-0.16726	-0.240834
3	Writer	KCTD11	E3	-0.161463	-0.0609104	-0.0555268	-0.0160687	-0.113701	0.0141182	0.178583	0.0949027
3	Writer	TNFAIP1	E3	-0.136156	0.042931	-0.234781	0.18832	-0.25445	0.319697	-0.185822	-0.0460934
3	Writer	BCL6B	E3	-0.0446064	-0.162349	-0.181147	-0.165398	-0.174895	0.726525	-0.17619	-0.182422
3	Writer	ZBTB18	E3	0.207978	-0.0204084	-0.196573	0.174505	-0.0575087	0.134373	-0.160828	-0.125679
2	Writer	KCTD6	E3	0.965004	-0.0151806	-0.227334	-0.114751	-0.0544681	-0.0495671	0.070763	-0.0168288
4	Writer	NACC1	E3	0.447972	-0.0396383	-0.222048	0.21897	-0.100521	-0.0647447	-0.0594745	0.0712298
4	Writer	KCTD5	E3	0.454982	-0.142182	-0.245288	0.130742	0.110527	0.023185	-0.0208921	-0.0153087
6	Writer	RHOBTB1	E3	-0.181767	0.528467	0.0493014	-0.183158	-0.11531	0.0455859	-0.143353	-0.151057
3	Writer	RHOBTB2	E3	-0.0943677	-0.196748	-0.204318	0.486377	-0.151218	-0.0834307	-0.0200339	-0.180062
3	Writer	ABTB1	E3	0.225092	-0.301906	-0.323482	0.0218518	0.144128	0.243036	0.101141	0.737807
3	Writer	KCTD21	E3	0.250366	-0.0766322	-0.11142	0.0170263	-0.0800809	-0.0100446	0.0606572	-0.124978
3	Writer	RHOBTB3	E3	-0.356821	-0.511888	-0.544948	0.53662	-0.377143	-0.491856	0.996473	-0.1064
3	Writer	CUL7	E3	0.0414188	-0.14973	-0.165732	0.145661	-0.0930316	-0.00391131	0.121667	-0.10279
6	Writer	CUL4B	E3	-0.0557541	0.226554	0.150358	0.26793	-0.269438	-0.277016	-0.196374	-0.308966
2	Writer	CUL4A	E3	1.0339	0.281762	-0.0584894	-0.121562	-0.177385	-0.184735	-0.128327	-0.218625
4	Writer	CUL5	E3	0.478866	-0.06164	-0.397376	0.163785	-0.0506923	0.0824216	0.0215013	-0.147151
6	Writer	CUL3	E3	0.598376	0.871904	0.235307	-0.254242	-0.381203	-0.294155	-0.334124	-0.386796
6	Writer	CUL2	E3	0.429237	0.993554	0.241587	-0.310284	-0.267397	-0.302282	-0.329237	-0.30343
1	Writer	CUL1	E3	0.156125	0.731129	0.719723	-0.22006	-0.451086	-0.454525	-0.412943	-0.323151
2	Writer	ANAPC2	E3	0.808625	0.382609	-0.0839346	-0.161427	-0.223191	-0.116824	-0.103444	-0.188445
4	Writer	DDB1	E3	0.885322	-0.0244814	-0.568711	0.332434	-0.321663	-0.0923908	0.0815521	-0.0464009
4	Writer	EED	E3	0.448126	0.00696359	-0.270328	0.0387084	-0.106353	-0.045135	0.12396	0.102315
6	Writer	POC1B	E3	-0.148426	0.350153	0.217993	-0.18767	-0.0216182	-0.0877323	-0.0939324	-0.12273
4	Writer	RBBP5	E3	0.678786	-0.142227	-0.291862	0.198496	-0.0897548	-0.0805472	0.0314317	-0.0618137
4	Writer	TLE2	E3	0.391105	-0.1969	-0.183942	0.223648	-0.216247	-0.0870984	0.0775952	0.00314183
4	Writer	GNB2	E3	0.54704	-0.47986	-0.671067	0.300315	0.401953	0.170806	0.162159	0.268187
6	Writer	DTL	E3	0.660642	0.765629	-0.156074	-0.255391	-0.271765	0.0227381	-0.251957	-0.271765
4	Writer	RBBP4	E3	0.495135	0.076151	-0.645646	0.405719	-0.218872	-0.0899601	0.125682	-0.231687
3	Writer	WDR59	E3	0.187203	0.0147126	0.0409608	0.0106144	-0.211051	-0.0136507	-0.0528826	-0.00853549
4	Writer	DCAF4	E3	0.585158	-0.0437428	-0.184148	-0.0516774	-0.136766	0.078979	0.0151196	-0.00569897
4	Writer	WDR12	E3	0.656519	0.271035	-0.27377	-0.0265837	-0.113257	-0.106573	0.0202697	-0.134672
2	Writer	TLE1	E3	1.91273	-0.364043	-0.392414	-0.320327	-0.289849	0.260959	0.0618854	1.08774
4	Writer	PHIP	E3	0.269869	0.115483	-0.559239	0.0644027	0.17914	0.052328	0.190864	0.0995734
1	Writer	DCAF10	E3	-0.362806	0.720478	0.487486	-0.230382	-0.380281	-0.2642	-0.203368	-0.129328
6	Writer	DCAF5	E3	-0.0475643	0.715221	0.0553529	-0.175126	-0.272045	-0.133134	-0.111336	-0.15865
3	Writer	DDB2	E3	0.171277	-0.256582	-0.293131	0.246875	-0.0441123	0.0579824	0.0903961	-0.10057
3	Writer	DCAF11	E3	0.174402	0.0451341	-0.21573	0.0860559	-0.131151	0.0519466	0.0152722	-0.0843699
3	Writer	NUP43	E3	0.106957	0.0353007	0.182801	-0.0947495	-0.111142	-0.063422	-0.0429085	-0.0329769
6	Writer	KATNB1	E3	-0.00518089	0.957516	0.0177933	-0.1955	-0.242641	-0.140496	-0.221993	-0.314041
4	Writer	GRWD1	E3	0.649476	-0.131323	-0.237883	0.0217015	-0.0204296	0.0478153	0.0244835	-0.0614833
4	Writer	RBBP7	E3	0.501103	-0.39193	-0.770235	0.937612	-0.544569	-0.415999	0.38866	-0.0109973
4	Writer	TLE3	E3	0.382927	0.0542208	0.0108127	0.0815824	0.0720389	-0.177316	-0.106819	-0.180285
3	Writer	NLE1	E3	0.340063	-0.0436522	-0.0916669	-0.0144547	-0.0849631	0.0115172	0.0226534	-0.0955413
3	Writer	AMBRA1	E3	0.0384276	0.0848812	-0.111163	0.0528107	-0.0968822	-0.0158362	0.0271147	-0.0841203
2	Writer	BRWD1	E3	0.883305	0.208696	-0.434619	0.266682	-0.32306	-0.133154	-0.085296	-0.143899
2	Writer	WDR76	E3	0.93185	0.285545	-0.195144	-0.139948	-0.0982934	-0.0314219	-0.120839	-0.0679781
4	Writer	SMU1	E3	0.321101	0.15563	-0.397816	0.0749742	-0.04288	0.0415154	0.0553025	0.0844139
6	Writer	WDR53	E3	-0.0956628	1.44589	0.268649	-0.378513	-0.331536	-0.334397	-0.34602	-0.333137
4	Writer	CIAO1	E3	0.805857	0.17901	-0.287738	-0.0548139	-0.135439	0.0329259	-0.0605147	-0.0329514
2	Writer	PWP1	E3	1.00985	0.339595	-0.489316	-0.0930477	-0.14133	0.0023754	0.0168712	0.18417
6	Writer	WDTC1	E3	-0.0709223	0.407109	0.11093	-0.149374	-0.0777587	-0.122794	-0.0549113	0.0767286
6	Writer	WDR26	E3	0.0259873	0.665551	0.0227498	-0.0443849	-0.150923	-0.174971	-0.203083	-0.142817
4	Writer	DCAF7	E3	0.21581	0.546606	-0.416086	0.0254344	-0.114486	-0.0304401	-0.00435517	0.0630477
3	Writer	WDR5B	E3	0.190252	0.380055	-0.172956	-0.039733	-0.0774313	-0.0601044	-0.0388774	0.156862
3	Writer	WDR82	E3	0.130687	-0.254387	0.0501047	0.0874753	-0.181081	-0.0265642	0.0607529	-0.0877602
2	Writer	DCAF13	E3	1.3966	0.507274	-0.415347	-0.191257	-0.211358	0.00597822	-0.168247	-0.10405
2	Writer	SNRNP40	E3	1.1276	0.251527	-0.458729	-0.027536	-0.161478	-0.0203995	-0.0297698	0.0168837
1	Writer	DCAF6	E3	0.199418	0.69804	0.719964	-0.259837	-0.535116	-0.507461	-0.290792	-0.350765
2	Writer	DCAF12	E3	0.979123	0.507825	-0.134096	-0.0995833	-0.116821	-0.249422	-0.16342	-0.18925
6	Writer	ERCC8	E3	0.229476	0.582231	-0.0436557	-0.143578	-0.11049	-0.112466	-0.121433	-0.244947
2	Writer	ATG16L1	E3	1.09208	0.0096768	-0.212339	-0.0544703	-0.0590904	-0.0581545	-0.056416	-0.0544297
6	Writer	WDR5	E3	0.849615	0.957371	-0.0812494	-0.215967	-0.304099	-0.316496	-0.218935	-0.332582
4	Writer	WDR61	E3	0.713584	0.260007	-0.539946	0.129242	-0.107465	-0.0352749	0.0306166	-0.176393
1	Writer	PAFAH1B1	E3	-0.0607122	0.823712	1.12968	-0.445755	-0.519082	-0.524612	-0.463218	-0.419949
6	Writer	TCEB1	E3	0.853556	1.02059	-0.119113	-0.118154	-0.383981	-0.225109	-0.39337	-0.292997
1	Writer	TCEB2	E3	0.550237	0.471103	1.06752	-0.255849	-0.67644	-0.526038	-0.548043	-0.198574
2	Writer	ASB1	E3	0.870012	0.621338	-0.166472	-0.156351	-0.169906	-0.250035	-0.104552	0.0660705
6	Writer	SPSB4	E3	-0.0988379	0.571971	0.18972	-0.16385	-0.1644	-0.157142	-0.159301	-0.1644
2	Writer	ASB9	E3	2.05362	-0.203973	-0.222263	-0.0543013	-0.154634	-0.0769561	-0.190353	-0.242854
4	Writer	ASB7	E3	0.495253	0.109643	-0.175085	0.015952	-0.0525506	-0.0461609	-0.0363218	-0.0116582
4	Writer	MED8	E3	0.586544	0.278823	-0.312135	0.00481187	0.0155969	-0.105617	-0.00393689	0.144661
1	Writer	TMF1	E3	-0.166019	0.99577	0.646954	-0.420976	-0.389134	-0.378689	-0.288944	-0.237939
4	Writer	SOCS6	E3	0.410527	-0.221481	-0.245539	0.157782	0.179252	0.00587296	0.0216498	-0.160992
3	Writer	ASB11	E3	-0.0132914	-0.0186094	-0.012112	-0.0131678	-0.0103033	-0.0247482	-0.0207575	-0.0247482
3	Writer	SOCS4	E3	0.225858	0.181771	-0.211901	-0.0235742	-0.0442163	0.0867443	-0.042556	0.00676255
1	Writer	SOCS7	E3	-0.0313073	0.597738	1.09192	-0.37325	-0.45689	-0.466299	-0.437163	-0.456322
3	Writer	ASB12	E3	-0.0921453	-0.037265	0.30018	-0.0917882	-0.0994014	-0.0762373	-0.086799	-0.0994014
3	Writer	NEURL2	E3	-0.119723	-0.0859237	-0.0466001	0.118867	-0.064403	-0.00931269	0.0242167	0.132708
3	Writer	SOCS3	E3	-0.326771	-0.366166	-0.362287	-0.310713	-0.0774009	1.07029	0.0238993	-0.202514
3	Writer	SPSB2	E3	0.0190315	0.378419	-0.150319	-0.142088	0.0312975	0.0499795	-0.0205284	0.0218907
6	Writer	ASB15	E3	-0.103348	0.59336	0.0674264	-0.0797357	-0.152275	-0.150489	-0.154189	-0.161182
4	Writer	RAB40C	E3	0.439375	0.128461	-0.158142	0.0393842	-0.114982	-0.0738194	-0.0216389	-0.115898
3	Writer	SOCS2	E3	-0.333656	-0.396186	-0.448873	-0.47669	-0.462329	1.03803	0.427376	0.033607
3	Writer	ASB4	E3	-0.00603341	0.0993689	-0.000608357	-0.0571111	-0.0426196	-0.0487232	-0.0451002	-0.0571111
4	Writer	VHL	E3	0.781023	-0.0555899	-0.254558	0.00075893	0.0920728	-0.051328	0.0264556	0.0407121
3	Writer	CISH	E3	-0.0588443	-0.0305938	-0.13351	-0.0336881	0.251395	0.0121465	0.106822	0.0864917
4	Writer	ASB6	E3	0.487463	-0.0663076	-0.191937	0.0600317	-0.0504886	0.0080308	-0.00125637	0.0162726
3	Writer	SPSB1	E3	0.251981	-0.173258	-0.154037	0.222053	-0.1652	-0.0911432	0.0616931	0.300087
3	Writer	SOCS5	E3	0.348795	0.00326638	-0.209778	-0.0422913	-0.0513818	0.0424304	0.0769888	0.398864
3	Writer	WSB2	E3	0.191275	-0.183638	-0.219364	0.159759	-0.0628972	-0.029813	0.139345	0.0491258
6	Writer	LRR1	E3	-0.0226084	1.49868	-0.124855	-0.287906	-0.17113	-0.232025	-0.274348	-0.187621
3	Writer	ASB8	E3	0.120236	0.00460308	-0.129906	-0.031803	-0.027429	0.0832057	0.0295737	0.247601
4	Writer	LRRC41	E3	0.277484	0.0966095	-0.382308	0.269397	-0.310833	-0.121694	0.128497	-0.0565055
3	Writer	SOCS1	E3	0.229761	-0.161293	-0.0327806	-0.121856	-0.0776477	-0.192266	0.393158	-0.177534
1	Writer	FEM1B	E3	-0.385341	1.04499	0.484562	-0.206008	-0.431658	-0.396193	-0.276961	-0.430421
3	Writer	WSB1	E3	0.252976	-0.139091	-0.819306	0.143333	0.413635	0.426752	0.0916713	0.436766
3	Writer	CORO7	E3	0.15087	0.00942619	-0.217605	0.225785	0.280928	-0.0775933	-0.0885034	-0.0249278
4	Writer	ASB2	E3	0.677018	0.0719076	0.298696	-0.188692	-0.166121	-0.185304	-0.181492	0.691641
2	Writer	HOXB4	E3	1.65964	0.010448	-0.156723	-0.148241	-0.0433003	-0.132267	-0.149439	-0.106032
4	Writer	DCAF17	E3	0.594798	0.137148	-0.164327	-0.0406504	-0.0156325	-0.0719899	-0.0216079	-0.121755
3	Writer	RICTOR	E3	0.255554	-0.139479	-0.436302	0.0957931	0.129265	0.243884	0.0489611	-0.0382586
4	Writer	DCAF15	E3	0.697816	0.13998	-0.269453	-0.0413985	-0.00524225	-0.015798	-0.0115554	-0.202221
3	Writer	DCAF16	E3	0.17747	0.107064	-0.27014	0.12618	-0.166076	-0.0995936	0.137985	-0.0756468
3	Writer	AHR	E3	-0.157662	-0.165927	-0.229503	-0.0217822	0.357112	0.505817	-0.177468	-0.0335671
4	Writer	TRPC4AP	E3	0.503904	-0.0297468	-0.332643	-0.00305668	-0.035208	0.174353	-0.00135708	0.17381
3	Writer	ARNT	E3	0.292623	-0.0641811	-0.281401	0.0766044	-0.0491101	-0.0575642	0.199561	-0.0981773
6	Writer	FBXO10	E3	-0.0608822	0.279678	0.383127	-0.12872	-0.203749	-0.182019	-0.153184	-0.203749
6	Writer	FBXL2	E3	0.242437	0.545733	0.11737	-0.100827	-0.258805	-0.158863	-0.223272	-0.0002657
3	Writer	FBXL7	E3	-0.138303	-0.202747	-0.219662	-0.104718	-0.214946	0.102486	0.460831	-0.0749714
4	Writer	FBXO8	E3	0.268248	0.24678	-0.303849	-0.0158888	-0.173439	0.0376647	0.0563586	0.154994
3	Writer	FBXO32	E3	-0.059729	-0.0663448	-0.25462	-0.0371482	-0.199045	-0.192667	0.568001	0.367615
6	Writer	CDCA3	E3	0.239305	1.07046	-0.175592	-0.171693	-0.173558	-0.190244	-0.197908	-0.220674
3	Writer	FBXL17	E3	-0.00644244	-0.0856934	-0.237341	0.202503	-0.0952501	-0.000499138	0.106461	-0.158998
4	Writer	SKP2	E3	0.376061	-0.10207	-0.144948	0.000397051	0.0453097	-0.00732715	0.0610721	-0.0651558
3	Writer	FBXO17	E3	-0.126247	-0.263314	-0.269214	-0.279984	-0.287342	0.0294277	0.808268	0.0692429
3	Writer	FBXO27	E3	0.170596	0.173328	-0.0772719	-0.0430909	-0.118695	-0.0889337	0.02811	-0.0415527
3	Writer	FBXO42	E3	0.246559	0.0660065	-0.17743	-0.00868336	-0.0181615	-0.0062217	0.0659931	-0.172899
4	Writer	ZC3HC1	E3	0.686264	0.299236	-0.254135	-0.061581	-0.172182	-0.0208311	-0.0563857	-0.135489
4	Writer	FBXL3	E3	0.534302	0.100329	-0.45748	0.146825	-0.234871	-0.0809474	0.156545	0.408325
6	Writer	FBXO6	E3	0.0711828	0.130338	0.445774	-0.283305	-0.0961707	-0.162632	-0.0468697	-0.263803
4	Writer	FBXO2	E3	0.532476	0.0528832	-0.225884	-0.197496	-0.214819	-0.115273	0.373126	-0.174931
6	Writer	FBXO25	E3	0.452295	1.69595	0.224669	-0.475536	-0.451032	-0.407731	-0.452258	-0.389418
4	Writer	FBXO4	E3	0.519143	0.0233896	-0.312283	0.116771	-0.0249589	0.0427057	-0.048608	-0.157633
4	Writer	FBXL5	E3	0.518702	0.661369	-0.374061	-0.111509	0.0719318	-0.128749	-0.0401933	0.0587658
4	Writer	FBXO18	E3	0.745726	0.0526443	-0.367992	-0.0058783	-0.133504	-0.00837817	0.103337	0.058871
3	Writer	FBXL19	E3	-0.0150415	-0.0109552	-0.166436	0.410742	-0.138489	-0.106908	-0.109655	-0.118339
1	Writer	FBXL14	E3	-0.258914	0.446768	0.576404	-0.252752	-0.235222	-0.184849	-0.233347	-0.263162
3	Writer	FBXO44	E3	0.177013	-0.0602447	-0.199467	-0.196728	-0.102181	-0.059322	0.459492	-0.121928
3	Writer	FBXL12	E3	0.231316	0.00424645	-0.303213	0.0127085	-0.0162576	-0.0495032	0.242405	0.00384992
3	Writer	FBXO40	E3	-0.0109379	-0.0164084	-0.0282386	0.00265314	-0.0282386	-0.0282386	-0.0242465	-0.0282386
6	Writer	FBXO9	E3	0.0558804	0.380793	0.0437422	-0.0914334	-0.249278	-0.0844694	-0.0690935	0.119748
6	Writer	FBXW10	E3	-0.120244	0.781495	0.217401	-0.207586	-0.195985	-0.206172	-0.200071	-0.21043
4	Writer	FBXO30	E3	0.288126	0.196855	-0.21819	0.0955365	-0.00653221	-0.109516	-0.0105945	-0.0977101
4	Writer	CCNF	E3	0.569976	0.0364792	-0.115332	-0.0632052	-0.0640751	-0.0625918	-0.0192291	0.0527687
2	Writer	FBXO45	E3	0.796208	0.479978	-0.138121	-0.162805	-0.172938	-0.109498	-0.134917	-0.0759959
3	Writer	FBXL15	E3	0.242813	-0.167411	-0.265681	0.0261644	0.0930605	0.212872	0.0260967	-0.156259
2	Writer	FBXO7	E3	1.09533	0.581424	0.506137	-0.411147	-0.358227	-0.355938	-0.363184	-0.308917
6	Writer	FBXO3	E3	0.080827	0.689574	-0.197661	-0.165843	-0.31682	-0.0232915	-0.0184904	0.27043
4	Writer	FBXO11	E3	0.588215	0.392895	-0.300245	0.048172	-0.116334	-0.178922	-0.0163202	-0.163443
4	Writer	FBXL20	E3	0.44699	0.155182	-0.302096	0.347184	-0.138689	-0.158895	-0.132642	-0.170438
4	Writer	FBXL6	E3	0.643903	-0.0609579	-0.184358	0.0240904	0.0127317	0.0224801	-0.0582433	-0.0446995
2	Writer	FBXO22	E3	0.679024	0.589115	-0.171567	-0.109355	-0.259408	-0.163268	-0.112299	-0.104152
3	Writer	FBXO31	E3	0.0305255	0.0213408	-0.112975	-0.105725	-0.21461	0.289331	-0.0225913	-0.063671
2	Writer	FBXO15	E3	0.855951	0.774204	-0.0505698	-0.210777	-0.203339	-0.240348	-0.244514	-0.141632
4	Writer	FBXO28	E3	0.633294	0.340722	-0.242732	0.00625524	-0.143594	-0.0982234	-0.0773046	-0.200914
3	Writer	FBXL4	E3	0.141364	-0.0736804	-0.2054	0.0357101	-0.00642044	0.0587604	0.101484	0.0138667
6	Writer	FBXO33	E3	0.327281	0.466898	-0.159367	0.0251832	-0.15627	-0.0876615	-0.157594	-0.207985
3	Writer	FBXW11	E3	0.13831	0.154695	-0.228334	0.103154	-0.0879767	-0.050693	0.0337543	-0.00272774
4	Writer	FBXW2	E3	0.575945	0.0228969	0.115401	-0.144238	-0.175475	-0.0722603	-0.0557205	-0.0651113
6	Writer	BTRC	E3	0.443479	0.52701	-0.115311	0.0304311	-0.251819	-0.206128	-0.142424	-0.269528
1	Writer	FBXW5	E3	-0.0951648	0.690873	1.2346	-0.539817	-0.445323	-0.508008	-0.405853	-0.353292
4	Writer	TBL1XR1	E3	0.876491	-0.311555	-0.450597	0.0910571	0.0283529	-0.0663979	0.291505	-0.152366
4	Writer	TBL1X	E3	0.539493	-0.249357	-0.268248	0.196219	-0.118939	-0.0681747	0.127334	-0.10043
2	Writer	FBXW7	E3	1.71957	0.343854	-0.325257	-0.218871	-0.211092	-0.0331216	-0.193988	-0.106107
3	Writer	FBXW4	E3	-0.0154418	0.00265483	-0.00807795	0.0942768	-0.220641	-0.0621363	0.0285938	0.141479
6	Writer	FBXW8	E3	0.0400689	0.265961	0.400194	-0.163895	-0.254462	-0.195179	-0.13016	-0.251024
4	Reader	AUP1	UBD	0.314823	0.147427	-0.469817	0.0423815	0.320042	0.166924	-0.0434757	-0.217357
4	Reader	N4BP2	UBD	0.581346	0.191337	-0.223683	0.0418501	-0.00792584	-0.132373	-0.0255886	-0.104716
2	Reader	FANCD2	UBD	0.73768	0.725361	-0.176666	-0.18285	-0.136673	-0.173976	-0.163672	-0.118199
3	Reader	CUEDC2	UBD	0.162308	-0.0885344	-0.426737	0.0996043	-0.0791927	0.0911746	0.234117	0.0789776
4	Reader	PSEN1	UBD	0.246642	0.238872	-0.300983	0.0627089	0.200208	-0.0343425	-0.0412921	-0.0537802
3	Reader	PSEN2	UBD	0.106546	-0.204232	-0.243945	0.066857	0.00596969	0.226857	0.039704	-0.00649401
3	Reader	ERCC6	UBD	0.242416	0.19993	-0.00333516	-0.0781681	-0.0475007	-0.0363746	-0.0831883	-0.0424329
1	Reader	TOM1L1	UBD	-0.0809166	0.289387	0.598099	-0.072735	-0.310803	-0.295561	-0.273138	-0.262999
6	Reader	GGA1	UBD	0.0718974	0.721123	0.0184722	-0.114294	-0.274434	0.0109964	-0.32012	-0.198129
3	Reader	GGA3	UBD	0.17757	0.107068	0.0241751	-0.0446932	-0.0489543	-0.0309225	-0.0580359	-0.193042
4	Reader	GGA2	UBD	0.808159	0.0581155	-0.22146	-0.0421007	-0.0205069	-0.0669538	0.0108937	-0.185805
3	Multi	TOM1	UBD	-0.0954715	0.176638	-0.203438	0.0382528	0.00153134	0.112162	-0.0377332	0.0478194
1	Multi	RNF168	UBD	0.785384	0.102921	0.621336	-0.381309	-0.270605	-0.173424	-0.28002	-0.374727
3	Reader	UBASH3A	UBD	0.107355	-0.00326032	-0.0339829	-0.0301192	-0.0339829	-0.0297986	-0.0339829	-0.0339829
6	Reader	UBAP1	UBD	0.173295	0.350344	-0.168772	0.0854797	-0.260583	-0.0798164	-0.0612046	-0.184367
4	Reader	TNK2	UBD	0.508949	-0.100893	-0.194205	0.0219727	0.109193	0.00839456	0.0144963	-0.107399
3	Reader	UBASH3B	UBD	0.195329	-0.00403178	0.00446305	-0.0490533	-0.0181368	-0.0426851	-0.060168	-0.0762129
3	Reader	SIK1	UBD	0.00592644	-0.0619115	-0.0581861	-0.000678534	-0.0329146	0.041903	-0.0498949	0.0407611
3	Reader	MARK4	UBD	0.16388	-0.246204	-0.262378	0.494383	-0.228492	-0.107972	0.0115311	-0.125253
1	Reader	SIK3	UBD	0.185191	0.202686	0.520919	-0.138367	-0.292715	-0.197858	-0.265394	-0.297919
2	Reader	UBAP2	UBD	0.888478	0.531689	-0.142274	-0.000478538	-0.356034	-0.200687	-0.216738	-0.337069
6	Reader	LATS2	UBD	0.138064	0.646297	-0.115196	-0.255569	-0.101047	0.0193417	-0.0739801	-0.293321
4	Reader	MARK2	UBD	0.645688	-0.135151	-0.260328	0.192131	0.0348602	-0.0301558	-0.0633683	-0.166918
4	Reader	UBAC2	UBD	0.236897	0.190316	-0.391095	-0.100248	0.0673343	0.00388088	0.25053	-0.125397
4	Reader	RHBDD3	UBD	0.39906	0.118743	-0.258965	0.108035	-0.196508	-0.0777955	0.0525579	-0.167436
4	Reader	MARK3	UBD	0.478912	0.095202	-0.425983	0.0198748	-0.2191	0.119791	0.103064	-0.0651893
6	Reader	UBAP2L	UBD	0.498979	0.225339	0.261613	-0.0906234	-0.270427	-0.209323	-0.188107	-0.303211
3	Reader	BRSK2	UBD	0.10504	-0.0948733	-0.109741	0.297815	-0.111618	-0.112055	-0.076529	0.432258
4	Reader	TDRD3	UBD	0.538516	0.179354	-0.201719	-0.0586274	-0.183833	-0.0130526	0.0140859	-0.0841211
3	Reader	MARK1	UBD	0.130954	0.22141	-0.15467	0.216009	-0.172992	-0.107077	-0.119641	0.059907
3	Multi	LATS1	UBD	0.0208786	0.0849085	-0.187975	0.0729084	-0.0629623	-0.0249459	0.0798563	0.0411285
6	Multi	USP25	UBD	-0.221247	0.579149	0.395188	-0.243631	-0.231992	-0.144667	-0.212999	-0.173756
4	Reader	UBXN7	UBD	0.364064	0.243353	-0.242129	0.0764165	-0.0958008	-0.113664	0.00590151	-0.141932
6	Reader	UBL7	UBD	0.344351	0.343147	0.0747435	0.016959	-0.0388562	-0.194111	-0.232466	-0.0734401
1	Reader	UBQLN3	UBD	-0.494645	0.561961	1.64679	-0.546112	-0.516815	-0.522391	-0.531136	-0.412208
3	Reader	UBQLN2	UBD	-0.19719	-0.283807	-0.277281	0.0535647	0.0199721	0.103382	0.349439	0.176097
4	Reader	UBQLN1	UBD	0.738421	0.372992	-0.400122	0.0489844	0.0126376	-0.0661856	-0.11512	0.0917093
3	Reader	UBQLN4	UBD	0.153703	-0.115771	-0.193319	0.229828	-0.0476091	-0.00582018	-0.0157207	0.0310647
1	Reader	RAD23B	UBD	0.392126	0.103893	0.9019	-0.363331	-0.434525	-0.352452	-0.21173	-0.378682
6	Reader	NUB1	UBD	-0.262001	1.22974	-0.326195	-0.152796	-0.106975	-0.111262	-0.101446	-0.100814
6	Reader	UBAC1	UBD	0.740742	0.490892	0.192224	-0.321777	-0.139786	-0.154367	-0.228025	-0.322802
2	Multi	RAD23A	UBD	0.767708	0.612735	-0.750044	0.0367877	-0.000156286	0.0241935	-0.0228767	0.171279
3	Multi	SQSTM1	UBD	-0.246512	-0.591567	-0.702105	0.200477	-0.0757193	0.356333	0.592196	0.434311
1	Reader	NBR1	UBD	-0.0706887	0.202472	0.898403	-0.25844	-0.458501	-0.240407	-0.324765	-0.258244
6	Reader	FAF1	UBD	0.38874	0.579205	0.198909	-0.219721	-0.266476	-0.225335	-0.183214	-0.0332136
4	Multi	FAF2	UBD	0.772688	0.232426	-0.371193	0.0129686	-0.201838	-0.0706444	0.0441877	-0.0756393
2	Reader	UBXN1	UBD	0.882594	0.342615	-0.554027	-0.367888	0.162736	0.372686	-0.0281625	0.0646252
2	Reader	NSFL1C	UBD	1.10822	0.269992	-0.414381	-0.128394	-0.0954363	-0.004113	-0.00417742	-0.0442582
3	Reader	TNIP1	UBD	0.302546	-0.313313	-0.329442	0.00810518	0.0956307	0.335278	0.0342637	0.545914
1	Reader	OPTN	UBD	-0.432646	0.293572	0.867156	-0.200471	-0.69754	-0.203814	-0.264938	-0.0580089
6	Reader	TNIP3	UBD	-0.103844	0.178416	0.39107	-0.143448	-0.134166	-0.136742	-0.143448	-0.143448
2	Reader	TNIP2	UBD	1.27471	-0.0773901	-0.333328	-0.144284	-0.0787886	0.182226	-0.0802502	-0.017146
2	Reader	REV1	UBD	0.85367	0.185677	-0.372132	0.10752	-0.236261	-0.0936588	-0.0131898	-0.224865
4	Reader	EPN2	UBD	0.665527	0.135811	-0.115471	-0.303265	-0.38968	0.0578223	0.151473	0.0975926
2	Reader	UIMC1	UBD	0.966652	0.74238	-0.341982	-0.0896262	-0.265178	-0.127489	-0.205523	-0.0553576
3	Reader	ANKRD13B	UBD	0.150325	0.180482	0.181171	-0.137032	-0.215082	-0.164673	0.0164242	-0.000549534
3	Reader	EPN3	UBD	-0.0373318	-0.0869144	0.0233106	0.0548745	-0.0978126	-0.0978126	0.0587172	-0.0978126
6	Reader	PSMD4	UBD	0.256778	0.711751	-0.306028	-0.0942288	-0.131549	-0.0420146	-0.0925624	0.108685
3	Reader	INPPL1	UBD	0.169869	-0.136192	-0.189127	0.0179871	0.182183	-0.0141895	0.140888	0.297891
6	Reader	ANKRD13A	UBD	-0.0522056	0.729881	0.238813	-0.256609	-0.235564	-0.180592	-0.176385	-0.0873118
4	Reader	EPN1	UBD	0.644806	-0.0528406	-0.143514	0.19534	-0.231552	-0.112394	-0.081146	-0.0979035
4	Reader	ANKIB1	UBD	0.440534	0.432238	-0.181824	-0.00153826	-0.273194	-0.196352	0.00139164	0.0242526
3	Reader	AP1G2	UBD	-0.0639968	-0.124063	-0.218348	0.0606664	0.239079	0.193736	0.000128716	-0.103203
3	Reader	ANKRD13D	UBD	0.20187	-0.163868	-0.205488	-0.0685329	0.204343	0.110427	0.130173	0.248878
4	Reader	PPP2CA	UBD	0.8659	0.130912	-0.511086	0.227831	-0.0462876	-0.0149187	-0.117914	0.177182
5	Reader	RNF166	UBD	0.286495	-0.0966084	-0.246578	-0.0861363	0.79754	0.0256911	0.0392189	0.0409346
4	Reader	EPS15	UBD	0.439931	0.183271	-0.29303	0.0263469	0.201906	-0.113017	0.0338044	-0.0944677
3	Reader	DNAJB2	UBD	0.162824	0.172236	-0.180167	0.183068	-0.181971	-0.191873	0.0407614	0.139231
4	Reader	HGS	UBD	0.549244	0.107191	0.0998244	-0.113924	-0.165475	-0.0941285	-0.0988425	-0.0867539
3	Reader	STAM	UBD	0.225377	0.0569393	-0.24342	0.322259	-0.0828256	-0.114585	-0.0834033	-0.0610971
6	Reader	STAM2	UBD	0.33341	0.947838	0.0137839	-0.229721	-0.234042	-0.276394	-0.167452	-0.305269
6	Reader	ESR1	UBD	-0.0359698	0.517292	0.0803923	-0.175637	-0.101951	-0.169026	-0.0361425	-0.129605
2	Reader	CSTF1	UBD	0.809012	0.41608	-0.311749	-0.120108	-0.182119	-0.0208999	-0.060122	-0.0604581
2	Reader	TAF5	UBD	1.45623	0.631896	-0.172812	-0.243785	-0.208848	-0.202888	-0.239353	-0.295573
3	Reader	IFIH1	UBD	-0.197991	0.193433	0.117988	-0.16558	-0.0548324	0.118605	-0.0869117	-0.219743
3	Reader	NOD1	UBD	-0.0304388	-0.137769	-0.139794	-0.0292722	-0.0511178	0.393753	-0.0990186	-0.0655129
3	Reader	NOD2	UBD	0.0435409	-0.0555192	-0.0616807	-0.0616807	0.503745	-0.0574848	-0.0496643	-0.0616807
3	Multi	DDX58	UBD	0.0754329	-0.127072	-0.168801	0.000982816	0.0558388	0.201247	0.00559581	0.0293676
4	Multi	STAMBP	UBD	0.742476	0.135823	-0.0473565	-0.105663	-0.152625	-0.0945897	-0.0612377	0.0227152
4	Reader	FXN	UBD	0.466881	-0.201103	-0.292917	0.265358	-0.0238638	-0.0364354	0.0180532	-0.13804
4	Reader	GCH1	UBD	0.372502	-0.0351602	-0.13772	-0.0161082	0.152899	0.0369306	-0.0437568	-0.145806
2	Reader	DNAJC2	UBD	1.0629	1.20904	-0.322638	-0.339658	-0.268207	-0.219705	-0.204946	-0.271608
5	Reader	SDCBP	UBD	-0.483874	-0.645019	-0.709422	-0.2318	1.01565	1.15718	0.106949	0.190491
6	Reader	ING1	UBD	0.138171	0.826195	-0.144602	-0.0278058	-0.287064	-0.19139	-0.150346	-0.182306
2	Reader	VCP	UBD	0.973416	0.173897	-0.6175	0.0693976	-0.242655	0.0516784	0.0718135	0.181564
6	Reader	SPG20	UBD	-0.171258	0.684245	-0.43269	-0.20937	-0.33751	-0.129399	0.457105	0.0234326
4	Reader	EPS15L1	UBD	0.286556	0.32234	-0.15891	-0.142525	-0.143595	-0.0732971	0.0874325	0.275671
6	Reader	TOLLIP	UBD	0.317343	0.452649	0.48549	-0.12084	-0.387417	-0.271206	-0.361166	-0.326797
4	Multi	ATXN3	UBD	0.516968	-0.243213	-0.472498	0.108168	-0.210384	0.31635	0.0718486	-0.0472606
1	Reader	UBTD2	UBD	-0.120889	0.12732	0.497523	-0.170957	-0.30339	-0.223018	-0.035179	-0.087186
2	Reader	PLAA	UBD	1.09834	0.375595	-0.237521	-0.181245	-0.118532	-0.0885789	-0.0946767	-0.0602206
3	Reader	VPS36	UBD	0.0541552	-0.202735	-0.367766	-0.156016	0.289815	0.343928	0.208706	0.14282
4	Reader	BIN1	UBD	0.59537	-0.212537	-0.101584	-0.319221	0.662156	-0.25989	0.419819	0.0612687
3	Reader	NCK2	UBD	0.173943	-0.191667	-0.281538	0.399434	-0.133756	-0.0927852	0.0333876	0.254888
5	Reader	SH3KBP1	UBD	0.198207	-0.0813903	-0.343076	-0.264637	1.18339	0.0167443	0.219295	0.52011
3	Reader	LCK	UBD	0.130952	0.170288	-0.0752912	-0.0722578	0.0545326	-0.0425226	-0.0647663	-0.0761378
4	Reader	AMPH	UBD	0.428725	0.116461	0.0550817	-0.119304	-0.116285	-0.14794	-0.0108512	0.509342
3	Reader	CD2AP	UBD	0.111854	0.051234	-0.302311	0.0288231	-0.111869	0.390164	-0.158898	0.0437229
6	Reader	UBE2K	UBD	0.3744	0.610297	-0.0864542	-0.134088	-0.0713397	-0.168906	-0.125543	-0.00323326
4	Reader	RYBP	UBD	0.469004	0.165854	-0.377066	0.0872898	-0.175996	0.0451877	0.00434403	-0.0777924
6	Reader	NPLOC4	UBD	0.381957	0.396152	0.179114	-0.178567	-0.228105	-0.167323	-0.152297	-0.0159763
3	Reader	TAB3	UBD	-0.127195	-0.19738	-0.237252	0.50791	-0.0723623	-0.100368	-0.00407513	-0.200278
4	Reader	ZRANB3	UBD	0.464781	0.448274	-0.137602	-0.0182469	-0.172378	-0.133823	-0.129714	0.00463381
3	Reader	TAB2	UBD	0.167539	0.216068	-0.26445	0.0520457	0.0442395	-0.0880117	0.0729885	-0.0837398
1	Multi	SHARPIN	UBD	0.0587813	0.728994	1.02486	-0.516395	-0.478009	-0.390787	-0.411739	-0.375921
3	Reader	IKBKG	UBD	0.253487	-0.244247	-0.299634	0.310976	0.0586038	0.0661852	-0.0480766	0.0404332
4	Reader	FAN1	UBD	0.399031	0.294143	-0.194682	-0.0340217	-0.121089	-0.0645611	-0.0102585	-0.134381
3	Reader	FAAP20	UBD	-0.0451877	0.0918685	-0.0327558	-0.0489537	-0.0672901	0.0341498	0.0216864	0.0504222
6	Reader	POLK	UBD	-0.112261	0.804919	-0.312599	-0.138419	-0.0751222	0.0388617	-0.0532358	-0.204807
2	Reader	SPRTN	UBD	0.69492	0.435774	-0.253289	-0.08556	-0.142518	-0.0241419	-0.131253	-0.0830678
6	Reader	POLH	UBD	0.250049	0.502882	-0.128747	-0.0643824	-0.144556	-0.108255	-0.0837463	0.0260317
6	Reader	SLX4	UBD	0.312762	0.455201	-0.143781	-0.0415347	-0.0668557	-0.121522	-0.0945339	-0.0874912
4	Reader	TAX1BP1	UBD	0.669628	0.19512	-0.618691	0.399029	-0.0870045	-0.1166	-0.0513654	0.00682008
4	Reader	WRNIP1	UBD	0.603424	0.26077	-0.181475	-0.075629	-0.183633	-0.079668	0.00245602	-0.134699
3	Multi	OTUD7B	UBD	-0.105891	0.11053	0.0259225	0.185979	-0.360799	-0.0472022	-0.097897	-0.234914
4	Reader	ZFAND5	UBD	0.440142	-0.0713833	-0.747608	0.948432	-0.171602	-0.157187	-0.178772	-0.0737216
6	Multi	HDAC6	UBD	0.240056	0.630273	-0.225339	0.0159015	-0.242107	-0.11836	-0.110178	-0.159744
4	Multi	USP5	UBD	0.397232	0.14003	-0.342618	0.135084	-0.190888	-0.133376	0.129457	0.158057
4	Reader	ATG12	ULD	0.495249	0.0435848	-0.460591	0.0234482	0.046308	0.137414	0.0717567	-0.113427
3	Reader	GABARAP	ULD	-0.164477	0.0171299	-0.0850222	0.284983	0.10027	-0.0896597	-0.103643	-0.163634
3	Reader	MAP1LC3A	ULD	-0.191144	-0.0861106	0.395903	0.0773862	-0.647243	-0.0927859	-0.077939	0.327736
2	Reader	MAP1LC3B	ULD	0.846669	0.686617	-0.333557	-0.229785	-0.0904331	0.124636	-0.271068	-0.272015
6	Reader	GABARAPL1	ULD	-0.191827	0.575966	0.0985898	-0.189871	-0.139761	0.0707579	-0.225229	-0.215929
3	Reader	MAP1LC3C	ULD	-0.00160268	-0.0183771	-0.0245159	-0.0129357	-0.0245159	-0.0245159	-0.0125439	-0.0245159
4	Reader	NEDD8	ULD	0.360577	-0.296814	-0.902454	0.342985	0.201951	0.231576	0.27705	0.355886
4	Reader	SUMO2	ULD	0.78811	0.0395359	-1.09027	0.34354	-0.0150854	0.0872036	0.289529	0.230309
4	Reader	SUMO3	ULD	0.68083	-0.0297026	-0.366854	-0.167881	0.513588	0.22973	-0.054818	-0.0789865
3	Reader	SUMO4	ULD	-0.0499045	-0.0314494	-0.0808218	0.0408298	0.0690654	-0.0197201	0.00440097	0.0982557
4	Reader	SUMO1	ULD	0.748198	0.156998	-0.862273	0.184245	-0.057193	0.216415	0.0649498	0.206638
2	Reader	WDR48	ULD	1.06774	0.532377	-0.135561	-0.13207	-0.279806	-0.217565	-0.162469	-0.142862
6	Reader	SF3A1	ULD	0.42636	0.433375	-0.0187831	-0.109832	-0.2264	-0.162367	-0.0803993	-0.024366
3	Multi	UBL4A	ULD	0.0515583	-0.232204	-0.245934	0.0198832	0.00631468	0.197531	0.146932	0.210283
2	Reader	UBLCP1	ULD	1.42826	0.227478	-0.384493	-0.0787225	-0.0673399	-0.135519	-0.0479708	-0.0964709
4	Reader	UFM1	ULD	0.627945	0.205595	-0.465621	-0.0374905	0.163952	0.0223141	0.065377	-0.113946
3	Reader	ISG15	ULD	-0.106846	-0.406575	-0.398283	-0.107344	0.382992	0.768231	-0.0741269	0.635786
3	Reader	OASL	ULD	-0.0949393	0.255104	-0.0374004	-0.0949393	0.111299	-0.00698391	-0.0909206	-0.0949393
3	Reader	MIDN	ULD	-0.118025	-0.325326	-0.290337	0.0905823	-0.0154116	0.412141	0.0342846	0.270895
3	Reader	UBD	ULD	0	0	0	0	0	0	0	0
3	Reader	MAP3K5	ULD	0.314748	-0.135621	-0.213255	0.194706	0.0898377	-0.181028	0.127393	-0.00301152
5	Reader	HERPUD1	ULD	-0.596271	-0.412349	-0.313881	0.209704	1.73336	0.070058	0.0122949	-0.0438834
5	Reader	RPS27A	ULD	-0.152859	-0.739552	-1.49546	0.593497	0.542131	0.533467	0.679416	-0.0291687
2	Reader	BAG6	ULD	0.984316	0.466548	0.438138	-0.299126	-0.432136	-0.268478	-0.370339	-0.153909
1	Reader	BAG1	ULD	-0.1796	0.185726	1.47596	-0.374523	-0.394809	-0.485067	-0.48402	-0.339271
4	Reader	PRKCI	ULD	0.359603	-0.149467	-0.334804	0.490883	-0.231403	-0.115687	-0.0385133	-0.140875
1	Reader	MAP2K5	ULD	0.166638	0.44178	0.568078	-0.279494	-0.289893	-0.262623	-0.251669	-0.308875
1	Reader	PARD6A	ULD	-0.131402	0.172597	0.849559	-0.288988	-0.250963	-0.22088	-0.284339	-0.206396
4	Reader	MAP3K2	ULD	0.72495	-0.0563509	-0.408679	0.0482203	0.30506	-0.0979159	0.130973	-0.00812573
3	Reader	MAP3K3	ULD	0.097485	0.167667	-0.247667	-0.100063	0.191703	0.12331	0.0191602	0.136149
5	Reader	NCF4	ULD	-0.136293	-0.140547	-0.138049	-0.141563	2.47739	-0.141192	-0.131007	-0.149148
4	Reader	PARD6B	ULD	0.283439	0.169581	-0.181516	0.326639	-0.165244	-0.187444	-0.156904	0.174552
2	Reader	PARD6G	ULD	1.03753	-0.0305314	-0.132546	-0.0910176	-0.0887799	-0.11047	-0.020595	0.0475696
4	Reader	TFG	ULD	0.499228	0.263511	-0.453781	0.0530945	-0.258884	-0.00796104	0.110853	-0.0483015
4	Reader	PCGF3	ULD	0.376885	0.0706712	0.040383	-0.0271248	-0.189647	-0.00663572	-0.120657	-0.206426
6	Reader	PCGF5	ULD	-0.0759917	0.604089	0.519907	-0.346101	-0.0566896	-0.193572	-0.295031	-0.141742
4	Reader	PCGF6	ULD	0.51515	0.511641	-0.267145	-0.0969214	-0.171286	-0.0362186	-0.0726366	-0.107841
3	Reader	UBXN2A	ULD	0.0665416	-0.0340138	-0.323606	0.257517	-0.135115	-0.0199	0.0851312	0.269113
1	Reader	UBXN6	ULD	0.424317	0.249645	0.885312	-0.298478	-0.58558	-0.480692	-0.203458	-0.414955
6	Reader	UBXN4	ULD	0.708969	1.16527	-0.323888	-0.304949	-0.35485	-0.145536	-0.133716	-0.298636
1	Reader	UBXN11	ULD	0.191313	0.558833	0.619663	-0.317229	-0.20571	-0.309564	-0.322321	-0.368963
6	Reader	UBXN8	ULD	0.261627	0.285772	0.461976	-0.111599	-0.249569	-0.312833	-0.216849	-0.379295
3	Writer	ARID1B	E3	0.20901	-0.171778	-0.28248	-0.0417473	-0.0995563	-0.0164586	0.382634	0.262576
4	Writer	ASB3	E3	0.636099	0.100945	-0.232903	-0.0198112	-0.0950496	-0.0660834	0.0445623	-0.0324337
6	Writer	BMI1	E3	0.268304	0.163052	0.260433	-0.0167733	-0.310391	-0.26946	-0.0839214	-0.0501224
1	Writer	C10orf90	E3	-0.269122	0.524089	0.732739	-0.287034	-0.284899	-0.280528	-0.286679	-0.288626
4	Writer	CCAR1	E3	0.571076	0.331539	-0.456333	-0.0180572	-0.0386457	0.0457981	0.00382589	-0.00757626
3	Writer	CDH1	E3	-0.0324587	-0.0555728	-0.0654066	0.121154	-0.0654066	-0.0548331	-0.0504979	-0.0654066
6	Writer	CGRRF1	E3	0.514521	0.869496	-0.191327	-0.154264	-0.257866	-0.1794	-0.160729	-0.0122605
4	Writer	DCAF12L1	E3	0.584841	0.123593	0.271461	-0.155543	-0.226358	-0.220672	-0.10342	-0.126841
3	Writer	DCAF8	E3	0.229121	-0.0839037	-0.361314	0.0727431	-0.12917	0.082605	0.18325	0.395718
3	Writer	DET1	E3	0.289998	-0.0156065	-0.159539	0.047163	-0.00494853	-0.0404508	0.0472617	0.0202711
4	Writer	DYRK2	E3	0.477992	-0.124215	-0.192919	-0.0382559	0.0332442	-0.0706253	0.182222	0.314404
1	Writer	EPS8L3	E3	-0.221046	-0.0555838	0.904055	-0.222992	-0.221481	-0.226462	-0.226393	-0.236029
6	Writer	F12	E3	0.512988	0.451245	0.247583	-0.219803	-0.212093	-0.213426	-0.209715	-0.226202
3	Writer	FBXL18	E3	0.17349	-0.0627331	-0.126595	0.122922	-0.0856336	0.0228533	-0.0285625	-0.101234
3	Writer	FBXL22	E3	0.0725688	-0.00636853	-0.132268	-0.0772748	-0.139744	-0.115977	0.295378	0.543116
3	Writer	FBXO21	E3	-0.0066165	-0.482934	-0.570905	0.446936	-0.474402	0.186999	0.352808	-0.132247
6	Writer	FBXO34	E3	-0.0706693	0.422388	0.420547	0.00859434	-0.321999	-0.284189	-0.284278	-0.327399
3	Writer	FBXW12	E3	-0.0949876	0.111927	0.207833	-0.0872133	-0.0949876	-0.0949876	-0.0909689	-0.0949876
3	Writer	IL17RB	E3	0.186664	-0.0273222	-0.0531025	-0.00499092	-0.0637918	-0.0631873	0.000257711	-0.0783139
3	Writer	IRAK1	E3	0.149306	-0.200799	-0.213927	0.0564982	0.264846	0.012279	0.143506	-0.143399
3	Writer	IRAK4	E3	0.0919152	0.257785	-0.157314	-0.153802	0.0596425	0.166367	-0.0613715	-0.140133
3	Writer	KCTD10	E3	0.137304	0.0582552	-0.191706	-0.0672099	-0.131836	0.189753	0.0179919	0.0694164
6	Writer	KCTD17	E3	0.25677	0.301032	-0.0569979	-0.153175	-0.037486	-0.0696232	0.0124067	-0.21432
4	Writer	KDM2A	E3	0.511082	0.157262	-0.294638	0.0573891	-0.118778	0.0039775	-0.0224366	-0.230132
3	Writer	KITLG	E3	-0.139178	-0.187468	-0.179767	0.0521813	-0.158783	0.39357	-0.0480449	0.0605124
3	Writer	KLHL15	E3	0.188617	-0.23976	-0.284234	0.806904	-0.248303	-0.205114	-0.199429	-0.279736
4	Writer	KLHL18	E3	0.512284	0.0188082	-0.190558	0.073085	0.0937835	-0.0198231	-0.0909058	-0.0452105
3	Writer	KLHL25	E3	0.222497	0.169669	-0.00711385	-0.0222504	-0.110487	-0.0845502	-0.0674353	0.0104512
3	Writer	KLHL6	E3	-0.033309	-0.0366245	-0.0693905	-0.0757712	0.624978	0.0218033	-0.0832797	0.0116584
3	Writer	LHX1	E3	0.186792	0.100789	-0.0558157	-0.0558157	-0.0558157	-0.0558157	-0.0558157	-0.0558157
2	Writer	LNX2	E3	0.769036	0.279366	-0.179156	0.00727988	-0.19102	-0.0795332	-0.153586	-0.148435
1	Writer	MEX3B	E3	0.293638	0.2593	0.627866	0.0176649	-0.398418	-0.401227	-0.37376	-0.439129
1	Writer	MEX3C	E3	-0.243003	0.65227	0.815432	-0.190455	-0.49381	-0.350995	-0.424093	-0.499314
1	Writer	MKRN2	E3	-0.0970058	0.477316	1.085	-0.312251	-0.528745	-0.416908	-0.424556	-0.334437
3	Writer	MKRN3	E3	0.0457288	0.0742027	-0.0485823	-0.0109001	-0.0322695	-0.0486775	-0.0572593	-0.0612645
4	Writer	MPG	E3	0.645794	-0.176525	-0.436745	-0.189525	0.146661	0.14811	0.28655	0.796746
4	Writer	NAT10	E3	0.40642	0.0737185	-0.230742	0.045741	-0.0750354	-0.0249628	0.0317105	-0.136161
1	Writer	NEURL1	E3	0.20679	0.49207	0.886105	-0.359387	-0.467512	-0.288718	-0.43707	-0.463049
2	Writer	PARP1	E3	1.9849	-0.0433245	-0.470398	0.0203121	-0.0870945	-0.0767293	-0.133293	-0.203748
4	Writer	PAXIP1	E3	0.677271	0.183513	-0.19853	-0.0572164	-0.141631	-0.0653466	-0.00424594	-0.0568126
6	Writer	PINK1	E3	-0.00169634	0.435326	-0.0751486	-0.227226	-0.40632	0.341596	-0.193547	0.087605
2	Writer	PRC1	E3	1.17666	0.89655	-0.123297	-0.232631	-0.237747	-0.283809	-0.290614	-0.208744
4	Writer	RNF145	E3	0.363419	-0.269279	-0.386884	-0.0150923	-0.0691365	0.258111	0.208161	-0.123985
5	Writer	RNF149	E3	0.533975	0.431276	-0.280266	-0.0780483	1.31568	-0.271368	-0.218881	-0.14581
3	Writer	RNF183	E3	0.185627	0.0626188	-0.0501651	-0.0508713	-0.0586177	-0.0502285	-0.0426008	-0.0586177
3	Writer	RNF39	E3	0.137992	-0.0358775	-0.0295066	-0.036758	-0.0522408	-0.0522408	-0.000218898	-0.0522408
6	Writer	RNFT2	E3	0.092905	0.325697	0.404225	-0.164018	-0.200389	-0.178308	-0.22332	-0.242529
3	Writer	RSAD2	E3	0.00815634	-0.0921954	-0.1164	-0.124498	0.177877	0.25128	-0.00779164	-0.0318302
1	Writer	SAG	E3	-0.101793	0.272496	0.589457	-0.21603	-0.197786	-0.2111	-0.216451	-0.11044
2	Writer	SIVA1	E3	1.02423	0.794959	-0.732802	-0.0164209	-0.224916	-0.149274	0.0361979	0.157801
4	Writer	SPSB3	E3	0.535732	-0.292144	-0.264226	-0.0214388	-0.125263	0.0871913	0.221157	0.154509
4	Writer	TANK	E3	0.450359	0.16685	-0.385185	-0.0357433	0.383241	-0.0504161	0.079719	-0.0233658
3	Writer	TRAF1	E3	-0.0560281	-0.00779796	-0.0811669	-0.0107152	0.202504	-0.0629315	0.0658858	0.0018112
4	Writer	TRAF4	E3	0.67694	0.262297	-0.115446	-0.00521056	-0.209894	-0.0366858	-0.195853	-0.0687476
3	Writer	TRIB3	E3	0.0906396	-0.0945896	-0.154282	0.0730012	-0.0985524	0.215514	-0.0789301	-0.0424731
3	Writer	TRIM49	E3	0.160383	-0.0249036	-0.0310463	-0.0310463	-0.0310463	-0.0310463	-0.0310463	-0.0310463
3	Writer	TRIM52	E3	0.0173835	0.244673	-0.172082	0.0304589	-0.100722	0.00157172	-0.0134783	0.160006
4	Writer	TRIM58	E3	0.718103	-0.0525816	-0.159703	0.139971	-0.1705	-0.0783125	-0.0861557	-0.0803106
6	Writer	TRIM69	E3	-0.374592	0.972448	0.230948	-0.319381	-0.188084	-0.0687283	-0.264962	-0.199369
3	Writer	TRIM7	E3	0.0664256	0.00789679	-0.0677539	0.0137033	-0.0623449	-0.0275121	-0.0344024	0.128785
1	Writer	UBR7	E3	-0.101354	0.98983	0.724168	-0.434959	-0.40841	-0.376403	-0.358855	-0.34841
2	Writer	WDHD1	E3	1.05076	0.251507	-0.178131	-0.0904292	-0.110964	-0.123038	-0.117123	-0.0939692
3	Eraser	PAN2	DUB	0.191963	0.260218	-0.202684	-0.0696182	-0.118016	0.0412736	0.0238699	-0.0688788
2	Eraser	OTULIN	DUB	0.849774	0.272842	-0.223395	-0.0811337	-0.018514	-0.0706028	-0.0979992	-0.187665
3	Eraser	PCDHB3	DUB	0.00698852	0.0688984	-0.0545311	-0.0566477	-0.0498965	-0.00281548	-0.0288292	0.0382994
3	Eraser	USP17L30	DUB	0	0	0	0	0	0	0	0
6	Eraser	USP50	DUB	-0.233375	0.99816	0.27085	-0.251174	-0.246988	-0.247307	-0.250865	-0.253477
2	Eraser	XRCC6	DUB	1.29457	0.723341	-0.782856	-0.0613008	-0.169638	-0.0553221	-0.0223626	0.153079

## Sheet: Mouse
Group	gene_symbol	Type	E6.5-e8.5 cells	Migrating PGCs	Mitotic PGCs	Mitotic arrest PGCs	SPG	Meiotic cells	Round spermatids	Somatic cells
4	Atxn3	Eraser	-0.294678	-0.26725	-0.231045	-0.433478	-0.0402295	0.152751	2.39657	-0.741123
4	AF366264	Eraser	-0.0849197	-0.0459477	-0.043987	-0.319851	-0.157507	-0.170433	2.13486	-0.308989
1	Usp14	Eraser	0.0827041	-0.109077	0.0565378	-0.0021077	0.33067	-0.406696	-0.849325	-0.100619
3	Usp10	Eraser	1.17196	1.02737	0.617486	0.131617	-0.566943	-0.0685889	-0.764724	0.223107
6	Usp17ld	Eraser	-0.0126466	-0.00284349	0.00471625	-0.00590923	0.0251824	-0.0865455	-0.0949027	-0.0746664
2	Usp8	Eraser	-0.248619	-0.098264	0.116581	0.0991068	-0.0849689	0.848849	0.590549	-0.84054
1	Usp5	Eraser	-0.00709044	0.439186	0.367581	1.50602	0.197918	-0.297984	-1.42001	-0.292489
4	Usp15	Eraser	0.329157	0.0766295	0.168771	-0.171401	-0.206441	0.330876	1.29743	-0.912443
6	Usp17le	Eraser	-0.0131204	-0.0374355	-0.0423209	0.0935124	0.0143317	-0.0565151	-0.0422191	-0.0520373
3	Usp9x	Eraser	0.327431	0.793298	0.798884	0.751798	-0.117027	-0.780786	-0.65394	0.417036
4	Usp25	Eraser	0.352781	0.333808	0.0366809	-0.390074	-0.308179	-0.235607	1.45673	-0.0235216
6	Usp17la	Eraser	-0.0503729	-0.0391093	-0.0332652	0.192059	0.0648786	-0.128212	-0.138094	-0.0789141
1	Senp3	Eraser	-0.0439092	0.554896	0.309476	0.622118	0.231003	-0.178698	-0.753103	-0.553481
6	Usp12	Eraser	0.115992	0.0224129	0.104473	-0.0259871	0.0309213	-0.229838	0.389118	-0.212601
4	Usp16	Eraser	0.0716651	-0.240554	0.19693	0.153869	-0.0439533	0.193124	1.06128	-0.820032
6	Usp17lc	Eraser	-0.02579	-0.0142714	-0.00546716	0.160207	0.0406503	-0.116975	-0.122947	-0.090173
3	Cops5	Eraser	0.101301	0.469803	0.689428	0.235805	-0.245435	0.449423	0.34409	-0.596753
4	Yod1	Eraser	-0.0237421	-0.189743	-0.305817	-0.558479	-0.159215	0.405834	1.08462	-0.203428
6	Usp38	Eraser	0.204656	0.111817	0.019168	-0.121607	-0.00533932	-0.0344915	0.298067	-0.348374
4	Usp2	Eraser	-0.584964	-0.412241	-0.454361	-0.727855	0.0522896	1.0832	1.4341	-0.987658
5	Usp22	Eraser	0.373123	0.312675	-0.275689	0.658337	0.154665	-0.881615	-1.00299	0.439203
1	Psmd14	Eraser	0.324095	0.259617	0.380899	0.865662	0.0955662	0.0145654	-1.81802	-0.202046
4	Usp7	Eraser	0.031997	-0.0895589	0.402203	0.186127	0.0940136	-0.272245	0.98879	-0.727446
6	Otud1	Eraser	-0.0210686	0.0226141	0.134638	-0.0414751	-0.0546988	0.109565	0.247494	-0.121872
4	Usp1	Eraser	-0.0467698	0.196481	0.21651	-0.698602	-0.325393	0.894597	1.01259	-0.476445
6	Usp18	Eraser	0.198844	-0.248688	-0.244287	0.0343521	0.135092	-0.292378	-0.327357	0.0439937
1	Usp11	Eraser	-0.124335	0.275131	0.314832	0.840752	-0.0641131	-0.471116	-0.436753	0.608497
1	Usp19	Eraser	-0.341523	-0.266474	0.191594	0.726156	0.339597	0.160112	-0.861557	-0.566829
6	Usp6nl	Eraser	0.20435	0.416514	0.0420695	-0.242523	-0.103948	0.249737	-0.277164	-0.136712
4	Usp44	Eraser	-0.196371	-0.308334	-0.287175	-0.512395	-0.0681725	0.0583829	2.46066	-0.633281
6	Tnfaip3	Eraser	0.0735464	-0.133307	-0.110004	0.0619888	0.0314064	-0.178654	0.00292231	0.030472
2	Usp4	Eraser	-0.167732	-0.439411	0.0524895	0.447703	0.0525818	0.452306	0.0566561	-0.558769
6	Usp21	Eraser	0.118517	0.379313	0.166219	0.386705	-0.193817	0.355894	-0.598357	0.0264288
2	Usp30	Eraser	-0.0755975	0.102453	0.023403	-0.297203	-0.0907393	0.413876	0.586032	-0.394636
2	Usp47	Eraser	-0.116795	-0.602817	-0.357475	-0.568855	-0.013646	0.841362	0.482933	-0.529223
2	Usp42	Eraser	-0.260789	-0.282079	-0.219322	-0.224545	0.0923835	0.47245	0.547895	-0.578657
1	Zc3h12a	Eraser	-0.139817	-0.121581	-0.0564552	0.56084	0.158258	-0.266456	-0.18781	-0.0860073
1	Otub1	Eraser	0.0208385	0.0494772	0.00971959	1.25565	0.292424	-0.480413	-1.48197	0.00253151
6	Bap1	Eraser	-0.212583	-0.263766	-0.278583	0.364706	0.330861	-0.103741	0.206963	-0.691503
2	Usp20	Eraser	-0.325023	-0.254731	-0.242451	-0.246989	-0.0314757	0.77792	0.670208	-0.558927
4	Otud3	Eraser	-0.339011	-0.112337	0.14803	0.0421711	0.17258	0.00998304	0.857484	-0.64566
6	Otud4	Eraser	0.386981	-0.139671	0.0983996	0.610393	0.0536892	-0.587533	0.550023	-0.445842
4	Trim69	Eraser	-0.214659	-0.122332	-0.171212	-0.866493	-0.295563	1.08676	1.85532	-0.769656
1	Usp13	Multi	0.289534	0.233935	0.085931	0.762945	-0.0596303	-0.286331	-0.294879	-0.0702056
2	Cblb	Multi	0.0369538	-0.220569	-0.305027	-0.31608	0.0957584	0.350315	-0.152487	-0.351905
1	Huwe1	Multi	0.379056	-0.0579997	0.00342532	0.779892	0.177467	-0.80354	-0.81235	0.161789
6	Rnf31	Multi	-0.110732	-0.00195772	0.0911601	-0.0725301	0.0987341	-0.0565992	-0.183249	0.000829416
2	Rad18	Multi	-0.815712	-0.341119	-0.103342	0.399405	0.406439	0.683642	-0.483392	-0.793776
6	Cyld	Multi	-0.200874	-0.346921	-0.343543	0.048485	0.252748	-0.0213332	-0.395627	-0.0559089
6	Otulin	Multi	0.130777	-0.364648	-0.0971246	-0.082779	0.170676	0.0251111	-0.419197	-0.258949
2	Aup1	Reader	0.321316	-0.0762476	-0.506226	-1.02501	-0.293094	0.827679	0.190846	0.008768
2	Tom1	Reader	0.0159049	-0.249691	-0.19112	-0.344801	-0.0696017	0.726332	0.621946	-0.733717
1	Ubap1	Reader	-0.514586	-0.490318	-0.145861	0.528672	0.410727	0.332077	-0.450422	-0.744554
6	Ubash3a	Reader	-0.054168	0.127703	0.138183	-0.0342732	-0.0238573	-0.036548	-0.104418	0.0570674
5	Dcun1d2	Reader	0.14401	-0.228732	-0.287867	-0.0570847	0.0679126	-0.155525	-0.472709	0.278193
6	Sik2	Reader	-0.208906	-0.199	-0.123521	0.140411	0.101727	0.0864026	0.0681488	-0.14589
6	Lats1	Reader	0.210012	-0.0698851	-0.230465	-0.130684	-0.055514	-0.124693	-0.0224056	0.235395
2	Ubac2	Reader	-0.390529	-0.666728	-0.379411	-0.723863	0.286286	0.664483	0.181172	-0.640737
2	Nub1	Reader	-0.682542	-0.118555	0.0210663	0.0540366	0.446943	-0.0110492	0.519537	-0.818492
1	Ubap2l	Reader	0.314914	-0.320821	0.137806	0.773297	0.070283	-0.403185	-0.385656	-0.106024
1	Ubxn1	Reader	-0.334092	0.521731	0.540417	0.457473	0.270942	0.082998	-1.11718	-0.432825
1	Ube2k	Reader	-0.136055	-0.0603052	0.00436937	0.489751	0.530212	-0.63977	-0.331718	-0.655777
6	Faf2	Reader	0.0464817	0.286259	0.255214	0.47972	-0.100681	0.0453824	-0.295462	-0.00834248
1	Tnk2	Reader	-0.183925	0.423692	0.403436	0.769019	0.0354662	-0.374469	-0.464026	0.221326
4	Dcun1d1	Reader	0.122939	-0.386271	0.112825	-0.373563	-0.286963	0.200318	1.76815	-0.277934
4	Nbr1	Reader	-0.137949	0.243358	0.139308	-0.00198392	0.0747844	-0.466556	1.16604	-0.313016
5	Sqstm1	Reader	-0.128244	-0.334715	-0.371898	0.183873	0.386911	-0.702025	-1.54387	0.876506
1	Faf1	Reader	-0.0981254	-0.325812	0.108685	0.819767	0.271648	0.221471	-0.45566	-0.937583
2	Rhbdd3	Reader	-0.287686	0.0981587	-0.0774766	-0.833337	-0.230325	1.28704	1.00893	-0.758449
2	Usp24	Reader	0.00978857	-0.274417	-0.148947	-0.503989	0.0715203	0.604214	-0.214709	-0.475363
6	Ubxn7	Reader	-0.325175	-0.152583	0.00514723	0.12408	0.2629	-0.141365	0.275549	-0.389886
5	Ubqln2	Reader	1.39049	0.0225669	-0.357714	-0.290856	-0.385753	-0.287612	-0.329992	0.29442
6	Rad23b	Reader	0.672076	0.170542	0.313055	0.0402125	-0.201949	-0.0153384	0.204829	-0.458949
3	Ubqln4	Reader	0.989059	1.13366	0.486227	-0.185484	-0.580587	-0.0970153	0.230609	0.0699254
1	Ubqln1	Reader	0.350958	0.000599299	0.0877227	0.897535	0.0797949	-0.0680504	-0.122725	-0.872074
3	Rad23a	Reader	0.23051	0.947129	0.564013	-0.322784	-0.497753	0.705691	0.334348	-0.207969
1	Ikbkg	Reader	0.227811	-0.236365	-0.11501	0.402247	0.201646	-0.492994	-0.555593	-0.000708778
4	Optn	Reader	-0.368295	-0.237535	0.424971	-0.157724	-0.181121	0.791899	1.31768	-0.711339
4	Poli	Reader	-0.485728	0.173385	0.342566	0.12279	0.1282	0.0828736	0.832597	-0.614327
5	Eps15l1	Reader	0.303405	-0.103347	-0.107254	0.227118	-0.0042174	-0.292377	-0.75424	0.416387
1	Zfand2b	Reader	-0.244838	0.259472	0.0397847	0.659383	0.336889	-0.553815	-0.753749	-0.00668613
6	Laptm5	Reader	-0.059141	-0.0611942	-0.0751401	0.0861667	0.0548669	-0.155699	-0.136249	0.00208774
6	Hgs	Reader	-0.0102814	-0.013544	-0.0157375	-0.0150353	-0.0158304	-0.0152027	-0.0363458	-0.0229896
1	Uimc1	Reader	-0.569832	-0.885278	-0.548739	0.245105	0.571922	0.145677	-0.884699	-0.308
2	Eps15	Reader	-0.602911	-0.941057	-0.514671	0.238551	0.350871	0.59449	-0.559871	-0.316283
2	Stam2	Reader	-0.712469	-0.4025	-0.165495	-0.205117	0.379061	0.270672	0.318569	-0.526238
6	Stam	Reader	0.273024	0.418937	0.324524	0.102474	-0.155783	-0.218156	-0.11685	0.174347
2	Tollip	Reader	-0.38851	-0.57878	-0.653633	-0.903396	0.0862668	1.21183	0.61063	-0.807674
2	Dnajc2	Reader	-0.420022	-0.193911	-0.136279	0.432457	0.567807	0.376128	-0.307567	-1.53414
6	Vps36	Reader	0.721274	-0.353382	-0.21898	-0.331423	-0.0915352	-0.420025	0.575688	-0.0683016
1	Adrm1	Reader	-0.03886	-0.0635327	0.185845	0.381318	0.268384	-0.216073	-1.22648	0.0174203
6	Amph	Reader	0.785645	-0.227036	-0.116336	0.557461	-0.154084	-0.335022	0.229023	-0.283014
5	Bin1	Reader	0.0166858	-0.744894	-0.664182	0.209163	0.41922	-0.720661	-0.800985	0.436598
6	Ubash3b	Reader	0.220774	-0.324077	-0.147112	0.156894	0.119868	-0.381107	0.109309	-0.133119
1	Tsg101	Reader	0.029245	0.0146841	0.39297	0.209392	0.0163898	0.396888	-1.12394	-0.126306
6	Tab3	Reader	0.0299271	0.0159141	0.136304	0.164203	0.144397	-0.261295	-0.361136	-0.0678991
6	Rybp	Reader	0.669936	-0.292363	-0.204583	-0.222883	-0.0659358	-0.0325289	-0.269505	-0.122797
5	Tab2	Reader	0.54761	-0.108931	-0.0475309	0.0983914	-0.168648	-0.311503	-0.519912	0.54457
2	Nploc4	Reader	0.154374	-0.0385272	-0.0515295	0.169041	-0.094209	0.665612	-0.308531	-0.545491
2	Sharpin	Reader	-0.0478133	0.255497	0.145305	-0.460346	-0.177222	0.602573	-0.019226	-0.0795896
1	Tax1bp1	Reader	-0.611882	-0.136681	0.201253	0.806876	0.446347	-0.477544	-0.344896	-0.189059
4	Polk	Reader	-0.173047	-0.233268	-0.13616	-0.368413	-0.0711564	0.104813	1.20113	-0.117937
5	Faap20	Reader	0.462964	-0.340401	-0.393179	-0.339348	0.115411	-0.232288	-0.684125	0.168675
1	Zfand5	Reader	-0.4119	-0.37742	0.0428652	0.720864	0.495412	-0.473265	-1.14533	0.0524339
6	Zfand6	Reader	0.166759	0.301691	0.260416	0.816705	-0.0530672	-0.995342	0.742737	0.206884
1	Hdac6	Reader	-0.300224	-1.08909	-0.890985	0.482196	0.684717	-0.61226	-0.836924	0.0116103
5	Sumo1	Reader	0.505758	-0.309662	-0.028617	-0.440819	-0.228736	0.241044	-0.795167	0.565787
6	Oasl2	Reader	-0.303616	-0.461774	-0.409541	-0.0501318	0.399263	-0.320653	-0.389833	0.0808795
1	Tbk1	Reader	0.204963	0.0375096	-0.0818822	0.12649	0.0735805	-0.0526154	-0.814169	0.0241573
2	Uhrf1	Reader	0.61856	-1.87315	-1.68499	-0.680489	0.173386	0.56695	-0.194467	-0.289247
1	Satb1	Reader	0.367704	-0.0526515	-0.144246	0.4409	0.104528	-0.442908	-0.436692	-0.0767835
1	Tmub1	Reader	-0.137973	-0.299747	-0.26761	0.610144	0.25496	-0.3054	-0.622599	0.0731995
4	Ubqln3	Reader	-0.108408	-0.0579998	-0.0604839	-0.483456	-0.234334	-0.18757	2.98362	-0.42541
6	Oasl1	Reader	-0.236802	-0.220662	-0.224719	-0.047322	0.25673	-0.0985202	-0.0694063	-0.18788
2	Park2	Reader	-0.199529	-0.289668	-0.29934	-0.368399	0.10672	0.631537	0.256776	-0.63456
2	Herpud1	Reader	0.228231	-0.394752	-0.386099	-0.758943	-0.22956	0.706558	0.149465	0.0740958
4	Rbbp6	Reader	-0.0540204	-0.18756	0.100218	0.14488	0.0348698	-0.0711514	0.86645	-0.464759
1	Sae1	Writer	0.138418	0.414693	0.141156	1.08819	0.18685	0.23882	-2.12465	-0.41421
1	Uba2	Writer	0.0884495	-0.287146	0.104212	-0.00116567	0.219549	0.473956	-1.26381	-0.524653
3	Ube2a	Writer	0.28505	0.702576	0.962235	0.422754	-0.0441258	-0.947066	0.237891	0.0368684
5	Ube2e3	Writer	0.108664	-0.647951	-0.400789	-0.166068	0.221741	-0.33666	-1.32755	0.804787
6	Ube2g2	Writer	0.00600176	0.046693	-0.45352	-0.563489	0.0691291	0.122519	0.0881164	-0.0579619
1	Ube2q1	Writer	0.502885	-0.00761542	0.265385	0.626254	-0.0849983	-0.100249	-0.343987	-0.350694
5	Ube2r2	Writer	0.913582	-0.214519	-0.0465639	-0.128714	-0.23359	-0.2143	-0.595489	0.375624
6	Ube2i	Writer	-0.0969639	-0.244135	-0.0571254	-0.0938273	0.240136	-0.0785472	-0.0816707	-0.317966
1	Wwp1	Writer	-0.130263	0.428656	0.283558	0.71152	0.199975	-0.629087	0.104381	-0.298595
2	Smurf1	Writer	-0.135184	-0.431981	-0.300182	0.0359183	0.0285459	0.660588	-0.179262	-0.365016
5	Nedd4	Writer	0.735822	0.0557836	0.130334	0.305109	-0.22726	-0.943382	-1.35157	1.5399
6	Ube3a	Writer	0.502324	-0.00511793	0.235793	-0.115211	-0.309132	0.209408	0.0435467	0.0457923
1	Wwp2	Writer	-0.2351	0.434262	0.211586	0.963009	0.13923	-0.368317	0.0164018	-0.334157
5	Itch	Writer	0.122091	-0.308131	-0.458948	-0.207863	0.0717129	0.134211	-0.559479	0.150451
5	Pdlim2	Writer	0.445505	-0.229706	-0.231328	-0.308386	-0.237738	-0.352218	-0.335391	1.08637
2	Ufl1	Writer	-0.244094	-0.078074	-0.0474383	-0.538922	0.0868391	1.06086	-1.04047	-0.379415
5	Cbx4	Writer	-0.342292	-0.530193	-0.481252	-0.216814	0.284916	-0.212624	-0.31514	0.418237
1	Sart1	Writer	0.211006	-0.151705	-0.168851	0.740802	0.137642	-0.108679	-0.731569	-0.284116
6	Traf6	Writer	0.385716	0.264996	0.124149	0.0595184	-0.0883802	-0.261719	-0.377927	0.178037
6	Pcgf2	Writer	0.305541	0.109465	0.0329029	-0.0441222	0.110858	-0.3661	-0.423904	-0.0498039
4	Pex12	Writer	-0.184211	-0.181276	-0.174627	-0.436408	0.0663494	0.022717	1.49953	-0.569338
2	Mdm2	Writer	-0.811626	-0.242497	0.255077	0.384346	0.36516	0.466605	0.350462	-1.05153
4	Trim27	Writer	0.484374	0.361837	0.262452	-0.389108	-0.497195	0.750395	0.979483	-0.584739
6	Ring1	Writer	0.0137893	0.150048	0.09398	-0.213727	-0.127209	0.178008	0.0722989	0.115672
6	Trim15	Writer	0.0964727	-0.0479419	-0.0820643	-0.0401731	-0.0231731	-0.0680424	-0.0688518	-0.00381838
5	Trim8	Writer	0.921513	0.0846797	-0.485603	-0.251913	-0.256081	-0.164936	-0.451527	0.370459
2	Bmi1	Writer	-0.34031	-0.57036	-0.194123	-0.254638	0.422737	-0.0674235	0.437856	-0.664961
1	Rchy1	Writer	-0.041726	-0.305802	-0.456387	0.325765	0.30587	-0.295736	-0.762106	0.0548806
4	Trim24	Writer	0.0560792	0.0770769	0.231905	-0.376029	-0.292662	0.597968	0.928553	-0.379045
6	Trim21	Writer	0.172995	-0.170351	-0.213042	0.0924942	0.0292288	-0.118577	-0.156728	0.0170035
2	Ltn1	Writer	0.0210708	-0.380238	-0.293024	-0.374745	0.0278543	0.440896	0.486968	-0.517283
2	Trim37	Writer	-0.600946	-0.0715987	0.248502	-0.283752	0.0804947	1.18407	0.603726	-1.22876
6	Siah1a	Writer	0.290035	0.130003	0.0800008	-0.0304863	-0.194211	0.50198	-0.31894	-0.225195
6	Trim41	Writer	-0.198559	-0.107543	0.0448062	0.102871	0.153186	0.233101	-0.0351377	-0.497693
4	Rnf138	Writer	-0.829671	-0.31219	-0.131855	0.153756	0.424782	0.300786	1.27399	-1.29408
6	Mib1	Writer	0.515531	-0.271793	-0.164565	-0.134417	-0.153839	0.112686	-0.143119	0.020683
6	Neurl1b	Writer	-0.262725	-0.290126	-0.285054	0.0315295	0.267789	-0.243294	-0.232376	0.0913617
2	Amfr	Writer	0.115265	-0.251302	-0.420656	-0.911984	-0.0792289	0.761894	-0.207794	-0.0891304
6	Trim56	Writer	0.234707	-0.20899	-0.196409	-0.185097	0.0435306	-0.238843	-0.267666	0.228943
6	Trim16	Writer	-0.0218729	-0.0173841	-0.0251775	0.00568262	0.108305	-0.223677	-0.222168	0.0405823
6	Trim10	Writer	-0.0789371	-0.0789647	-0.0561429	0.0409907	0.0525982	-0.0811788	-0.111863	0.0123664
4	Siah2	Writer	-0.197059	-0.279057	-0.0599703	-0.111812	-0.102757	0.120209	2.08122	-0.631025
5	Trim12a	Writer	0.0720373	0.385679	0.21447	0.554904	-0.0702491	-0.442303	-0.467114	0.488973
6	Trim30a	Writer	0.000972651	-0.00455985	-0.00938895	-0.0248897	0.027093	-0.22855	-0.033163	0.129559
6	Trim31	Writer	0.000899419	-0.00752209	0.00155805	-0.0252992	0.0566544	-0.117909	-0.124331	-0.0943708
6	Rag1	Writer	-0.0448028	-0.0279844	-0.0523933	-0.153757	-0.0393976	0.210823	0.0708321	-0.128551
1	44628	Writer	-0.326005	-0.31321	-0.12232	0.687594	0.339046	-0.474314	-0.00212319	-0.187747
3	Pml	Writer	-0.0759034	1.82185	1.38114	0.502668	-0.288528	-0.343237	-0.359832	0.237952
2	Trim11	Writer	-0.0631949	-0.0249892	-0.165779	-0.851391	-0.246859	1.45794	-0.119724	-0.443775
1	Peli1	Writer	0.0528618	-0.287216	-0.0784111	0.29513	0.172002	-0.280233	-0.407228	-0.0021208
6	Ccnb1ip1	Writer	0.39983	0.577823	-0.0568901	-0.0541107	-0.000736993	0.20582	-0.759967	-0.441487
4	Rnf41	Writer	-0.0953549	0.0485957	0.0277462	0.162822	0.0380025	-0.391185	1.34088	-0.395396
1	Mib2	Writer	-0.280636	0.480509	0.219221	0.429031	-0.0200877	0.374228	-0.729404	-0.0560785
4	Rnf148	Writer	-0.0870385	-0.0500635	-0.0457843	-0.34526	-0.178071	-0.177041	2.32153	-0.311522
6	Trim63	Writer	0.0565699	-0.0606552	-0.0577254	0.319478	0.0705856	-0.108861	-0.157076	-0.169668
3	Trim25	Writer	0.152843	1.34096	0.549286	0.0896091	-0.0840851	-0.387738	-0.422367	0.0586425
1	44621	Writer	-0.113815	0.216414	-0.0259245	1.05991	0.099234	-0.291578	-0.188904	-0.220288
1	Trim71	Writer	0.877597	0.270884	-0.0543545	0.445173	0.184137	-0.650987	-0.71395	-0.648807
6	Mid1	Writer	0.165465	0.0614981	-0.0602684	0.113139	0.0449385	-0.287569	-0.245832	0.0971629
5	Rnf128	Writer	0.763356	-0.257325	-0.582758	-0.362958	0.0377782	-0.298838	-0.393308	0.0077757
2	Trim39	Writer	-0.0030709	-0.0921257	-0.284838	-0.512783	-0.208709	1.04434	0.461389	-0.540139
6	Lnx1	Writer	0.0372653	0.368114	0.126705	0.00340662	-0.0460317	-0.104531	-0.0849078	0.00495353
2	Syvn1	Writer	0.0709384	-0.308346	-0.345442	-0.538191	0.0236004	0.571507	-0.491587	-0.105941
1	Mycbp2	Writer	-0.542778	-0.408169	-0.284843	0.671794	0.444597	-0.0179368	-0.54279	-0.388264
2	Pja2	Writer	-0.189637	-0.421415	-0.201414	-0.560739	-0.157528	0.909642	-0.332896	0.25135
4	D7Ertd443e	Writer	-0.10041	-0.0560881	-0.0615426	-0.440537	-0.162741	-0.141662	2.45836	-0.425858
6	Rfpl4	Writer	-0.00719229	0.00168823	-0.0292312	0.000990499	-0.01147	-0.0276723	-0.0441636	-0.0193998
2	Cul9	Writer	-0.304046	-0.228002	-0.345197	-0.256127	0.194614	0.523612	-0.222289	-0.427784
6	Rnf2	Writer	0.195856	0.0540073	0.319922	-0.207399	0.0119929	-0.0188827	-0.410444	-0.0476648
5	Pex2	Writer	0.472157	0.210573	-0.221602	-0.253538	-0.244167	-0.231034	-0.808114	1.00703
1	Rnf212	Writer	-0.543829	-0.501997	-0.440553	0.527385	0.540637	0.0919153	-0.466616	-0.706759
4	Ubr1	Writer	0.48049	0.33313	-0.0114757	-0.656176	-0.447133	0.428548	0.888903	-0.0923197
1	Ubr2	Writer	0.124108	-0.363244	-0.118435	0.653349	0.255687	-0.542026	-0.700184	0.0529666
4	Ubox5	Writer	-0.103712	0.0568538	0.0866319	-0.197305	-0.259968	0.234482	2.16706	-0.588049
2	Cbl	Writer	0.0932543	0.0334163	-0.159382	-0.565634	-0.129078	0.967365	0.197473	-0.72247
1	Ube4b	Writer	0.233626	-0.137108	-0.0264109	1.29237	0.317476	-0.532989	-0.822522	-0.569987
6	Stub1	Writer	0.00101263	-0.0852107	-0.00565442	-0.0182874	0.0354386	-0.0538689	-0.157356	0.0258053
2	Cdc20	Writer	0.369756	-0.155906	0.00396061	0.205501	0.0256855	0.610841	-0.645773	-0.878592
4	Fzr1	Writer	0.00424982	0.260399	0.0990041	-0.369573	-0.164756	0.319232	0.889444	-0.374268
1	Rcbtb1	Writer	0.247422	0.33183	0.0965649	1.22826	0.0953946	-0.617508	-0.707412	-0.0717889
5	Cul7	Writer	0.579067	0.10098	-0.0511428	0.0679107	-0.0290136	-0.403273	-0.480027	0.118064
6	Lrrc41	Writer	-0.047762	-0.280122	-0.205544	-0.0308177	0.121953	0.0219739	-0.112695	-0.0951088
1	Fbxl20	Writer	-0.46396	-0.669199	-0.378541	0.611069	0.486515	-0.08425	-0.433171	-0.435221
6	Fbxw15	Writer	-0.0231887	-0.0177627	-0.00289714	0.0455903	0.00804292	-0.00176344	-0.0856358	-0.0935192
6	Fbxo2	Writer	-0.21758	0.00642943	-0.0757987	-0.123307	0.209665	-0.26641	0.629101	-0.353602
2	Btrc	Writer	-0.0635301	-0.491282	-0.296423	-0.105312	-0.103783	0.797728	0.626833	-0.596921
1	Fbxw7	Writer	-0.226567	-0.195479	0.38408	0.764483	0.135236	0.0616725	-0.221716	-0.442559
1	Skp1a	Writer	0.0361159	-0.0669928	0.106009	0.713969	0.24617	-0.460118	-1.1858	0.158422
6	Ahr	Writer	-0.135576	0.0707187	0.131421	0.280644	0.135688	-0.233611	-0.262226	-0.0222731
4	Arih1	Writer	-0.0472586	0.0526118	0.187732	0.255486	0.0677707	-0.348465	0.951142	-0.454162
4	Asb17	Writer	-0.143116	-0.0972966	-0.0849899	-0.157004	-0.13049	-0.162234	2.26679	-0.420983
4	Asb9	Writer	-0.666386	-0.672132	-0.577906	-0.358489	0.54192	-0.386692	1.2518	-0.529122
6	Cbll1	Writer	0.149893	0.307009	0.147983	-0.0258307	-0.0255795	0.172971	-0.346982	-0.259353
1	Cdc16	Writer	0.140792	-0.126153	0.260836	0.580496	0.0661589	-0.656065	-0.232409	0.283404
2	Chfr	Writer	-0.169044	0.399893	0.4075	-0.0208614	-0.00329697	0.85501	-0.367038	-0.867977
2	Cnot4	Writer	-0.412925	-0.344051	-0.124926	0.215302	0.225232	0.489874	0.0496323	-0.716698
6	Cop1	Writer	0.477722	-0.0106285	-0.0304922	-0.0558506	-0.196883	0.293624	-0.187407	-0.162324
2	Crbn	Writer	-0.528313	-0.308601	-0.0563738	-0.215302	0.270785	0.623173	0.217631	-0.837486
6	Dcaf1	Writer	-0.0868805	0.279147	0.27541	0.223314	0.0520103	-0.227459	0.410015	-0.299284
6	Ddb2	Writer	-0.079609	-0.104854	-0.094013	-0.0482137	0.0553297	-0.0277588	-0.0716853	-0.0361484
2	Dtl	Writer	-0.0614539	0.332823	0.138162	-0.240053	-0.222722	0.938508	-0.491185	-0.165121
6	E4f1	Writer	-0.133714	-0.183086	-0.224101	0.0249474	0.108276	0.354824	-0.574761	-0.123647
2	Fancl	Writer	-0.255847	-0.0206012	-0.18162	-0.434068	0.00371014	0.665845	0.562459	-0.582132
2	Fbrs	Writer	-0.126848	0.152905	0.0480004	0.0623914	-0.0238815	0.562283	-0.392539	-0.315634
6	Fbxl12	Writer	0.0488684	0.344012	0.597948	0.00526359	-0.18086	0.370088	0.277346	-0.434702
1	Fbxl17	Writer	-0.138456	-0.416493	-0.208307	0.525955	0.233474	-0.188993	-0.447281	-0.0418023
2	Fbxl5	Writer	-0.470486	-0.468686	-0.016288	-0.263072	0.263248	0.763232	-0.599556	-0.521328
1	Fbxl6	Writer	-0.29929	-0.43269	-0.440163	0.419287	0.516683	-0.477647	-0.805666	-0.0301123
5	Fbxl7	Writer	-0.0302585	-0.006737	-0.0855125	0.261794	0.0165735	-0.327329	-0.28113	0.451256
1	Fbxo11	Writer	0.0429922	-0.118762	0.0643183	0.435604	0.116293	-0.302318	-0.554253	0.127486
1	Fbxo31	Writer	-0.442057	0.027647	0.378957	0.965944	0.503619	-0.601145	-0.777379	-0.346934
1	Fbxo32	Writer	-0.409749	-0.387612	-0.286924	0.125417	0.526709	-0.519377	-0.596467	0.0382412
6	Fbxo33	Writer	0.0321618	-0.0787599	0.0827618	0.0216088	0.0637669	-0.0251096	-0.0439251	-0.186461
2	Fbxo4	Writer	-0.0428269	-0.103455	-0.11446	-0.656631	-0.222993	0.933611	-0.0321802	-0.037461
3	Fbxo5	Writer	0.801413	1.18544	0.600454	-0.0795525	-0.490475	-0.402239	-0.392329	0.638639
2	Fbxo6	Writer	-0.294342	-0.463722	0.18393	-0.289125	0.326342	0.0221329	0.152093	-0.530995
1	Fbxw11	Writer	0.320157	0.19372	0.416734	0.617126	0.0618336	-0.611145	-0.603792	0.0614743
5	Fbxw17	Writer	-0.118626	0.183305	0.0556238	-0.0186615	-0.0891023	-0.200956	-0.527358	0.867185
2	Fbxw5	Writer	-0.150443	-0.134446	-0.200002	-0.848668	-0.278168	1.42431	0.425055	-0.469695
2	Gan	Writer	0.0482093	-0.126168	-0.18899	-0.0761792	-0.0243494	0.534215	-0.263771	-0.332125
2	Hace1	Writer	-0.208587	-0.423751	-0.264613	-0.0470648	0.257264	0.255566	-0.284269	-0.409443
5	Hectd1	Writer	0.0181073	-0.233203	0.272199	-0.334814	0.102022	0.0697668	-1.09054	0.341424
1	Hectd3	Writer	-0.0474167	-0.187476	0.0749634	0.63862	0.133632	-0.11586	-0.408377	-0.185046
6	Herc2	Writer	-0.55104	-0.585796	-0.273465	0.0874665	0.381795	0.0469587	-0.228191	-0.156274
5	Irak1	Writer	-0.230278	-0.511777	-0.732543	-0.3142	0.550032	-0.535161	-0.673339	0.182934
6	Irak4	Writer	-0.00435466	-0.118045	-0.0273759	-0.226198	0.0753541	-0.226058	0.426529	-0.0675996
4	Kat2b	Writer	-0.298091	0.60402	0.551297	0.199704	-0.138979	-0.448078	1.38621	0.0125044
2	Kctd13	Writer	-0.57069	-0.407103	-0.252491	0.001088	0.421661	0.169386	0.168028	-0.663152
2	Keap1	Writer	-0.0550357	0.0405423	-0.0748657	-0.56188	-0.123879	0.35419	0.448359	-0.0153501
6	Klhl2	Writer	0.697583	-0.226081	-0.0769401	0.123197	-0.0472063	-0.300594	-0.3814	-0.0351177
6	Klhl21	Writer	-0.0668735	0.20226	0.161063	-0.123643	0.137232	0.237124	-0.2953	-0.522961
2	Klhl3	Writer	-0.174671	-0.142767	-0.161587	-0.0882115	0.0163022	0.685286	0.130026	-0.591592
6	Klhl31	Writer	-0.294237	-0.29872	-0.262128	0.0895966	0.459608	-0.374481	-0.0888756	-0.38577
4	Klhl41	Writer	-0.067615	-0.100441	-0.112743	-0.33218	-0.00242041	-0.115581	1.39432	-0.373058
6	Lrsam1	Writer	-0.225861	-0.259636	-0.268276	0.068088	0.284121	-0.118154	-0.341495	-0.100762
6	Malt1	Writer	-0.209659	-0.158735	-0.169931	-0.00294997	0.26994	-0.0412609	-0.349491	-0.20548
5	Map3k1	Writer	-0.051186	-0.317279	-0.255678	-0.157204	0.241947	-0.635932	-0.783484	0.795426
5	Mgrn1	Writer	0.244625	0.513844	0.357268	0.0303282	-0.0695257	-0.461337	-0.62087	0.506639
4	Mkrn1	Writer	-0.21442	0.899685	0.984659	-0.17903	-0.390565	0.856628	1.11141	-0.815596
2	Mul1	Writer	-0.306301	-0.1418	-0.172109	-0.0341344	0.00952427	0.702486	0.901941	-0.892087
6	Mylip	Writer	0.333431	-0.200505	-0.227394	0.208157	0.116648	-0.334627	-0.390207	-0.0662315
1	Nedd4l	Writer	-0.124104	-0.334005	-0.0794273	1.0056	0.307237	-0.514133	-0.460992	-0.153493
6	Neurl2	Writer	0.0825708	0.204098	0.343146	0.0318783	-0.0806571	-0.188518	-0.197884	0.267079
1	Nhlrc1	Writer	-0.304296	-0.239346	-0.0418286	0.485087	0.273975	-0.248083	-0.323142	-0.0802322
2	Nosip	Writer	-0.150583	0.0877261	-0.336158	-0.661728	-0.0959681	0.536558	0.659389	-0.203999
6	Paxip1	Writer	0.385543	-0.0381471	-0.190247	-0.156504	-0.124557	0.0424445	0.316735	-0.167737
6	Pdzrn3	Writer	0.299347	-0.359974	-0.332002	0.0765987	0.147687	-0.32432	-0.325318	-0.011313
5	Pja1	Writer	0.59928	0.128823	-0.0281316	-0.0868326	-0.356582	-0.883887	-0.221806	1.54824
6	Rc3h1	Writer	0.3527	-0.036197	-0.127844	-0.437708	-0.119203	0.252945	-0.0963252	-0.068459
4	Rffl	Writer	-0.38666	0.0278058	0.0440568	0.12028	0.140559	-0.415971	1.92367	-0.655366
1	Rfwd3	Writer	-0.190094	-0.303604	-0.350154	0.0878076	0.419905	-0.152642	-0.96053	-0.113921
2	Rhobtb1	Writer	-0.240565	-0.208567	-0.180058	-0.465428	0.183055	0.210639	-0.0126333	-0.190244
5	Rlim	Writer	0.413019	0.251826	0.202496	0.0329551	-0.131691	-0.868493	0.183831	0.667874
6	Rnf123	Writer	-0.0566732	-0.0526345	-0.0195298	-0.106802	0.0320639	0.0367107	-0.0415798	-0.0424712
4	Rnf125	Writer	-0.30538	0.889408	1.03127	-0.0739122	-0.352084	0.376862	1.61229	-0.593428
5	Rnf135	Writer	-0.0253517	0.158329	0.273346	-0.103297	-0.0346116	-0.354667	-0.443534	0.697069
5	Rnf144a	Writer	0.0482984	-0.27483	-0.295532	-0.317395	-0.0802091	-0.310993	0.0820598	0.828888
2	Rnf144b	Writer	-0.108105	-0.0471428	-0.093719	-0.556985	-0.17742	1.10144	-0.214891	-0.254381
6	Rnf152	Writer	0.0157269	-0.0913099	-0.0951537	0.0296003	-0.000955234	-0.184222	0.15763	0.112242
1	Rnf170	Writer	-0.642996	-0.172432	0.192808	0.538539	0.475644	-0.207695	-0.584743	-0.310218
1	Rnf180	Writer	-0.567576	-0.567046	-0.340103	0.184918	0.572131	-0.213602	-0.529925	-0.250754
3	Rnf182	Writer	-0.37877	0.81424	1.71213	0.875919	-0.0675082	-0.17481	-0.292583	-0.192127
6	Rnf183	Writer	-0.0139466	-0.0362354	-0.0288718	0.184327	0.0610152	-0.0174757	-0.108594	-0.188225
6	Rnf186	Writer	0.0266196	-0.0226852	-0.0254312	0.00174666	-0.0252028	-0.0268535	-0.0259312	-0.0228976
4	Rnf19a	Writer	-0.135924	-0.429017	-0.335993	-0.821304	-0.267336	0.929481	1.40124	-0.35013
4	Rnf19b	Writer	-0.155261	-0.282985	-0.101515	-0.561687	-0.209995	0.831624	1.4337	-0.636317
5	Rnf20	Writer	0.0240007	-0.414575	-0.471401	-0.241924	0.139762	0.0531408	-0.781303	0.338253
1	Rnf216	Writer	-0.690469	-0.478038	-0.0814396	0.798919	0.562744	-0.337971	0.0383751	-0.614333
4	Rnf220	Writer	0.0431015	-0.287218	-0.215612	-0.203487	0.0876795	-0.108002	1.28932	-0.661395
2	Rnf34	Writer	-0.242906	-0.34794	0.0406882	-0.0770996	0.106536	0.402847	-0.170522	-0.269168
4	Rnf4	Writer	-0.089362	-0.235588	0.0405442	-0.477055	0.119464	-0.410011	1.31181	-0.259743
1	Rnf40	Writer	-0.216997	0.183418	0.077749	0.85895	0.119415	0.28631	-0.00202376	-0.873656
6	Rnf43	Writer	0.0714325	-0.104544	-0.162021	-0.232714	-0.00704032	0.0688427	-0.020432	0.0229868
5	Rnf5	Writer	0.83836	-0.156899	-0.348779	-0.218245	-0.250509	-0.26017	-0.356839	0.529832
1	Rnf6	Writer	-0.546942	-0.537	-0.314217	0.400468	0.573983	0.600576	-1.38358	-0.857322
1	Rnf8	Writer	0.0555606	0.134944	0.253893	0.146975	0.0274387	0.162135	-0.882664	-0.0283543
6	Skp2	Writer	0.324299	0.490988	-0.116965	-0.277893	-0.181832	-0.375937	0.689487	0.190411
2	Smurf2	Writer	0.25378	-0.35359	-0.259558	-0.335168	-0.0719525	0.493969	-0.192356	-0.203889
6	Socs1	Writer	-0.483887	-0.708734	-0.667177	-0.176469	0.505876	-0.126152	-0.389994	-0.0264552
3	Socs2	Writer	-0.0140987	1.47581	1.54853	0.15915	-0.38649	-0.41691	-0.613118	0.903599
5	Socs3	Writer	-0.158277	-0.29946	-0.294358	-0.204655	-0.0343988	-0.393267	-0.3856	1.25348
5	Spop	Writer	0.22802	-1.00699	-0.6943	0.0329636	0.116565	-0.0439093	-0.897727	0.52943
4	Spsb1	Writer	-0.227833	-0.18523	-0.193922	-0.471675	-0.146902	-0.358802	2.23118	0.167588
5	Tbl1x	Writer	0.492469	-0.0672349	0.0238888	0.506533	0.0330246	-0.836709	-0.902589	0.65618
5	Tnfaip1	Writer	0.0299096	-0.446848	-0.435737	0.151203	0.207707	-0.364692	-0.850736	0.51303
1	Topors	Writer	-0.204645	0.328194	0.447767	0.461612	0.0337632	0.575139	-0.774084	-0.545348
2	Traf2	Writer	-0.093648	0.179315	-0.27261	-0.253145	0.0680939	0.52561	-0.695535	-0.193046
1	Traf3	Writer	-0.274944	0.169536	0.185616	0.430942	0.247771	-0.332506	-0.284432	-0.161622
3	Trim13	Writer	-0.33589	0.550435	0.658768	0.770083	-0.0887905	0.522759	-0.012398	-0.670149
4	Trim17	Writer	-0.120179	-0.0726926	-0.0829787	-0.450848	-0.194293	-0.0778175	2.61694	-0.447326
5	Trim2	Writer	0.561036	-0.0697033	-0.18653	-0.169705	-0.101518	-0.338875	-0.326172	0.396697
2	Trim23	Writer	-0.269399	-0.121638	-0.00798298	-0.278421	0.076077	0.818626	-0.633688	-0.364245
5	Trim26	Writer	-0.198341	0.145311	-0.276398	-0.00511198	0.269602	-0.632502	-0.836564	0.688604
3	Trim28	Writer	0.912741	0.720232	0.693014	0.376254	-0.552181	0.55968	-0.38146	-0.488042
1	Trim3	Writer	-0.00832308	-0.317959	-0.0908724	0.478208	0.202266	-0.337347	-0.39975	-0.00776835
5	Trim32	Writer	0.347318	-0.513893	-0.346832	0.211037	0.0142968	-0.368932	-0.812586	0.678631
3	Trim33	Writer	0.300091	0.596433	0.533785	0.1849	-0.208111	0.11603	-0.16879	-0.232158
6	Trim38	Writer	-0.143847	-0.0568439	-0.0598092	-0.0250576	0.121091	-0.284304	0.757578	-0.252663
5	Trim47	Writer	-0.328168	-0.228776	0.454945	-0.0433851	-0.10773	-0.418283	-0.472322	1.41932
6	Trim59	Writer	0.560993	0.00337912	-0.04969	-0.217707	-0.0902687	-0.551866	0.500642	0.0890239
6	Trim65	Writer	-0.0828914	-0.154028	-0.0813417	-0.0365534	0.0495217	-0.170651	-0.0412096	0.220478
6	Trim72	Writer	-0.00737468	-0.0216398	-0.0187518	-0.00769208	0.0238791	-0.0469448	-0.0423981	-0.0491228
2	Trpc4ap	Writer	0.12135	0.0496947	0.0533077	-0.247815	-0.0710886	0.630434	-0.654949	-0.235988
1	Ttc3	Writer	0.0407871	-0.599576	-0.362766	1.08031	0.318901	-0.70095	-1.46556	0.587203
1	Ube2o	Writer	-0.237956	-0.0953057	-0.211947	0.695246	0.292406	0.0172424	-0.398839	-0.556391
6	Ubr4	Writer	-0.179984	-0.0248257	-0.0829947	0.558652	0.250775	-0.0576016	0.153991	-0.752457
4	Vhl	Writer	-0.509959	-0.71444	-0.643923	-0.844226	0.19911	0.283878	1.49885	-0.390503
5	Xiap	Writer	0.52904	-0.20517	-0.192946	0.32339	-0.0446487	-0.531433	-0.603304	0.499408
1	Zc3hc1	Writer	0.00184484	-0.0570219	0.101472	0.788095	0.284037	-0.0210095	-1.28167	-0.415081
4	Znrf1	Writer	-0.0526811	-0.185616	0.0288762	-0.195996	-0.0593192	-0.116259	1.25325	-0.206188
4	Zswim2	Writer	-0.15396	-0.0642111	-0.109325	-0.720819	-0.279106	0.511287	2.47405	-0.660907
3	Ddb1	Writer	0.984958	0.708152	0.297188	0.341126	-0.40789	0.327811	-1.03603	-0.208041
