# Supplementary material for: Integrated analysis of the ubiquitination mechanism reveals the specific signatures of tissue and cancer
Source: BMC Genomics. 2023 Sep 4;24:523. doi: 10.1186/s12864-023-09583-z (PMC10478310; doi:10.1186/s12864-023-09583-z)
Supplement: Supplementary file 8 — Supplementary Material 8 [file 12864_2023_9583_MOESM8_ESM.xlsx]

## Sheet: Sheet1
Table S7. Mutation frequency and CNV gain/loss frequency of UBRs.

## Sheet: Mutation frequency
ensembl_id	Family	gene_symbol	Species	Type	TCGA-READ	TCGA-UCS	TCGA-COAD	TCGA-CESC	TCGA-PAAD	TCGA-ESCA	TCGA-KIRP	TCGA-PCPG	TCGA-HNSC	TCGA-BLCA	TCGA-STAD	TCGA-SARC	TCGA-CHOL	TCGA-LAML	TCGA-THYM	TCGA-ACC	TCGA-SKCM	TCGA-LUAD	TCGA-LIHC	TCGA-KIRC	TCGA-KICH	TCGA-DLBC	TCGA-PRAD	TCGA-OV	TCGA-MESO	TCGA-LUSC	TCGA-GBM	TCGA-UVM	TCGA-LGG	TCGA-BRCA	TCGA-TGCT	TCGA-UCEC	TCGA-THCA	mean
ENSG00000086758	E3	HUWE1	Homo sapiens	Writer	0.053	0.07	0.086	0.107	0.006	0.076	0.05	0.016	0.098	0.061	0.084	0.033	0	0.015	0.016	0.054	0.171	0.095	0.027	0.022	0.03	0	0.018	0.039	0	0.082	0.028	0.025	0.011	0.038	0.015	0.188	0.004	0.049
ENSG00000128731	E3	HERC2	Homo sapiens	Writer	0.047	0.053	0.118	0.048	0.011	0.054	0.05	0	0.075	0.088	0.112	0.029	0	0.007	0.016	0.033	0.162	0.124	0.055	0.016	0.061	0.027	0.014	0.017	0	0.118	0.028	0.013	0.013	0.029	0.008	0.177	0.004	0.049
ENSG00000115760	E2	BIRC6	Homo sapiens	Multi	0.047	0.035	0.094	0.052	0.023	0.054	0.043	0.011	0.051	0.129	0.087	0.017	0.083	0.022	0	0.011	0.169	0.093	0.055	0.024	0.045	0.027	0.01	0.024	0.012	0.105	0.023	0	0.008	0.027	0.038	0.151	0.006	0.048
ENSG00000109670	E3	FBXW7	Homo sapiens	Writer	0.18	0.386	0.165	0.124	0.028	0.059	0.004	0	0.067	0.08	0.084	0	0	0	0	0	0.038	0.021	0.008	0.003	0	0	0	0.012	0	0.052	0.008	0.013	0.01	0.017	0	0.185	0.002	0.047
ENSG00000127481	E3	UBR4	Homo sapiens	Writer	0.033	0.035	0.091	0.076	0.017	0.038	0.043	0	0.035	0.1	0.082	0.004	0	0.029	0.008	0.033	0.16	0.081	0.025	0.024	0.015	0.135	0.012	0.034	0	0.058	0.028	0	0.013	0.026	0.008	0.169	0.004	0.043
ENSG00000005339	E3	CREBBP	Homo sapiens	Writer	0.053	0.053	0.096	0.079	0.011	0.049	0.028	0	0.059	0.124	0.091	0.013	0	0.029	0	0.011	0.115	0.047	0.016	0.008	0	0.135	0.01	0.034	0.012	0.072	0.018	0	0.013	0.022	0.015	0.124	0.002	0.041
ENSG00000173821	E3	RNF213	Homo sapiens	Writer	0.073	0.035	0.113	0.052	0.045	0.043	0.018	0.005	0.061	0.092	0.126	0.025	0.028	0.007	0.008	0	0.115	0.052	0.027	0.008	0	0.027	0.018	0.034	0.012	0.066	0.03	0	0.008	0.022	0.015	0.147	0	0.04
ENSG00000005810	E3	MYCBP2	Homo sapiens	Writer	0.067	0.035	0.126	0.045	0.006	0.043	0.021	0	0.053	0.09	0.107	0.013	0	0.036	0	0.022	0.154	0.072	0.036	0.022	0.015	0.027	0.016	0.039	0.012	0.076	0.013	0	0.011	0.032	0	0.137	0.006	0.04
ENSG00000118058	E3	KMT2A	Homo sapiens	Writer	0.013	0	0.084	0.034	0.023	0.043	0.018	0	0.049	0.112	0.096	0.017	0.028	0.015	0	0.043	0.182	0.062	0.03	0.014	0	0.054	0.012	0.041	0.012	0.056	0.015	0	0.008	0.021	0	0.137	0.014	0.037
ENSG00000173064	E3	HECTD4	Homo sapiens	Writer	0.06	0.035	0.106	0.041	0.011	0.038	0.028	0.005	0.031	0.071	0.08	0.021	0	0.007	0.024	0.011	0.154	0.06	0.038	0.011	0	0	0.016	0.029	0.012	0.066	0.018	0	0.011	0.019	0.023	0.153	0.002	0.036
ENSG00000103657	E3	HERC1	Homo sapiens	Writer	0.027	0.035	0.076	0.045	0.017	0.049	0.032	0.011	0.051	0.083	0.087	0.025	0	0.015	0.016	0.022	0.132	0.058	0.03	0.019	0.015	0.027	0.006	0.012	0.012	0.078	0.018	0	0.017	0.026	0	0.154	0.008	0.036
ENSG00000100393	E3	EP300	Homo sapiens	Writer	0.04	0.018	0.059	0.12	0.023	0.049	0.035	0	0.075	0.153	0.05	0.017	0.028	0.036	0.008	0.011	0.088	0.021	0.022	0.022	0	0.027	0.012	0.022	0.012	0.045	0.013	0.013	0.004	0.017	0.008	0.136	0.002	0.036
ENSG00000272333	E3	KMT2B	Homo sapiens	Writer	0.053	0.035	0.126	0.045	0.017	0.043	0.021	0	0.041	0.054	0.094	0.008	0	0.007	0	0.054	0.122	0.031	0.041	0.008	0.015	0	0.006	0.005	0.024	0.045	0.018	0	0.008	0.014	0.015	0.217	0.004	0.035
ENSG00000163930	DUB	BAP1	Homo sapiens	Eraser	0.007	0	0.017	0.031	0.011	0	0.053	0	0.006	0.036	0.03	0	0.194	0	0.008	0.011	0.036	0.016	0.055	0.103	0	0	0	0.012	0.22	0.01	0.005	0.162	0	0.012	0.008	0.056	0.002	0.033
ENSG00000115464	DUB	USP34	Homo sapiens	Eraser	0.04	0.018	0.086	0.045	0.011	0.027	0.025	0.011	0.047	0.092	0.071	0.008	0.028	0.015	0.008	0.033	0.103	0.048	0.03	0.019	0	0	0.004	0.024	0	0.089	0.01	0.013	0.006	0.027	0.008	0.154	0	0.033
ENSG00000002746	E3	HECW1	Homo sapiens	Writer	0.093	0.018	0.108	0.027	0.017	0.027	0.025	0	0.018	0.039	0.089	0.004	0	0.015	0.008	0.022	0.154	0.097	0.022	0.011	0	0.027	0.004	0.027	0	0.068	0.02	0	0.006	0.019	0	0.121	0.002	0.033
ENSG00000153201	E3	RANBP2	Homo sapiens	Writer	0.047	0.035	0.062	0.048	0.011	0.043	0.032	0.011	0.026	0.066	0.073	0.017	0	0.029	0	0.033	0.096	0.058	0.03	0.019	0	0.027	0.008	0.022	0.012	0.07	0.01	0	0.013	0.022	0.008	0.149	0	0.033
ENSG00000124486	DUB	USP9X	Homo sapiens	Eraser	0.04	0.035	0.079	0.034	0.011	0.016	0.014	0.011	0.047	0.036	0.053	0	0.056	0.015	0.016	0.022	0.105	0.043	0.011	0.008	0.03	0.054	0.008	0.017	0.024	0.052	0.023	0	0.015	0.026	0	0.158	0.01	0.032
ENSG00000104517	E3	UBR5	Homo sapiens	Writer	0.027	0.018	0.067	0.045	0.006	0.027	0.014	0	0.035	0.073	0.107	0.008	0.028	0.022	0	0.033	0.105	0.058	0.014	0.008	0.03	0.054	0.008	0.024	0	0.052	0.013	0	0.008	0.023	0.015	0.124	0.004	0.032
ENSG00000138411	E3	HECW2	Homo sapiens	Writer	0.06	0.035	0.062	0.024	0.045	0.027	0.011	0.005	0.031	0.029	0.05	0.004	0.028	0.007	0.016	0.011	0.171	0.047	0.025	0.011	0.015	0.027	0.002	0.019	0	0.056	0.01	0	0.01	0.016	0	0.126	0.002	0.03
ENSG00000049618	E3	ARID1B	Homo sapiens	Writer	0.04	0.035	0.076	0.034	0.006	0.032	0.004	0	0.028	0.058	0.066	0.008	0.083	0	0	0.011	0.073	0.052	0.025	0.016	0	0.027	0.008	0.012	0	0.062	0.01	0.013	0.017	0.021	0	0.094	0.004	0.028
ENSG00000185658	E3	BRWD1	Homo sapiens	Writer	0.04	0.07	0.052	0.052	0.017	0.011	0.021	0	0.022	0.056	0.066	0.004	0.028	0.044	0	0.011	0.092	0.019	0.014	0.014	0	0	0.01	0.019	0.012	0.037	0.01	0	0.008	0.021	0.008	0.115	0.004	0.027
ENSG00000112659	E3	CUL9	Homo sapiens	Writer	0.047	0.018	0.079	0.034	0.006	0.011	0.018	0	0.02	0.049	0.073	0.017	0	0.015	0	0.011	0.094	0.025	0.027	0.005	0.015	0.027	0.004	0.034	0	0.031	0.015	0	0.006	0.012	0	0.117	0.004	0.025
ENSG00000092148	E3	HECTD1	Homo sapiens	Writer	0.04	0.018	0.049	0.031	0.006	0.005	0.018	0.005	0.024	0.063	0.046	0.008	0	0.015	0.008	0.022	0.079	0.037	0.022	0.008	0.015	0.027	0.004	0.017	0.012	0.035	0.01	0	0.008	0.017	0.008	0.113	0.006	0.024
ENSG00000153827	E3	TRIP12	Homo sapiens	Writer	0.04	0.018	0.076	0.031	0.017	0.027	0.018	0	0.031	0.029	0.05	0.004	0.028	0.015	0	0.011	0.047	0.031	0.027	0.011	0	0	0.008	0.012	0	0.052	0.008	0	0.008	0.012	0.023	0.121	0.002	0.023
ENSG00000122257	E3	RBBP6	Homo sapiens	Writer	0.04	0.035	0.037	0.007	0.011	0.027	0.025	0	0.01	0.049	0.053	0.013	0	0.007	0	0.022	0.088	0.041	0.014	0.014	0.015	0.027	0.002	0.005	0	0.039	0.018	0	0.011	0.015	0.008	0.122	0.006	0.023
ENSG00000131864	DUB	USP29	Homo sapiens	Eraser	0.027	0.018	0.052	0.021	0.006	0.038	0.007	0	0.033	0.034	0.03	0	0.028	0.007	0.008	0	0.152	0.064	0.011	0.011	0	0	0.006	0.01	0	0.066	0.015	0	0.002	0.009	0	0.07	0	0.022
ENSG00000162402	DUB	USP24	Homo sapiens	Eraser	0.027	0.018	0.057	0.021	0.006	0.032	0.007	0	0.01	0.044	0.043	0.013	0	0.007	0	0.011	0.085	0.029	0.016	0.011	0	0.054	0.01	0.012	0.012	0.035	0.008	0	0.01	0.008	0	0.1	0.002	0.021
ENSG00000108375	E3	RNF43	Homo sapiens	Writer	0.027	0.035	0.111	0.003	0.062	0.022	0.004	0	0.006	0.01	0.094	0.008	0	0	0	0.011	0.032	0.014	0.008	0.014	0	0	0.01	0.012	0	0.01	0.005	0.025	0.008	0.01	0	0.154	0	0.021
ENSG00000182670	E3	TTC3	Homo sapiens	Writer	0.047	0	0.042	0.034	0.011	0.016	0.011	0	0.022	0.058	0.057	0.013	0.028	0.007	0	0	0.09	0.027	0.025	0.008	0	0	0.006	0.007	0	0.027	0.008	0	0.004	0.011	0	0.128	0.002	0.021
ENSG00000188827	UBD	SLX4	Homo sapiens	Reader	0.027	0	0.071	0.024	0.006	0.022	0.014	0	0.018	0.044	0.062	0.008	0.028	0.007	0	0	0.088	0.025	0.011	0.011	0	0.027	0.006	0.019	0	0.037	0.01	0	0.004	0.013	0	0.109	0.006	0.021
ENSG00000113205	DUB	PCDHB3	Homo sapiens	Eraser	0.04	0.018	0.059	0.021	0.023	0.054	0.004	0	0.028	0.024	0.046	0.013	0	0.007	0	0	0.107	0.058	0.005	0.008	0	0	0.004	0.01	0	0.039	0.01	0	0.01	0.004	0	0.087	0	0.021
ENSG00000198862	E3	LTN1	Homo sapiens	Writer	0.02	0.035	0.032	0.038	0.011	0.011	0.004	0	0.012	0.041	0.041	0.008	0.028	0.007	0	0	0.081	0.035	0.005	0.008	0.03	0.027	0.006	0.017	0	0.016	0.013	0	0.015	0.01	0	0.105	0	0.02
ENSG00000012048	E3	BRCA1	Homo sapiens	Writer	0.02	0	0.032	0.052	0.011	0.011	0.011	0	0.022	0.051	0.032	0	0	0	0	0	0.062	0.035	0.011	0.011	0	0.054	0.002	0.044	0	0.047	0.018	0	0.006	0.026	0	0.089	0.002	0.02
ENSG00000070047	E3	PHRF1	Homo sapiens	Writer	0.02	0.018	0.052	0.045	0.006	0.011	0.011	0.005	0.039	0.044	0.039	0.025	0	0	0	0.022	0.06	0.031	0.022	0.003	0.015	0	0.004	0.01	0.037	0.025	0.013	0	0.002	0.006	0	0.089	0.002	0.02
ENSG00000079999	E3	KEAP1	Homo sapiens	Writer	0	0	0.015	0.007	0.011	0.027	0.011	0	0.041	0.019	0.023	0.004	0.056	0.007	0	0.022	0.021	0.186	0.049	0.005	0	0	0.008	0.005	0	0.109	0	0	0	0.002	0	0.041	0.002	0.02
ENSG00000146247	E3	PHIP	Homo sapiens	Writer	0.053	0.035	0.049	0.014	0.017	0.016	0.011	0.005	0.029	0.024	0.039	0	0.028	0.015	0.008	0	0.081	0.023	0.019	0.003	0.015	0	0.006	0.01	0	0.031	0.008	0	0.008	0.014	0	0.102	0.002	0.02
ENSG00000089094	E3	KDM2B	Homo sapiens	Writer	0.033	0.018	0.064	0.014	0.011	0.022	0.021	0	0.014	0.034	0.048	0	0	0	0	0.022	0.051	0.027	0.008	0.003	0.015	0.054	0.006	0.015	0.012	0.027	0.015	0	0.004	0.004	0	0.068	0.008	0.019
ENSG00000095015	E3	MAP3K1	Homo sapiens	Writer	0.02	0.018	0.054	0.021	0.006	0.038	0.014	0	0.008	0.027	0.025	0	0	0	0.008	0.022	0.038	0.012	0.011	0.008	0	0	0.006	0.01	0	0.025	0.02	0	0.01	0.088	0	0.13	0.004	0.019
ENSG00000146414	E3	SHPRH	Homo sapiens	Writer	0.053	0.035	0.047	0.021	0.006	0.016	0.011	0.005	0.026	0.027	0.041	0.017	0	0	0	0.011	0.056	0.039	0.014	0.005	0	0	0.004	0.01	0	0.047	0.015	0	0.004	0.01	0	0.113	0.002	0.019
ENSG00000129204	DUB	USP6	Homo sapiens	Eraser	0.013	0.018	0.034	0.021	0.006	0.016	0.004	0	0.016	0.017	0.032	0.013	0	0.015	0	0	0.12	0.039	0.008	0	0	0.027	0.008	0.017	0	0.025	0.018	0	0.01	0.007	0	0.09	0.004	0.018
ENSG00000124900	E3	TRIM51	Homo sapiens	Writer	0.007	0	0.044	0.014	0.011	0.011	0.004	0	0.031	0.027	0.05	0	0	0	0	0.011	0.066	0.056	0.014	0.008	0	0	0.008	0.022	0	0.085	0.015	0	0.01	0.005	0	0.081	0.004	0.018
ENSG00000198919	E3	DZIP3	Homo sapiens	Writer	0.04	0.018	0.034	0.021	0.011	0.022	0.004	0	0.024	0.024	0.025	0.008	0.028	0	0.008	0.011	0.058	0.052	0.022	0.003	0	0	0.004	0.002	0	0.064	0.015	0	0.002	0.01	0	0.073	0.002	0.018
ENSG00000134086	E3	VHL	Homo sapiens	Writer	0.007	0	0.007	0	0	0	0.011	0.016	0	0.005	0.007	0	0	0	0.016	0	0.011	0.002	0	0.465	0.015	0	0.006	0	0	0.002	0	0	0	0	0	0.011	0	0.018
ENSG00000165458	UBD	INPPL1	Homo sapiens	Reader	0.007	0.018	0.052	0.014	0.006	0.022	0.011	0	0.016	0.022	0.046	0.008	0.028	0	0	0	0.068	0.023	0.005	0.008	0	0	0.006	0.01	0.024	0.039	0.01	0	0.01	0.011	0	0.136	0	0.018
ENSG00000078053	UBD	AMPH	Homo sapiens	Reader	0.033	0.035	0.047	0.017	0.006	0.016	0.007	0	0.028	0.017	0.048	0	0	0.007	0	0.022	0.06	0.047	0.022	0.008	0	0	0	0.01	0	0.056	0.015	0	0	0.008	0	0.073	0	0.018
ENSG00000048028	DUB	USP28	Homo sapiens	Eraser	0.04	0.018	0.059	0.021	0.017	0.016	0.007	0.005	0.014	0.034	0.041	0.004	0.028	0	0	0.011	0.062	0.023	0.003	0.005	0	0	0.008	0.005	0	0.014	0.013	0	0.008	0.01	0	0.085	0.002	0.017
ENSG00000081803	E3	CADPS2	Homo sapiens	Writer	0.027	0	0.047	0.01	0.011	0.011	0.011	0	0.028	0.029	0.027	0.008	0	0.007	0	0.033	0.077	0.017	0.014	0.005	0	0.027	0.004	0.01	0	0.052	0.01	0	0.004	0.015	0	0.075	0.002	0.017
ENSG00000068024	E3	HDAC4	Homo sapiens	Writer	0	0	0.044	0.014	0.006	0.054	0.011	0	0.018	0.01	0.057	0.004	0.028	0.007	0.033	0.011	0.053	0.035	0.016	0.003	0	0	0.002	0.01	0	0.031	0.01	0	0.008	0.007	0	0.1	0	0.017
ENSG00000121440	E3	PDZRN3	Homo sapiens	Writer	0.02	0	0.032	0.021	0.028	0.016	0	0.005	0.026	0.024	0.046	0.004	0	0	0	0.022	0.049	0.074	0.019	0.003	0	0	0.01	0.015	0.012	0.054	0.013	0	0.004	0.009	0.008	0.049	0	0.017
ENSG00000110497	E3	AMBRA1	Homo sapiens	Writer	0.02	0	0.039	0.017	0.006	0.022	0.007	0	0.018	0.027	0.041	0.004	0.028	0	0	0	0.085	0.016	0.008	0.008	0	0.054	0.006	0.01	0.012	0.012	0.005	0	0.01	0.01	0	0.087	0	0.017
ENSG00000078177	UBD	N4BP2	Homo sapiens	Reader	0.033	0.018	0.052	0.017	0.006	0.016	0.021	0	0.012	0.034	0.032	0.004	0.056	0	0	0	0.071	0.017	0.014	0	0	0	0.006	0.005	0	0.023	0.018	0.013	0.004	0.012	0	0.09	0.002	0.017
ENSG00000150457	UBD	LATS2	Homo sapiens	Reader	0.02	0.018	0.034	0.01	0.011	0.022	0.004	0	0.01	0.015	0.039	0.017	0	0	0	0	0.051	0.021	0.003	0.008	0.015	0.027	0	0.005	0.098	0.021	0.003	0.013	0.01	0.005	0	0.077	0	0.017
ENSG00000197442	ULD	MAP3K5	Homo sapiens	Reader	0.033	0.035	0.039	0.038	0.011	0.022	0	0	0.012	0.039	0.018	0.017	0	0.007	0	0	0.098	0.021	0.003	0.008	0	0	0.004	0.012	0	0.023	0.01	0.013	0.006	0.013	0	0.085	0	0.017
ENSG00000039068	E3	CDH1	Homo sapiens	Writer	0.027	0	0.037	0.01	0.006	0	0.004	0	0.008	0.029	0.094	0.017	0	0.007	0	0.011	0.032	0.012	0.016	0.003	0	0	0.004	0.01	0	0.019	0.013	0	0.01	0.127	0	0.07	0	0.017
ENSG00000134588	DUB	USP26	Homo sapiens	Eraser	0.013	0	0.034	0.038	0	0.016	0	0	0.014	0.012	0.037	0.004	0	0.007	0	0.011	0.105	0.043	0.008	0.008	0	0	0.004	0.017	0	0.029	0.015	0	0.01	0.005	0	0.09	0.002	0.016
ENSG00000187555	DUB	USP7	Homo sapiens	Eraser	0.027	0.018	0.057	0.021	0.006	0.022	0.004	0	0.016	0.036	0.032	0.004	0	0.015	0	0.011	0.064	0.027	0.022	0.005	0	0	0.004	0.027	0.012	0.023	0.008	0	0.006	0.009	0	0.058	0	0.016
ENSG00000166349	E3	RAG1	Homo sapiens	Writer	0.02	0.018	0.037	0.014	0.023	0.016	0.004	0	0.016	0.015	0.03	0.004	0	0.007	0	0.022	0.085	0.048	0.014	0.005	0	0	0.016	0.005	0	0.035	0.02	0	0.004	0.005	0	0.075	0	0.016
ENSG00000024048	E3	UBR2	Homo sapiens	Writer	0.033	0	0.025	0.024	0.023	0.005	0.007	0	0.024	0.036	0.021	0.004	0.028	0.007	0	0.022	0.047	0.023	0.019	0.014	0.015	0	0.008	0.01	0	0.025	0.01	0.013	0.002	0.016	0.008	0.07	0.002	0.016
ENSG00000159459	E3	UBR1	Homo sapiens	Writer	0.013	0	0.032	0.007	0.006	0.016	0.014	0	0.018	0.029	0.021	0	0.056	0.007	0	0	0.085	0.027	0.008	0.019	0	0	0.004	0.01	0	0.023	0.015	0	0.002	0.009	0.008	0.092	0.006	0.016
ENSG00000130939	E3	UBE4B	Homo sapiens	Writer	0.053	0	0.057	0.01	0.006	0.022	0.007	0	0.008	0.019	0.048	0	0.028	0.007	0	0.022	0.056	0.033	0.014	0.014	0.015	0	0.002	0.01	0	0.014	0.008	0	0.002	0.009	0	0.06	0	0.016
ENSG00000164327	E3	RICTOR	Homo sapiens	Writer	0.013	0	0.042	0.017	0.011	0.027	0.007	0	0.018	0.049	0.048	0.017	0	0	0	0	0.064	0.043	0.019	0.014	0	0	0	0.015	0	0.031	0.01	0	0.002	0.012	0	0.073	0.004	0.016
ENSG00000183580	E3	FBXL7	Homo sapiens	Writer	0.04	0	0.062	0.007	0	0.016	0.004	0	0.024	0.029	0.05	0.004	0	0	0	0.011	0.047	0.07	0.022	0	0	0	0.004	0.007	0.012	0.041	0.003	0	0.002	0.004	0	0.053	0	0.016
ENSG00000131023	UBD	LATS1	Homo sapiens	Multi	0.033	0.018	0.037	0.045	0.017	0.011	0.007	0	0.014	0.039	0.034	0	0	0.007	0	0	0.034	0.029	0.014	0.005	0	0	0	0.019	0.024	0.037	0.005	0	0.006	0.01	0	0.087	0.002	0.016
ENSG00000167207	UBD	NOD2	Homo sapiens	Reader	0.02	0.018	0.044	0.027	0.011	0.022	0	0	0.008	0.017	0.037	0	0.028	0	0	0.011	0.079	0.029	0.014	0.008	0	0	0.004	0.015	0	0.037	0.008	0.013	0.004	0.003	0	0.062	0	0.016
ENSG00000179455	E3	MKRN3	Homo sapiens	Writer	0.027	0	0.042	0.007	0.006	0.032	0.007	0	0.031	0.022	0.05	0.021	0	0.007	0	0	0.053	0.047	0.011	0.011	0	0	0.002	0.007	0	0.056	0.01	0	0.006	0.011	0	0.07	0	0.016
ENSG00000166348	DUB	USP54	Homo sapiens	Eraser	0.033	0	0.03	0.024	0	0.011	0.004	0	0.022	0.032	0.037	0.013	0	0	0	0.011	0.081	0.016	0.011	0.003	0.015	0	0	0.01	0	0.025	0.008	0	0.004	0.007	0	0.094	0	0.015
ENSG00000114423	E3	CBLB	Homo sapiens	Writer	0.04	0.018	0.027	0.027	0.006	0.011	0.011	0	0.014	0.027	0.007	0.004	0	0	0.016	0	0.081	0.012	0.005	0.005	0.015	0.027	0.002	0.005	0	0.029	0.01	0	0.004	0.014	0	0.087	0	0.015
ENSG00000153107	E3	ANAPC1	Homo sapiens	Writer	0.02	0.018	0.027	0.024	0.006	0.011	0.004	0	0.018	0.041	0.034	0.008	0	0	0	0	0.092	0.021	0.011	0.008	0	0	0.008	0.005	0	0.025	0.005	0.013	0.004	0.013	0	0.089	0	0.015
ENSG00000044090	E3	CUL7	Homo sapiens	Writer	0.027	0	0.034	0.031	0.011	0.011	0.011	0	0.01	0.036	0.048	0.025	0	0	0	0	0.056	0.025	0	0.011	0	0.027	0.002	0.01	0	0.008	0.01	0.013	0.004	0.015	0	0.077	0.002	0.015
ENSG00000144554	UBD	FANCD2	Homo sapiens	Reader	0.02	0	0.042	0.017	0.006	0.016	0.004	0	0.016	0.041	0.032	0.004	0	0	0	0	0.06	0.012	0.008	0	0.015	0.054	0.004	0.012	0	0.012	0.01	0	0.008	0.015	0	0.087	0.002	0.015
ENSG00000116141	UBD	MARK1	Homo sapiens	Reader	0.053	0	0.044	0.024	0.006	0.027	0.004	0	0.016	0.024	0.018	0.008	0	0.007	0	0.011	0.06	0.039	0.003	0.014	0	0.027	0	0.007	0	0.025	0.01	0	0.004	0.013	0	0.058	0	0.015
ENSG00000154493	E3	C10orf90	Homo sapiens	Writer	0.04	0.018	0.042	0.017	0.011	0.027	0.004	0.011	0.006	0.027	0.037	0.004	0	0.007	0.008	0.011	0.019	0.023	0.019	0	0	0.027	0.008	0.007	0	0.021	0.01	0	0.002	0.005	0	0.073	0.004	0.015
ENSG00000198889	E3	DCAF12L1	Homo sapiens	Writer	0.013	0	0.039	0.031	0	0.027	0.004	0	0.02	0.019	0.053	0.008	0	0	0	0.011	0.034	0.066	0.008	0.003	0	0	0.006	0.005	0	0.052	0.018	0	0.006	0.008	0	0.058	0	0.015
ENSG00000172578	E3	KLHL6	Homo sapiens	Writer	0.007	0	0.037	0.017	0.006	0.016	0.004	0	0.004	0.022	0.025	0.008	0	0	0.008	0.011	0.045	0.029	0.003	0	0	0.135	0.004	0.015	0	0.021	0.003	0	0.002	0.004	0	0.064	0.002	0.015
ENSG00000164164	DUB	OTUD4	Homo sapiens	Eraser	0.027	0.018	0.049	0.014	0.006	0.022	0.007	0	0.004	0.024	0.027	0.008	0	0	0.016	0	0.047	0.01	0.003	0.005	0	0.027	0.002	0.007	0	0.016	0.01	0.013	0.004	0.008	0.008	0.079	0	0.014
ENSG00000138468	DUB	SENP7	Homo sapiens	Eraser	0.02	0.018	0.037	0.017	0.006	0.016	0.007	0	0.008	0.019	0.03	0.004	0	0.007	0	0	0.068	0.027	0.008	0.005	0	0	0.006	0.01	0	0.033	0.018	0	0.004	0.008	0	0.081	0	0.014
ENSG00000172046	DUB	USP19	Homo sapiens	Eraser	0.013	0.018	0.047	0.017	0.006	0.005	0.011	0	0.018	0.017	0.039	0	0	0.022	0	0.011	0.075	0.016	0.019	0	0.015	0	0.004	0.01	0	0.027	0.003	0	0.006	0.005	0.008	0.058	0	0.014
ENSG00000170832	DUB	USP32	Homo sapiens	Eraser	0.027	0	0.032	0.027	0.006	0.011	0.014	0.005	0.02	0.029	0.037	0	0	0.007	0.016	0	0.056	0.021	0.005	0.003	0	0	0.006	0.007	0	0.025	0.005	0	0.004	0.016	0	0.083	0	0.014
ENSG00000033178	E1	UBA6	Homo sapiens	Writer	0.013	0	0.034	0.01	0.006	0.016	0	0	0.014	0.029	0.021	0.004	0	0.015	0.008	0.022	0.021	0.05	0.016	0.005	0	0.054	0.002	0.007	0	0.008	0.003	0	0	0.009	0	0.085	0.002	0.014
ENSG00000123124	E3	WWP1	Homo sapiens	Writer	0.033	0.018	0.054	0.007	0.006	0.016	0.014	0.005	0.016	0.015	0.03	0.013	0.028	0.015	0	0.011	0.024	0.021	0.003	0	0.015	0	0.004	0.002	0	0.027	0	0	0.002	0.012	0	0.083	0	0.014
ENSG00000009335	E3	UBE3C	Homo sapiens	Writer	0.02	0	0.034	0.021	0.017	0.022	0.007	0	0.008	0.027	0.021	0.013	0	0	0	0.011	0.043	0.014	0.011	0.014	0.015	0	0.004	0.01	0	0.021	0.018	0	0.006	0.013	0.008	0.068	0	0.014
ENSG00000135870	E3	RC3H1	Homo sapiens	Writer	0.013	0.018	0.037	0.017	0	0.011	0.007	0.005	0.024	0.049	0.016	0.004	0	0	0	0	0.041	0.021	0.003	0.005	0.015	0.027	0.004	0.005	0	0.029	0.005	0	0.002	0.014	0	0.079	0.002	0.014
ENSG00000163012	E3	ZSWIM2	Homo sapiens	Writer	0.033	0.035	0.022	0.014	0.011	0.005	0.007	0	0.01	0.019	0.016	0	0	0	0.008	0	0.113	0.056	0.011	0	0	0	0.002	0.01	0	0.029	0.008	0	0.006	0.006	0	0.056	0	0.014
ENSG00000164068	E3	RNF123	Homo sapiens	Writer	0.02	0	0.039	0.024	0.006	0.005	0.011	0	0.01	0.034	0.046	0	0	0.007	0	0	0.073	0.01	0.019	0.008	0	0.027	0.002	0.007	0	0.008	0.008	0	0.002	0.009	0	0.079	0	0.014
ENSG00000157450	E3	RNF111	Homo sapiens	Writer	0.02	0.018	0.042	0.021	0.011	0.027	0.004	0	0.02	0.041	0.03	0.008	0	0.007	0	0	0.036	0.01	0.008	0.003	0.015	0	0	0.012	0	0.021	0.008	0	0.002	0.007	0	0.079	0	0.014
ENSG00000055130	E3	CUL1	Homo sapiens	Writer	0.027	0	0.034	0.031	0.011	0.011	0.011	0.005	0.024	0.046	0.041	0.008	0	0.015	0	0	0.021	0.019	0.005	0.008	0	0.027	0.002	0.007	0	0.023	0.02	0	0.002	0.007	0	0.055	0.002	0.014
ENSG00000134452	E3	FBXO18	Homo sapiens	Writer	0.013	0.018	0.039	0.014	0.006	0.005	0	0	0.02	0.019	0.027	0	0	0	0	0.022	0.051	0.023	0.014	0.011	0	0.054	0.002	0.019	0.012	0.016	0.008	0	0.006	0.008	0	0.064	0	0.014
ENSG00000094631	UBD	HDAC6	Homo sapiens	Multi	0.013	0.035	0.03	0.024	0.006	0.016	0.007	0	0.012	0.024	0.021	0.013	0	0	0	0.022	0.028	0.029	0.008	0.005	0	0	0.004	0.012	0	0.019	0.008	0	0.01	0.013	0	0.109	0	0.014
ENSG00000162722	E3	TRIM58	Homo sapiens	Writer	0.02	0	0.017	0.014	0.017	0.011	0.004	0	0.018	0.007	0.021	0.008	0	0	0	0.011	0.088	0.048	0.014	0	0.015	0	0	0.005	0	0.072	0.008	0	0.008	0.005	0	0.047	0	0.014
ENSG00000112701	DUB	SENP6	Homo sapiens	Eraser	0.02	0	0.034	0.017	0.006	0.027	0.011	0	0.018	0.019	0.018	0.004	0	0.051	0	0.011	0.028	0.016	0.016	0.005	0	0	0.002	0.01	0	0.016	0.005	0	0.004	0.008	0	0.07	0.002	0.013
ENSG00000135655	DUB	USP15	Homo sapiens	Eraser	0.013	0.018	0.037	0.021	0.006	0.011	0.004	0.011	0.016	0.024	0.021	0	0	0.007	0	0.011	0.06	0.017	0.005	0.011	0	0	0.008	0.012	0	0.023	0.01	0.013	0.006	0.013	0	0.058	0	0.013
ENSG00000055483	DUB	USP36	Homo sapiens	Eraser	0	0.018	0.03	0.01	0.006	0.011	0.018	0.005	0.016	0.015	0.039	0.008	0	0.015	0	0	0.071	0.014	0.005	0.003	0	0.027	0.004	0.015	0	0.012	0.008	0	0.004	0.006	0	0.075	0	0.013
ENSG00000118503	E3	TNFAIP3	Homo sapiens	Multi	0.02	0.018	0.025	0.01	0.006	0.011	0.007	0	0.012	0.019	0.021	0	0	0	0.008	0	0.024	0.014	0	0	0	0.135	0.002	0.012	0	0.019	0.005	0	0.002	0.006	0	0.043	0	0.013
ENSG00000069869	E3	NEDD4	Homo sapiens	Writer	0.02	0	0.044	0.014	0.006	0.011	0.011	0	0.016	0.015	0.032	0.004	0	0	0.008	0.011	0.03	0.029	0	0.003	0	0.027	0.002	0.012	0	0.016	0.008	0.013	0.008	0.008	0	0.081	0.002	0.013
ENSG00000114062	E3	UBE3A	Homo sapiens	Writer	0.02	0.018	0.039	0.017	0.006	0.011	0.014	0	0.012	0.029	0.016	0.004	0.028	0	0	0.011	0.034	0.029	0.003	0	0	0	0	0.002	0	0.027	0.013	0	0	0.007	0	0.077	0	0.013
ENSG00000151148	E3	UBE3B	Homo sapiens	Writer	0.027	0	0.034	0.021	0.006	0.016	0.007	0	0.014	0.024	0.041	0.008	0	0.007	0.008	0.022	0.051	0.017	0.008	0.005	0	0	0.002	0.007	0	0.01	0.005	0	0.004	0.007	0	0.075	0	0.013
ENSG00000197579	E3	TOPORS	Homo sapiens	Writer	0.04	0.018	0.037	0.031	0.006	0.005	0.014	0	0.016	0.019	0.025	0.004	0	0	0.008	0	0.028	0.025	0.011	0.003	0	0	0.006	0.007	0	0.031	0.008	0	0.004	0.005	0	0.075	0.002	0.013
ENSG00000121067	E3	SPOP	Homo sapiens	Writer	0.007	0.07	0.007	0.007	0.006	0.011	0	0	0.008	0.015	0.009	0	0	0	0	0.011	0.017	0.004	0.005	0.003	0	0.027	0.113	0	0	0.004	0	0	0.006	0.007	0	0.104	0.002	0.013
ENSG00000003096	E3	KLHL13	Homo sapiens	Writer	0.02	0.035	0.022	0.017	0	0.011	0	0	0.004	0.01	0.023	0.008	0	0.007	0	0.011	0.105	0.023	0.008	0.008	0	0	0.002	0.005	0	0.006	0.015	0	0.006	0.009	0.008	0.07	0	0.013
ENSG00000225830	UBD	ERCC6	Homo sapiens	Reader	0.02	0	0.042	0.014	0.006	0.016	0.011	0	0.014	0.017	0.037	0	0	0.015	0	0.022	0.062	0.023	0.003	0.003	0	0	0	0.015	0	0.016	0.005	0	0.004	0.011	0	0.068	0	0.013
ENSG00000061938	UBD	TNK2	Homo sapiens	Reader	0.007	0	0.042	0.024	0	0.016	0.004	0.005	0.01	0.019	0.032	0.017	0.028	0	0	0	0.06	0.021	0.005	0	0	0.027	0.004	0.005	0.012	0.029	0.005	0	0	0.005	0	0.056	0	0.013
ENSG00000160584	UBD	SIK3	Homo sapiens	Reader	0.013	0	0.03	0.014	0.006	0.011	0.011	0	0.018	0.019	0.037	0.013	0	0	0.008	0.011	0.034	0.006	0.005	0.003	0	0	0.006	0.022	0.012	0.027	0.008	0.013	0.004	0.007	0	0.089	0.004	0.013
ENSG00000175520	UBD	UBQLN3	Homo sapiens	Reader	0.02	0	0.032	0.003	0.011	0.027	0.004	0	0.012	0.012	0.032	0.004	0	0.007	0	0.011	0.09	0.027	0.005	0	0.015	0	0.002	0.007	0	0.045	0.015	0	0.002	0.004	0	0.036	0.004	0.013
ENSG00000135945	UBD	REV1	Homo sapiens	Reader	0.033	0.018	0.034	0.01	0.006	0.016	0.007	0	0.004	0.024	0.023	0.008	0	0	0.008	0	0.034	0.014	0.014	0.005	0.015	0.027	0.002	0	0	0.027	0.01	0	0.006	0.008	0	0.077	0.002	0.013
ENSG00000157625	UBD	TAB3	Homo sapiens	Reader	0.027	0.018	0.027	0.027	0.006	0	0.007	0.005	0.006	0.022	0.009	0	0	0	0	0.022	0.028	0.027	0.005	0.005	0	0.027	0	0.002	0	0.033	0.008	0	0.002	0.01	0.008	0.092	0.002	0.013
ENSG00000121988	UBD	ZRANB3	Homo sapiens	Reader	0.013	0.018	0.032	0.014	0.017	0.022	0	0	0.008	0.029	0.023	0.004	0	0	0	0.022	0.056	0.017	0.011	0.008	0	0	0.002	0.002	0.012	0.029	0.005	0	0	0.012	0	0.075	0.004	0.013
ENSG00000264522	UBD	OTUD7B	Homo sapiens	Multi	0.033	0.018	0.027	0.007	0.011	0.027	0.004	0	0.014	0.022	0.032	0.004	0	0.007	0	0	0.047	0.025	0.003	0.003	0	0	0	0.002	0.024	0.023	0.008	0	0.002	0.008	0	0.073	0.002	0.013
ENSG00000060339	E3	CCAR1	Homo sapiens	Writer	0.013	0	0.032	0.027	0.011	0	0.014	0	0.008	0.032	0.032	0	0	0	0	0	0.047	0.014	0.008	0.011	0	0	0.002	0.012	0	0.027	0.005	0.013	0.004	0.015	0.008	0.085	0	0.013
ENSG00000175073	DUB	VCPIP1	Homo sapiens	Eraser	0.02	0	0.027	0.021	0.006	0.016	0.011	0	0.012	0.027	0.046	0.004	0	0	0	0.011	0.021	0.01	0.005	0.005	0	0.027	0.006	0.007	0	0.037	0.01	0	0	0.014	0	0.062	0.002	0.012
ENSG00000154914	DUB	USP43	Homo sapiens	Eraser	0.027	0.018	0.042	0.034	0	0.011	0.007	0	0.002	0.017	0.018	0.008	0	0.007	0	0.011	0.079	0.01	0.003	0.003	0	0	0	0.012	0	0.008	0.015	0	0.004	0.004	0	0.051	0.006	0.012
ENSG00000083799	DUB	CYLD	Homo sapiens	Eraser	0.033	0	0.03	0.01	0.006	0.022	0.004	0	0.029	0.005	0.034	0	0	0	0.024	0	0.034	0.017	0.005	0.003	0.015	0	0.002	0.005	0	0.029	0.01	0.013	0.002	0.006	0	0.058	0.002	0.012
ENSG00000077254	DUB	USP33	Homo sapiens	Eraser	0.027	0	0.027	0.017	0.006	0.011	0.007	0	0.024	0.032	0.016	0	0	0.007	0	0	0.045	0.025	0	0.008	0	0	0.004	0.007	0	0.033	0.008	0	0.004	0.007	0	0.075	0	0.012
ENSG00000102226	DUB	USP11	Homo sapiens	Eraser	0.013	0.018	0.017	0.031	0.006	0.011	0.014	0	0.014	0.012	0.021	0.004	0	0.007	0	0	0.051	0.021	0	0.003	0	0.027	0.002	0.012	0	0.014	0.013	0	0.011	0.006	0	0.064	0	0.012
ENSG00000090686	DUB	USP48	Homo sapiens	Eraser	0.02	0	0.044	0.021	0.006	0.005	0.004	0	0.01	0.036	0.016	0.013	0	0.007	0	0	0.028	0.023	0.019	0.008	0	0	0.006	0.012	0	0.014	0.003	0	0.004	0.006	0	0.079	0.002	0.012
ENSG00000049759	E3	NEDD4L	Homo sapiens	Writer	0.013	0	0.032	0.021	0.006	0.005	0.011	0	0.014	0.007	0.014	0.004	0	0	0	0.022	0.06	0.014	0.008	0.003	0.015	0.027	0	0.007	0.012	0.016	0.013	0	0.004	0.011	0	0.07	0.002	0.012
ENSG00000138642	E3	HERC6	Homo sapiens	Writer	0.027	0	0.034	0.014	0.006	0.005	0.014	0	0.01	0.027	0.03	0	0	0	0	0.011	0.045	0.019	0.003	0.005	0	0	0	0.005	0	0.019	0.005	0	0	0.011	0	0.09	0	0.012
ENSG00000092098	E3	RNF31	Homo sapiens	Writer	0	0	0.032	0.014	0.011	0.005	0.014	0	0.006	0.022	0.041	0.008	0	0.007	0	0.011	0.056	0.019	0.008	0	0	0	0.012	0.005	0	0.027	0.008	0	0.006	0.008	0.008	0.068	0.002	0.012
ENSG00000173838	E3	44630	Homo sapiens	Writer	0.013	0	0.039	0.007	0.006	0.022	0	0	0.006	0.022	0.016	0.004	0	0	0.008	0.011	0.083	0.014	0.003	0.008	0	0.027	0	0.005	0	0.025	0.02	0	0.002	0.006	0.008	0.055	0.002	0.012
ENSG00000108395	E3	TRIM37	Homo sapiens	Writer	0.02	0.018	0.042	0.017	0.017	0	0.007	0	0.01	0.029	0.03	0	0	0	0	0	0.043	0.012	0.008	0.008	0	0	0.006	0.007	0	0.023	0.005	0	0.004	0.006	0.008	0.058	0.002	0.012
ENSG00000108175	E3	ZMIZ1	Homo sapiens	Writer	0.013	0.018	0.022	0.007	0	0.011	0.004	0	0.012	0.029	0.034	0	0	0	0	0	0.049	0.016	0.005	0.008	0	0	0.006	0.017	0	0.025	0.015	0	0.011	0.009	0	0.07	0.004	0.012
ENSG00000100505	E3	TRIM9	Homo sapiens	Writer	0.027	0	0.042	0.024	0	0.016	0.007	0	0.008	0.015	0.048	0	0	0	0.008	0.011	0.062	0.033	0	0	0	0	0.004	0.005	0	0.025	0.008	0	0.002	0.002	0	0.062	0	0.012
ENSG00000103549	E3	RNF40	Homo sapiens	Writer	0.02	0	0.049	0.027	0.011	0.011	0.007	0	0.014	0.019	0.027	0	0	0	0	0.011	0.038	0.008	0.005	0.008	0.015	0.027	0.002	0.005	0	0.021	0.005	0	0.004	0.009	0	0.062	0.002	0.012
ENSG00000056586	E3	RC3H2	Homo sapiens	Writer	0.027	0	0.025	0.024	0.006	0.005	0.004	0	0.012	0.012	0.027	0.004	0	0	0.008	0.011	0.047	0.031	0.005	0.005	0.015	0	0.006	0.007	0	0.023	0.008	0	0.002	0.007	0.008	0.07	0.002	0.012
ENSG00000004897	E3	CDC27	Homo sapiens	Writer	0.013	0.035	0.025	0.021	0.006	0.005	0.004	0	0.012	0.022	0.016	0	0.028	0.015	0.008	0	0.03	0.008	0.008	0.005	0	0	0.004	0.007	0.012	0.008	0.005	0.013	0.006	0.007	0	0.064	0.002	0.012
ENSG00000072422	E3	RHOBTB1	Homo sapiens	Writer	0.02	0.035	0.032	0.01	0.006	0.016	0.007	0	0.018	0.017	0.016	0.013	0.028	0.015	0.008	0	0.034	0.01	0.008	0.003	0	0.027	0.002	0.002	0	0.019	0.003	0	0	0.003	0	0.038	0	0.012
ENSG00000036257	E3	CUL3	Homo sapiens	Writer	0	0	0.03	0.007	0.006	0.011	0.035	0	0.031	0.022	0.018	0.004	0	0	0	0.011	0.026	0.021	0	0.011	0	0	0.01	0.007	0	0.052	0.003	0	0.002	0.008	0.008	0.079	0.002	0.012
ENSG00000167986	E3	DDB1	Homo sapiens	Writer	0.013	0.018	0.022	0.017	0.011	0.011	0	0	0.016	0.022	0.037	0	0	0	0.008	0.011	0.043	0.021	0.008	0.003	0.015	0	0.004	0.005	0	0.012	0.01	0	0.002	0.011	0	0.075	0	0.012
ENSG00000143164	E3	DCAF6	Homo sapiens	Writer	0.013	0.018	0.034	0.014	0	0.016	0.007	0	0.016	0.032	0.023	0.004	0	0	0.008	0	0.066	0.019	0.016	0.003	0	0.027	0	0.005	0	0.01	0.003	0	0	0.009	0	0.068	0	0.012
ENSG00000163833	E3	FBXO40	Homo sapiens	Writer	0.033	0	0.03	0.017	0.006	0.005	0.007	0	0.008	0.01	0.025	0.004	0	0.007	0	0.011	0.105	0.019	0.008	0.003	0	0	0.002	0.007	0	0.023	0.005	0	0.004	0.004	0	0.04	0	0.012
ENSG00000177565	E3	TBL1XR1	Homo sapiens	Writer	0.007	0.018	0.025	0.027	0	0.016	0.011	0	0.008	0.022	0.021	0	0	0.007	0	0	0.019	0.01	0.005	0.008	0	0.081	0.004	0.005	0	0.016	0.003	0	0.006	0.011	0	0.068	0	0.012
ENSG00000160185	UBD	UBASH3A	Homo sapiens	Reader	0.02	0.018	0.032	0.01	0	0	0	0	0.002	0.024	0.018	0.004	0.028	0	0	0.011	0.045	0.019	0.005	0.003	0	0.027	0.002	0.01	0.012	0.01	0.018	0	0.004	0.007	0	0.049	0.002	0.012
ENSG00000155313	UBD	USP25	Homo sapiens	Multi	0.033	0.018	0.027	0.01	0.011	0.005	0.018	0	0.004	0.019	0.018	0	0	0.007	0	0	0.049	0.016	0.008	0.005	0	0	0	0.002	0.012	0.031	0.005	0	0.006	0.007	0	0.094	0.002	0.012
ENSG00000001629	UBD	ANKIB1	Homo sapiens	Reader	0.013	0.018	0.037	0.014	0.006	0	0.004	0	0.012	0.034	0.023	0	0	0.007	0	0.011	0.047	0.021	0.008	0.008	0	0	0.004	0.002	0	0.027	0.01	0	0	0.006	0	0.072	0	0.012
ENSG00000163874	DUB	ZC3H12A	Homo sapiens	Eraser	0.027	0	0.02	0.021	0.017	0.011	0.007	0	0.002	0.022	0.043	0.004	0	0.007	0	0	0.017	0.006	0.008	0	0.015	0.081	0.002	0.002	0	0.008	0.008	0	0.002	0.008	0	0.038	0.002	0.011
ENSG00000169918	DUB	OTUD7A	Homo sapiens	Eraser	0.033	0.018	0.027	0.007	0.006	0	0	0	0.008	0.019	0.025	0.004	0	0	0	0.011	0.056	0.027	0.003	0.003	0.015	0	0.004	0.002	0.012	0.021	0.003	0	0.004	0.006	0	0.051	0.002	0.011
ENSG00000085982	DUB	USP40	Homo sapiens	Eraser	0.013	0	0.027	0.007	0.011	0.005	0.007	0	0.014	0.022	0.021	0.008	0	0	0	0	0.051	0.021	0.022	0.008	0	0	0	0.01	0	0.014	0.008	0	0.004	0.007	0.008	0.081	0.004	0.011
ENSG00000170242	DUB	USP47	Homo sapiens	Eraser	0.02	0.018	0.03	0.014	0	0.011	0.007	0	0.01	0.034	0.018	0	0.028	0	0	0	0.038	0.016	0.005	0.003	0	0	0.002	0.002	0	0.016	0.008	0	0.002	0.006	0	0.087	0	0.011
ENSG00000145390	DUB	USP53	Homo sapiens	Eraser	0.02	0.018	0.032	0.024	0.006	0	0.007	0	0.014	0.024	0.018	0	0	0	0	0.011	0.051	0.021	0.005	0	0	0	0.004	0.01	0	0.014	0.013	0	0.006	0.011	0	0.056	0	0.011
ENSG00000103194	DUB	USP10	Homo sapiens	Eraser	0.02	0.053	0.032	0.007	0.011	0	0.007	0	0.008	0.017	0.018	0.004	0	0.007	0	0.011	0.034	0.008	0	0	0.015	0	0.002	0	0.012	0.01	0	0	0.004	0.003	0	0.072	0.002	0.011
ENSG00000106346	DUB	USP42	Homo sapiens	Eraser	0.013	0.018	0.034	0.014	0.006	0.005	0.011	0	0.008	0.012	0.03	0.008	0	0.007	0	0.011	0.049	0.014	0.005	0.005	0	0	0.002	0.002	0	0.027	0.01	0	0	0.007	0	0.064	0.004	0.011
ENSG00000058056	DUB	USP13	Homo sapiens	Eraser	0.02	0	0.025	0.014	0.011	0	0.004	0	0.012	0.019	0.03	0.008	0	0	0.008	0.011	0.036	0.016	0	0.003	0	0	0	0.005	0	0.043	0.005	0.013	0	0.008	0.008	0.077	0	0.011
ENSG00000130985	E1	UBA1	Homo sapiens	Writer	0.013	0.018	0.017	0.021	0.006	0.016	0.011	0	0.004	0.002	0.014	0.008	0	0.022	0	0	0.038	0.012	0.011	0.008	0.015	0	0.004	0.005	0	0.014	0.003	0	0.002	0.007	0	0.077	0.002	0.011
ENSG00000175931	E2	UBE2O	Homo sapiens	Multi	0.007	0	0.034	0.024	0.006	0.022	0.007	0	0.008	0.017	0.034	0.008	0	0	0	0.022	0.045	0.017	0.005	0	0	0	0.002	0.012	0.012	0.016	0.005	0	0.002	0.005	0	0.06	0.002	0.011
ENSG00000138641	E3	HERC3	Homo sapiens	Writer	0.02	0.018	0.02	0.007	0.006	0.005	0.007	0	0.018	0.012	0.018	0	0	0	0.008	0.022	0.053	0.016	0.003	0.008	0	0	0.002	0.01	0.012	0.031	0.003	0	0.004	0.003	0	0.062	0	0.011
ENSG00000078747	E3	ITCH	Homo sapiens	Writer	0.007	0.018	0.025	0.024	0.011	0.016	0	0	0.014	0.027	0.011	0.004	0	0.007	0	0.011	0.03	0.012	0.003	0	0	0.027	0.004	0.002	0.012	0.021	0.008	0	0.002	0.006	0	0.064	0.002	0.011
ENSG00000085382	E3	HACE1	Homo sapiens	Writer	0.027	0	0.027	0.01	0.011	0.011	0.007	0	0.016	0.017	0.014	0.004	0	0.007	0	0.011	0.06	0.017	0.005	0.005	0	0	0.002	0.01	0	0.033	0.005	0	0.008	0.007	0	0.056	0.002	0.011
ENSG00000198373	E3	WWP2	Homo sapiens	Writer	0	0	0.02	0.017	0.011	0.011	0.007	0	0.014	0.012	0.03	0	0.028	0.007	0	0.011	0.038	0.014	0.003	0.003	0	0	0.002	0.005	0.037	0.019	0.005	0	0.002	0.013	0	0.056	0.002	0.011
ENSG00000114166	E3	KAT2B	Homo sapiens	Writer	0.02	0.018	0.032	0.007	0.006	0.011	0.007	0	0.008	0.01	0.023	0	0	0.007	0	0	0.049	0.019	0.003	0.005	0	0.027	0.002	0	0.012	0.016	0.008	0	0	0.006	0	0.066	0	0.011
ENSG00000034677	E3	RNF19A	Homo sapiens	Writer	0.013	0	0.02	0.024	0.006	0.011	0.018	0.005	0.012	0.032	0.016	0.004	0	0	0	0.011	0.026	0.006	0.011	0.003	0	0.027	0	0.015	0.012	0.014	0.005	0	0.006	0.009	0	0.055	0	0.011
ENSG00000011275	E3	RNF216	Homo sapiens	Writer	0.027	0.018	0.034	0.003	0	0.011	0.011	0	0.014	0.044	0.032	0.008	0	0.007	0	0	0.032	0.017	0.014	0	0	0	0.006	0.01	0	0.016	0.005	0	0	0.002	0.008	0.043	0.002	0.011
ENSG00000183579	E3	ZNRF3	Homo sapiens	Writer	0	0	0.034	0.007	0.011	0.005	0.007	0	0.018	0.015	0.037	0	0.028	0	0	0.043	0.043	0.016	0.011	0	0	0	0.002	0	0	0.008	0.003	0	0.002	0.005	0	0.06	0.006	0.011
ENSG00000155827	E3	RNF20	Homo sapiens	Writer	0.02	0.018	0.037	0.01	0.006	0.011	0.007	0.005	0.012	0.002	0.027	0	0	0	0	0	0.034	0.027	0.011	0.003	0	0	0.006	0.012	0	0.014	0.005	0	0.004	0.009	0.008	0.07	0	0.011
ENSG00000086102	E3	NFX1	Homo sapiens	Writer	0.02	0.018	0.025	0.014	0	0.011	0.007	0	0.008	0.019	0.014	0.004	0	0.007	0	0	0.071	0.01	0.003	0.003	0	0	0.002	0.002	0	0.014	0.008	0.013	0.004	0.009	0.008	0.058	0	0.011
ENSG00000133135	E3	RNF128	Homo sapiens	Writer	0.007	0.035	0.025	0.01	0.006	0.005	0.004	0	0.006	0.017	0.032	0	0	0	0.008	0	0.038	0.016	0.005	0.003	0	0.027	0	0.005	0	0.008	0.008	0	0.008	0.003	0	0.07	0.002	0.011
ENSG00000135144	E3	DTX1	Homo sapiens	Writer	0.007	0	0.012	0.003	0.006	0.005	0	0	0.008	0.01	0.034	0.013	0.028	0	0	0	0.026	0.012	0.003	0	0	0.108	0.006	0.002	0	0.016	0.005	0	0.008	0.004	0	0.04	0.002	0.011
ENSG00000101752	E3	MIB1	Homo sapiens	Writer	0.04	0	0.022	0.01	0.011	0.011	0.007	0	0.016	0.022	0.016	0.004	0	0.007	0.008	0	0.038	0.021	0.011	0	0	0	0.004	0.015	0	0.023	0.015	0	0.002	0.013	0	0.043	0.002	0.011
ENSG00000181191	E3	PJA1	Homo sapiens	Writer	0.007	0.035	0.02	0.027	0.006	0.011	0	0	0.008	0.01	0.023	0	0.028	0.007	0.008	0	0.03	0.027	0	0.005	0.015	0	0.002	0.002	0	0.014	0.008	0	0.002	0.012	0	0.068	0	0.011
ENSG00000072201	E3	LNX1	Homo sapiens	Writer	0.02	0	0.032	0	0	0.016	0.011	0	0	0.012	0.014	0	0	0.036	0.008	0.011	0.056	0.016	0	0	0	0.027	0	0.012	0	0.012	0.003	0	0.006	0.008	0	0.058	0.002	0.011
ENSG00000006715	E3	VPS41	Homo sapiens	Writer	0.007	0	0.039	0.01	0	0.016	0.007	0	0.014	0.012	0.03	0.004	0.028	0.015	0	0	0.043	0.017	0.003	0.008	0	0	0.006	0.005	0.012	0.016	0.005	0	0.002	0.009	0	0.064	0	0.011
ENSG00000140464	E3	PML	Homo sapiens	Writer	0.027	0.018	0.027	0.034	0.006	0.016	0.007	0.005	0.004	0.019	0.032	0.004	0	0	0.008	0.011	0.034	0.017	0.008	0.005	0	0	0.002	0.005	0	0.002	0.005	0	0.006	0.001	0	0.045	0.002	0.011
ENSG00000145495	E3	44626	Homo sapiens	Writer	0.013	0	0.02	0.021	0	0.016	0.004	0	0.018	0.017	0.014	0.008	0.028	0.007	0	0	0.036	0.023	0.014	0.003	0	0	0.002	0.002	0	0.027	0.008	0.013	0.006	0.003	0.008	0.066	0.002	0.011
ENSG00000122779	E3	TRIM24	Homo sapiens	Writer	0.04	0	0.039	0.01	0.006	0.011	0	0	0.01	0.029	0.018	0	0	0	0	0	0.036	0.017	0.003	0.008	0	0.027	0	0.005	0	0.019	0.013	0	0.002	0.01	0	0.051	0.002	0.011
ENSG00000071794	E3	HLTF	Homo sapiens	Writer	0.027	0.018	0.022	0.024	0	0.005	0	0	0.01	0.012	0.018	0.004	0	0	0	0.022	0.038	0.014	0	0	0	0	0.006	0.007	0	0.029	0.013	0	0.004	0.009	0	0.073	0	0.011
ENSG00000197323	E3	TRIM33	Homo sapiens	Writer	0.02	0.018	0.037	0.007	0.011	0.011	0.014	0	0.008	0.019	0.027	0.004	0.028	0.007	0	0.011	0.011	0.01	0	0.005	0	0	0.006	0.01	0	0.008	0.005	0	0.004	0.007	0	0.073	0.002	0.011
ENSG00000158290	E3	CUL4B	Homo sapiens	Writer	0.007	0.018	0.025	0.021	0.011	0.005	0	0	0.014	0.022	0.005	0.013	0	0	0	0	0.045	0.014	0.008	0.005	0	0	0.002	0	0	0.019	0.005	0	0.017	0.014	0	0.089	0.002	0.011
ENSG00000103091	E3	WDR59	Homo sapiens	Writer	0	0	0.03	0.014	0	0.011	0.007	0	0.022	0.012	0.023	0.008	0	0	0	0.011	0.068	0.019	0	0	0	0	0.004	0.002	0.012	0.014	0.008	0.013	0	0.003	0	0.068	0.002	0.011
ENSG00000196781	E3	TLE1	Homo sapiens	Writer	0	0.018	0.027	0.003	0.006	0.011	0	0	0.018	0.019	0.023	0.008	0	0	0.008	0	0.043	0.01	0.014	0.003	0.015	0	0.008	0.007	0	0.021	0.008	0	0	0.006	0	0.096	0.002	0.011
ENSG00000106546	E3	AHR	Homo sapiens	Writer	0.02	0.018	0.025	0.007	0.006	0	0.007	0	0.008	0.056	0.023	0	0	0.007	0.008	0	0.032	0.019	0.005	0.003	0	0.027	0.002	0.01	0	0.01	0.013	0	0.004	0.003	0	0.053	0.002	0.011
ENSG00000171931	E3	FBXW10	Homo sapiens	Writer	0.02	0	0.039	0.01	0.011	0.005	0.007	0	0.008	0.015	0.021	0	0	0.007	0	0	0.079	0.01	0.008	0.003	0	0	0.004	0.005	0	0.023	0.015	0	0.004	0.009	0.008	0.066	0.002	0.011
ENSG00000137073	UBD	UBAP2	Homo sapiens	Reader	0.02	0	0.022	0.017	0.011	0.016	0.004	0	0.018	0.022	0.016	0	0.028	0.007	0	0	0.028	0.025	0.008	0.003	0	0	0.004	0.012	0	0.012	0.005	0	0.002	0.007	0.008	0.06	0.002	0.011
ENSG00000072518	UBD	MARK2	Homo sapiens	Reader	0.007	0	0.042	0.014	0.011	0.016	0.004	0.005	0.008	0.029	0.039	0.008	0	0	0.008	0	0.034	0.025	0.003	0.003	0	0	0.004	0.012	0	0.019	0.003	0	0.002	0.009	0	0.049	0	0.011
ENSG00000143569	UBD	UBAP2L	Homo sapiens	Reader	0.02	0	0.027	0.021	0.006	0.005	0.011	0	0.018	0.024	0.021	0	0	0.007	0	0.011	0.036	0.027	0.011	0.003	0	0.027	0	0.005	0.012	0.01	0.013	0	0	0.004	0	0.049	0	0.011
ENSG00000188021	UBD	UBQLN2	Homo sapiens	Reader	0.02	0	0.032	0.003	0.006	0.022	0.007	0	0.01	0.019	0.009	0.004	0	0	0.016	0.011	0.011	0.021	0.003	0	0	0.054	0.002	0.005	0	0.012	0.005	0	0.002	0.001	0	0.066	0.008	0.011
ENSG00000213983	UBD	AP1G2	Homo sapiens	Reader	0.007	0.018	0.025	0.007	0.006	0.011	0.007	0	0.01	0.019	0.03	0.008	0	0	0	0	0.036	0.008	0.005	0.008	0	0.027	0.004	0.017	0	0.012	0	0.013	0.004	0.009	0	0.056	0	0.011
ENSG00000085832	UBD	EPS15	Homo sapiens	Reader	0.027	0.035	0.027	0.027	0.006	0.005	0.011	0	0.016	0.034	0.005	0	0	0	0.008	0	0.038	0.012	0.003	0.003	0	0	0.004	0.002	0	0.014	0.005	0	0.002	0.008	0	0.055	0	0.011
ENSG00000091831	UBD	ESR1	Homo sapiens	Reader	0.04	0	0.039	0.01	0.006	0.016	0.004	0	0.008	0.012	0.025	0	0	0	0	0	0.03	0.023	0.011	0	0	0	0.004	0.01	0	0.021	0.013	0.013	0.004	0.01	0	0.053	0	0.011
ENSG00000115267	UBD	IFIH1	Homo sapiens	Reader	0.013	0	0.032	0.01	0.011	0.016	0.007	0	0.012	0.019	0.018	0.004	0	0	0	0	0.043	0.019	0	0.003	0	0.027	0	0.007	0.012	0.037	0.008	0	0.008	0.006	0	0.049	0	0.011
ENSG00000106100	UBD	NOD1	Homo sapiens	Reader	0.013	0	0.027	0.014	0.006	0.011	0.011	0	0.018	0.015	0.023	0.008	0	0	0.024	0.011	0.038	0.014	0.003	0.003	0	0	0.006	0.002	0	0.014	0.018	0	0.002	0.007	0	0.064	0	0.011
ENSG00000133104	UBD	SPG20	Homo sapiens	Reader	0.053	0	0.052	0.007	0.011	0.016	0.004	0	0.004	0.015	0.055	0	0	0	0	0	0.028	0.017	0.005	0.003	0	0	0.002	0	0	0.016	0.003	0	0.004	0.005	0	0.072	0	0.011
ENSG00000276787	UBD	FAN1	Homo sapiens	Reader	0.013	0.018	0.037	0.027	0.011	0	0.004	0	0.01	0.019	0.027	0.004	0	0	0.008	0.011	0.032	0.017	0.008	0.003	0	0	0.004	0.002	0	0.012	0.01	0	0.004	0.009	0	0.058	0	0.011
ENSG00000157212	E3	PAXIP1	Homo sapiens	Writer	0.033	0	0.037	0.021	0.006	0.016	0.021	0.005	0.01	0.015	0.014	0.013	0	0.007	0	0	0.026	0.017	0.003	0	0	0	0	0.015	0	0.008	0	0	0.006	0.006	0	0.07	0.002	0.011
ENSG00000135473	DUB	PAN2	Homo sapiens	Eraser	0.007	0	0.012	0.01	0.006	0.005	0.011	0	0.018	0.041	0.039	0.004	0	0.029	0	0.011	0.032	0.01	0.005	0.003	0	0	0.006	0.019	0	0.012	0.013	0	0.004	0.008	0	0.066	0.002	0.011
ENSG00000119231	DUB	SENP5	Homo sapiens	Eraser	0.033	0.018	0.022	0.017	0	0	0.007	0	0.016	0.019	0.005	0.004	0.028	0	0	0	0.026	0.014	0.005	0.005	0.015	0	0.002	0	0	0.014	0.013	0	0.002	0.003	0	0.045	0.004	0.01
ENSG00000132952	DUB	USPL1	Homo sapiens	Eraser	0.02	0.018	0.02	0.021	0.006	0.005	0.004	0	0.004	0.034	0.023	0	0.028	0	0	0	0.026	0.017	0.005	0.003	0	0	0.004	0.007	0	0.008	0.005	0	0	0.009	0	0.058	0	0.01
ENSG00000223443	DUB	USP17L2	Homo sapiens	Eraser	0.013	0	0.03	0.021	0.011	0.016	0	0	0.018	0.012	0.014	0.004	0	0	0	0.011	0.064	0.014	0.014	0.003	0	0.027	0	0	0	0.019	0.008	0	0	0	0	0.021	0	0.01
ENSG00000118369	DUB	USP35	Homo sapiens	Eraser	0.013	0	0.022	0.007	0.011	0.016	0.004	0	0.016	0.015	0.021	0.008	0	0.007	0	0.011	0.028	0.008	0.003	0.005	0	0	0.004	0	0	0.014	0.013	0.013	0.004	0.004	0	0.079	0	0.01
ENSG00000138592	DUB	USP8	Homo sapiens	Eraser	0.013	0.018	0.03	0.021	0.006	0	0	0	0.018	0.034	0.018	0.004	0	0	0	0	0.036	0.021	0.008	0.005	0	0	0.004	0.005	0.012	0.012	0.005	0	0.002	0.006	0	0.056	0	0.01
ENSG00000143258	DUB	USP21	Homo sapiens	Eraser	0.007	0	0.02	0.024	0.006	0.011	0.004	0	0.006	0.022	0.027	0	0.028	0	0	0.022	0.045	0.008	0	0	0	0	0	0.012	0	0.014	0.008	0	0.004	0.004	0	0.055	0	0.01
ENSG00000135913	DUB	USP37	Homo sapiens	Eraser	0.013	0.018	0.012	0.021	0.017	0.005	0.004	0	0.004	0.027	0.025	0.004	0	0	0.008	0	0.043	0.006	0.008	0.008	0	0	0.004	0.01	0	0.016	0.005	0	0.006	0.007	0	0.055	0	0.01
ENSG00000114316	DUB	USP4	Homo sapiens	Eraser	0	0	0.022	0.024	0.006	0.011	0.007	0	0.012	0.029	0.016	0.004	0	0	0	0	0.041	0.01	0.011	0.003	0	0.027	0	0.01	0.012	0.008	0.008	0	0.008	0.005	0	0.055	0	0.01
ENSG00000243335	E3	KCTD7	Homo sapiens	Writer	0.013	0.018	0.025	0.01	0.006	0.005	0.004	0	0.006	0.017	0.011	0	0.028	0	0	0	0.047	0.019	0.003	0.011	0	0	0	0.007	0	0.01	0.008	0	0.004	0.005	0	0.056	0.002	0.01
ENSG00000148634	E3	HERC4	Homo sapiens	Writer	0.02	0	0.022	0.007	0	0.005	0.011	0	0.004	0.024	0.027	0.008	0	0	0	0	0.036	0.033	0.011	0.003	0	0.027	0	0.005	0	0.012	0	0	0.002	0.008	0	0.07	0	0.01
ENSG00000138646	E3	HERC5	Homo sapiens	Writer	0.033	0	0.034	0.027	0.006	0	0.004	0	0.008	0.012	0.037	0.004	0	0	0	0	0.038	0.021	0	0.008	0	0	0	0.002	0	0.019	0.008	0	0.002	0.008	0	0.062	0.002	0.01
ENSG00000185345	E3	PARK2	Homo sapiens	Writer	0.02	0	0.017	0.007	0.011	0.011	0.004	0	0.01	0.01	0.025	0.008	0	0	0	0	0.047	0.025	0.003	0	0.015	0.027	0.004	0	0	0.047	0.003	0	0.004	0.007	0	0.041	0	0.01
ENSG00000110171	E3	TRIM3	Homo sapiens	Writer	0.027	0	0.039	0	0.006	0.016	0.004	0.005	0.008	0.007	0.025	0.008	0	0	0.008	0	0.032	0.023	0.003	0.003	0	0	0.002	0	0	0.025	0.01	0	0.006	0.002	0	0.06	0	0.01
ENSG00000105428	E3	ZNRF4	Homo sapiens	Writer	0.02	0	0.015	0.007	0.023	0.022	0.004	0	0.01	0.01	0.027	0.004	0	0.007	0	0.011	0.038	0.016	0.005	0.003	0	0.027	0.004	0.002	0	0.016	0.008	0	0	0.005	0	0.032	0.002	0.01
ENSG00000206557	E3	TRIM71	Homo sapiens	Writer	0.013	0	0.052	0.003	0	0.005	0.007	0	0.008	0.022	0.037	0.004	0	0	0	0	0.041	0.017	0.011	0.003	0	0.027	0.004	0	0	0.008	0.015	0	0.006	0.003	0	0.053	0.002	0.01
ENSG00000138376	E3	BARD1	Homo sapiens	Writer	0.013	0.018	0.02	0.014	0.011	0.022	0.007	0.005	0.016	0.027	0.037	0.004	0	0	0	0	0.026	0.021	0.005	0.003	0	0	0.008	0.005	0	0.016	0.01	0	0.004	0	0	0.051	0	0.01
ENSG00000080561	E3	MID2	Homo sapiens	Writer	0	0.018	0.017	0.01	0.006	0.016	0	0	0.008	0.012	0.011	0.004	0	0.007	0	0	0.038	0.019	0.003	0	0	0.027	0	0.01	0.012	0.016	0.008	0	0.006	0.004	0	0.073	0.002	0.01
ENSG00000187147	E3	RNF220	Homo sapiens	Writer	0.007	0	0.022	0.021	0.011	0.005	0	0	0.004	0.024	0.027	0.008	0.028	0	0	0	0.047	0.01	0.005	0.003	0	0	0.002	0.005	0	0.012	0.01	0	0.004	0.006	0	0.06	0	0.01
ENSG00000154447	E3	SH3RF1	Homo sapiens	Writer	0.013	0	0.022	0.027	0.006	0.011	0	0	0.012	0.024	0.034	0	0	0	0	0	0.041	0.012	0.008	0.003	0	0	0.002	0	0	0.016	0.01	0.013	0.002	0.006	0	0.053	0.002	0.01
ENSG00000163462	E3	TRIM46	Homo sapiens	Writer	0.02	0	0.039	0.003	0.006	0.011	0.004	0	0.004	0.015	0.027	0.004	0	0	0	0	0.045	0.01	0.008	0.003	0	0.027	0.002	0.007	0	0.014	0.005	0	0.002	0.007	0	0.056	0.004	0.01
ENSG00000122515	E3	ZMIZ2	Homo sapiens	Writer	0.007	0	0.02	0.007	0.017	0	0.007	0	0.002	0.024	0.027	0	0	0	0	0.011	0.038	0.021	0.008	0.008	0	0.027	0.004	0.007	0	0.021	0.008	0	0.006	0.005	0	0.041	0.004	0.01
ENSG00000022840	E3	RNF10	Homo sapiens	Writer	0.013	0	0.02	0.01	0.006	0.011	0.011	0.005	0.006	0.027	0.014	0	0	0.007	0.008	0	0.028	0.017	0.003	0.011	0.015	0.027	0	0.007	0	0.012	0.005	0	0.004	0.012	0	0.043	0.002	0.01
ENSG00000143207	E3	RFWD2	Homo sapiens	Writer	0.02	0.018	0.02	0.007	0	0	0.007	0	0.004	0.015	0.021	0.004	0	0.007	0	0	0.03	0.027	0.019	0.005	0	0	0.002	0.007	0.012	0.027	0.005	0	0.008	0.004	0	0.047	0	0.01
ENSG00000110395	E3	CBL	Homo sapiens	Writer	0.02	0	0.022	0.003	0.006	0.027	0	0	0.004	0.019	0.011	0	0	0.007	0	0.011	0.051	0.017	0.014	0.008	0	0	0.002	0	0	0.014	0.01	0	0	0.004	0.008	0.056	0	0.01
ENSG00000147854	E3	UHRF2	Homo sapiens	Writer	0.007	0	0.032	0.024	0.006	0	0	0	0.004	0.019	0.011	0.008	0	0.029	0.008	0.011	0.028	0.012	0.003	0.005	0	0.027	0.002	0.002	0	0.01	0.008	0	0.004	0.005	0	0.047	0.002	0.01
ENSG00000166266	E3	CUL5	Homo sapiens	Writer	0.02	0	0.032	0.017	0.006	0.011	0	0	0.01	0.015	0.037	0	0	0	0	0	0.03	0.006	0.005	0.005	0	0	0.004	0.007	0.012	0.023	0.008	0	0.008	0.004	0	0.07	0	0.01
ENSG00000144747	E3	TMF1	Homo sapiens	Writer	0.027	0.018	0.037	0.027	0.006	0.016	0.011	0	0.008	0.024	0.027	0	0	0	0	0	0.021	0.014	0.014	0.005	0	0	0.002	0	0	0.012	0.01	0	0.002	0.006	0	0.051	0.002	0.01
ENSG00000146809	E3	ASB15	Homo sapiens	Writer	0.013	0	0.027	0.007	0.023	0.011	0.004	0	0.008	0.012	0.023	0	0	0	0	0.011	0.064	0.019	0.003	0.003	0.015	0	0.002	0	0	0.016	0.008	0	0.004	0.004	0	0.062	0	0.01
ENSG00000262246	E3	CORO7	Homo sapiens	Writer	0.013	0	0.03	0.017	0.006	0.032	0.004	0.005	0.002	0.01	0.023	0.004	0	0	0	0	0.047	0.014	0.005	0.003	0.015	0	0.004	0.002	0	0.016	0.008	0	0.002	0.006	0	0.056	0.008	0.01
ENSG00000147912	E3	FBXO10	Homo sapiens	Writer	0.013	0	0.047	0.01	0.006	0.027	0.004	0	0.012	0.01	0.023	0	0	0	0	0.011	0.041	0.01	0.003	0	0	0	0.002	0.002	0	0.016	0.005	0.013	0.002	0.004	0	0.056	0.002	0.01
ENSG00000138081	E3	FBXO11	Homo sapiens	Writer	0.02	0	0.03	0.021	0.011	0.005	0.014	0	0.012	0.015	0.027	0.004	0	0.007	0.008	0.011	0.028	0.012	0.003	0.005	0	0	0	0.01	0	0.027	0.003	0	0.004	0.007	0	0.038	0.004	0.01
ENSG00000141665	E3	FBXO15	Homo sapiens	Writer	0.047	0	0.015	0.007	0.011	0.043	0	0	0.004	0.005	0.011	0.004	0	0	0.008	0	0.038	0.008	0.005	0	0	0.027	0.002	0.002	0	0.025	0.005	0	0	0.003	0	0.047	0	0.01
ENSG00000083544	UBD	TDRD3	Homo sapiens	Reader	0.027	0	0.032	0.014	0	0.011	0.011	0	0.01	0.027	0.032	0.004	0	0	0	0	0.026	0.017	0.003	0.005	0	0	0	0.002	0	0.025	0.008	0	0.006	0.003	0	0.064	0	0.01
ENSG00000188554	UBD	NBR1	Homo sapiens	Reader	0.013	0	0.02	0.024	0	0	0.011	0	0.004	0.036	0.014	0.004	0	0	0	0	0.051	0.01	0.016	0.014	0	0.027	0.002	0	0	0.012	0.005	0	0.002	0.004	0	0.043	0.002	0.01
ENSG00000107201	UBD	DDX58	Homo sapiens	Multi	0.013	0	0.049	0.014	0.006	0.005	0.011	0	0.008	0.022	0.032	0.004	0	0.007	0.008	0	0.032	0.008	0.008	0.003	0	0	0.002	0.015	0	0.019	0.013	0	0	0.005	0	0.058	0.002	0.01
ENSG00000127527	UBD	EPS15L1	Homo sapiens	Reader	0.007	0.018	0.02	0.007	0	0.022	0.014	0	0.014	0.022	0.009	0.008	0	0	0	0	0.056	0.016	0.003	0.008	0	0	0	0.01	0.012	0.014	0.008	0	0	0.002	0	0.051	0.002	0.01
ENSG00000163558	ULD	PRKCI	Homo sapiens	Reader	0.027	0	0.042	0.021	0.006	0.011	0.018	0	0.006	0.022	0.027	0.008	0	0	0	0.011	0.038	0.021	0	0	0	0	0.002	0.007	0	0.014	0.003	0	0.004	0.003	0	0.049	0	0.01
ENSG00000173120	E3	KDM2A	Homo sapiens	Writer	0	0	0.037	0.024	0.006	0.005	0	0	0.006	0.017	0.021	0.004	0	0	0.008	0	0.041	0.01	0.008	0.005	0.015	0	0.006	0.005	0	0.014	0	0	0.002	0.012	0.023	0.062	0.008	0.01
ENSG00000143799	E3	PARP1	Homo sapiens	Writer	0.007	0	0.032	0.01	0.006	0.011	0.014	0	0.006	0.027	0.03	0	0	0	0	0.033	0.038	0.008	0.005	0.003	0	0	0.004	0.007	0	0.01	0.008	0	0.002	0.012	0	0.06	0	0.01
ENSG00000168930	E3	TRIM49	Homo sapiens	Writer	0.013	0	0.032	0.007	0.006	0.043	0.014	0	0.006	0.01	0.023	0	0	0	0.008	0	0.049	0.031	0.011	0.005	0	0	0	0	0	0.031	0.005	0	0.002	0.006	0	0.04	0	0.01
ENSG00000198554	E3	WDHD1	Homo sapiens	Writer	0.047	0	0.027	0.007	0.006	0.005	0	0	0.008	0.024	0.016	0.004	0	0	0	0	0.034	0.014	0.005	0.003	0	0	0.004	0.002	0	0.021	0.005	0.013	0.004	0.005	0	0.066	0	0.01
ENSG00000136878	DUB	USP20	Homo sapiens	Eraser	0.02	0.018	0.027	0.024	0.006	0	0.014	0	0.002	0.01	0.023	0.008	0	0	0	0	0.032	0.016	0.016	0.005	0	0	0	0.007	0	0.012	0.005	0	0.01	0.007	0	0.051	0	0.009
ENSG00000247746	DUB	USP51	Homo sapiens	Eraser	0.02	0.018	0.015	0.021	0	0.016	0	0	0.01	0.002	0.027	0	0	0	0	0.011	0.028	0.035	0.003	0.011	0	0	0	0.007	0	0.019	0.005	0	0.006	0.004	0	0.051	0.002	0.009
ENSG00000136014	DUB	USP44	Homo sapiens	Eraser	0.027	0	0.037	0.007	0.011	0	0.004	0	0.008	0.005	0.025	0.004	0	0	0	0.011	0.038	0.004	0.008	0.005	0	0.027	0.002	0.01	0	0	0.008	0	0.008	0.001	0	0.062	0	0.009
ENSG00000156256	DUB	USP16	Homo sapiens	Eraser	0.007	0.018	0.022	0.014	0.006	0	0	0	0.008	0.017	0.025	0	0	0	0	0	0.043	0.006	0.003	0.003	0.015	0	0.002	0	0.012	0.012	0.005	0	0	0.004	0	0.081	0	0.009
ENSG00000162601	DUB	MYSM1	Homo sapiens	Eraser	0.027	0.035	0.015	0.01	0	0.005	0.011	0	0.008	0.022	0.018	0	0	0.007	0	0	0.036	0.002	0.003	0.003	0	0	0.002	0.002	0	0.012	0.01	0	0.004	0.005	0	0.058	0	0.009
ENSG00000092140	E3	G2E3	Homo sapiens	Writer	0.013	0	0.022	0.007	0.006	0.016	0.007	0	0.008	0.015	0.03	0	0	0	0	0	0.017	0.014	0.008	0.005	0	0.027	0	0.005	0.012	0.014	0.003	0	0.004	0.004	0	0.07	0.002	0.009
ENSG00000198742	E3	SMURF1	Homo sapiens	Writer	0.027	0	0.02	0.014	0	0.011	0	0	0.006	0.019	0.014	0.008	0.028	0.007	0	0	0.015	0.012	0.005	0.003	0	0	0.002	0.007	0.012	0.006	0.013	0	0.004	0.003	0.008	0.06	0	0.009
ENSG00000119682	E3	AREL1	Homo sapiens	Writer	0.007	0	0.015	0.017	0.011	0	0	0	0.012	0.024	0.021	0	0.028	0	0	0	0.03	0.014	0.008	0.005	0	0	0.004	0.005	0	0.008	0.01	0	0.006	0.003	0	0.058	0.002	0.009
ENSG00000165338	E3	HECTD2	Homo sapiens	Writer	0.033	0.035	0.025	0.021	0.017	0.005	0.004	0	0.016	0.022	0.025	0.004	0	0	0	0	0.019	0.008	0.005	0.005	0	0	0.006	0	0	0.008	0.003	0	0.004	0.002	0	0.043	0	0.009
ENSG00000014123	E3	UFL1	Homo sapiens	Writer	0.013	0	0.017	0.007	0	0.005	0.011	0	0.01	0.017	0.018	0.004	0	0	0	0.011	0.026	0.012	0.005	0.003	0	0	0.008	0.005	0	0.027	0.003	0	0	0.01	0	0.072	0	0.009
ENSG00000136536	E3	44627	Homo sapiens	Writer	0.013	0	0.02	0.003	0	0	0	0	0.014	0.029	0.011	0.004	0.028	0	0.008	0	0.032	0.016	0.003	0.003	0	0.027	0.002	0	0	0.006	0.003	0	0.002	0.006	0	0.053	0	0.009
ENSG00000101871	E3	MID1	Homo sapiens	Writer	0.013	0.035	0.015	0.014	0.006	0.011	0.007	0	0.006	0.015	0.011	0.004	0	0	0.008	0.011	0.017	0.016	0	0.005	0	0	0.002	0.005	0	0.014	0.008	0	0.004	0.011	0	0.06	0	0.009
ENSG00000132274	E3	TRIM22	Homo sapiens	Writer	0.007	0	0.03	0.003	0	0.011	0.007	0	0.006	0.01	0.014	0.004	0	0.007	0	0.011	0.056	0.017	0.003	0.003	0.015	0	0.004	0.005	0	0.016	0.008	0	0.002	0.002	0	0.051	0	0.009
ENSG00000131263	E3	RLIM	Homo sapiens	Writer	0.007	0.035	0.015	0.007	0	0	0.007	0	0.01	0.015	0.011	0.008	0	0	0.008	0	0.026	0.023	0.011	0.005	0	0	0.004	0.002	0	0.014	0.005	0	0.006	0.006	0	0.066	0.002	0.009
ENSG00000175809	E3	ZNF645	Homo sapiens	Writer	0.02	0	0.017	0.017	0.011	0	0	0	0.004	0.012	0.016	0.004	0	0.007	0.008	0	0.043	0.017	0.005	0	0	0	0.002	0.01	0	0.021	0.003	0	0.004	0.004	0	0.064	0	0.009
ENSG00000172985	E3	SH3RF3	Homo sapiens	Writer	0.02	0	0.034	0	0.006	0.005	0.004	0	0.008	0.002	0.014	0	0	0.007	0	0.011	0.036	0.01	0.016	0.003	0	0.027	0	0.007	0	0.016	0.008	0	0	0.002	0	0.053	0.004	0.009
ENSG00000080802	E3	CNOT4	Homo sapiens	Writer	0.013	0.018	0.027	0.003	0.006	0.005	0.007	0	0.012	0.017	0.014	0.004	0	0.007	0	0.011	0.032	0.016	0.011	0.005	0	0	0.002	0	0	0.021	0.008	0	0.008	0.004	0	0.053	0	0.009
ENSG00000110344	E3	UBE4A	Homo sapiens	Writer	0.027	0	0.025	0.007	0.006	0	0.014	0	0.018	0.022	0.027	0	0	0	0	0	0.03	0.017	0.005	0.003	0	0	0.002	0.002	0	0.008	0.008	0	0.002	0.009	0	0.064	0.002	0.009
ENSG00000120696	E3	KBTBD7	Homo sapiens	Writer	0.02	0.035	0.03	0.01	0	0.011	0	0	0.004	0.019	0.014	0.004	0	0	0	0	0.017	0.01	0.003	0.003	0	0.027	0.006	0.007	0	0.01	0.003	0	0	0.003	0	0.06	0.002	0.009
ENSG00000099910	E3	KLHL22	Homo sapiens	Writer	0.007	0.018	0.03	0.007	0.006	0.011	0.004	0	0.014	0.005	0.03	0.008	0	0	0	0.011	0.038	0.014	0.003	0.003	0	0	0.004	0.005	0	0.019	0.003	0	0.004	0	0	0.036	0.002	0.009
ENSG00000157119	E3	KLHL40	Homo sapiens	Writer	0.013	0	0.03	0.007	0.011	0.005	0.004	0	0.004	0.024	0.025	0.004	0	0	0	0	0.041	0.012	0.008	0	0	0	0	0.012	0	0.014	0.005	0	0.004	0.003	0	0.053	0.004	0.009
ENSG00000176248	E3	ANAPC2	Homo sapiens	Writer	0	0.018	0.025	0.024	0.011	0.011	0.004	0	0	0.017	0.018	0.013	0	0	0	0	0.036	0.012	0.011	0.005	0.015	0	0.006	0	0	0.012	0.003	0	0.006	0	0.008	0.036	0	0.009
ENSG00000139990	E3	DCAF5	Homo sapiens	Writer	0	0.018	0.037	0.017	0.006	0	0.004	0	0.014	0.007	0.023	0.004	0	0.007	0	0	0.038	0.006	0.005	0.005	0	0	0.002	0.007	0	0.025	0.015	0	0.004	0.007	0	0.055	0	0.009
ENSG00000142784	E3	WDTC1	Homo sapiens	Writer	0.02	0	0.02	0.017	0.006	0	0.004	0	0.008	0.01	0.032	0.008	0	0.015	0	0	0.026	0.008	0	0.005	0	0.027	0	0.005	0.012	0.006	0	0	0.002	0.003	0	0.053	0.004	0.009
ENSG00000164934	E3	DCAF13	Homo sapiens	Writer	0.013	0	0.022	0.01	0.006	0.011	0.011	0	0.006	0.017	0.034	0.004	0	0	0	0	0.034	0.019	0.003	0.011	0	0	0.002	0.002	0	0.016	0.008	0	0.002	0.004	0	0.051	0.004	0.009
ENSG00000171150	E3	SOCS5	Homo sapiens	Writer	0.02	0.018	0.025	0.007	0.006	0.022	0.004	0.005	0.012	0.007	0.016	0	0	0.015	0	0.011	0.034	0.01	0.003	0	0	0	0.002	0.007	0	0.008	0.008	0	0	0.001	0	0.043	0	0.009
ENSG00000132128	E3	LRRC41	Homo sapiens	Writer	0.013	0.018	0.03	0.014	0	0.011	0	0	0.002	0.032	0.018	0.004	0	0	0.008	0.011	0.024	0.012	0.005	0	0	0	0.006	0.012	0	0.006	0.01	0	0.002	0.009	0	0.04	0	0.009
ENSG00000037637	E3	FBXO42	Homo sapiens	Writer	0.013	0	0.017	0.024	0.006	0.005	0.011	0	0.004	0.032	0.009	0.013	0	0.007	0	0.011	0.049	0.012	0.016	0.005	0	0	0.004	0	0	0.01	0.003	0	0.006	0.002	0	0.03	0	0.009
ENSG00000162063	E3	CCNF	Homo sapiens	Writer	0.007	0	0.025	0.014	0.011	0.011	0.004	0	0.014	0.015	0.021	0.008	0	0	0	0.022	0.051	0.012	0.005	0.008	0	0	0.004	0.005	0	0.016	0.008	0	0.004	0.004	0	0.034	0.002	0.009
ENSG00000007047	UBD	MARK4	Homo sapiens	Reader	0.02	0	0.037	0.003	0.006	0.005	0.004	0.005	0.014	0.012	0.023	0.008	0	0	0	0.011	0.028	0.014	0.008	0.003	0	0	0.006	0.002	0	0.019	0.01	0	0	0.003	0	0.04	0	0.009
ENSG00000075413	UBD	MARK3	Homo sapiens	Reader	0.02	0	0.03	0.007	0.006	0.016	0.007	0	0.004	0.017	0.021	0.008	0	0	0	0.011	0.043	0.008	0.003	0.003	0	0	0.004	0.007	0	0.008	0.003	0	0	0.004	0.008	0.058	0.002	0.009
ENSG00000174672	UBD	BRSK2	Homo sapiens	Reader	0.007	0.018	0.027	0.014	0	0.005	0.004	0	0.006	0.012	0.009	0.013	0	0	0	0.011	0.03	0.014	0.008	0	0.015	0.027	0	0.002	0	0.006	0.008	0	0.004	0.005	0	0.055	0	0.009
ENSG00000050730	UBD	TNIP3	Homo sapiens	Reader	0.027	0.018	0.017	0.014	0.006	0.011	0.004	0	0.014	0.012	0.023	0.008	0	0	0	0	0.038	0.008	0.008	0	0	0	0.002	0	0	0.012	0.008	0	0.002	0.007	0	0.06	0	0.009
ENSG00000185359	UBD	HGS	Homo sapiens	Reader	0.013	0	0.027	0.007	0.006	0.005	0	0	0.004	0.029	0.011	0.004	0	0	0.016	0	0.047	0.002	0.008	0.005	0.015	0	0.004	0.002	0	0.012	0.008	0	0.004	0.008	0	0.055	0	0.009
ENSG00000147010	UBD	SH3KBP1	Homo sapiens	Reader	0.013	0.018	0.015	0.017	0	0.011	0.004	0	0.018	0.012	0.032	0	0	0	0	0	0.032	0.017	0.003	0	0	0	0	0.005	0	0.014	0.003	0	0.004	0.013	0	0.07	0.002	0.009
ENSG00000182446	UBD	NPLOC4	Homo sapiens	Reader	0.013	0.018	0.015	0.01	0	0.005	0	0	0.01	0.01	0.009	0	0.028	0	0.008	0	0.028	0.016	0.011	0.003	0	0.027	0.004	0.002	0	0.012	0.005	0	0.004	0.003	0	0.041	0	0.009
ENSG00000122008	UBD	POLK	Homo sapiens	Reader	0.02	0.018	0.027	0.014	0.011	0	0.007	0	0.014	0.027	0.021	0	0	0	0	0.011	0.028	0.006	0.005	0.005	0	0	0	0.005	0	0.008	0.008	0.013	0.004	0.003	0	0.055	0	0.009
ENSG00000111667	UBD	USP5	Homo sapiens	Multi	0.013	0	0.034	0.014	0.006	0.016	0.011	0	0.01	0.007	0.014	0	0	0	0	0	0.045	0.01	0.014	0.005	0	0	0.002	0.005	0	0.01	0.01	0	0.002	0.006	0.008	0.06	0.004	0.009
ENSG00000204463	ULD	BAG6	Homo sapiens	Reader	0.013	0	0.022	0.017	0.006	0.011	0.004	0	0.004	0.01	0.023	0.013	0	0	0.008	0.011	0.041	0.008	0.008	0.003	0	0	0.002	0.002	0	0.019	0.01	0	0.006	0.005	0	0.056	0	0.009
ENSG00000169967	ULD	MAP3K2	Homo sapiens	Reader	0.027	0	0.02	0.01	0.006	0.011	0	0	0.004	0.012	0.011	0	0.028	0.015	0	0	0.038	0.01	0.008	0.005	0	0	0	0.015	0	0.002	0.003	0	0	0.003	0.008	0.049	0	0.009
ENSG00000132716	E3	DCAF8	Homo sapiens	Writer	0.013	0	0.015	0.021	0.011	0.011	0.007	0	0.002	0.012	0.011	0.008	0	0.007	0.008	0	0.024	0.017	0	0	0	0.054	0.002	0.005	0	0.016	0	0	0.002	0.008	0	0.051	0.002	0.009
ENSG00000178974	E3	FBXO34	Homo sapiens	Writer	0.033	0	0.027	0.01	0.006	0.016	0.007	0	0.012	0.027	0.016	0	0	0	0	0.011	0.03	0.014	0	0.003	0	0	0.004	0.007	0	0.014	0.01	0	0.002	0.004	0	0.045	0	0.009
ENSG00000183655	E3	KLHL25	Homo sapiens	Writer	0	0.035	0.032	0	0.006	0.005	0	0	0.012	0.005	0.016	0.004	0.028	0	0	0.011	0.021	0.01	0	0.011	0	0	0	0.005	0.012	0.014	0.003	0	0.004	0.003	0	0.064	0.002	0.009
ENSG00000135372	E3	NAT10	Homo sapiens	Writer	0.007	0	0.027	0.017	0.006	0	0.011	0	0.002	0.032	0.021	0	0	0	0	0	0.041	0.017	0.005	0.003	0	0	0.002	0.002	0	0.012	0.008	0	0.006	0.008	0	0.06	0.004	0.009
ENSG00000019995	DUB	ZRANB1	Homo sapiens	Eraser	0.007	0.018	0.025	0.007	0	0	0	0	0.008	0.022	0.016	0.004	0	0	0.008	0	0.032	0.002	0.008	0.005	0.015	0	0.002	0.002	0.012	0.016	0.003	0	0.002	0.007	0.008	0.047	0	0.008
ENSG00000163904	DUB	SENP2	Homo sapiens	Eraser	0.013	0	0.01	0.01	0.006	0.011	0.004	0	0.006	0.002	0.016	0	0.028	0	0	0	0.024	0.01	0.008	0	0	0.027	0	0.002	0	0.019	0.005	0	0.004	0.003	0	0.047	0.002	0.008
ENSG00000123552	DUB	USP45	Homo sapiens	Eraser	0.02	0	0.025	0.01	0.006	0.005	0.007	0	0.006	0.012	0.014	0.004	0	0.007	0	0	0.026	0.008	0.008	0.005	0	0	0.002	0.007	0.012	0.012	0.008	0	0	0.008	0	0.058	0	0.008
ENSG00000036672	DUB	USP2	Homo sapiens	Eraser	0.013	0	0.017	0.003	0.006	0.005	0	0	0	0.015	0.027	0.004	0	0	0.008	0	0.043	0.01	0.008	0.005	0	0	0.002	0.012	0	0.014	0.003	0	0.002	0.004	0	0.049	0.002	0.008
ENSG00000170185	DUB	USP38	Homo sapiens	Eraser	0.013	0	0.02	0.003	0.006	0.011	0.004	0	0.01	0.022	0.025	0.004	0	0	0	0.011	0.032	0.017	0.011	0	0	0	0	0.005	0	0.016	0.008	0	0	0.003	0	0.056	0	0.008
ENSG00000164663	DUB	USP49	Homo sapiens	Eraser	0.013	0.018	0.015	0.01	0.006	0	0.004	0	0.008	0.012	0.027	0.004	0	0	0	0	0.015	0.014	0.005	0	0.015	0	0	0.007	0	0.01	0.01	0.013	0.004	0.003	0	0.034	0.004	0.008
ENSG00000182179	E1	UBA7	Homo sapiens	Writer	0.013	0	0.022	0.01	0.017	0	0.004	0	0.002	0.012	0.018	0.004	0	0	0	0.011	0.047	0.014	0.005	0.005	0	0	0.004	0.012	0	0	0.013	0	0.006	0.006	0	0.038	0.002	0.008
ENSG00000186660	E3	ZFP91	Homo sapiens	Writer	0.007	0.018	0.015	0.014	0.017	0.005	0	0	0.014	0.015	0.018	0	0	0	0	0	0.038	0.014	0.005	0.005	0	0	0	0.002	0	0.012	0.003	0	0.002	0.009	0	0.051	0	0.008
ENSG00000078043	E3	PIAS2	Homo sapiens	Writer	0.02	0	0.012	0.003	0.006	0	0.007	0	0.008	0.007	0.039	0	0	0	0	0.022	0.024	0.01	0	0.005	0.015	0	0	0.007	0	0.01	0.008	0	0	0.006	0	0.043	0	0.008
ENSG00000197530	E3	MIB2	Homo sapiens	Writer	0	0	0.025	0.014	0.006	0	0	0	0.006	0.012	0.016	0	0	0	0	0	0.041	0.019	0.011	0.003	0	0.027	0.002	0.002	0	0.01	0.005	0	0.004	0.005	0	0.038	0.002	0.008
ENSG00000072609	E3	CHFR	Homo sapiens	Writer	0.02	0	0.017	0.007	0.006	0	0.004	0	0.012	0.024	0.016	0.008	0	0	0	0	0.028	0.016	0	0.008	0.015	0	0.004	0	0.012	0.012	0.003	0	0	0.002	0	0.045	0	0.008
ENSG00000224994	E3	TRIM39	Homo sapiens	Writer	0.007	0	0.02	0.01	0.006	0	0	0	0.012	0.012	0.018	0	0.028	0	0	0.022	0.036	0.012	0.003	0.003	0	0	0	0.01	0	0.016	0.005	0	0.002	0.003	0	0.026	0.002	0.008
ENSG00000104142	E3	VPS18	Homo sapiens	Writer	0	0.018	0.03	0.014	0.011	0	0.004	0	0.004	0.007	0.027	0	0	0	0	0.011	0.026	0.012	0	0.011	0	0	0.002	0.005	0	0.004	0.008	0	0.004	0.007	0	0.06	0.002	0.008
ENSG00000102858	E3	MGRN1	Homo sapiens	Writer	0.02	0.018	0.027	0.017	0.011	0.011	0.007	0	0.012	0.015	0.016	0	0	0	0	0	0.03	0.006	0.003	0	0	0	0	0.007	0	0.01	0.008	0	0	0.001	0	0.047	0	0.008
ENSG00000110042	E3	DTX4	Homo sapiens	Writer	0	0.018	0.034	0.007	0	0	0	0	0.008	0.01	0.023	0.008	0	0.007	0	0	0.024	0.006	0.005	0.005	0	0	0.002	0.007	0	0.01	0.008	0	0.004	0.004	0	0.062	0	0.008
ENSG00000110330	E3	BIRC2	Homo sapiens	Writer	0.02	0	0.012	0.014	0.006	0.011	0.004	0	0.006	0.007	0.014	0.004	0.028	0	0	0	0.017	0.004	0.003	0.003	0	0.027	0.002	0.005	0	0.006	0.005	0	0.004	0.003	0.008	0.045	0	0.008
ENSG00000113595	E3	TRIM23	Homo sapiens	Writer	0.013	0.018	0.015	0	0	0.005	0.007	0	0.01	0.012	0.018	0	0	0	0	0	0.024	0.006	0.003	0.011	0	0.027	0	0.01	0	0.014	0.008	0	0.002	0.006	0.008	0.056	0.002	0.008
ENSG00000239305	E3	RNF103	Homo sapiens	Writer	0.013	0	0.022	0.01	0.006	0.005	0.007	0	0.01	0.015	0.007	0	0.028	0	0	0	0.028	0.006	0	0.005	0.03	0	0.002	0	0	0.01	0.003	0	0.004	0.004	0	0.041	0	0.008
ENSG00000033800	E3	PIAS1	Homo sapiens	Writer	0.027	0.018	0.032	0.007	0.011	0.016	0.004	0	0.004	0.007	0.023	0.008	0	0	0	0	0.03	0.002	0	0.008	0	0	0	0	0	0.014	0.005	0	0.002	0.003	0	0.055	0.002	0.008
ENSG00000198961	E3	PJA2	Homo sapiens	Writer	0	0.035	0.012	0.007	0	0.016	0	0	0.008	0.012	0.007	0.004	0.028	0	0	0	0.021	0.019	0.011	0.005	0	0	0	0	0	0.006	0.005	0	0.004	0.008	0	0.049	0	0.008
ENSG00000144583	E3	44624	Homo sapiens	Writer	0	0	0.02	0.007	0	0.011	0.004	0.005	0.016	0.007	0.014	0	0	0	0	0.011	0.041	0.019	0.011	0	0	0	0.004	0.015	0	0.023	0.013	0	0.002	0.003	0	0.028	0	0.008
ENSG00000127870	E3	RNF6	Homo sapiens	Writer	0.013	0	0.034	0.007	0.006	0.005	0.004	0	0.014	0.007	0.023	0	0	0	0.008	0	0.024	0.01	0.003	0.005	0	0	0.004	0.002	0	0.019	0.003	0	0.002	0.006	0	0.064	0	0.008
ENSG00000152503	E3	TRIM36	Homo sapiens	Writer	0.007	0	0.012	0.003	0.006	0.005	0.007	0	0.018	0.019	0.011	0.008	0	0	0	0	0.064	0.016	0.003	0.003	0	0	0.004	0.002	0	0.025	0.01	0	0	0.005	0	0.045	0.002	0.008
ENSG00000188050	E3	RNF133	Homo sapiens	Writer	0.013	0	0.015	0.01	0	0	0	0	0.012	0.005	0.005	0.004	0	0	0.008	0	0.028	0.021	0.008	0	0	0.054	0.002	0.01	0	0.01	0.005	0	0.004	0	0	0.038	0	0.008
ENSG00000174579	E3	MSL2	Homo sapiens	Writer	0.013	0	0.02	0.01	0.006	0	0.004	0	0.008	0.01	0.034	0.004	0	0	0.008	0	0.017	0.006	0.003	0	0	0.027	0.002	0.002	0.012	0.008	0.01	0	0.002	0.004	0.008	0.051	0	0.008
ENSG00000163840	E3	DTX3L	Homo sapiens	Writer	0.013	0.018	0.015	0.01	0	0.005	0.007	0	0.004	0.017	0.005	0	0	0	0.008	0	0.021	0.004	0	0.003	0	0.054	0.004	0.01	0	0.023	0.003	0	0.002	0.004	0	0.045	0	0.008
ENSG00000169871	E3	TRIM56	Homo sapiens	Writer	0.007	0.018	0.03	0.01	0	0.005	0.007	0	0.008	0.017	0.023	0.004	0	0	0.008	0	0.028	0.016	0.003	0	0	0	0.006	0.012	0	0.021	0.003	0.013	0.002	0.004	0	0.032	0	0.008
ENSG00000130726	E3	TRIM28	Homo sapiens	Writer	0.013	0	0.007	0.014	0	0	0.007	0	0.004	0.012	0.021	0.008	0	0	0	0	0.03	0.014	0.014	0.005	0	0	0.006	0	0.012	0.01	0.008	0	0.004	0.008	0.008	0.051	0.002	0.008
ENSG00000131653	E3	TRAF7	Homo sapiens	Writer	0.007	0	0.017	0.014	0.006	0	0	0	0.004	0.005	0.027	0.008	0	0	0	0	0.03	0.01	0.011	0.005	0.015	0.027	0.004	0.005	0.012	0.008	0.003	0	0.002	0.008	0	0.026	0	0.008
ENSG00000023445	E3	BIRC3	Homo sapiens	Writer	0.04	0	0.015	0.003	0	0	0.007	0.005	0.004	0.007	0.025	0.004	0.028	0	0	0	0.032	0.008	0	0.003	0.015	0	0	0.01	0	0.008	0.005	0	0	0.003	0	0.041	0	0.008
ENSG00000101966	E3	XIAP	Homo sapiens	Writer	0.007	0.018	0.022	0.017	0	0	0.007	0	0.006	0.01	0.007	0	0	0	0	0	0.024	0.012	0	0.003	0	0	0	0.01	0	0.023	0.003	0	0.01	0.001	0.008	0.06	0	0.008
ENSG00000056972	E3	TRAF3IP2	Homo sapiens	Writer	0.033	0	0.01	0.003	0	0.005	0.014	0	0.002	0.032	0.009	0.004	0.028	0.007	0	0	0.019	0.004	0	0.008	0	0	0.008	0.002	0	0.008	0.015	0	0.002	0.001	0	0.036	0	0.008
ENSG00000130177	E3	CDC16	Homo sapiens	Writer	0.013	0.018	0.022	0.01	0.006	0	0.004	0	0.006	0.01	0.021	0	0	0.007	0	0.022	0.006	0.006	0	0.005	0	0.027	0.002	0.005	0	0.002	0.005	0	0.004	0.003	0	0.056	0	0.008
ENSG00000089053	E3	ANAPC5	Homo sapiens	Writer	0.013	0	0.015	0.01	0.006	0	0.011	0	0.002	0.027	0.011	0.004	0	0	0.008	0	0.017	0.016	0.003	0.005	0	0	0.008	0.007	0	0.014	0.013	0	0.006	0.009	0	0.049	0.002	0.008
ENSG00000053900	E3	ANAPC4	Homo sapiens	Writer	0.027	0	0.01	0.01	0.006	0.005	0.004	0	0.004	0.022	0.007	0.004	0	0.029	0	0	0.032	0.014	0.005	0.005	0	0	0.002	0.012	0	0.01	0.01	0	0	0.006	0	0.04	0	0.008
ENSG00000105325	E3	FZR1	Homo sapiens	Writer	0.007	0	0.015	0.014	0	0.016	0.007	0	0.01	0.012	0.023	0.008	0	0	0.016	0.011	0.028	0.006	0.014	0.005	0	0	0.006	0.005	0	0.008	0.003	0	0.006	0.003	0	0.041	0.004	0.008
ENSG00000183826	E3	BTBD9	Homo sapiens	Writer	0	0	0.015	0.017	0.006	0.005	0	0	0.004	0.012	0.021	0.004	0	0	0	0.011	0.043	0.019	0.003	0.003	0	0.027	0.004	0.005	0	0.012	0.003	0	0	0.003	0	0.045	0	0.008
ENSG00000076321	E3	KLHL20	Homo sapiens	Writer	0.02	0	0.022	0.014	0.006	0.011	0.004	0	0.002	0.005	0.007	0	0.028	0.007	0	0	0.032	0.016	0	0	0	0	0.002	0.005	0	0.019	0.008	0	0.002	0.005	0	0.043	0	0.008
ENSG00000008853	E3	RHOBTB2	Homo sapiens	Writer	0.02	0	0.017	0.003	0.011	0	0.004	0	0.006	0.007	0.046	0	0	0	0	0	0.015	0.012	0	0.003	0	0.027	0	0.002	0	0.012	0.008	0	0.002	0.005	0	0.055	0.002	0.008
ENSG00000108094	E3	CUL2	Homo sapiens	Writer	0.027	0	0.022	0.01	0.006	0.005	0.004	0	0.006	0.024	0.016	0	0	0	0	0	0.021	0.016	0.005	0.003	0	0	0.008	0.005	0	0.01	0.01	0	0.008	0.006	0	0.055	0.002	0.008
ENSG00000065717	E3	TLE2	Homo sapiens	Writer	0.013	0	0.027	0.021	0.006	0.022	0.004	0	0.006	0.007	0.027	0.004	0	0	0	0	0.034	0.008	0.005	0.003	0	0	0	0	0	0.012	0.01	0	0.004	0.005	0	0.055	0	0.008
ENSG00000100897	E3	DCAF11	Homo sapiens	Writer	0.013	0	0.017	0.01	0.006	0	0	0.005	0.004	0.01	0.023	0.004	0	0.007	0	0.011	0.043	0.01	0.005	0.011	0	0	0.002	0.005	0	0.004	0.008	0.013	0	0.007	0	0.045	0	0.008
ENSG00000102054	E3	RBBP7	Homo sapiens	Writer	0.02	0.018	0.032	0.007	0.006	0.016	0	0	0.012	0.01	0.016	0.008	0	0	0	0.011	0.011	0.008	0	0	0	0.027	0	0.01	0	0.002	0.003	0	0.004	0.003	0	0.043	0	0.008
ENSG00000140332	E3	TLE3	Homo sapiens	Writer	0.033	0	0.025	0.01	0.011	0.005	0.007	0	0.006	0.01	0.021	0.008	0	0.007	0	0	0.024	0.012	0.005	0.003	0	0	0.004	0.005	0	0.014	0	0	0.002	0.006	0	0.041	0.002	0.008
ENSG00000169018	E3	FEM1B	Homo sapiens	Writer	0.02	0.018	0.012	0.021	0.006	0.011	0	0.005	0.008	0.002	0.016	0.004	0	0	0	0	0.021	0.008	0	0.005	0	0.054	0.002	0.007	0	0.014	0.003	0	0.002	0.001	0	0.04	0	0.008
ENSG00000278693	E3	ASB2	Homo sapiens	Writer	0.007	0	0.02	0.014	0.006	0.005	0.007	0	0.012	0.007	0.007	0.004	0.028	0	0	0	0.024	0.019	0.003	0	0	0	0.004	0.005	0	0.012	0.01	0	0.002	0.001	0	0.053	0	0.008
ENSG00000100991	E3	TRPC4AP	Homo sapiens	Writer	0.013	0	0.027	0.01	0	0	0.011	0	0.006	0.01	0.009	0.004	0.028	0	0	0	0.019	0.012	0.008	0.008	0	0	0.002	0.002	0	0.025	0.003	0	0.002	0.007	0	0.056	0	0.008
ENSG00000143437	E3	ARNT	Homo sapiens	Writer	0.007	0	0.012	0.007	0	0.005	0.004	0.011	0.018	0.024	0.021	0	0	0.007	0	0	0.038	0.01	0	0.003	0	0	0.004	0.007	0	0.008	0	0	0.002	0.007	0.008	0.053	0	0.008
ENSG00000112234	E3	FBXL4	Homo sapiens	Writer	0.027	0.018	0.015	0.01	0	0.016	0.004	0	0.006	0.01	0.011	0	0	0	0	0	0.017	0.016	0.016	0	0	0	0.002	0	0	0.019	0.003	0	0.002	0.004	0	0.058	0.002	0.008
ENSG00000166167	E3	BTRC	Homo sapiens	Writer	0.013	0.018	0.015	0.007	0.011	0.016	0.007	0	0.002	0.01	0.023	0.004	0	0	0	0.011	0.019	0.023	0.016	0	0	0	0.002	0.005	0	0.008	0.003	0	0.002	0.007	0	0.055	0	0.008
ENSG00000103365	UBD	GGA2	Homo sapiens	Reader	0.007	0	0.032	0.01	0	0.005	0.004	0	0.008	0.012	0.007	0.004	0	0	0.008	0.011	0.053	0.004	0.008	0.003	0	0	0.002	0.002	0	0.006	0.008	0.013	0.002	0.002	0	0.045	0.004	0.008
ENSG00000163961	UBD	RNF168	Homo sapiens	Multi	0.013	0.018	0.02	0.017	0.006	0.011	0.007	0.005	0.006	0.022	0.014	0	0	0.015	0	0	0.017	0.002	0.008	0	0	0	0	0.005	0	0.014	0.015	0	0.004	0.005	0	0.041	0	0.008
ENSG00000154127	UBD	UBASH3B	Homo sapiens	Reader	0.013	0.018	0.025	0.01	0.011	0.011	0	0	0.002	0.015	0.027	0	0	0	0	0	0.028	0.012	0.003	0	0	0	0.002	0.002	0	0.016	0.003	0	0	0.003	0	0.06	0	0.008
ENSG00000142178	UBD	SIK1	Homo sapiens	Reader	0.013	0	0.027	0.007	0.006	0.011	0.007	0	0.008	0.01	0.011	0.004	0.028	0	0	0	0.045	0.014	0.008	0.003	0	0	0	0.005	0	0.008	0.005	0	0.002	0.002	0	0.026	0	0.008
ENSG00000185104	UBD	FAF1	Homo sapiens	Reader	0	0	0.025	0.01	0	0.011	0	0.005	0.004	0.01	0.018	0.008	0	0	0	0	0.028	0.012	0.003	0.003	0	0.027	0.006	0.002	0	0.01	0.013	0	0.002	0.004	0	0.053	0	0.008
ENSG00000145901	UBD	TNIP1	Homo sapiens	Reader	0	0.018	0.022	0	0	0.005	0.011	0	0.018	0.01	0.014	0.004	0	0	0	0	0.032	0.006	0.008	0	0	0	0.008	0.002	0	0.006	0.008	0.013	0.004	0.005	0.008	0.047	0.002	0.008
ENSG00000063245	UBD	EPN1	Homo sapiens	Reader	0.027	0	0.039	0.007	0.006	0.022	0	0	0.012	0.002	0.014	0	0	0	0	0	0.026	0.023	0.003	0.005	0	0	0.004	0.002	0	0.01	0	0	0.002	0.005	0	0.043	0	0.008
ENSG00000165280	UBD	VCP	Homo sapiens	Reader	0	0.018	0.027	0.017	0	0.016	0.004	0.005	0.012	0.01	0.018	0.008	0	0.007	0	0	0.019	0.016	0.011	0.003	0	0	0.002	0.012	0	0.002	0	0	0.002	0.007	0	0.041	0.004	0.008
ENSG00000137055	UBD	PLAA	Homo sapiens	Reader	0.02	0.018	0.012	0.014	0.006	0.005	0	0	0.014	0.007	0.011	0	0	0.007	0	0	0.034	0.01	0.003	0.003	0.015	0	0.01	0.01	0	0.004	0.008	0	0.004	0.003	0	0.051	0	0.008
ENSG00000144224	ULD	UBXN4	Homo sapiens	Reader	0	0	0.03	0.021	0.006	0.011	0.004	0	0.01	0.012	0.007	0.008	0.028	0	0	0	0.028	0.012	0.005	0.003	0	0	0.004	0	0	0.023	0.005	0	0.002	0.003	0.008	0.023	0	0.008
ENSG00000140543	E3	DET1	Homo sapiens	Writer	0.007	0	0.022	0.01	0.011	0.011	0.004	0	0.008	0.007	0.021	0	0	0	0	0	0.036	0.014	0.008	0.005	0	0	0.006	0	0	0.021	0.005	0	0	0.005	0	0.055	0	0.008
ENSG00000198758	E3	EPS8L3	Homo sapiens	Writer	0.007	0	0.025	0.007	0.006	0	0	0	0.006	0.012	0.023	0	0	0	0	0	0.071	0.021	0.005	0	0	0	0.002	0.015	0	0.012	0.008	0	0.002	0.003	0.015	0.034	0	0.008
ENSG00000131187	E3	F12	Homo sapiens	Writer	0.007	0.018	0.01	0.003	0.011	0	0.025	0.005	0.006	0.01	0.007	0.004	0.028	0	0	0	0.028	0.014	0	0.005	0	0.027	0.002	0.002	0	0	0	0.013	0.002	0.002	0	0.028	0	0.008
ENSG00000135108	E3	FBXO21	Homo sapiens	Writer	0.02	0	0.022	0.014	0.006	0.011	0	0.005	0.014	0.012	0.027	0	0	0	0	0	0.013	0.014	0	0	0.015	0	0.004	0.005	0	0.014	0.005	0	0	0.007	0	0.051	0	0.008
ENSG00000114648	E3	KLHL18	Homo sapiens	Writer	0.007	0	0.015	0.007	0.006	0	0.004	0	0.004	0.012	0.021	0	0	0.022	0	0.011	0.036	0.016	0.003	0	0	0.027	0.006	0.002	0	0.006	0.003	0	0.002	0.002	0	0.04	0.002	0.008
ENSG00000139517	E3	LNX2	Homo sapiens	Writer	0.027	0	0.025	0.017	0.011	0.011	0.004	0	0.012	0.007	0.018	0.004	0.028	0	0.008	0	0.03	0.006	0	0	0	0	0	0.007	0	0.008	0.005	0	0.002	0.004	0	0.045	0	0.008
ENSG00000145860	E3	RNF145	Homo sapiens	Writer	0.02	0.018	0.03	0.01	0	0.005	0	0	0.016	0.012	0.025	0	0	0.007	0	0.011	0.021	0.006	0.011	0.005	0	0	0	0.007	0	0.012	0.005	0	0.008	0.005	0	0.045	0	0.008
ENSG00000123594	DUB	ATXN3L	Homo sapiens	Eraser	0.027	0.018	0.017	0.014	0	0	0.004	0	0.002	0.007	0.011	0	0	0	0	0.011	0.013	0.014	0	0	0.015	0	0	0.007	0	0.014	0.003	0	0.002	0.004	0	0.041	0	0.007
ENSG00000162607	DUB	USP1	Homo sapiens	Eraser	0.02	0.018	0.022	0.021	0	0.011	0	0	0.008	0.012	0.011	0	0	0	0	0	0.013	0.014	0.008	0.003	0	0	0	0.002	0	0.002	0.005	0	0.002	0.008	0.008	0.045	0	0.007
ENSG00000135093	DUB	USP30	Homo sapiens	Eraser	0.02	0	0.01	0.003	0	0.005	0.007	0	0.008	0.007	0.025	0.004	0	0	0.008	0	0.036	0.004	0	0	0	0	0.004	0.005	0	0.016	0	0	0.004	0.001	0	0.053	0	0.007
ENSG00000140455	DUB	USP3	Homo sapiens	Eraser	0.007	0.018	0.022	0.01	0	0.005	0.007	0	0.008	0.022	0.014	0	0	0	0	0	0.015	0.006	0.003	0.003	0	0.027	0.002	0.002	0	0.008	0.003	0	0.004	0.001	0	0.036	0	0.007
ENSG00000138134	DUB	STAMBPL1	Homo sapiens	Eraser	0.013	0.018	0.015	0.014	0.006	0	0	0	0.008	0.007	0.027	0	0	0	0	0.011	0.017	0.004	0	0.003	0	0	0.004	0.005	0.012	0.004	0.005	0	0.002	0.006	0.008	0.045	0	0.007
ENSG00000126261	E1	UBA2	Homo sapiens	Writer	0.02	0	0.012	0.003	0.011	0	0.014	0	0.002	0.01	0.023	0.008	0	0	0	0.011	0.021	0.016	0.005	0.003	0	0	0.002	0.005	0	0.016	0	0	0.004	0.005	0	0.051	0	0.007
ENSG00000108854	E3	SMURF2	Homo sapiens	Writer	0.007	0	0.007	0.01	0	0.005	0.004	0	0.01	0.022	0.014	0.004	0	0	0	0	0.036	0.008	0.003	0.003	0	0	0.002	0	0	0.006	0.005	0	0.006	0.006	0	0.06	0.002	0.007
ENSG00000126107	E3	HECTD3	Homo sapiens	Writer	0.013	0	0.017	0.017	0.006	0	0.004	0	0.004	0.01	0.027	0	0	0.007	0	0	0.03	0.012	0.003	0.005	0	0	0.004	0.01	0	0.008	0	0	0.002	0.004	0	0.045	0	0.007
ENSG00000089280	E3	FUS	Homo sapiens	Writer	0.007	0	0.01	0	0	0.016	0	0	0.004	0.022	0.005	0.004	0.028	0	0	0	0.021	0.012	0.005	0.008	0	0	0	0.01	0	0.006	0.005	0.013	0.006	0.005	0.008	0.038	0	0.007
ENSG00000167967	E3	E4F1	Homo sapiens	Writer	0.007	0	0.039	0.007	0.011	0	0.004	0	0.008	0.01	0.021	0.004	0	0	0	0.011	0.024	0.008	0.005	0	0	0	0.002	0.002	0	0.016	0.003	0	0.008	0.005	0	0.038	0.004	0.007
ENSG00000172175	E3	MALT1	Homo sapiens	Writer	0.02	0	0.022	0.007	0	0.005	0	0.005	0.004	0.022	0.011	0	0	0	0	0	0.028	0.021	0.011	0	0	0	0	0.012	0	0.012	0.008	0	0.004	0.003	0	0.043	0	0.007
ENSG00000177479	E3	ARIH2	Homo sapiens	Writer	0.013	0	0.01	0.014	0	0.011	0.004	0	0.002	0.024	0.018	0.008	0	0	0	0	0.028	0.002	0.008	0	0	0.027	0.002	0.005	0	0.008	0.003	0	0.002	0.003	0.008	0.028	0	0.007
ENSG00000275618	E3	BFAR	Homo sapiens	Writer	0	0.035	0.012	0.014	0.011	0	0.007	0	0	0.015	0.016	0.008	0	0	0	0.011	0.017	0.004	0.003	0	0	0.027	0	0.007	0	0.002	0	0	0.002	0.003	0	0.034	0.004	0.007
ENSG00000131323	E3	TRAF3	Homo sapiens	Writer	0.02	0	0.022	0.024	0	0.005	0.004	0	0.012	0.007	0.025	0	0	0	0	0	0.026	0.012	0	0	0	0	0	0.002	0	0.016	0.01	0.013	0.002	0.005	0	0.034	0	0.007
ENSG00000170153	E3	RNF150	Homo sapiens	Writer	0.02	0.035	0.027	0.003	0	0.005	0.007	0	0.008	0.012	0.014	0.004	0	0	0	0	0.019	0.021	0	0.005	0	0	0	0.002	0	0.008	0.003	0	0.004	0.001	0	0.032	0	0.007
ENSG00000105879	E3	CBLL1	Homo sapiens	Writer	0.013	0	0.015	0.014	0.011	0	0.004	0	0.006	0.015	0.016	0	0	0	0	0	0.03	0.006	0.005	0.003	0	0	0.002	0.005	0.012	0.027	0.005	0	0.004	0.001	0	0.04	0	0.007
ENSG00000089234	E3	BRAP	Homo sapiens	Writer	0.007	0	0.01	0.014	0	0	0.004	0	0.006	0.019	0.011	0	0	0	0	0	0.021	0.004	0.011	0	0.015	0.027	0	0.007	0	0.002	0.005	0	0.002	0.007	0	0.043	0.002	0.007
ENSG00000164197	E3	RNF180	Homo sapiens	Writer	0.027	0	0.034	0.014	0.006	0.011	0	0	0.006	0.012	0.011	0	0	0	0	0	0.024	0.016	0.005	0	0	0	0	0.005	0	0.004	0	0	0.002	0.004	0	0.047	0	0.007
ENSG00000121236	E3	TRIM6	Homo sapiens	Writer	0.02	0	0.032	0.007	0	0.011	0	0	0.002	0.002	0.023	0.004	0	0	0	0	0.026	0.006	0.003	0.008	0	0	0.004	0	0	0.025	0.008	0	0	0.006	0	0.049	0.002	0.007
ENSG00000119401	E3	TRIM32	Homo sapiens	Writer	0.013	0	0.02	0.003	0.006	0.005	0.004	0	0.002	0.012	0.023	0	0	0	0	0.011	0.026	0.008	0.005	0	0	0	0	0	0	0.016	0.003	0	0.002	0.005	0	0.062	0	0.007
ENSG00000168411	E3	RFWD3	Homo sapiens	Writer	0.007	0	0.012	0.007	0.006	0.005	0	0	0.01	0.019	0.009	0.004	0.028	0	0	0.011	0.024	0.012	0.005	0	0	0	0	0.005	0	0.014	0.008	0	0.004	0.006	0	0.032	0.002	0.007
ENSG00000139946	E3	PELI2	Homo sapiens	Writer	0	0.018	0.01	0.014	0	0.011	0.004	0	0.004	0.012	0.021	0	0	0	0	0.011	0.038	0.016	0.003	0.003	0	0	0.004	0.002	0	0.01	0.008	0	0.002	0.007	0	0.04	0	0.007
ENSG00000154370	E3	TRIM11	Homo sapiens	Multi	0	0	0.007	0.007	0	0.005	0.007	0	0.006	0.01	0.007	0.008	0	0	0	0.011	0.026	0.014	0.003	0.003	0.015	0.027	0	0.002	0	0.01	0.005	0	0	0.002	0	0.04	0.002	0.007
ENSG00000109654	E3	TRIM2	Homo sapiens	Multi	0.007	0.018	0.027	0.007	0.006	0	0.011	0	0.002	0.012	0.016	0.004	0	0	0	0	0.03	0.012	0.003	0.003	0	0	0.002	0.005	0	0.012	0.008	0	0.002	0.003	0	0.047	0	0.007
ENSG00000132170	E3	PPARG	Homo sapiens	Writer	0.007	0	0.005	0.003	0	0.011	0.004	0	0.002	0.036	0.011	0	0	0	0	0	0.038	0.016	0.003	0.003	0	0.027	0	0.005	0	0.002	0.005	0	0.004	0.005	0	0.041	0	0.007
ENSG00000183654	E3	44631	Homo sapiens	Writer	0.02	0	0.007	0.007	0.006	0.005	0.004	0	0.006	0.012	0.005	0.004	0	0	0	0	0.047	0.033	0.005	0.003	0	0	0	0.002	0	0.027	0	0	0.002	0.002	0	0.034	0	0.007
ENSG00000167333	E3	TRIM68	Homo sapiens	Writer	0.007	0.018	0.017	0.003	0.006	0	0.004	0	0.012	0.012	0.025	0	0	0	0	0	0.024	0.012	0.005	0	0.015	0	0.004	0	0	0.008	0.005	0.013	0.002	0.003	0	0.036	0.002	0.007
ENSG00000091073	E3	DTX2	Homo sapiens	Writer	0.013	0	0.017	0.003	0.011	0.005	0	0	0.004	0.012	0.016	0.004	0	0	0	0.011	0.032	0.012	0.008	0	0	0	0.004	0.005	0	0.012	0.01	0	0	0.004	0	0.032	0	0.007
ENSG00000148356	E3	LRSAM1	Homo sapiens	Writer	0	0	0.005	0.027	0.006	0.011	0	0	0.018	0.022	0.016	0.004	0	0	0.008	0	0.026	0.01	0.005	0	0	0	0	0.005	0	0.004	0.005	0	0	0.008	0	0.058	0.004	0.007
ENSG00000170881	E3	RNF139	Homo sapiens	Writer	0.013	0.018	0.027	0.014	0	0	0.004	0	0.004	0.01	0.014	0.004	0	0.015	0	0.011	0.006	0.006	0	0.005	0	0	0.006	0.005	0.012	0.01	0.005	0	0.002	0.003	0	0.043	0.002	0.007
ENSG00000121060	E3	TRIM25	Homo sapiens	Writer	0.013	0.018	0.017	0.003	0	0.005	0.004	0	0.004	0.017	0.014	0.004	0	0	0	0	0.015	0.012	0.003	0.005	0.015	0.027	0.002	0.002	0	0.01	0.005	0	0	0.005	0	0.024	0	0.007
ENSG00000146063	E3	TRIM41	Homo sapiens	Writer	0.013	0.018	0.02	0.024	0.006	0.005	0.007	0	0	0.007	0.023	0	0	0.007	0	0	0.019	0.004	0.008	0.003	0	0	0	0.007	0	0.006	0.003	0	0.006	0.005	0	0.038	0	0.007
ENSG00000159461	E3	AMFR	Homo sapiens	Writer	0.007	0	0.012	0.007	0.017	0	0.007	0	0.006	0.012	0.016	0.008	0.028	0	0	0	0.026	0.016	0.005	0	0	0	0	0.005	0	0.008	0.01	0	0.004	0	0	0.041	0	0.007
ENSG00000070950	E3	RAD18	Homo sapiens	Writer	0.013	0.018	0.025	0.007	0	0.005	0.004	0	0.008	0.005	0.016	0.008	0	0	0.008	0	0.021	0.006	0	0	0	0	0.006	0.005	0.012	0.01	0.003	0	0	0.006	0	0.047	0	0.007
ENSG00000198642	E3	KLHL9	Homo sapiens	Writer	0.027	0.018	0.027	0.003	0.006	0	0.004	0	0.006	0.017	0.009	0	0	0.007	0	0	0.006	0.01	0.008	0.003	0	0	0.002	0.017	0	0.014	0	0	0.004	0.003	0	0.045	0	0.007
ENSG00000122550	E3	KLHL7	Homo sapiens	Writer	0.013	0	0.012	0.003	0	0.005	0.007	0.011	0.006	0.012	0.018	0	0	0.036	0	0	0.021	0.014	0.008	0.008	0	0	0.004	0.005	0	0.016	0.005	0	0.002	0.007	0	0.032	0	0.007
ENSG00000187961	E3	KLHL17	Homo sapiens	Writer	0	0	0.007	0.014	0.006	0.005	0.007	0	0.006	0.017	0.021	0	0	0	0	0	0.026	0.006	0.003	0.005	0	0.054	0.002	0	0	0.004	0	0	0.004	0.002	0	0.03	0.002	0.007
ENSG00000178502	E3	KLHL11	Homo sapiens	Writer	0.007	0	0.025	0.021	0.006	0	0.007	0	0.01	0.022	0.009	0.008	0.028	0	0	0	0.011	0.01	0.003	0	0	0	0.002	0.007	0	0.01	0	0	0.004	0.002	0	0.04	0	0.007
ENSG00000146021	E3	KLHL3	Homo sapiens	Writer	0.02	0	0.025	0.007	0.006	0	0.007	0	0.004	0.007	0.014	0.004	0	0	0	0.011	0.034	0.01	0.005	0	0	0	0.002	0.002	0.012	0.01	0.01	0.013	0.002	0.003	0	0.036	0	0.007
ENSG00000239474	E3	KLHL41	Homo sapiens	Writer	0.033	0.018	0.01	0.003	0	0.005	0	0	0.008	0.019	0.009	0.004	0	0	0	0	0.013	0.012	0.008	0	0	0	0	0	0	0.014	0	0	0.006	0.007	0	0.058	0	0.007
ENSG00000145332	E3	KLHL8	Homo sapiens	Writer	0.027	0	0.015	0.014	0	0.005	0.007	0	0	0.005	0.025	0	0	0	0	0	0.034	0.004	0.003	0	0	0	0.002	0.002	0.012	0.002	0.003	0	0.004	0.006	0	0.049	0	0.007
ENSG00000161940	E3	BCL6B	Homo sapiens	Writer	0.007	0	0.02	0.007	0.006	0	0.004	0	0.008	0.007	0.025	0	0	0	0	0	0.043	0.01	0	0	0	0	0.002	0.002	0	0.016	0.008	0	0.002	0.004	0	0.056	0	0.007
ENSG00000179456	E3	ZBTB18	Homo sapiens	Writer	0.02	0	0.017	0.01	0	0.011	0	0	0.01	0.012	0.023	0.008	0	0	0	0.011	0.017	0.016	0.014	0.003	0	0	0.002	0.007	0	0.016	0	0	0.008	0.003	0	0.036	0.002	0.007
ENSG00000164292	E3	RHOBTB3	Homo sapiens	Writer	0.02	0	0.02	0.007	0.006	0.005	0.004	0	0.002	0.017	0.011	0	0.028	0.007	0	0	0.017	0.004	0.005	0.003	0	0	0.004	0.007	0	0.008	0.008	0	0.004	0.005	0	0.051	0	0.007
ENSG00000139842	E3	CUL4A	Homo sapiens	Writer	0.007	0	0.015	0.014	0	0	0.004	0	0.004	0.015	0.009	0.004	0	0	0.008	0.011	0.028	0.01	0.008	0	0	0.027	0.002	0.005	0	0.004	0	0	0	0.007	0.015	0.045	0	0.007
ENSG00000143476	E3	DTL	Homo sapiens	Writer	0.007	0	0.022	0.007	0.006	0.022	0.004	0	0.002	0.015	0.014	0	0	0	0.008	0.011	0.043	0.004	0	0.003	0	0	0	0.007	0	0.004	0.008	0	0.002	0.003	0	0.04	0	0.007
ENSG00000140854	E3	KATNB1	Homo sapiens	Writer	0.007	0	0.017	0.01	0.011	0	0	0	0.004	0.017	0.023	0.004	0	0.007	0	0.011	0.021	0.01	0.008	0	0	0	0	0.002	0	0.004	0.005	0.013	0.002	0.005	0	0.041	0	0.007
ENSG00000007168	E3	PAFAH1B1	Homo sapiens	Writer	0.007	0.018	0.015	0.007	0.006	0	0.004	0	0.004	0.005	0.032	0	0.028	0	0	0	0.021	0.004	0	0.003	0	0	0	0.002	0	0.006	0.003	0	0.004	0.004	0.008	0.043	0	0.007
ENSG00000170677	E3	SOCS6	Homo sapiens	Writer	0.007	0	0.02	0.014	0.006	0.011	0.011	0	0.012	0.015	0.016	0	0	0.007	0	0	0.011	0.01	0.011	0.003	0	0	0.002	0.002	0	0.021	0.01	0	0.004	0.006	0	0.041	0	0.007
ENSG00000198881	E3	ASB12	Homo sapiens	Writer	0.033	0	0.005	0	0	0.022	0	0	0.002	0.005	0.009	0	0	0	0	0	0.021	0.017	0.005	0	0	0.027	0.002	0.005	0	0.014	0.003	0	0.004	0.004	0	0.045	0.004	0.007
ENSG00000005981	E3	ASB4	Homo sapiens	Writer	0.013	0	0.01	0.007	0.006	0	0.004	0	0.014	0.015	0.021	0	0	0.007	0	0	0.032	0.012	0.005	0.003	0	0	0.004	0.002	0	0.025	0.003	0	0.004	0.003	0	0.038	0	0.007
ENSG00000118564	E3	FBXL5	Homo sapiens	Writer	0.013	0.018	0.02	0.003	0.006	0.005	0.007	0	0.006	0.012	0.009	0	0	0	0	0	0.03	0.008	0.003	0	0.015	0	0	0.005	0	0.006	0.008	0	0	0.005	0	0.056	0.002	0.007
ENSG00000118496	E3	FBXO30	Homo sapiens	Writer	0.007	0.018	0.025	0.003	0	0	0.004	0	0.006	0.015	0.018	0	0	0.007	0	0	0.032	0.019	0.003	0.008	0	0	0.002	0.002	0	0.019	0.003	0	0.004	0.004	0	0.043	0	0.007
ENSG00000100225	E3	FBXO7	Homo sapiens	Writer	0.013	0.018	0.012	0	0.006	0.011	0.004	0	0.004	0.005	0.011	0	0	0.036	0	0	0.019	0.01	0.003	0.003	0	0	0	0.01	0	0.019	0.005	0	0.004	0.004	0	0.047	0.002	0.007
ENSG00000108306	E3	FBXL20	Homo sapiens	Writer	0.007	0	0.03	0.027	0	0.011	0.004	0.005	0.006	0.007	0.011	0	0	0	0	0	0.013	0.01	0.003	0.003	0	0.027	0	0.005	0	0.01	0.003	0	0.004	0.003	0	0.028	0.004	0.007
ENSG00000072803	E3	FBXW11	Homo sapiens	Writer	0.013	0.018	0.025	0.01	0.006	0	0	0	0.006	0.002	0.027	0	0	0	0	0	0.028	0.004	0.003	0.003	0	0	0.004	0.007	0	0.008	0.015	0	0	0	0	0.047	0	0.007
ENSG00000101849	E3	TBL1X	Homo sapiens	Writer	0	0	0.02	0.003	0	0.005	0.011	0	0.012	0.012	0.025	0	0	0.007	0	0.022	0.032	0.014	0.003	0.008	0	0	0	0	0	0.002	0.008	0	0.002	0.007	0	0.053	0	0.007
ENSG00000080815	UBD	PSEN1	Homo sapiens	Reader	0.013	0.018	0.012	0.014	0.006	0.005	0.011	0	0.004	0.019	0.011	0	0	0	0	0	0.024	0.01	0.005	0	0	0.054	0	0.002	0	0.008	0	0	0	0.002	0	0.026	0	0.007
ENSG00000143801	UBD	PSEN2	Homo sapiens	Reader	0.013	0	0.02	0.01	0.006	0.005	0	0	0.006	0.005	0.009	0.008	0.028	0	0	0	0.019	0.017	0.003	0.003	0	0	0	0.012	0	0.014	0.003	0	0.002	0.006	0	0.038	0	0.007
ENSG00000100284	UBD	TOM1	Homo sapiens	Multi	0.013	0	0.01	0.014	0	0.005	0.011	0	0.006	0.01	0.016	0	0.028	0	0	0.011	0.028	0.014	0.005	0.003	0	0	0	0.005	0	0.01	0.003	0	0.002	0.004	0	0.032	0	0.007
ENSG00000135018	UBD	UBQLN1	Homo sapiens	Reader	0.013	0	0.02	0.017	0.006	0.005	0	0	0.002	0.01	0.011	0	0	0	0	0	0.026	0.008	0.003	0.005	0	0.027	0.002	0.002	0	0.014	0.003	0	0.004	0.002	0.008	0.034	0	0.007
ENSG00000013374	UBD	NUB1	Homo sapiens	Reader	0.02	0.018	0.032	0.01	0.006	0.011	0.007	0	0.006	0.012	0.011	0.004	0	0	0	0	0.034	0.008	0	0	0	0	0	0.002	0	0.004	0	0	0	0.003	0	0.043	0	0.007
ENSG00000123240	UBD	OPTN	Homo sapiens	Reader	0.013	0	0.025	0.007	0	0.005	0.007	0	0	0.019	0.021	0.004	0	0	0	0.022	0.017	0.012	0	0	0	0.027	0	0.007	0	0.008	0.005	0	0	0.005	0	0.036	0	0.007
ENSG00000072134	UBD	EPN2	Homo sapiens	Reader	0.007	0	0.017	0.003	0	0	0	0	0.004	0.012	0.018	0.013	0	0	0.008	0	0.03	0.023	0.003	0.008	0	0	0.004	0.002	0.012	0.006	0.005	0	0.002	0.003	0	0.045	0	0.007
ENSG00000049283	UBD	EPN3	Homo sapiens	Reader	0.007	0	0.017	0.014	0.006	0	0.007	0	0.01	0.012	0.014	0.004	0	0	0.016	0.011	0.038	0.002	0.008	0	0	0	0	0	0	0.01	0.003	0	0.002	0.004	0	0.034	0	0.007
ENSG00000148835	UBD	TAF5	Homo sapiens	Reader	0.013	0.035	0.025	0.014	0	0.011	0	0	0.012	0.01	0.002	0	0	0.007	0	0	0.017	0.01	0.005	0.008	0	0	0.002	0.005	0	0.008	0.005	0	0.002	0.007	0.008	0.038	0	0.007
ENSG00000153487	UBD	ING1	Homo sapiens	Reader	0.02	0	0.027	0.017	0.011	0.005	0	0	0.002	0.01	0.011	0	0	0	0	0	0.021	0.01	0.005	0.003	0.015	0	0.004	0.005	0	0.006	0.005	0	0.002	0.005	0	0.049	0.002	0.007
ENSG00000136717	UBD	BIN1	Homo sapiens	Reader	0	0	0.015	0.01	0.006	0.005	0.007	0	0.008	0.015	0.014	0	0.028	0	0	0	0.019	0.008	0.008	0	0.015	0	0	0.005	0	0.006	0.01	0	0.004	0.003	0	0.038	0	0.007
ENSG00000071051	UBD	NCK2	Homo sapiens	Reader	0.013	0	0.015	0.014	0.006	0.005	0.007	0	0.012	0.012	0.018	0.004	0	0	0	0.011	0.036	0.014	0.003	0	0	0	0.002	0.005	0	0.008	0	0	0	0.002	0	0.038	0	0.007
ENSG00000182866	UBD	LCK	Homo sapiens	Reader	0.007	0	0.01	0.007	0.006	0.005	0.004	0	0.006	0.007	0.009	0.004	0	0	0	0.011	0.066	0.014	0.011	0	0.015	0	0	0	0	0.016	0.003	0	0.004	0.004	0	0.038	0	0.007
ENSG00000198087	UBD	CD2AP	Homo sapiens	Reader	0.013	0.018	0.015	0.007	0	0	0.007	0	0.008	0.022	0.021	0	0	0.007	0	0	0.043	0.008	0.003	0.003	0	0	0.002	0.002	0	0.006	0.005	0	0.004	0.003	0	0.047	0	0.007
ENSG00000055208	UBD	TAB2	Homo sapiens	Reader	0.013	0	0.025	0.01	0.006	0	0	0.005	0.008	0.015	0.011	0	0	0	0	0	0.041	0.012	0.003	0.005	0	0	0.002	0.005	0	0.008	0.005	0	0.002	0.003	0.008	0.058	0	0.007
ENSG00000010072	UBD	SPRTN	Homo sapiens	Reader	0.007	0.018	0.03	0.007	0.006	0.011	0	0	0.006	0.01	0.021	0	0	0	0	0	0.013	0.006	0.005	0.005	0	0	0	0.007	0.012	0.01	0.005	0	0.002	0.009	0	0.045	0	0.007
ENSG00000106052	UBD	TAX1BP1	Homo sapiens	Reader	0.013	0	0.037	0.003	0.006	0	0.007	0	0.006	0.019	0.025	0	0	0	0	0	0.006	0.01	0.003	0.003	0	0	0.002	0.002	0	0.008	0.008	0	0.004	0.003	0	0.053	0.002	0.007
ENSG00000099995	ULD	SF3A1	Homo sapiens	Reader	0.013	0	0.015	0.003	0	0.016	0.007	0	0.004	0.015	0.009	0	0	0.007	0	0	0.034	0.021	0.011	0.003	0	0	0.002	0.012	0	0.012	0.01	0	0	0.004	0	0.04	0.002	0.007
ENSG00000198909	ULD	MAP3K3	Homo sapiens	Reader	0.013	0	0.02	0.007	0	0	0.004	0	0.002	0.007	0.023	0	0	0	0	0	0.032	0.016	0.003	0.005	0	0	0.002	0.007	0.012	0.002	0.01	0	0.002	0.004	0	0.049	0.008	0.007
ENSG00000127334	E3	DYRK2	Homo sapiens	Writer	0.007	0.018	0.012	0.01	0	0	0	0	0.006	0.005	0.023	0.008	0	0	0.008	0.011	0.021	0.002	0.003	0.003	0.015	0	0	0.012	0	0.012	0.01	0	0.002	0.005	0	0.049	0.002	0.007
ENSG00000155034	E3	FBXL18	Homo sapiens	Writer	0	0	0.034	0.01	0.006	0.005	0.004	0	0.004	0.005	0.016	0.008	0	0	0	0	0.021	0.014	0.005	0.003	0	0	0.002	0.005	0	0.016	0.003	0.013	0.006	0.007	0	0.032	0	0.007
ENSG00000198001	E3	IRAK4	Homo sapiens	Writer	0.007	0.018	0.02	0.01	0.006	0.011	0.004	0.005	0.006	0.017	0.007	0.008	0	0	0	0	0.017	0.006	0.008	0.003	0	0	0.004	0.005	0.012	0.004	0.008	0	0.004	0.002	0	0.028	0	0.007
ENSG00000174010	E3	KLHL15	Homo sapiens	Writer	0.007	0.018	0.012	0.003	0	0.005	0.011	0	0.006	0.012	0.009	0	0	0	0	0.011	0.017	0.008	0.005	0.003	0	0	0	0.005	0	0.01	0.008	0	0.002	0.003	0	0.062	0	0.007
ENSG00000183496	E3	MEX3B	Homo sapiens	Writer	0.007	0	0.032	0.01	0.006	0.011	0.004	0	0.002	0.007	0.039	0.004	0	0.007	0	0	0.019	0.019	0.005	0.003	0	0	0.002	0	0	0.008	0.005	0	0	0.001	0	0.055	0	0.007
ENSG00000278211	E3	TRIM69	Homo sapiens	Writer	0.033	0	0.015	0.014	0.006	0	0.004	0	0.006	0.012	0.007	0.004	0	0.007	0	0	0.045	0.016	0.003	0	0	0	0.002	0.007	0	0.004	0.005	0	0.002	0	0	0.036	0	0.007
ENSG00000189401	DUB	OTUD6A	Homo sapiens	Eraser	0.007	0	0.025	0.003	0	0.005	0.004	0	0.004	0.005	0.007	0.004	0	0	0	0.011	0.026	0.027	0.003	0	0	0	0	0	0	0.006	0.01	0	0.002	0.002	0	0.04	0.002	0.006
ENSG00000079387	DUB	SENP1	Homo sapiens	Eraser	0.013	0	0.012	0.01	0	0.011	0.004	0	0.008	0.007	0.025	0.004	0	0	0	0	0.036	0.002	0	0.003	0	0	0.002	0.002	0	0.008	0.005	0	0	0.005	0	0.047	0.002	0.006
ENSG00000109775	DUB	UFSP2	Homo sapiens	Eraser	0.013	0	0.012	0.01	0.011	0.011	0.007	0	0.006	0.015	0.014	0	0	0.015	0	0	0.013	0.004	0	0	0	0	0.002	0.002	0	0.002	0.003	0	0.002	0.003	0	0.051	0	0.006
ENSG00000114374	DUB	USP9Y	Homo sapiens	Eraser	0.02	0	0.02	0	0	0.011	0	0	0.004	0.027	0.021	0.004	0	0	0	0	0.051	0.008	0.008	0.003	0	0	0.004	0	0	0.01	0.005	0	0	0	0	0	0.002	0.006
ENSG00000152484	DUB	USP12	Homo sapiens	Eraser	0.007	0	0.012	0.017	0.006	0.005	0.007	0	0.004	0.007	0.014	0	0	0	0	0	0.011	0.004	0	0.003	0	0	0.006	0	0	0.002	0.01	0	0.004	0.009	0.008	0.047	0.002	0.006
ENSG00000101557	DUB	USP14	Homo sapiens	Eraser	0	0	0.007	0.003	0.006	0.011	0.007	0	0	0.012	0.023	0	0	0	0	0	0.021	0.014	0	0	0.015	0	0.002	0.012	0	0	0.005	0	0.006	0.002	0	0.041	0	0.006
ENSG00000077721	E2	UBE2A	Homo sapiens	Writer	0.013	0	0.015	0	0	0	0	0	0.002	0.005	0.002	0	0	0	0	0	0.009	0.016	0	0.005	0	0.108	0	0.002	0	0.004	0.003	0	0	0.002	0	0.023	0	0.006
ENSG00000118420	E3	UBE3D	Homo sapiens	Writer	0.007	0	0.017	0.01	0.006	0.005	0.007	0	0.004	0.01	0.007	0	0	0	0	0	0.017	0.014	0.003	0	0	0	0	0.005	0.012	0.008	0.005	0	0.002	0.002	0.008	0.034	0	0.006
ENSG00000176407	E3	KCMF1	Homo sapiens	Writer	0.007	0.018	0.012	0	0	0.005	0.004	0.005	0	0.005	0.007	0	0	0	0	0	0.036	0.006	0.003	0	0.015	0	0.002	0.005	0	0.008	0	0	0.002	0.004	0	0.045	0	0.006
ENSG00000116514	E3	RNF19B	Homo sapiens	Writer	0.013	0	0.012	0.007	0.006	0.005	0.004	0	0.002	0.007	0.016	0	0.028	0	0	0	0.024	0.006	0	0.008	0	0	0.002	0.002	0	0.002	0.008	0	0.006	0.001	0	0.028	0.002	0.006
ENSG00000224168	E3	TRIM31	Homo sapiens	Writer	0	0.018	0.005	0.003	0	0.011	0.004	0	0	0.007	0.021	0.008	0	0	0	0	0.028	0.006	0.005	0	0	0	0.004	0	0.012	0.004	0	0	0.002	0	0	0.045	0	0.006
ENSG00000230230	E3	TRIM26	Homo sapiens	Writer	0	0	0.017	0.007	0.011	0	0	0	0.004	0.002	0.025	0.008	0	0	0	0	0.021	0.008	0.008	0	0	0	0	0.005	0	0.01	0.01	0	0	0.003	0	0.041	0.004	0.006
ENSG00000234495	E3	TRIM27	Homo sapiens	Writer	0.013	0	0.007	0.003	0	0.022	0	0	0.014	0.012	0.014	0.008	0	0	0	0	0.03	0.012	0.003	0	0	0	0.002	0.005	0	0.016	0.003	0	0.004	0.002	0	0.034	0	0.006
ENSG00000226788	E3	RING1	Homo sapiens	Writer	0.02	0	0.03	0.007	0.011	0	0.007	0	0.006	0.007	0.018	0.004	0	0	0	0	0.015	0.006	0.003	0	0	0	0.004	0.007	0	0.01	0.003	0	0	0.001	0.008	0.03	0	0.006
ENSG00000186951	E3	PPARA	Homo sapiens	Writer	0.007	0	0.017	0	0.006	0.005	0	0	0.004	0.005	0.014	0.004	0	0	0	0.011	0.034	0.01	0.011	0	0	0	0.004	0.005	0	0.002	0.005	0.013	0.002	0.004	0	0.036	0.002	0.006
ENSG00000115392	E3	FANCL	Homo sapiens	Writer	0.007	0	0.027	0.017	0	0	0.007	0	0.006	0.012	0.011	0	0	0	0	0	0.013	0.006	0.003	0	0	0.027	0.002	0.005	0	0.012	0.003	0.013	0	0.002	0	0.023	0	0.006
ENSG00000131788	E3	PIAS3	Homo sapiens	Writer	0	0	0.022	0.01	0.006	0.005	0.007	0	0.008	0.015	0.016	0	0	0	0.008	0	0.017	0.012	0.003	0.003	0	0	0.004	0.002	0	0.01	0.008	0	0.002	0.002	0	0.04	0.002	0.006
ENSG00000127191	E3	TRAF2	Homo sapiens	Writer	0	0	0.025	0.024	0.006	0.005	0	0.005	0.002	0.01	0.014	0.004	0	0	0.008	0	0.028	0.01	0	0.003	0	0	0.006	0.007	0	0.014	0.008	0	0.002	0.002	0	0.024	0	0.006
ENSG00000138100	E3	TRIM54	Homo sapiens	Writer	0.007	0	0.022	0.014	0.006	0	0.004	0	0.006	0.002	0.011	0.004	0	0	0	0.011	0.028	0.012	0.005	0	0.015	0	0	0.007	0	0.004	0.003	0	0.008	0.002	0	0.026	0	0.006
ENSG00000132256	E3	TRIM5	Homo sapiens	Writer	0.007	0.018	0.005	0.014	0.006	0	0	0	0.008	0.01	0.025	0.004	0	0.007	0	0	0.011	0.004	0.003	0.003	0	0	0.006	0.007	0	0.004	0	0	0.002	0.005	0	0.047	0	0.006
ENSG00000132109	E3	TRIM21	Homo sapiens	Writer	0.013	0	0.005	0.003	0	0.005	0.004	0	0.008	0.012	0.011	0.004	0	0	0	0.011	0.041	0.016	0.003	0.003	0	0	0	0.005	0	0.01	0.005	0	0.002	0.008	0	0.04	0	0.006
ENSG00000134253	E3	TRIM45	Homo sapiens	Writer	0	0	0.034	0.01	0.006	0	0.004	0	0.004	0.015	0.021	0.004	0	0	0	0	0.017	0	0	0	0	0	0	0	0	0.012	0.005	0	0.002	0.003	0.008	0.043	0.002	0.006
ENSG00000135679	E3	MDM2	Homo sapiens	Writer	0.013	0	0.007	0.007	0.011	0.005	0	0	0.006	0.007	0.014	0.021	0	0.007	0	0.022	0.013	0.012	0.003	0	0	0	0	0.002	0	0.008	0.008	0	0.004	0.003	0	0.023	0	0.006
ENSG00000137075	E3	RNF38	Homo sapiens	Writer	0	0	0.007	0.007	0.017	0	0.007	0	0	0.002	0.014	0.004	0	0.007	0	0	0.038	0.008	0	0.003	0	0	0	0.002	0	0.014	0.003	0	0.004	0.003	0	0.045	0	0.006
ENSG00000162298	E3	SYVN1	Homo sapiens	Writer	0.013	0	0.027	0.003	0	0.005	0.007	0	0.006	0.002	0.018	0	0	0.007	0	0.011	0.024	0.006	0.008	0.003	0	0	0.004	0.01	0	0.004	0.005	0	0	0.003	0	0.034	0.002	0.006
ENSG00000082512	E3	TRAF5	Homo sapiens	Writer	0.007	0	0.02	0.01	0.006	0.011	0.004	0	0.002	0.002	0.011	0	0	0	0	0	0.017	0.006	0.003	0.005	0	0	0.002	0.002	0	0.016	0.005	0	0.008	0.008	0	0.047	0	0.006
ENSG00000162931	E3	TRIM17	Homo sapiens	Writer	0	0.018	0.022	0.014	0.006	0.011	0	0.005	0.004	0.005	0.009	0	0	0	0	0	0.017	0.012	0	0	0	0	0	0.007	0	0.012	0.003	0	0.004	0.004	0	0.032	0	0.006
ENSG00000112343	E3	TRIM38	Homo sapiens	Writer	0.013	0	0.01	0.007	0.011	0	0.004	0.005	0.004	0.007	0	0.013	0	0	0	0.011	0.021	0.01	0	0	0	0	0	0	0.012	0.019	0.005	0	0.004	0.005	0	0.045	0	0.006
ENSG00000164751	E3	PEX2	Homo sapiens	Writer	0.007	0	0.02	0	0	0.011	0.004	0	0.008	0.002	0.011	0	0	0	0	0	0.013	0.012	0.005	0.003	0	0.027	0.004	0.002	0	0.012	0.005	0	0	0.002	0	0.034	0	0.006
ENSG00000146833	E3	TRIM4	Homo sapiens	Writer	0.007	0	0.017	0	0.006	0.011	0	0	0.008	0.007	0.009	0	0	0	0	0	0.011	0.008	0.005	0	0	0.027	0.002	0.002	0	0.006	0.005	0.013	0	0.002	0	0.036	0	0.006
ENSG00000146755	E3	TRIM50	Homo sapiens	Writer	0.013	0.018	0.022	0.003	0.006	0.011	0	0	0.002	0.005	0.007	0	0	0	0	0	0.015	0.01	0.003	0.003	0	0	0	0.007	0	0.012	0.008	0	0.004	0.005	0	0.028	0	0.006
ENSG00000116525	E3	TRIM62	Homo sapiens	Writer	0.007	0.018	0.017	0.01	0	0.005	0.007	0.005	0.004	0.012	0.016	0.004	0	0	0	0	0.011	0.004	0	0.005	0	0	0.004	0.005	0	0.004	0.01	0	0.002	0.002	0	0.032	0	0.006
ENSG00000177238	E3	TRIM72	Homo sapiens	Writer	0.007	0	0.015	0.003	0	0	0	0	0.002	0.005	0.025	0	0	0	0	0	0.021	0.023	0.003	0	0	0.027	0.004	0	0.012	0.01	0.003	0	0.004	0.003	0	0.021	0	0.006
ENSG00000139797	E3	RNF113B	Homo sapiens	Writer	0.02	0	0.015	0.003	0	0	0	0	0.006	0.005	0.025	0.004	0	0	0	0	0.009	0.01	0	0.003	0	0.027	0.002	0.002	0	0.012	0.003	0	0.004	0.003	0	0.034	0	0.006
ENSG00000104228	E3	TRIM35	Homo sapiens	Writer	0.027	0	0.027	0.007	0.006	0.005	0.004	0	0.008	0.002	0.023	0.004	0	0	0	0	0.032	0.004	0	0	0	0	0.002	0.002	0	0.004	0	0	0	0.004	0	0.043	0	0.006
ENSG00000142546	E3	NOSIP	Homo sapiens	Writer	0.02	0.018	0.017	0	0.006	0.005	0.007	0	0.006	0.005	0.011	0.004	0	0	0	0	0.004	0.006	0.003	0.003	0.015	0.027	0.002	0.002	0	0	0.003	0	0	0.001	0	0.023	0	0.006
ENSG00000100023	E3	PPIL2	Homo sapiens	Writer	0.007	0.018	0.01	0.007	0.006	0.005	0.011	0	0.002	0.007	0.007	0	0	0	0	0	0.036	0.01	0	0.003	0	0	0	0.005	0	0.006	0.01	0	0.004	0.006	0	0.045	0	0.006
ENSG00000110107	E3	PRPF19	Homo sapiens	Writer	0	0	0.012	0.014	0	0	0.004	0	0.002	0.015	0.014	0	0	0	0	0	0.024	0.008	0	0.003	0	0.027	0.004	0.007	0	0.012	0.003	0	0	0.003	0	0.047	0	0.006
ENSG00000196510	E3	ANAPC7	Homo sapiens	Writer	0.007	0	0.017	0.007	0.006	0.005	0.004	0.011	0.002	0.015	0.016	0	0	0	0	0	0.032	0.002	0.005	0.003	0	0	0.002	0.005	0.012	0.008	0.003	0	0.002	0.006	0	0.028	0	0.006
ENSG00000261609	E3	GAN	Homo sapiens	Writer	0.013	0	0.025	0.01	0.006	0	0.004	0	0.008	0.015	0.016	0	0	0	0	0	0.013	0.019	0.003	0.005	0	0	0.002	0.007	0	0.004	0.003	0	0.002	0.003	0	0.053	0	0.006
ENSG00000162413	E3	KLHL21	Homo sapiens	Writer	0	0	0.01	0.01	0	0	0.004	0	0	0.005	0.011	0.004	0	0	0	0	0.015	0.008	0.005	0.003	0	0.081	0.002	0.002	0	0.002	0	0	0	0.002	0	0.021	0	0.006
ENSG00000117153	E3	KLHL12	Homo sapiens	Writer	0.013	0	0.007	0.017	0	0	0	0	0.01	0.017	0.014	0	0	0.015	0.008	0	0.017	0.002	0	0	0	0	0.002	0	0	0.004	0.008	0	0.002	0.005	0	0.051	0	0.006
ENSG00000161594	E3	KLHL10	Homo sapiens	Writer	0.013	0	0.032	0.007	0.006	0.005	0	0	0.002	0.005	0.016	0	0	0	0	0	0.011	0.019	0.003	0.003	0	0	0.004	0.005	0	0.012	0.005	0	0.004	0.001	0	0.043	0	0.006
ENSG00000109466	E3	KLHL2	Homo sapiens	Writer	0.013	0	0.01	0.021	0	0.005	0	0	0.008	0.022	0.014	0.004	0	0	0	0	0.03	0.01	0.008	0.003	0	0	0.004	0	0	0.01	0.005	0	0.004	0.001	0	0.041	0	0.006
ENSG00000114626	E3	ABTB1	Homo sapiens	Writer	0.007	0	0.032	0.01	0.006	0.011	0	0	0.012	0.005	0.016	0	0	0	0	0	0.013	0.008	0.008	0	0	0	0.004	0.002	0	0.008	0.01	0	0	0.002	0.008	0.038	0	0.006
ENSG00000074266	E3	EED	Homo sapiens	Writer	0	0	0.01	0.007	0.011	0.005	0.004	0	0.006	0.012	0.018	0.004	0	0	0.008	0	0.019	0.012	0.005	0	0	0	0.002	0	0	0.01	0.003	0	0	0.006	0	0.045	0.004	0.006
ENSG00000139323	E3	POC1B	Homo sapiens	Writer	0.027	0	0.015	0.003	0	0.011	0	0	0	0	0.005	0.004	0.028	0	0	0	0.026	0.006	0.003	0.008	0	0	0.002	0.002	0	0.004	0.008	0	0.004	0.004	0	0.04	0	0.006
ENSG00000119599	E3	DCAF4	Homo sapiens	Writer	0	0	0.015	0.007	0.006	0.011	0	0	0.012	0.007	0.021	0.008	0	0.007	0	0	0.024	0.012	0	0	0	0	0	0.002	0.012	0.01	0.008	0	0	0	0	0.04	0	0.006
ENSG00000134574	E3	DDB2	Homo sapiens	Writer	0.013	0	0	0.003	0	0.005	0	0	0.008	0.019	0.005	0.004	0.056	0	0	0.011	0.009	0.002	0.008	0	0	0	0	0.005	0	0.006	0.005	0	0.004	0.003	0	0.036	0	0.006
ENSG00000136045	E3	PWP1	Homo sapiens	Writer	0.013	0	0.032	0.007	0.011	0.011	0	0	0.004	0.01	0.014	0	0	0	0	0	0.013	0.008	0	0.003	0	0	0	0.002	0	0.006	0.005	0	0.002	0.004	0	0.041	0	0.006
ENSG00000198876	E3	DCAF12	Homo sapiens	Writer	0.007	0.018	0.017	0.007	0	0.005	0	0	0.008	0.034	0.011	0.004	0	0	0	0	0.021	0.008	0.003	0	0	0	0	0	0	0.004	0.008	0.013	0	0.003	0	0.04	0.002	0.006
ENSG00000281089	E3	ATG16L1	Homo sapiens	Writer	0.02	0	0.012	0	0	0	0	0	0.01	0.01	0.009	0.004	0	0.007	0	0	0.03	0.014	0.005	0	0	0	0.002	0	0	0.012	0.003	0	0.002	0.006	0	0.06	0.002	0.006
ENSG00000165192	E3	ASB11	Homo sapiens	Writer	0.007	0	0.015	0.003	0.006	0	0.004	0	0	0.007	0.018	0	0	0.007	0	0	0.009	0.012	0	0	0	0.027	0	0.007	0	0.012	0.003	0.013	0.002	0.006	0	0.04	0	0.006
ENSG00000185338	E3	SOCS1	Homo sapiens	Writer	0	0	0.005	0	0	0.005	0.004	0	0.004	0	0.002	0	0	0	0	0	0.006	0	0	0	0	0.162	0	0	0	0.002	0.005	0	0	0	0.008	0.009	0	0.006
ENSG00000115827	E3	DCAF17	Homo sapiens	Writer	0.013	0	0.012	0.01	0.006	0.011	0	0.005	0.004	0.012	0.011	0	0	0.015	0	0	0.015	0.006	0.003	0.005	0	0	0	0	0	0.012	0.003	0	0.002	0.007	0	0.032	0	0.006
ENSG00000145743	E3	FBXL17	Homo sapiens	Writer	0.013	0	0.022	0.003	0.006	0.011	0.011	0	0.002	0.007	0.014	0	0	0	0	0	0.013	0.012	0.003	0.003	0	0	0.006	0.002	0	0.002	0.005	0.013	0.002	0.003	0	0.041	0.002	0.006
ENSG00000091732	E3	ZC3HC1	Homo sapiens	Writer	0.02	0	0.017	0.01	0.006	0.005	0	0	0.004	0.022	0.005	0.004	0	0.007	0	0	0.019	0.006	0	0.008	0	0	0	0	0	0.006	0.013	0	0	0.004	0	0.032	0	0.006
ENSG00000099364	E3	FBXL19	Homo sapiens	Writer	0.007	0.018	0.02	0.014	0.006	0.005	0.004	0	0.006	0.012	0.007	0.004	0	0.007	0	0	0.021	0.004	0.005	0.003	0	0	0.004	0.01	0	0.01	0.003	0	0.002	0.005	0	0.032	0	0.006
ENSG00000110429	E3	FBXO3	Homo sapiens	Writer	0	0.018	0.012	0.003	0.006	0.016	0.011	0	0.002	0.005	0.016	0	0	0.007	0	0	0.03	0.006	0	0.003	0	0	0	0.005	0	0.008	0.003	0	0	0.004	0	0.045	0	0.006
ENSG00000167196	E3	FBXO22	Homo sapiens	Writer	0.007	0	0.017	0.01	0	0	0.004	0	0.002	0.015	0.014	0.004	0	0	0	0.011	0.015	0.008	0	0	0	0	0	0	0	0.016	0.013	0	0	0.002	0	0.051	0	0.006
ENSG00000103264	E3	FBXO31	Homo sapiens	Writer	0.02	0	0.02	0.003	0.006	0.005	0.004	0	0.008	0.007	0.027	0	0	0	0	0	0.032	0.008	0.003	0	0	0	0.002	0	0	0.01	0.01	0	0.002	0.002	0	0.038	0	0.006
ENSG00000159069	E3	FBXW5	Homo sapiens	Writer	0	0	0.027	0.01	0.017	0.016	0.004	0	0.002	0.01	0.009	0.004	0	0	0	0	0.021	0.004	0.003	0	0	0	0	0	0	0.008	0.003	0	0	0.001	0.008	0.04	0	0.006
ENSG00000174989	E3	FBXW8	Homo sapiens	Writer	0.013	0	0.012	0.007	0	0.005	0	0	0.004	0.015	0.009	0	0	0	0	0.011	0.026	0.008	0.003	0.003	0	0	0.004	0.005	0	0.008	0	0	0.002	0.007	0	0.036	0.004	0.006
ENSG00000141198	UBD	TOM1L1	Homo sapiens	Reader	0	0	0.015	0.014	0.011	0.005	0.004	0	0.004	0.015	0.009	0.004	0	0	0	0.022	0.019	0.008	0.008	0.003	0	0	0.002	0.002	0	0.004	0	0	0.004	0.004	0	0.026	0	0.006
ENSG00000100083	UBD	GGA1	Homo sapiens	Reader	0	0	0.02	0.007	0.006	0.005	0	0	0.01	0.01	0.018	0	0	0.007	0.008	0	0.032	0.002	0.005	0.003	0	0	0.004	0.01	0	0.004	0.01	0	0.002	0.005	0	0.038	0	0.006
ENSG00000125447	UBD	GGA3	Homo sapiens	Reader	0.007	0	0.02	0.01	0.006	0.011	0.007	0	0.002	0.012	0.021	0.008	0	0	0	0	0.03	0.008	0	0.003	0	0	0.002	0.002	0	0.006	0	0	0	0.005	0.008	0.04	0	0.006
ENSG00000165006	UBD	UBAP1	Homo sapiens	Reader	0	0.018	0.007	0.01	0	0.016	0	0	0.004	0.01	0.007	0	0	0	0	0	0.011	0.017	0	0	0	0	0.002	0.002	0.012	0.008	0.005	0	0.004	0.005	0	0.045	0	0.006
ENSG00000163960	UBD	UBXN7	Homo sapiens	Reader	0.013	0.018	0.017	0.01	0	0.005	0.004	0	0.012	0.012	0.011	0	0	0	0	0	0.017	0.012	0.008	0	0	0	0.002	0.002	0	0.006	0	0	0.006	0.003	0	0.047	0	0.006
ENSG00000119318	UBD	RAD23B	Homo sapiens	Reader	0.007	0	0.01	0.01	0.011	0	0.004	0	0.004	0.007	0.009	0.008	0	0	0	0	0.015	0.006	0.005	0	0.015	0	0	0.002	0.012	0.002	0.01	0.013	0	0.004	0	0.026	0.002	0.006
ENSG00000161011	UBD	SQSTM1	Homo sapiens	Multi	0.007	0.018	0.012	0.003	0.023	0.005	0.004	0	0	0.007	0.025	0	0	0	0	0	0.017	0.01	0.003	0	0	0	0	0	0	0.006	0.008	0.013	0.004	0.005	0.008	0.026	0	0.006
ENSG00000113194	UBD	FAF2	Homo sapiens	Multi	0	0.018	0.01	0.01	0.006	0	0	0	0.006	0.01	0.011	0.004	0	0	0	0	0.017	0.01	0.003	0	0	0.027	0	0.005	0	0.006	0.003	0	0.004	0.007	0	0.034	0.002	0.006
ENSG00000076513	UBD	ANKRD13A	Homo sapiens	Reader	0.007	0.018	0.032	0.003	0.006	0.005	0.004	0	0.004	0.007	0.016	0.004	0	0	0	0	0.017	0.002	0.011	0.003	0	0	0.004	0	0	0.006	0	0	0.002	0.002	0	0.04	0	0.006
ENSG00000172932	UBD	ANKRD13D	Homo sapiens	Reader	0.007	0	0.012	0.021	0.006	0.011	0.007	0	0.008	0.012	0.011	0	0	0	0	0	0.021	0.01	0.003	0.003	0	0	0	0.002	0	0.01	0.003	0	0.004	0.006	0	0.024	0.002	0.006
ENSG00000136738	UBD	STAM	Homo sapiens	Reader	0.013	0	0.01	0.014	0.006	0.005	0.007	0	0.004	0.012	0.021	0	0	0	0	0	0.013	0.021	0.003	0.005	0	0	0	0.002	0	0.016	0.003	0.013	0.004	0.003	0	0.036	0	0.006
ENSG00000105821	UBD	DNAJC2	Homo sapiens	Reader	0.027	0	0.01	0.01	0.006	0.011	0.004	0	0.01	0.007	0.023	0	0	0	0	0	0.019	0.006	0.003	0.003	0	0	0.004	0	0	0.016	0.003	0	0.004	0.005	0	0.04	0	0.006
ENSG00000170734	UBD	POLH	Homo sapiens	Reader	0.007	0.018	0.022	0.003	0.006	0.011	0.004	0	0.006	0.019	0.018	0	0	0	0	0	0.019	0.004	0	0.003	0	0	0	0.002	0	0.008	0.005	0	0.004	0.005	0	0.047	0	0.006
ENSG00000114742	ULD	WDR48	Homo sapiens	Reader	0	0.018	0.012	0.01	0.017	0.005	0	0	0.004	0.015	0.023	0	0	0	0.008	0	0.028	0.006	0.003	0.003	0	0	0.006	0.002	0	0.01	0.005	0	0	0.003	0	0.036	0	0.006
ENSG00000135114	ULD	OASL	Homo sapiens	Reader	0.013	0	0.007	0.003	0	0.005	0.004	0	0.006	0.01	0.009	0.004	0	0	0	0	0.036	0.016	0.003	0	0.015	0	0.004	0.007	0	0.016	0.01	0	0.002	0.005	0	0.032	0	0.006
ENSG00000167671	ULD	UBXN6	Homo sapiens	Reader	0.013	0	0.02	0.003	0.006	0.011	0.004	0.005	0.006	0.015	0.032	0.008	0	0	0	0	0.015	0.002	0	0.003	0	0	0.004	0.007	0	0.002	0	0	0.002	0.001	0	0.034	0.002	0.006
ENSG00000115239	E3	ASB3	Homo sapiens	Writer	0.007	0	0.017	0.01	0.006	0	0.004	0	0.01	0.017	0.009	0	0	0	0	0.011	0.021	0.017	0.003	0.005	0	0	0	0.005	0	0.008	0.005	0	0	0.002	0	0.032	0	0.006
ENSG00000164049	E3	FBXW12	Homo sapiens	Writer	0.013	0	0.017	0.003	0	0.011	0.004	0.005	0.002	0.007	0.009	0.004	0	0	0	0	0.045	0.01	0.003	0	0	0.027	0.002	0.007	0	0.008	0	0	0.004	0.002	0	0.026	0	0.006
ENSG00000184216	E3	IRAK1	Homo sapiens	Writer	0	0	0.015	0.007	0	0.011	0	0	0.006	0.007	0.018	0.004	0	0	0	0	0.028	0.014	0.011	0.011	0	0	0.002	0.005	0	0.021	0.005	0	0.004	0.002	0	0.032	0	0.006
ENSG00000110906	E3	KCTD10	Homo sapiens	Writer	0	0	0.01	0.01	0	0	0	0	0.002	0.015	0.027	0.008	0	0	0	0	0.017	0.006	0.003	0.005	0	0.027	0.002	0.002	0	0.012	0.005	0	0.004	0.003	0	0.026	0	0.006
ENSG00000274577	E3	LHX1	Homo sapiens	Writer	0.013	0	0.032	0.003	0.006	0	0.011	0.005	0.006	0.01	0.027	0.004	0	0	0.008	0.011	0.011	0.008	0.003	0.005	0	0	0.002	0	0	0.008	0.005	0	0.004	0.004	0	0.021	0	0.006
ENSG00000107954	E3	NEURL1	Homo sapiens	Writer	0.007	0	0.012	0	0	0	0	0.005	0.004	0.005	0.016	0.004	0	0	0	0	0.026	0.016	0.011	0.003	0.015	0.027	0	0.01	0	0.004	0.003	0	0.006	0.001	0	0.021	0	0.006
ENSG00000158828	E3	PINK1	Homo sapiens	Writer	0	0	0.025	0.007	0	0.016	0.004	0	0.008	0.005	0.016	0.004	0	0	0	0	0.024	0.004	0	0.003	0	0.027	0	0.002	0.012	0.006	0.008	0	0.002	0.006	0	0.023	0.002	0.006
ENSG00000198901	E3	PRC1	Homo sapiens	Writer	0.02	0	0.007	0.003	0.017	0.005	0.007	0	0.008	0.024	0.011	0	0	0	0	0	0.013	0.012	0.003	0.003	0	0	0	0.015	0	0.012	0	0	0	0.004	0	0.038	0.004	0.006
ENSG00000134321	E3	RSAD2	Homo sapiens	Writer	0.027	0	0.017	0.003	0	0	0.007	0	0.012	0.007	0.002	0	0	0.007	0	0	0.017	0.014	0.008	0.003	0	0	0.002	0.002	0	0.023	0.003	0	0.004	0.001	0	0.04	0.002	0.006
ENSG00000281857	E3	SAG	Homo sapiens	Writer	0.02	0	0.015	0.007	0	0	0	0	0.002	0.007	0.011	0.004	0	0.007	0	0	0.043	0.012	0.003	0.008	0	0	0.004	0.01	0	0.008	0.003	0	0.004	0.002	0	0.036	0	0.006
ENSG00000101255	E3	TRIB3	Homo sapiens	Writer	0.007	0	0.01	0.01	0.006	0.016	0	0	0.002	0.012	0.011	0	0	0	0	0.011	0.024	0.006	0	0	0	0	0	0.01	0	0.021	0.005	0	0	0.001	0	0.036	0.002	0.006
ENSG00000196419	DUB	XRCC6	Homo sapiens	Eraser	0.013	0	0.02	0.01	0.006	0.016	0	0	0.006	0.005	0.009	0	0	0.015	0	0	0.017	0.016	0.003	0	0	0	0.008	0.007	0	0.008	0.003	0	0	0.005	0	0.038	0	0.006
ENSG00000111224	DUB	PARP11	Homo sapiens	Eraser	0.013	0	0.01	0.003	0.006	0	0	0	0.006	0.002	0.014	0.004	0	0	0	0.011	0.017	0.002	0.008	0.003	0	0	0.002	0.002	0	0.01	0	0	0	0.001	0	0.045	0	0.005
ENSG00000166012	DUB	TAF1D	Homo sapiens	Eraser	0	0	0.012	0.007	0.006	0.005	0	0	0.002	0.015	0.014	0	0.028	0.007	0	0.011	0.004	0.008	0.011	0	0	0	0.006	0.002	0	0.002	0.003	0	0.002	0	0	0.023	0	0.005
ENSG00000155100	DUB	OTUD6B	Homo sapiens	Eraser	0.027	0.018	0.02	0	0.006	0.022	0	0	0.004	0.002	0.005	0	0	0	0	0	0.009	0.008	0	0.003	0	0	0.002	0	0	0.006	0.003	0	0	0.004	0.008	0.034	0	0.005
ENSG00000169914	DUB	OTUD3	Homo sapiens	Multi	0.013	0	0.01	0.014	0.006	0	0.007	0.005	0	0	0.011	0	0	0.015	0.008	0	0.021	0.004	0.005	0.003	0	0	0.004	0	0	0	0	0	0.006	0.002	0.008	0.028	0	0.005
ENSG00000068308	DUB	OTUD5	Homo sapiens	Eraser	0	0	0.017	0.017	0	0	0	0	0.006	0.005	0.009	0	0.028	0	0	0.011	0.013	0.008	0.003	0	0	0	0.002	0.002	0	0.004	0.005	0	0.002	0.003	0	0.032	0.004	0.005
ENSG00000116750	DUB	UCHL5	Homo sapiens	Eraser	0.013	0.018	0.005	0	0	0.011	0.004	0	0.006	0.007	0.002	0	0	0	0	0	0.015	0.012	0.003	0	0	0	0	0.002	0.012	0.012	0.003	0	0	0.002	0	0.03	0	0.005
ENSG00000161956	DUB	SENP3	Homo sapiens	Eraser	0	0	0.015	0.01	0	0	0.011	0	0.002	0.01	0.025	0.008	0	0	0	0	0.028	0.006	0	0	0	0	0	0.002	0	0.006	0.005	0	0.004	0.002	0	0.036	0	0.005
ENSG00000124422	DUB	USP22	Homo sapiens	Eraser	0	0	0.012	0.003	0	0.005	0	0	0.008	0.002	0.014	0	0	0	0	0	0.015	0.004	0.014	0.003	0	0	0.006	0.002	0	0.008	0.005	0	0	0.003	0	0.049	0	0.005
ENSG00000168883	DUB	USP39	Homo sapiens	Eraser	0.007	0	0.012	0.007	0.006	0.005	0.004	0	0	0.015	0.011	0	0	0	0	0	0.015	0.004	0.003	0.003	0	0.027	0	0	0	0.006	0.003	0	0.004	0.004	0.008	0.026	0	0.005
ENSG00000185515	DUB	BRCC3	Homo sapiens	Eraser	0.013	0.035	0.01	0.01	0	0	0.004	0	0.002	0.005	0.005	0	0	0	0	0	0.013	0.006	0.003	0.008	0	0	0.002	0	0	0	0.003	0	0	0.004	0	0.047	0	0.005
ENSG00000159593	E1	NAE1	Homo sapiens	Writer	0.027	0	0.01	0.007	0	0.005	0	0	0.008	0.01	0.005	0	0	0.007	0	0	0.009	0.014	0	0	0	0	0.002	0.002	0	0.004	0	0	0.006	0.002	0	0.041	0	0.005
ENSG00000142230	E1	SAE1	Homo sapiens	Writer	0	0	0.012	0	0	0.011	0	0	0.004	0.012	0.007	0	0.028	0	0	0	0.011	0.006	0	0	0	0	0	0.002	0.012	0.006	0.003	0	0	0.006	0.008	0.024	0	0.005
ENSG00000144744	E1	UBA3	Homo sapiens	Writer	0.007	0	0.017	0.003	0	0.005	0.004	0	0.006	0.015	0.016	0	0	0	0	0	0.019	0.006	0	0.003	0	0	0	0	0	0.012	0.003	0	0.004	0.001	0	0.038	0	0.005
ENSG00000074319	E2	TSG101	Homo sapiens	Writer	0	0.035	0.01	0.003	0.006	0.005	0.004	0	0.002	0.007	0.014	0	0	0.007	0	0	0.017	0.01	0.003	0	0	0	0.004	0.002	0	0.002	0	0	0	0.003	0	0.032	0	0.005
ENSG00000188215	E3	DCUN1D3	Homo sapiens	Writer	0	0	0.01	0.014	0.006	0	0	0	0.004	0.005	0.007	0	0.028	0.007	0	0	0.026	0.006	0	0.003	0.015	0	0	0	0	0.004	0	0	0.002	0.001	0	0.019	0	0.005
ENSG00000120913	E3	PDLIM2	Homo sapiens	Writer	0.02	0	0.017	0.007	0	0.016	0.004	0	0.006	0.002	0.014	0.008	0	0	0	0.011	0.026	0.008	0.003	0	0	0	0	0.002	0	0	0	0	0	0.001	0	0.019	0	0.005
ENSG00000175467	E3	SART1	Homo sapiens	Writer	0.007	0	0.01	0.007	0	0.005	0.004	0	0.006	0.005	0.021	0	0	0	0	0	0.041	0.008	0.003	0	0	0	0	0.002	0	0.004	0.005	0	0.002	0.003	0.008	0.04	0	0.005
ENSG00000113851	E3	CRBN	Homo sapiens	Writer	0.02	0.018	0.012	0.007	0	0	0.004	0	0.004	0.005	0.014	0	0	0.007	0	0	0.011	0.004	0.003	0.003	0	0	0.002	0.005	0	0.01	0.005	0	0.002	0.002	0	0.032	0	0.005
ENSG00000159167	E3	STC1	Homo sapiens	Writer	0.007	0	0.01	0.007	0.006	0	0	0	0.006	0.005	0.007	0.008	0	0	0	0	0.034	0.006	0	0.003	0	0	0	0.005	0.012	0.01	0.003	0	0.002	0.003	0.008	0.03	0	0.005
ENSG00000141582	E3	CBX4	Homo sapiens	Writer	0	0	0.012	0.014	0	0	0.004	0	0.004	0.017	0.009	0.004	0	0	0	0.011	0.032	0.012	0.008	0.003	0	0	0.004	0.002	0	0.002	0.003	0	0.002	0.003	0	0.028	0	0.005
ENSG00000166233	E3	ARIH1	Homo sapiens	Writer	0.02	0.018	0.007	0.003	0.006	0	0.011	0	0.002	0.01	0.009	0	0	0	0	0	0.011	0.006	0	0.003	0	0	0.002	0.002	0.024	0.004	0.005	0	0	0.002	0	0.034	0	0.005
ENSG00000151692	E3	RNF144A	Homo sapiens	Writer	0.007	0	0.01	0	0	0.005	0	0	0.006	0.007	0.023	0	0	0	0	0	0.006	0.016	0	0.003	0	0	0.002	0.005	0	0.029	0.005	0	0.004	0.003	0	0.032	0	0.005
ENSG00000125826	E3	RBCK1	Homo sapiens	Writer	0.007	0.018	0.015	0	0.006	0	0.004	0	0.008	0.005	0.016	0	0	0	0	0	0.021	0.004	0	0.005	0.015	0	0.006	0	0	0.01	0.008	0	0.002	0.002	0	0.024	0	0.005
ENSG00000160224	E3	AIRE	Homo sapiens	Writer	0	0	0.01	0.007	0.006	0.005	0	0	0.004	0.002	0.011	0.004	0	0	0	0	0.049	0.008	0.008	0	0	0	0	0	0	0.019	0.003	0	0.004	0.001	0.008	0.026	0	0.005
ENSG00000176641	E3	RNF152	Homo sapiens	Writer	0.013	0	0.01	0.007	0.011	0	0.011	0	0	0.005	0.009	0	0	0.007	0	0	0.049	0.012	0.003	0	0	0	0	0	0	0.01	0.003	0	0	0	0	0.019	0	0.005
ENSG00000178498	E3	DTX3	Homo sapiens	Writer	0.007	0	0.007	0.007	0	0	0	0	0.008	0.012	0.009	0.004	0	0	0	0	0.026	0.012	0.014	0.003	0	0	0	0.002	0	0.01	0.005	0	0	0.003	0	0.041	0	0.005
ENSG00000175104	E3	TRAF6	Homo sapiens	Writer	0	0	0.015	0.003	0	0.005	0	0	0.006	0.002	0.016	0.008	0	0	0	0	0.015	0.01	0.008	0.005	0	0	0.002	0.005	0.012	0.012	0.003	0	0	0.006	0	0.038	0.002	0.005
ENSG00000146373	E3	RNF217	Homo sapiens	Writer	0.013	0	0.005	0.007	0	0.005	0.004	0	0	0.005	0.023	0	0	0	0	0.011	0.038	0.004	0.003	0	0	0	0	0	0	0.01	0	0	0	0.003	0	0.024	0	0.005
ENSG00000145416	E3	44621	Homo sapiens	Writer	0.007	0	0.01	0	0	0.005	0	0	0.012	0.005	0.009	0.004	0	0	0	0	0.03	0.025	0	0.003	0.015	0	0.004	0.002	0	0.008	0.003	0	0	0.001	0	0.032	0.002	0.005
ENSG00000101197	E3	BIRC7	Homo sapiens	Writer	0	0	0.01	0.003	0.006	0	0	0	0.004	0.01	0.014	0	0	0	0	0.011	0.015	0.014	0.011	0	0	0.027	0.002	0	0	0.01	0	0	0.004	0.003	0	0.015	0	0.005
ENSG00000108733	E3	PEX12	Homo sapiens	Writer	0.007	0	0.01	0.01	0.011	0	0.014	0	0.004	0.012	0.007	0	0	0	0	0	0.004	0.008	0	0	0	0	0.002	0.007	0	0.01	0.005	0	0.002	0.001	0	0.036	0	0.005
ENSG00000213186	E3	TRIM59	Homo sapiens	Writer	0.013	0	0	0.014	0.006	0	0	0	0.004	0.012	0.009	0	0	0	0	0	0.015	0.002	0.005	0.003	0	0	0	0.002	0.012	0.008	0.008	0	0.002	0.003	0	0.049	0	0.005
ENSG00000165406	E3	44628	Homo sapiens	Writer	0.013	0.018	0.012	0	0.006	0.005	0.004	0	0.004	0.005	0.002	0	0	0.007	0	0.011	0.011	0.01	0.003	0	0	0	0	0	0	0.006	0.005	0	0.004	0.002	0	0.019	0.002	0.005
ENSG00000137384	E3	TRIM15	Homo sapiens	Writer	0	0	0.02	0.003	0	0.005	0.004	0	0.006	0.01	0.005	0	0	0.007	0	0	0.049	0.008	0.008	0	0	0	0.002	0	0	0.01	0.008	0	0.006	0	0	0.026	0	0.005
ENSG00000112130	E3	RNF8	Homo sapiens	Writer	0	0	0.025	0.003	0.006	0	0	0	0.006	0.007	0.014	0	0	0	0.008	0	0.015	0.002	0.003	0	0	0	0.004	0	0	0.006	0.003	0	0.004	0.004	0.008	0.04	0	0.005
ENSG00000105229	E3	PIAS4	Homo sapiens	Writer	0	0	0.027	0	0.011	0.005	0.007	0	0.004	0.007	0.018	0	0	0	0.008	0	0.006	0.004	0	0	0	0	0.002	0.002	0	0.004	0.005	0	0.002	0.006	0	0.036	0.002	0.005
ENSG00000125352	E3	RNF113A	Homo sapiens	Writer	0.007	0	0.012	0.014	0	0.005	0	0	0.004	0.002	0.005	0.004	0	0	0	0	0.009	0.012	0.003	0	0	0	0.002	0.007	0	0.01	0.005	0	0.002	0.006	0	0.047	0.004	0.005
ENSG00000118518	E3	RNF146	Homo sapiens	Writer	0.007	0.018	0.01	0.007	0.006	0	0	0	0.004	0	0.011	0	0.028	0	0.016	0	0.009	0	0.003	0	0	0	0	0.002	0	0.004	0	0	0.002	0.004	0	0.038	0.002	0.005
ENSG00000090432	E3	MUL1	Homo sapiens	Writer	0.013	0	0.017	0.01	0	0.011	0.004	0	0	0	0.018	0	0	0	0.008	0.011	0.006	0.004	0	0.003	0	0	0	0.007	0	0.004	0	0	0	0	0	0.043	0	0.005
ENSG00000142273	E3	CBLC	Homo sapiens	Writer	0	0	0.007	0.014	0.006	0.005	0.007	0	0.002	0.01	0.018	0.004	0	0.007	0.008	0	0.028	0.004	0	0.003	0	0	0.002	0.005	0	0.002	0.003	0	0.004	0.002	0.008	0.028	0	0.005
ENSG00000144015	E3	TRIM43	Homo sapiens	Writer	0.02	0.018	0.017	0.003	0	0.005	0.007	0	0.006	0.005	0	0.004	0	0	0	0	0.017	0.006	0.011	0	0	0	0	0.005	0	0.006	0.003	0	0.002	0.002	0	0.026	0.002	0.005
ENSG00000187566	E3	NHLRC1	Homo sapiens	Writer	0.007	0	0.005	0.003	0.006	0.005	0.004	0	0.01	0.024	0.034	0	0	0.007	0	0	0.017	0.004	0	0	0	0	0	0.002	0	0.01	0.008	0	0.002	0.004	0	0.021	0	0.005
ENSG00000183763	E3	TRAIP	Homo sapiens	Writer	0	0	0.027	0	0.006	0.016	0	0	0.004	0.002	0.011	0	0	0	0	0	0.017	0.017	0.008	0	0	0	0.002	0.005	0	0.004	0.005	0	0.004	0.001	0	0.04	0	0.005
ENSG00000163481	E3	RNF25	Homo sapiens	Writer	0.007	0	0.017	0.007	0	0	0.004	0	0.004	0.012	0.023	0.004	0	0	0	0	0.013	0.006	0	0.008	0	0	0	0.002	0	0.004	0.008	0.013	0.002	0.001	0	0.032	0.002	0.005
ENSG00000174516	E3	PELI3	Homo sapiens	Writer	0.013	0.018	0.022	0.014	0.006	0.011	0	0	0	0.005	0.018	0.008	0	0	0	0	0.011	0.008	0.003	0	0	0	0	0.002	0	0.006	0.003	0	0.004	0.003	0	0.024	0	0.005
ENSG00000170604	E3	IRF2BP1	Homo sapiens	Writer	0	0	0.005	0.014	0.006	0	0.011	0	0.012	0.017	0.011	0.004	0	0	0	0	0.034	0	0.005	0.003	0	0	0	0	0.012	0.01	0.003	0	0.002	0.002	0	0.019	0	0.005
ENSG00000171206	E3	TRIM8	Homo sapiens	Writer	0	0	0.017	0	0.006	0.011	0.011	0	0.004	0.01	0.016	0	0	0	0	0	0.026	0.017	0	0.005	0	0	0.002	0.002	0.012	0.002	0.003	0	0.002	0.001	0	0.032	0	0.005
ENSG00000185019	E3	UBOX5	Homo sapiens	Writer	0.007	0	0.005	0.014	0	0.005	0.004	0	0.01	0.01	0.005	0.004	0	0	0	0.011	0.017	0.01	0.005	0.008	0	0	0	0.005	0	0.01	0.003	0	0	0.002	0	0.04	0.002	0.005
ENSG00000121481	E3	RNF2	Homo sapiens	Writer	0.02	0.018	0.007	0	0	0	0	0	0.004	0.012	0.002	0	0	0.015	0	0.011	0.013	0.006	0.003	0	0	0	0	0.01	0	0.004	0.003	0	0.002	0.003	0	0.028	0.002	0.005
ENSG00000094880	E3	CDC23	Homo sapiens	Writer	0.007	0	0.027	0	0.006	0	0.004	0	0.008	0.002	0.021	0	0	0.007	0	0	0.019	0.006	0	0.005	0	0	0.002	0.005	0	0.002	0.008	0	0.002	0.003	0	0.03	0	0.005
ENSG00000136144	E3	RCBTB1	Homo sapiens	Writer	0.007	0	0.012	0.003	0.006	0	0.004	0	0.002	0.007	0.018	0.004	0	0	0	0	0.015	0.004	0	0	0	0	0	0.007	0	0.012	0.005	0	0.002	0.005	0	0.043	0	0.005
ENSG00000160877	E3	NACC1	Homo sapiens	Writer	0	0	0.015	0.01	0.006	0.005	0.004	0	0.006	0.015	0.021	0	0	0	0	0.011	0.009	0.002	0	0.003	0.015	0	0.002	0	0.012	0.008	0	0	0.002	0	0.008	0.024	0	0.005
ENSG00000117222	E3	RBBP5	Homo sapiens	Writer	0.007	0	0.01	0.007	0	0.005	0.004	0.005	0.004	0.012	0.011	0	0	0	0	0	0.021	0.004	0.005	0.005	0	0	0.002	0.002	0	0.006	0.005	0	0.002	0.005	0.008	0.043	0	0.005
ENSG00000162521	E3	RBBP4	Homo sapiens	Writer	0	0	0.01	0.003	0	0.011	0	0	0.004	0.015	0.016	0.008	0	0.007	0	0	0.028	0	0.005	0	0	0	0.002	0.007	0	0.004	0.003	0	0.002	0.001	0	0.03	0.004	0.005
ENSG00000122741	E3	DCAF10	Homo sapiens	Writer	0.02	0	0.007	0	0	0	0	0	0.004	0.01	0.009	0.004	0	0	0.008	0	0.013	0.002	0.005	0	0.015	0	0.002	0	0.012	0.008	0	0	0.002	0.001	0	0.041	0	0.005
ENSG00000073536	E3	NLE1	Homo sapiens	Writer	0.013	0	0.017	0.003	0.006	0.011	0.011	0	0	0.005	0.007	0	0	0	0	0	0.024	0.008	0.005	0.005	0	0	0	0.002	0.012	0	0.003	0	0.004	0.001	0	0.032	0	0.005
ENSG00000092470	E3	WDR76	Homo sapiens	Writer	0.013	0	0.007	0.007	0	0.005	0	0	0.006	0.012	0.016	0	0	0	0	0	0.017	0.002	0.003	0	0	0	0.004	0.005	0	0.012	0.005	0	0.002	0.01	0	0.04	0	0.005
ENSG00000162923	E3	WDR26	Homo sapiens	Writer	0.013	0	0.022	0.01	0.006	0.005	0	0	0.004	0.012	0.011	0	0	0	0	0	0.013	0	0.008	0.008	0	0	0	0.002	0	0.012	0.003	0	0	0.004	0	0.043	0	0.005
ENSG00000102048	E3	ASB9	Homo sapiens	Writer	0	0	0.01	0.01	0.011	0	0	0.005	0.004	0	0.009	0	0	0.007	0	0	0.017	0.014	0	0	0	0	0.002	0	0	0.016	0.003	0	0.006	0.005	0.008	0.032	0	0.005
ENSG00000183475	E3	ASB7	Homo sapiens	Writer	0.013	0	0.015	0.003	0	0.005	0.004	0	0	0.005	0.011	0	0.028	0	0	0	0.009	0.004	0.003	0	0	0	0	0	0	0.008	0	0	0.002	0.005	0	0.034	0	0.005
ENSG00000176871	E3	WSB2	Homo sapiens	Writer	0.007	0.018	0.01	0.007	0.011	0	0	0	0.008	0.012	0.021	0.004	0	0	0	0	0.011	0	0.005	0.003	0	0	0.002	0.007	0	0.002	0.008	0	0.002	0.002	0	0.015	0.002	0.005
ENSG00000109046	E3	WSB1	Homo sapiens	Writer	0	0.018	0.007	0.007	0	0.005	0	0	0.004	0.007	0.014	0	0	0	0	0	0.013	0.01	0.005	0	0	0	0	0	0.012	0.008	0.003	0	0.004	0.004	0	0.036	0	0.005
ENSG00000132017	E3	DCAF15	Homo sapiens	Writer	0.007	0	0.015	0.007	0.006	0.011	0.007	0	0.01	0.01	0.007	0	0	0	0	0	0.015	0.008	0	0	0	0	0.004	0.007	0	0.006	0.005	0	0.002	0.001	0	0.03	0	0.005
ENSG00000153558	E3	FBXL2	Homo sapiens	Writer	0.007	0	0.02	0.007	0.006	0	0	0	0.002	0.012	0.007	0.004	0	0	0	0	0.017	0.004	0	0	0	0	0.002	0.002	0	0.002	0.003	0	0	0.004	0	0.047	0.004	0.005
ENSG00000164117	E3	FBXO8	Homo sapiens	Writer	0.02	0.018	0.012	0.003	0	0	0	0.005	0.01	0.01	0.009	0	0	0	0	0.022	0.013	0	0.005	0	0	0	0	0	0	0.006	0	0	0	0.001	0	0.047	0	0.005
ENSG00000116663	E3	FBXO6	Homo sapiens	Writer	0.007	0	0.012	0	0	0.011	0.007	0	0	0.002	0.011	0.004	0.028	0.007	0	0.011	0.013	0	0	0	0	0	0.004	0	0	0.002	0.003	0	0.004	0.001	0	0.026	0	0.005
ENSG00000151876	E3	FBXO4	Homo sapiens	Writer	0.013	0	0.015	0.014	0	0.005	0	0	0.006	0.012	0.011	0.004	0	0.007	0	0	0.011	0.012	0.003	0	0	0	0.002	0.002	0	0.012	0.003	0	0	0.004	0	0.03	0	0.005
ENSG00000112146	E3	FBXO9	Homo sapiens	Writer	0.007	0	0.015	0.014	0	0.005	0.004	0	0.004	0.007	0.009	0.004	0	0	0	0.011	0.021	0	0.003	0	0	0	0	0.005	0	0.006	0.003	0	0	0.001	0	0.03	0.004	0.005
ENSG00000160803	UBD	UBQLN4	Homo sapiens	Reader	0.007	0	0.017	0.01	0	0.005	0.004	0	0.006	0.005	0.016	0	0	0	0	0	0.026	0.008	0.003	0.005	0	0	0.004	0	0	0.004	0.005	0	0.002	0.007	0	0.038	0	0.005
ENSG00000179262	UBD	RAD23A	Homo sapiens	Multi	0.007	0	0.012	0.003	0.006	0	0.004	0	0.006	0.015	0.016	0.013	0	0.007	0	0	0.015	0.002	0.003	0.005	0	0	0.002	0.005	0	0.002	0.003	0	0.002	0.002	0.008	0.028	0	0.005
ENSG00000087206	UBD	UIMC1	Homo sapiens	Reader	0.013	0	0.005	0.003	0	0	0.004	0	0.006	0.015	0.009	0	0	0	0	0	0.024	0.004	0	0.005	0	0	0.004	0.007	0	0.014	0.003	0	0	0.004	0	0.049	0	0.005
ENSG00000198720	UBD	ANKRD13B	Homo sapiens	Reader	0	0	0.017	0.014	0	0	0	0	0	0.002	0.023	0.004	0	0	0	0	0.011	0.006	0.003	0	0	0	0.002	0.002	0	0.01	0.008	0	0.004	0.004	0	0.053	0	0.005
ENSG00000135924	UBD	DNAJB2	Homo sapiens	Reader	0.007	0	0.012	0	0	0	0.007	0	0.002	0.01	0.016	0.004	0	0.015	0	0.011	0.017	0.014	0.003	0.003	0	0	0	0	0	0.002	0	0	0.002	0.002	0	0.034	0	0.005
ENSG00000115145	UBD	STAM2	Homo sapiens	Reader	0.007	0	0.015	0.007	0.006	0	0	0	0.006	0.019	0.011	0	0	0	0	0	0.019	0.016	0	0	0	0	0.002	0	0	0.008	0.008	0	0.002	0.005	0	0.028	0.002	0.005
ENSG00000101138	UBD	CSTF1	Homo sapiens	Reader	0	0	0.015	0.007	0	0.005	0.004	0.011	0.006	0.005	0.027	0	0	0	0	0	0.013	0.012	0.003	0	0	0	0	0	0	0.004	0.005	0	0.004	0.002	0	0.04	0	0.005
ENSG00000124171	ULD	PARD6B	Homo sapiens	Reader	0.013	0	0.01	0.014	0	0.005	0.025	0	0.002	0.01	0.009	0.008	0	0	0	0	0.013	0.006	0.005	0.011	0	0	0	0	0	0.002	0.005	0	0.004	0.002	0	0.019	0.002	0.005
ENSG00000114354	ULD	TFG	Homo sapiens	Reader	0.007	0	0.017	0.01	0.011	0	0	0	0.004	0.027	0	0	0	0	0	0	0.015	0.01	0	0.003	0	0.027	0.002	0.002	0	0.006	0	0	0.002	0.003	0	0.026	0	0.005
ENSG00000180628	ULD	PCGF5	Homo sapiens	Reader	0.007	0	0.015	0.01	0.006	0.005	0	0	0.004	0.002	0.009	0	0.028	0	0	0.011	0.011	0.006	0	0.003	0	0	0	0	0	0.008	0	0	0.002	0.002	0	0.021	0	0.005
ENSG00000158062	ULD	UBXN11	Homo sapiens	Reader	0.013	0	0.012	0.01	0	0.005	0.004	0	0.004	0.007	0.007	0	0	0	0	0	0.034	0.002	0	0.005	0	0	0.002	0.002	0	0.008	0.008	0	0.002	0.003	0	0.036	0	0.005
ENSG00000056736	E3	IL17RB	Homo sapiens	Writer	0.007	0	0.025	0.007	0	0	0.011	0	0.008	0.005	0.021	0	0	0	0	0	0.015	0	0.003	0.003	0	0	0.002	0.007	0	0.006	0.008	0	0	0.003	0	0.045	0.002	0.005
ENSG00000049130	E3	KITLG	Homo sapiens	Writer	0	0.018	0.01	0.01	0	0.011	0	0	0.002	0.012	0.009	0	0	0	0	0	0.032	0.012	0.005	0.005	0	0	0	0	0	0	0.008	0	0.002	0.004	0	0.023	0	0.005
ENSG00000075975	E3	MKRN2	Homo sapiens	Writer	0.013	0	0.005	0.007	0.006	0.005	0.004	0	0.006	0.01	0.005	0	0	0.007	0	0	0.021	0.006	0	0	0	0.027	0	0.002	0	0.008	0.008	0	0.004	0.001	0	0.028	0	0.005
ENSG00000236967	E3	RNF39	Homo sapiens	Writer	0.007	0.018	0.015	0.007	0.006	0	0.004	0	0.006	0.012	0.007	0	0	0	0	0	0.017	0.004	0.005	0	0	0.027	0	0	0	0	0	0	0	0.001	0	0.015	0.002	0.005
ENSG00000136560	E3	TANK	Homo sapiens	Writer	0.013	0	0.015	0.007	0	0.005	0	0.005	0.004	0.01	0.005	0	0	0.007	0.008	0	0.006	0.006	0.003	0.003	0	0	0.002	0	0	0.008	0	0	0.004	0.003	0	0.04	0	0.005
ENSG00000056558	E3	TRAF1	Homo sapiens	Writer	0.013	0	0.015	0.003	0	0.011	0	0	0	0.002	0.014	0	0	0.007	0	0	0.026	0.006	0.003	0	0	0	0	0.002	0.012	0.008	0.008	0	0	0.004	0	0.017	0	0.005
ENSG00000076604	E3	TRAF4	Homo sapiens	Writer	0	0	0.01	0.003	0	0.005	0.004	0	0	0.007	0.011	0.004	0.056	0	0	0	0.013	0.006	0	0.003	0	0	0	0.002	0	0.006	0	0	0.006	0.002	0	0.024	0.002	0.005
ENSG00000146054	E3	TRIM7	Homo sapiens	Writer	0.007	0	0.01	0.021	0	0	0	0	0.002	0.007	0.021	0	0	0	0.008	0	0.009	0.004	0.005	0.003	0	0	0.002	0	0	0.008	0.01	0	0.004	0.001	0	0.036	0	0.005
ENSG00000166326	DUB	TRIM44	Homo sapiens	Eraser	0.027	0	0.007	0.003	0	0	0.011	0	0	0.002	0.005	0	0	0	0	0	0.019	0.006	0	0	0	0	0	0.005	0	0.006	0.008	0	0	0.001	0.008	0.026	0	0.004
ENSG00000070010	DUB	UFD1L	Homo sapiens	Eraser	0.007	0	0.005	0.007	0.006	0	0	0	0.004	0.005	0.007	0	0.028	0	0	0	0.011	0.006	0	0	0	0	0.002	0	0	0	0.008	0	0	0.002	0	0.04	0	0.004
ENSG00000273820	DUB	USP27X	Homo sapiens	Eraser	0.013	0	0.01	0.01	0	0	0	0	0.002	0	0	0.004	0	0	0	0.011	0	0.002	0.003	0	0.015	0	0	0	0	0.004	0	0	0	0.001	0	0.049	0	0.004
ENSG00000109189	DUB	USP46	Homo sapiens	Eraser	0.007	0	0.017	0.01	0.006	0	0.004	0	0.008	0.002	0.007	0.004	0	0	0	0	0.004	0.01	0	0	0	0	0.002	0.002	0	0.01	0.003	0	0	0.002	0.008	0.036	0.002	0.004
ENSG00000121022	DUB	COPS5	Homo sapiens	Eraser	0.013	0	0.007	0	0	0.016	0.004	0.005	0.002	0.005	0.011	0	0	0	0	0	0.015	0.006	0.005	0.003	0	0	0	0.002	0	0.006	0	0	0	0.001	0	0.026	0	0.004
ENSG00000147677	DUB	EIF3H	Homo sapiens	Eraser	0.013	0	0.007	0.007	0.006	0	0.004	0	0.002	0.002	0.009	0	0.028	0	0	0	0.019	0.002	0.005	0	0	0	0	0	0	0.008	0.005	0	0	0.001	0	0.026	0	0.004
ENSG00000168090	DUB	COPS6	Homo sapiens	Eraser	0.02	0	0.022	0	0.006	0.005	0.004	0	0.002	0.002	0.005	0	0	0	0	0.011	0.004	0.002	0	0	0	0	0	0.005	0	0.002	0	0	0.004	0.003	0	0.036	0	0.004
ENSG00000081307	E1	UBA5	Homo sapiens	Writer	0.007	0	0.01	0.007	0	0	0.007	0	0.004	0.01	0.002	0	0	0.007	0.008	0	0.009	0	0.003	0.011	0	0	0	0.002	0	0	0.003	0	0	0.004	0	0.036	0	0.004
ENSG00000177414	E2	UBE2U	Homo sapiens	Writer	0.007	0	0.017	0.003	0.006	0.005	0.004	0.005	0	0.007	0.005	0.004	0	0	0	0	0.024	0.004	0.005	0	0	0	0.002	0	0	0.012	0.005	0	0.002	0	0	0.023	0.004	0.004
ENSG00000140367	E2	UBE2Q2	Homo sapiens	Writer	0.007	0	0.01	0.007	0	0	0	0	0.002	0.005	0.011	0	0	0	0	0	0.021	0.012	0.008	0	0	0	0	0.005	0	0.006	0.008	0	0.002	0.003	0	0.019	0	0.004
ENSG00000160087	E2	UBE2J2	Homo sapiens	Writer	0.007	0	0.01	0.01	0	0	0	0	0.002	0.002	0.011	0.004	0	0	0	0	0.026	0	0.003	0.003	0	0	0	0.005	0	0.006	0	0.013	0	0.003	0	0.015	0	0.004
ENSG00000160714	E2	UBE2Q1	Homo sapiens	Writer	0.013	0	0.02	0.01	0.006	0	0	0	0.01	0.007	0.007	0	0	0	0	0	0.009	0.004	0.005	0.005	0	0	0	0.005	0	0.002	0	0	0.002	0.006	0	0.026	0.002	0.004
ENSG00000130725	E2	UBE2M	Homo sapiens	Writer	0.007	0.018	0.007	0.017	0	0.005	0	0	0.006	0.007	0.002	0.004	0	0	0	0	0.006	0.002	0.003	0.003	0	0.027	0	0	0	0.008	0.005	0	0.002	0.001	0	0.013	0	0.004
ENSG00000043093	E3	DCUN1D1	Homo sapiens	Writer	0.013	0	0.01	0	0	0	0	0	0.002	0.007	0.011	0	0	0	0	0	0.006	0.01	0.005	0.003	0	0	0	0.007	0	0.01	0.003	0	0.002	0.004	0.008	0.024	0	0.004
ENSG00000087586	E3	AURKA	Homo sapiens	Writer	0.007	0	0.002	0.017	0.011	0.005	0	0	0.002	0.007	0.005	0	0	0	0	0.011	0.009	0	0.005	0	0	0	0	0	0	0.004	0.005	0	0.004	0.005	0	0.023	0	0.004
ENSG00000100302	E3	RASD2	Homo sapiens	Writer	0.007	0	0.007	0.01	0.006	0	0	0	0.006	0.007	0.009	0	0	0	0	0	0.019	0.008	0.008	0	0	0	0	0.002	0	0.016	0.003	0	0.002	0.001	0	0.034	0.002	0.004
ENSG00000119669	E3	IRF2BPL	Homo sapiens	Writer	0	0	0.012	0.003	0	0.005	0.014	0	0.006	0.015	0.011	0	0	0	0.008	0	0.017	0.01	0.003	0.003	0	0	0.004	0.002	0	0.01	0	0	0	0.004	0	0.021	0	0.004
ENSG00000013561	E3	RNF14	Homo sapiens	Writer	0.007	0	0.01	0.014	0	0	0.007	0	0.01	0.005	0.011	0	0	0	0	0	0.009	0.01	0	0.011	0	0	0.002	0	0	0.006	0.003	0	0.002	0.004	0	0.028	0	0.004
ENSG00000181788	E3	SIAH2	Homo sapiens	Writer	0.007	0	0.017	0	0.017	0	0	0	0.008	0.005	0.023	0	0	0	0	0	0.009	0.01	0.003	0.003	0	0	0	0	0	0.008	0.003	0	0	0	0	0.023	0	0.004
ENSG00000108523	E3	RNF167	Homo sapiens	Writer	0	0	0.012	0.007	0	0	0.007	0	0	0.005	0.018	0.004	0	0	0	0	0.011	0.004	0	0	0.015	0	0	0.002	0	0	0.003	0.013	0.006	0.001	0	0.024	0	0.004
ENSG00000113269	E3	RNF130	Homo sapiens	Writer	0.013	0	0.01	0.007	0	0	0	0	0.008	0.005	0	0.004	0	0	0	0	0.011	0.014	0.003	0	0	0	0	0.005	0	0.006	0.008	0	0.006	0.001	0	0.024	0	0.004
ENSG00000180537	E3	RNF182	Homo sapiens	Writer	0.007	0.018	0.01	0	0	0	0	0	0.008	0.007	0.011	0	0	0	0	0	0.019	0.002	0	0	0	0	0	0.007	0	0.004	0	0	0	0.005	0.008	0.019	0	0.004
ENSG00000228001	E3	TRIM40	Homo sapiens	Writer	0.007	0	0.002	0.007	0.006	0	0	0	0.002	0.002	0.009	0.004	0	0	0.008	0	0.026	0.008	0	0	0	0	0.002	0.002	0	0.008	0.005	0	0.002	0	0	0.023	0	0.004
ENSG00000100814	E3	CCNB1IP1	Homo sapiens	Writer	0.007	0	0.012	0.007	0.006	0	0	0	0.012	0	0.007	0	0	0	0	0	0.009	0.01	0.003	0.003	0	0	0.002	0.007	0	0.006	0	0	0.004	0.003	0	0.032	0	0.004
ENSG00000082996	E3	RNF13	Homo sapiens	Writer	0.007	0	0.005	0	0.006	0	0.004	0	0.006	0.012	0.011	0	0	0	0	0	0.013	0.002	0.003	0	0	0	0.004	0.005	0	0.006	0.003	0	0	0.004	0	0.024	0.002	0.004
ENSG00000132481	E3	TRIM47	Homo sapiens	Writer	0	0	0.012	0.003	0.006	0	0.004	0	0.004	0.015	0.007	0	0	0	0.016	0	0.015	0.006	0.003	0	0	0	0	0	0	0.01	0.003	0	0.002	0.001	0	0.021	0.002	0.004
ENSG00000173456	E3	RNF26	Homo sapiens	Writer	0.007	0	0.01	0.003	0	0	0.007	0	0	0.002	0.018	0.004	0	0	0.008	0	0.017	0.004	0	0.003	0	0	0.002	0.005	0	0.008	0.003	0	0.002	0.001	0	0.028	0	0.004
ENSG00000133606	E3	MKRN1	Homo sapiens	Writer	0.007	0	0.012	0.003	0	0	0	0	0.006	0.002	0.005	0	0	0	0	0	0.011	0.008	0.005	0.005	0	0	0.006	0.005	0	0.006	0.013	0	0.004	0.002	0	0.021	0	0.004
ENSG00000158022	E3	TRIM63	Homo sapiens	Writer	0.007	0	0.01	0.003	0	0	0.007	0	0.002	0.01	0.011	0	0	0	0	0	0.021	0.006	0	0.003	0	0	0	0.005	0	0.008	0.005	0.013	0.006	0.001	0	0.024	0	0.004
ENSG00000198625	E3	MDM4	Homo sapiens	Writer	0.013	0	0.01	0	0	0	0.004	0	0.002	0.005	0.016	0	0	0.007	0	0	0.009	0.008	0	0	0	0	0.002	0.01	0	0.004	0.008	0	0.002	0.005	0	0.019	0	0.004
ENSG00000197329	E3	PELI1	Homo sapiens	Writer	0	0	0.015	0.01	0	0.005	0.004	0	0	0.007	0.014	0	0	0	0	0	0.017	0.002	0	0	0	0.027	0.002	0.002	0	0.01	0.003	0	0	0.004	0	0.021	0.002	0.004
ENSG00000141569	E3	TRIM65	Homo sapiens	Writer	0	0	0.015	0.01	0	0.005	0.007	0	0.006	0.002	0.011	0	0	0.007	0.008	0	0.021	0.006	0.005	0.003	0	0	0	0	0	0.002	0.008	0	0	0.003	0	0.024	0	0.004
ENSG00000007944	E3	MYLIP	Homo sapiens	Writer	0	0	0.007	0.003	0	0.005	0.004	0	0	0.012	0.011	0.004	0	0	0	0	0.011	0.016	0.005	0.003	0	0	0.004	0.005	0	0.008	0.008	0	0	0.003	0	0.028	0	0.004
ENSG00000196470	E3	SIAH1	Homo sapiens	Writer	0	0.035	0.002	0.003	0	0	0	0	0.01	0.007	0.005	0	0	0	0	0	0.009	0.002	0.011	0	0	0	0	0	0	0.004	0.003	0	0.004	0.003	0	0.036	0	0.004
ENSG00000204977	E3	TRIM13	Homo sapiens	Writer	0.013	0	0.007	0.007	0	0.005	0	0	0.006	0.017	0.011	0	0	0	0	0	0.006	0.006	0.008	0	0	0	0	0.002	0	0.004	0.005	0	0.008	0.005	0	0.024	0.002	0.004
ENSG00000181852	E3	RNF41	Homo sapiens	Writer	0	0.018	0.015	0.021	0	0.005	0	0	0.006	0.007	0.009	0.008	0	0	0	0	0.004	0.006	0	0	0	0	0	0.005	0	0.002	0.003	0	0	0.005	0	0.032	0	0.004
ENSG00000092871	E3	RFFL	Homo sapiens	Writer	0.013	0	0.007	0.007	0.006	0	0.004	0	0.014	0.002	0.002	0	0	0.007	0	0.011	0.013	0.017	0	0.003	0	0	0.004	0.002	0	0.002	0.005	0	0	0.003	0	0.024	0	0.004
ENSG00000278644	E3	PCGF2	Homo sapiens	Writer	0.007	0	0.02	0.003	0	0.011	0.007	0	0	0.007	0.011	0	0	0	0	0	0.013	0.004	0.003	0.003	0	0	0.002	0.007	0	0.002	0	0	0	0.003	0	0.034	0.004	0.004
ENSG00000117399	E3	CDC20	Homo sapiens	Writer	0	0	0.005	0.003	0.006	0.011	0.007	0	0.002	0.01	0.016	0.004	0	0	0	0	0.004	0.014	0	0.005	0	0	0.002	0.01	0	0.006	0.008	0	0.002	0.005	0	0.023	0	0.004
ENSG00000087448	E3	KLHL42	Homo sapiens	Writer	0.013	0	0.01	0.007	0	0.005	0.004	0	0.008	0.007	0.007	0	0	0	0	0.011	0.004	0.01	0.005	0.003	0	0	0.002	0	0	0.01	0	0	0.002	0.001	0	0.024	0.002	0.004
ENSG00000174943	E3	KCTD13	Homo sapiens	Writer	0	0	0.012	0.01	0	0.005	0.004	0	0.006	0.007	0.005	0	0	0	0	0.011	0.013	0.01	0.003	0	0	0	0	0	0	0.004	0.003	0	0	0	0	0.021	0.002	0.004
ENSG00000188997	E3	KCTD21	Homo sapiens	Writer	0.013	0	0.012	0.003	0	0.005	0	0	0.002	0.017	0.016	0	0	0	0	0.011	0.009	0	0.003	0	0	0	0	0.002	0	0.008	0	0	0.002	0.005	0	0.021	0	0.004
ENSG00000120253	E3	NUP43	Homo sapiens	Writer	0.013	0	0.01	0	0	0.005	0.004	0	0.004	0.015	0.009	0	0	0	0.008	0	0.019	0.014	0	0	0	0	0.004	0.005	0	0.002	0.003	0	0.004	0.005	0	0.021	0	0.004
ENSG00000105447	E3	GRWD1	Homo sapiens	Writer	0.007	0	0.005	0.007	0.006	0	0.004	0	0.004	0.005	0	0.004	0	0	0.008	0	0.026	0.004	0.003	0.003	0	0	0.002	0.005	0	0.004	0.003	0	0.006	0.001	0	0.021	0	0.004
ENSG00000122692	E3	SMU1	Homo sapiens	Writer	0	0	0.015	0.003	0	0	0.007	0	0.004	0.015	0.011	0	0	0	0	0.011	0.028	0.006	0	0.005	0	0	0	0.005	0	0.002	0	0	0.002	0.002	0	0.023	0	0.004
ENSG00000185798	E3	WDR53	Homo sapiens	Writer	0.007	0	0.012	0.003	0	0	0	0	0.01	0.005	0.016	0	0	0	0	0	0.011	0.01	0	0	0	0.027	0	0.007	0	0.008	0.003	0	0	0.002	0	0.026	0	0.004
ENSG00000196363	E3	WDR5	Homo sapiens	Writer	0.007	0	0.017	0.007	0.006	0	0.004	0	0.004	0.002	0.014	0.004	0	0.007	0	0	0.009	0.002	0.003	0.008	0	0	0	0	0	0	0.003	0	0	0.002	0	0.049	0	0.004
ENSG00000065802	E3	ASB1	Homo sapiens	Writer	0.013	0	0.007	0.003	0	0.005	0.004	0	0.006	0.005	0.014	0	0	0	0	0	0.015	0.002	0.003	0.003	0	0	0.004	0	0	0.002	0.003	0	0	0.003	0	0.034	0	0.004
ENSG00000180008	E3	SOCS4	Homo sapiens	Writer	0.013	0	0	0.014	0.006	0.011	0	0	0.004	0.002	0.011	0	0	0	0	0	0.015	0.002	0	0.003	0	0	0.004	0.002	0	0.006	0.005	0	0.002	0.005	0.008	0.028	0	0.004
ENSG00000184557	E3	SOCS3	Homo sapiens	Writer	0	0	0.015	0.024	0	0.005	0.004	0	0.002	0.005	0.007	0	0	0	0	0	0.013	0	0.003	0.005	0	0.027	0	0	0	0.002	0	0	0	0	0	0.017	0	0.004
ENSG00000114737	E3	CISH	Homo sapiens	Writer	0	0	0.005	0.003	0.006	0	0.007	0	0.002	0.007	0.009	0.004	0	0	0	0	0.024	0.002	0.016	0	0	0.027	0	0.005	0	0	0	0	0.002	0.001	0	0.017	0	0.004
ENSG00000148331	E3	ASB6	Homo sapiens	Writer	0.007	0	0.002	0	0	0.016	0.004	0	0.004	0.007	0.014	0	0	0	0	0	0.021	0.006	0.003	0.003	0	0	0.004	0.002	0	0.002	0	0.013	0.004	0.001	0	0.024	0	0.004
ENSG00000171621	E3	SPSB1	Homo sapiens	Writer	0	0.018	0.01	0.007	0.006	0	0	0	0.006	0.002	0.007	0	0	0	0	0	0.017	0.008	0.005	0.005	0	0	0	0	0	0.002	0.005	0	0	0.003	0	0.015	0	0.004
ENSG00000165501	E3	LRR1	Homo sapiens	Writer	0.007	0	0.012	0.003	0	0	0.004	0	0.006	0.005	0.005	0	0	0	0	0	0.009	0.008	0.003	0.003	0	0	0	0.002	0.012	0.01	0.003	0	0	0.005	0	0.024	0	0.004
ENSG00000182742	E3	HOXB4	Homo sapiens	Writer	0.007	0	0.01	0.007	0	0	0.004	0	0.004	0.01	0.009	0	0	0	0	0	0.019	0.012	0.005	0.003	0.015	0	0.002	0	0	0.008	0	0	0.002	0.001	0	0.002	0	0.004
ENSG00000163257	E3	DCAF16	Homo sapiens	Writer	0	0.018	0.007	0.01	0	0.016	0	0	0.01	0.007	0.002	0	0	0	0	0.011	0.021	0.004	0	0	0	0	0	0.005	0	0.004	0.003	0	0	0	0	0.021	0	0.004
ENSG00000156804	E3	FBXO32	Homo sapiens	Writer	0.013	0	0.012	0.007	0	0	0	0.005	0.004	0.007	0.016	0	0	0	0	0	0.026	0.002	0.003	0	0	0	0.002	0	0	0.004	0	0	0	0.003	0	0.036	0	0.004
ENSG00000145604	E3	SKP2	Homo sapiens	Writer	0.013	0	0.007	0	0.006	0	0	0	0.01	0.015	0.014	0	0	0	0	0	0.021	0.004	0.003	0.003	0	0	0	0.007	0	0.004	0	0	0.004	0.003	0	0.032	0	0.004
ENSG00000283021	E3	FBXO27	Homo sapiens	Writer	0	0.018	0.012	0.007	0.006	0.005	0	0	0.006	0.012	0.005	0	0	0	0	0	0.017	0.006	0.003	0.003	0	0	0.004	0.005	0	0.008	0	0	0	0.003	0	0.013	0	0.004
ENSG00000005812	E3	FBXL3	Homo sapiens	Writer	0.007	0	0.012	0.003	0.006	0	0	0	0.002	0.007	0.011	0.008	0	0	0	0	0.006	0.006	0	0.003	0	0	0	0	0	0.006	0.003	0	0.004	0.002	0	0.053	0	0.004
ENSG00000147364	E3	FBXO25	Homo sapiens	Writer	0.007	0	0.007	0.014	0.006	0.011	0	0	0.008	0.002	0.011	0	0	0.015	0	0	0.011	0.002	0.003	0	0	0	0	0	0	0.004	0.003	0	0.002	0.006	0	0.026	0	0.004
ENSG00000171823	E3	FBXL14	Homo sapiens	Writer	0	0	0.015	0.003	0	0	0	0	0.002	0.012	0.002	0	0	0	0.008	0	0.006	0.006	0	0.005	0	0.027	0	0	0	0.008	0.008	0	0	0.004	0	0.017	0	0.004
ENSG00000127452	E3	FBXL12	Homo sapiens	Writer	0.007	0	0.005	0	0.006	0.005	0.004	0	0	0.005	0.014	0	0	0	0	0	0.021	0.008	0	0	0	0	0	0	0.012	0.008	0.008	0	0	0.001	0	0.024	0	0.004
ENSG00000174013	E3	FBXO45	Homo sapiens	Writer	0.007	0.018	0.005	0	0.011	0.005	0.004	0	0.002	0.002	0.007	0	0	0	0	0	0.019	0	0.003	0	0	0	0.002	0	0	0.006	0.005	0	0	0.002	0.008	0.023	0	0.004
ENSG00000143756	E3	FBXO28	Homo sapiens	Writer	0.007	0	0.012	0	0	0.011	0	0.005	0	0.015	0.011	0	0	0	0.008	0	0.011	0.004	0.008	0.003	0	0	0.002	0.007	0	0.006	0.003	0	0.002	0.005	0	0.026	0	0.004
ENSG00000107829	E3	FBXW4	Homo sapiens	Writer	0.007	0	0.01	0.01	0.011	0	0	0	0.002	0.007	0.011	0	0	0	0	0.022	0.015	0.006	0	0	0	0	0	0.002	0	0.004	0.008	0	0	0.004	0	0.017	0	0.004
ENSG00000115307	UBD	AUP1	Homo sapiens	Reader	0.013	0	0.007	0.01	0	0.005	0.014	0	0.004	0.017	0.016	0	0	0	0	0	0.009	0.004	0.008	0.003	0	0	0	0	0	0	0.003	0	0	0.002	0	0.026	0.002	0.004
ENSG00000107874	UBD	CUEDC2	Homo sapiens	Reader	0.007	0	0.012	0.007	0	0	0.011	0	0.004	0.007	0.009	0	0	0	0	0.011	0.017	0.004	0	0	0	0	0	0	0	0.006	0	0	0	0	0	0.021	0	0.004
ENSG00000130560	UBD	UBAC1	Homo sapiens	Reader	0.013	0	0.012	0.003	0	0.011	0	0	0.002	0.002	0.016	0.004	0	0	0	0	0.009	0.01	0.003	0	0	0	0.002	0	0	0.01	0.003	0	0	0	0	0.021	0	0.004
ENSG00000162191	UBD	UBXN1	Homo sapiens	Reader	0.007	0.035	0.005	0.003	0	0	0	0	0.004	0.002	0.018	0	0	0	0	0	0.015	0.01	0.005	0	0	0	0.002	0.002	0	0.004	0.005	0	0.002	0.002	0	0.015	0	0.004
ENSG00000088833	UBD	NSFL1C	Homo sapiens	Reader	0.013	0	0.02	0.007	0.006	0	0	0	0.006	0.015	0.007	0.004	0	0	0	0	0.006	0.008	0.003	0.003	0	0	0	0.005	0	0.006	0.005	0	0.002	0.004	0	0.028	0	0.004
ENSG00000168884	UBD	TNIP2	Homo sapiens	Reader	0.007	0	0.01	0.007	0.006	0	0.007	0	0.006	0.015	0.007	0	0	0	0.008	0	0.017	0.002	0.005	0	0	0	0.002	0	0	0.002	0.003	0	0.002	0.002	0	0.026	0	0.004
ENSG00000159352	UBD	PSMD4	Homo sapiens	Reader	0	0	0.01	0.007	0	0	0.004	0	0.002	0.01	0.002	0	0	0	0	0.011	0.017	0.006	0.003	0.003	0	0	0.002	0.005	0	0.002	0.005	0	0.002	0.004	0	0.03	0	0.004
ENSG00000113575	UBD	PPP2CA	Homo sapiens	Reader	0	0	0.002	0.007	0.006	0.005	0	0	0	0.005	0.007	0	0	0	0	0	0.013	0.002	0.008	0.003	0	0.027	0.004	0.005	0	0.006	0.003	0	0.004	0.005	0	0.036	0	0.004
ENSG00000124356	UBD	STAMBP	Homo sapiens	Multi	0	0	0.017	0	0	0.011	0	0	0.004	0.012	0.007	0	0	0	0	0.011	0.017	0.008	0	0.003	0	0	0	0.01	0	0.008	0	0	0.004	0.003	0	0.032	0	0.004
ENSG00000066427	UBD	ATXN3	Homo sapiens	Multi	0.007	0	0.01	0.003	0	0.005	0.004	0	0.012	0.015	0.009	0	0	0	0	0	0.006	0.004	0.003	0	0	0	0.002	0.002	0	0.008	0.003	0	0	0.006	0	0.026	0	0.004
ENSG00000136100	UBD	VPS36	Homo sapiens	Reader	0.007	0	0.012	0.003	0.011	0.005	0.007	0	0.004	0.002	0.007	0.004	0	0	0	0	0.015	0.01	0.005	0	0	0	0	0	0	0	0	0	0.004	0.002	0	0.021	0	0.004
ENSG00000124535	UBD	WRNIP1	Homo sapiens	Reader	0	0	0.012	0.003	0.006	0.005	0	0	0.002	0.002	0.014	0	0	0	0	0	0.026	0.004	0	0	0	0	0	0.007	0	0.002	0.003	0	0	0.004	0	0.045	0	0.004
ENSG00000164332	ULD	UBLCP1	Homo sapiens	Reader	0.007	0	0.017	0.003	0.006	0	0.004	0	0.002	0.015	0	0	0	0	0.008	0	0.013	0	0.003	0.005	0	0	0.006	0.002	0	0.002	0.003	0	0.004	0.003	0	0.036	0	0.004
ENSG00000167470	ULD	MIDN	Homo sapiens	Reader	0	0	0.02	0.003	0.006	0	0.011	0	0.006	0.005	0.009	0	0	0	0	0	0.011	0.008	0.005	0.003	0	0	0	0	0	0.014	0.005	0	0	0.001	0	0.013	0	0.004
ENSG00000137764	ULD	MAP2K5	Homo sapiens	Reader	0.013	0	0.01	0.007	0	0.005	0.007	0	0.006	0.012	0.002	0.008	0	0	0	0	0.015	0.006	0	0	0	0	0	0	0	0.006	0.003	0	0.004	0.004	0	0.036	0	0.004
ENSG00000100365	ULD	NCF4	Homo sapiens	Reader	0	0	0.012	0.01	0	0	0.004	0	0.008	0.007	0.007	0.004	0	0	0	0	0.021	0.006	0.011	0.003	0	0	0.006	0.002	0	0.004	0.003	0	0.002	0.003	0	0.028	0	0.004
ENSG00000178184	ULD	PARD6G	Homo sapiens	Reader	0.007	0	0.022	0.007	0	0	0.004	0	0.008	0.002	0.005	0	0	0	0	0	0.011	0.002	0	0	0	0.027	0	0	0	0.006	0	0	0	0.001	0	0.019	0	0.004
ENSG00000185619	ULD	PCGF3	Homo sapiens	Reader	0	0	0.007	0.003	0.006	0	0	0	0.008	0.005	0.014	0	0	0	0	0	0.011	0.004	0	0	0	0	0	0.005	0.012	0	0.005	0	0	0.002	0	0.043	0	0.004
ENSG00000168283	E3	BMI1	Homo sapiens	Writer	0.007	0	0.007	0.01	0	0.005	0.004	0	0	0.01	0.014	0	0	0	0	0.011	0.015	0.008	0.003	0	0	0	0.002	0	0	0.004	0.003	0	0.002	0.002	0	0.019	0	0.004
ENSG00000176624	E3	MEX3C	Homo sapiens	Writer	0.013	0	0.005	0.003	0.011	0.005	0.004	0	0.004	0.005	0.007	0	0.028	0	0	0	0.006	0	0	0	0	0	0.002	0.002	0	0.008	0.003	0	0.002	0.004	0	0.021	0	0.004
ENSG00000103152	E3	MPG	Homo sapiens	Writer	0	0.018	0.012	0.003	0	0.011	0.004	0	0	0.007	0.011	0	0	0	0	0	0.006	0	0.003	0.003	0	0	0	0.005	0	0	0.008	0	0.002	0.006	0	0.023	0	0.004
ENSG00000163162	E3	RNF149	Homo sapiens	Writer	0.007	0	0.005	0.014	0	0	0.004	0.011	0.002	0.007	0.005	0.008	0	0	0	0	0.015	0.006	0.003	0	0	0	0.004	0.005	0	0.004	0.003	0	0.002	0.002	0	0.009	0.002	0.004
ENSG00000135119	E3	RNFT2	Homo sapiens	Writer	0.007	0	0.015	0.007	0	0	0.007	0	0.006	0.01	0.009	0	0	0	0	0.022	0.013	0.002	0	0	0	0	0	0.005	0	0.006	0	0	0	0.002	0	0.015	0	0.004
ENSG00000170236	DUB	USP50	Homo sapiens	Eraser	0.007	0.018	0.01	0.003	0.006	0	0.007	0	0	0	0.002	0	0	0.007	0	0	0.024	0	0.003	0.005	0	0	0	0.002	0	0.008	0.003	0	0	0.001	0	0.023	0	0.004
ENSG00000167770	DUB	OTUB1	Homo sapiens	Eraser	0	0.018	0.01	0.003	0	0	0.004	0	0.002	0.002	0.009	0.017	0	0	0	0	0.006	0.002	0.005	0.003	0	0	0.002	0.002	0	0.002	0	0	0.002	0.002	0	0.019	0	0.003
ENSG00000277276	DUB	OTUB2	Homo sapiens	Eraser	0.007	0	0.007	0.003	0	0.005	0.004	0	0.006	0.002	0.005	0	0	0	0	0.011	0.009	0.002	0	0.003	0	0	0	0	0	0.004	0.013	0	0.002	0.001	0	0.023	0	0.003
ENSG00000180667	DUB	YOD1	Homo sapiens	Eraser	0	0	0.007	0.007	0	0.005	0.004	0	0.008	0.002	0.005	0.004	0	0	0	0	0.002	0.002	0	0.003	0	0	0	0.007	0	0	0.008	0	0	0.001	0	0.021	0	0.003
ENSG00000184979	DUB	USP18	Homo sapiens	Eraser	0.013	0	0.007	0.003	0	0.005	0	0	0	0.007	0.002	0.004	0	0	0	0	0.011	0.006	0	0.003	0	0	0	0.007	0.012	0.002	0.003	0	0	0.001	0	0.028	0	0.003
ENSG00000008382	DUB	MPND	Homo sapiens	Eraser	0	0	0.007	0.007	0	0	0.007	0	0.004	0.019	0.007	0	0	0	0	0	0.026	0	0	0.003	0	0	0	0	0	0.006	0	0	0	0.003	0	0.023	0	0.003
ENSG00000103035	DUB	PSMD7	Homo sapiens	Eraser	0.007	0	0.007	0.003	0	0	0.004	0	0	0.005	0.011	0	0	0	0	0	0.013	0.004	0	0	0	0	0.002	0.002	0	0.004	0.005	0	0	0.002	0	0.032	0	0.003
ENSG00000280606	DUB	EIF3F	Homo sapiens	Eraser	0.007	0.018	0.012	0.003	0	0	0	0	0	0.007	0.002	0.004	0	0	0	0	0.006	0.004	0.003	0	0	0	0.002	0	0	0.008	0	0	0	0.001	0	0.024	0.004	0.003
ENSG00000115233	DUB	PSMD14	Homo sapiens	Eraser	0.013	0	0.007	0	0	0.005	0	0	0	0	0.002	0	0	0	0	0	0.013	0.002	0.003	0	0	0	0.002	0.002	0	0.012	0.003	0	0	0.001	0	0.026	0	0.003
ENSG00000144848	E2	ATG3	Homo sapiens	Writer	0.007	0	0.007	0.007	0	0.005	0	0	0	0.005	0	0.004	0	0	0	0.011	0.006	0.01	0	0.003	0	0	0.002	0.002	0	0.012	0	0	0	0.003	0	0.023	0	0.003
ENSG00000152348	E2	ATG10	Homo sapiens	Writer	0.013	0	0.012	0.007	0.006	0	0.004	0	0	0.002	0.007	0	0	0	0	0	0.004	0.002	0.005	0	0	0	0.002	0	0	0.006	0	0	0	0	0	0.024	0	0.003
ENSG00000170035	E2	UBE2E3	Homo sapiens	Writer	0	0	0.005	0.007	0.006	0	0	0	0	0.002	0.007	0.004	0	0	0	0	0.009	0.012	0	0	0	0	0	0	0	0.012	0	0	0	0.002	0	0.034	0	0.003
ENSG00000107341	E2	UBE2R2	Homo sapiens	Writer	0	0	0.012	0	0	0	0.004	0	0.004	0.005	0.005	0	0	0	0	0	0.004	0.002	0	0.003	0	0.027	0	0	0	0.006	0.003	0	0	0.002	0	0.017	0	0.003
ENSG00000198833	E2	UBE2J1	Homo sapiens	Writer	0.007	0	0.002	0	0.006	0	0	0	0.002	0.012	0.002	0.004	0	0	0	0	0.017	0.004	0.003	0.003	0	0	0	0.002	0	0.01	0.005	0	0	0.003	0	0.024	0	0.003
ENSG00000182247	E2	UBE2E2	Homo sapiens	Writer	0.007	0	0.012	0	0	0	0	0	0	0.002	0.005	0	0	0	0	0	0.019	0.006	0.003	0	0	0	0	0	0	0.006	0.003	0	0	0	0	0.021	0	0.003
ENSG00000109332	E2	UBE2D3	Homo sapiens	Writer	0.007	0	0	0.007	0	0.005	0	0	0	0.007	0.002	0	0	0	0	0	0.009	0.006	0.008	0.003	0	0.027	0	0.002	0	0.002	0.005	0	0	0.002	0	0.011	0	0.003
ENSG00000137692	E3	DCUN1D5	Homo sapiens	Writer	0.013	0	0	0.007	0	0.011	0	0	0.002	0.005	0.007	0	0	0	0	0	0.009	0.002	0.005	0	0	0	0	0	0	0.002	0	0	0	0.001	0	0.019	0	0.003
ENSG00000150401	E3	DCUN1D2	Homo sapiens	Writer	0.007	0	0.005	0.007	0	0	0	0	0.002	0.012	0.009	0.004	0	0	0	0	0.004	0.006	0	0	0	0	0.002	0.005	0	0.008	0.003	0	0	0.002	0	0.023	0	0.003
ENSG00000122481	E3	RWDD3	Homo sapiens	Writer	0.007	0	0.005	0.003	0	0	0.004	0	0.002	0.005	0.009	0	0	0.007	0	0	0.009	0.008	0.005	0.003	0	0	0.002	0.002	0	0.006	0	0	0	0.001	0	0.026	0	0.003
ENSG00000154277	E3	UCHL1	Homo sapiens	Multi	0.013	0	0.002	0.007	0	0	0	0	0	0.007	0.007	0	0	0	0	0	0.024	0.006	0.005	0	0	0	0	0	0	0.002	0.003	0	0	0	0	0.024	0	0.003
ENSG00000137393	E3	RNF144B	Homo sapiens	Writer	0	0	0.005	0.007	0	0	0.004	0	0	0	0.007	0	0	0.007	0	0	0.015	0.01	0.005	0.003	0	0	0	0	0	0.002	0.003	0	0.002	0.003	0	0.024	0	0.003
ENSG00000111653	E3	ING4	Homo sapiens	Writer	0	0	0.007	0.003	0	0.005	0.007	0	0	0.005	0.002	0.004	0	0	0	0	0.017	0.004	0	0	0	0	0	0.002	0	0.008	0.008	0	0	0.001	0	0.015	0	0.003
ENSG00000099785	E3	44622	Homo sapiens	Writer	0	0.018	0.007	0.003	0.006	0	0	0	0.004	0.002	0.002	0.004	0	0.007	0	0	0.021	0.004	0	0	0	0	0	0.005	0	0.004	0.005	0	0.002	0	0	0.013	0	0.003
ENSG00000120925	E3	RNF170	Homo sapiens	Writer	0.013	0.018	0.007	0.003	0	0	0	0	0	0.002	0.005	0	0	0	0	0	0.006	0	0	0	0	0	0	0	0	0.004	0	0	0	0.001	0	0.023	0.002	0.003
ENSG00000157911	E3	PEX10	Homo sapiens	Writer	0	0	0.007	0.003	0	0	0.004	0.005	0.002	0.002	0.009	0	0	0	0.008	0	0.015	0.002	0.003	0	0	0	0	0.002	0.012	0.002	0.005	0	0.002	0.001	0	0.015	0.002	0.003
ENSG00000223638	E3	RFPL4A	Homo sapiens	Writer	0.013	0	0.022	0.01	0	0.005	0.007	0	0	0	0	0.008	0	0	0	0.011	0	0	0.005	0.003	0	0	0	0	0	0	0	0	0	0.002	0	0.028	0	0.003
ENSG00000081087	E3	OSTM1	Homo sapiens	Writer	0	0	0.012	0	0	0	0	0	0.004	0.01	0.009	0	0	0	0	0	0.011	0	0.005	0	0	0.027	0	0.005	0	0.004	0.005	0	0	0.001	0	0.021	0	0.003
ENSG00000212864	E3	RNF208	Homo sapiens	Writer	0	0	0.01	0.003	0.006	0	0.004	0	0.002	0.002	0.005	0	0	0	0	0.011	0.011	0	0	0	0.015	0	0	0	0	0.006	0	0	0.002	0.001	0	0.009	0	0.003
ENSG00000020426	E3	MNAT1	Homo sapiens	Writer	0	0.018	0.007	0.003	0	0.005	0	0	0.002	0.01	0.007	0	0	0	0	0	0.006	0.004	0	0	0	0	0	0.01	0	0.008	0	0	0	0.002	0	0.021	0	0.003
ENSG00000134758	E3	RNF138	Homo sapiens	Writer	0.007	0	0.01	0.003	0	0	0	0	0.002	0.007	0.007	0.004	0	0	0	0	0.009	0.01	0	0	0	0	0.002	0.007	0	0.01	0.003	0	0.004	0.003	0	0.026	0	0.003
ENSG00000169189	E3	NSMCE1	Homo sapiens	Writer	0.007	0	0.012	0.003	0	0.005	0	0	0.002	0.017	0.005	0.004	0	0	0	0	0.004	0.002	0.003	0	0	0	0	0	0	0.006	0.003	0	0	0.001	0	0.032	0	0.003
ENSG00000170633	E3	RNF34	Homo sapiens	Writer	0.013	0	0.012	0.007	0	0	0.007	0	0	0.002	0.007	0	0	0	0	0	0	0.002	0	0	0	0	0	0	0	0.006	0.005	0	0	0.003	0	0.024	0	0.003
ENSG00000110315	E3	RNF141	Homo sapiens	Writer	0.007	0	0.005	0.003	0	0	0	0	0.004	0.01	0.005	0	0	0.007	0	0.011	0.013	0.004	0	0	0	0	0	0	0	0.004	0.008	0	0	0	0	0.024	0	0.003
ENSG00000198060	E3	44625	Homo sapiens	Writer	0	0	0.005	0	0.006	0	0	0	0	0.002	0.007	0	0	0	0	0	0.004	0.002	0	0.005	0.015	0	0.002	0	0	0.004	0.003	0	0	0.004	0	0.024	0	0.003
ENSG00000181481	E3	RNF135	Homo sapiens	Writer	0	0	0.005	0.01	0.006	0	0.004	0	0.006	0.012	0	0	0	0.007	0	0	0.015	0	0.008	0.003	0	0	0	0.002	0	0.004	0.003	0	0.004	0.004	0	0.017	0	0.003
ENSG00000138942	E3	RNF185	Homo sapiens	Writer	0.007	0	0	0.003	0	0.011	0.007	0	0.002	0.007	0.005	0	0	0	0	0	0.015	0.004	0	0	0	0	0	0	0.012	0.004	0	0	0.002	0.003	0	0.011	0	0.003
ENSG00000163743	E3	RCHY1	Homo sapiens	Writer	0	0	0.007	0.014	0	0.011	0.007	0	0.002	0.007	0.002	0	0	0	0	0	0.009	0.004	0.005	0	0	0	0.004	0.002	0	0.002	0.003	0	0	0.002	0	0.021	0	0.003
ENSG00000189050	E3	RNFT1	Homo sapiens	Writer	0	0	0.01	0.003	0.006	0	0	0	0.004	0.01	0.011	0	0	0	0	0	0.006	0	0	0	0	0	0	0.007	0	0.006	0.003	0	0	0.005	0	0.024	0	0.003
ENSG00000101695	E3	RNF125	Homo sapiens	Writer	0	0	0.015	0.014	0	0	0	0	0	0.007	0.007	0.004	0	0	0	0	0.009	0.004	0	0	0	0	0	0.002	0	0.016	0.003	0	0.004	0.001	0	0.028	0	0.003
ENSG00000265491	E3	RNF115	Homo sapiens	Writer	0.007	0	0.01	0.01	0.006	0.005	0.004	0	0.002	0.002	0.002	0	0	0	0	0	0.002	0.002	0.005	0.005	0.015	0	0	0.002	0	0.004	0.003	0	0	0.003	0	0.019	0	0.003
ENSG00000070423	E3	RNF126	Homo sapiens	Writer	0.007	0	0.012	0.01	0.006	0	0	0	0	0.007	0.002	0.004	0	0	0	0	0.021	0.002	0.003	0	0	0	0	0	0	0.006	0.003	0	0.004	0.001	0	0.015	0	0.003
ENSG00000115289	E3	PCGF1	Homo sapiens	Writer	0	0	0.022	0.007	0	0	0	0	0.006	0.005	0.005	0.004	0	0	0	0	0.004	0.002	0	0	0.015	0	0	0.002	0.012	0.006	0.003	0	0	0.001	0	0.015	0	0.003
ENSG00000103266	E3	STUB1	Homo sapiens	Writer	0	0	0.017	0.003	0	0	0.004	0	0.004	0.005	0.009	0	0	0	0.008	0	0.006	0.002	0.008	0	0	0	0	0.005	0	0	0.003	0	0.002	0.005	0	0.024	0	0.003
ENSG00000234438	E3	KBTBD13	Homo sapiens	Writer	0.007	0	0.002	0	0	0	0	0	0.002	0	0.007	0	0	0	0	0	0.019	0	0	0	0	0.027	0.002	0	0	0.006	0	0	0	0	0.008	0.004	0	0.003
ENSG00000213859	E3	KCTD11	Homo sapiens	Writer	0	0	0.015	0	0.006	0	0.004	0	0.004	0.01	0.005	0	0	0	0	0	0.028	0	0	0	0	0	0	0	0	0.004	0.005	0	0	0	0	0.017	0	0.003
ENSG00000109079	E3	TNFAIP1	Homo sapiens	Writer	0	0	0.017	0	0	0.005	0	0.005	0.008	0.005	0.009	0.004	0	0	0	0	0.013	0.002	0	0	0	0	0	0.002	0	0	0.003	0	0.004	0.001	0	0.028	0	0.003
ENSG00000168301	E3	KCTD6	Homo sapiens	Writer	0.013	0	0.005	0.003	0.006	0	0	0	0	0.007	0.007	0.004	0	0	0	0	0.021	0.002	0.003	0	0	0	0	0	0	0.002	0.005	0	0	0.002	0	0.026	0	0.003
ENSG00000172354	E3	GNB2	Homo sapiens	Writer	0	0	0.007	0.003	0.006	0	0	0	0.01	0	0.009	0.004	0	0	0	0	0.019	0	0.005	0	0	0	0.002	0.007	0	0.004	0	0	0	0.001	0	0.026	0	0.003
ENSG00000138442	E3	WDR12	Homo sapiens	Writer	0.007	0	0.005	0.003	0	0.005	0.004	0	0.012	0.005	0.005	0	0	0	0	0	0.011	0.006	0.003	0	0	0	0.002	0.002	0	0.006	0	0	0.002	0.002	0	0.028	0	0.003
ENSG00000144021	E3	CIAO1	Homo sapiens	Writer	0	0	0.002	0.003	0.006	0.011	0	0	0.006	0.012	0.005	0.004	0	0	0	0	0.011	0.008	0	0	0	0	0	0.007	0	0.002	0	0	0	0.003	0	0.023	0	0.003
ENSG00000196981	E3	WDR5B	Homo sapiens	Writer	0.02	0	0.012	0.003	0.006	0.005	0.004	0	0.006	0	0.005	0	0	0	0	0	0.006	0.002	0.003	0.003	0	0	0.002	0.007	0	0.002	0	0	0	0	0	0.013	0.002	0.003
ENSG00000164091	E3	WDR82	Homo sapiens	Writer	0	0	0.002	0	0.006	0	0	0	0.004	0.002	0.009	0	0	0.007	0	0	0.009	0	0	0	0	0	0.002	0.005	0	0.004	0.003	0	0	0.004	0	0.028	0	0.003
ENSG00000060688	E3	SNRNP40	Homo sapiens	Writer	0.007	0	0.005	0	0	0	0.004	0	0.008	0.007	0.005	0	0	0.007	0	0	0.019	0.006	0.003	0.003	0	0	0	0	0	0.008	0.003	0	0.002	0.003	0	0.015	0	0.003
ENSG00000049167	E3	ERCC8	Homo sapiens	Writer	0	0	0.002	0.01	0	0	0	0.011	0.004	0.002	0.009	0.008	0	0	0	0.011	0.002	0.004	0.003	0	0	0	0	0.002	0	0.004	0.003	0	0.002	0.001	0	0.015	0	0.003
ENSG00000140395	E3	WDR61	Homo sapiens	Writer	0	0	0.012	0.01	0.006	0.005	0	0	0	0.002	0	0.004	0	0	0	0	0.009	0.006	0.003	0	0	0	0	0.005	0	0.002	0.003	0	0	0.003	0	0.019	0	0.003
ENSG00000175093	E3	SPSB4	Homo sapiens	Writer	0	0	0.017	0.003	0.006	0	0	0	0.004	0.005	0.014	0.004	0	0	0	0	0.019	0.008	0.003	0.003	0	0	0.002	0	0	0.01	0	0	0.002	0.002	0	0.009	0	0.003
ENSG00000159479	E3	MED8	Homo sapiens	Writer	0	0	0.012	0.007	0.006	0	0	0	0	0.002	0.009	0.004	0	0	0	0	0.013	0.002	0.003	0	0	0	0	0	0	0.006	0	0	0	0.002	0	0.026	0	0.003
ENSG00000274229	E3	SOCS7	Homo sapiens	Writer	0	0	0.002	0.01	0	0	0	0	0.004	0.015	0.011	0	0	0	0	0	0.021	0.004	0.003	0	0	0	0	0.002	0	0.004	0	0	0	0.003	0	0.03	0	0.003
ENSG00000111671	E3	SPSB2	Homo sapiens	Writer	0	0	0.002	0.014	0	0	0.004	0	0.006	0.015	0.009	0	0	0	0	0	0.004	0.002	0.003	0.005	0	0	0	0.002	0	0.006	0	0	0	0.001	0	0.011	0.002	0.003
ENSG00000197562	E3	RAB40C	Homo sapiens	Writer	0	0	0.015	0.007	0.006	0	0.004	0	0.002	0	0.014	0	0	0	0	0	0.015	0.012	0.003	0	0	0	0.002	0	0	0.002	0.003	0	0	0	0	0.024	0.002	0.003
ENSG00000120833	E3	SOCS2	Homo sapiens	Writer	0.007	0.018	0.007	0.014	0	0	0	0	0.002	0	0.002	0.004	0	0	0	0	0.011	0.006	0.003	0	0	0	0	0.002	0	0.004	0.003	0	0	0	0	0.03	0	0.003
ENSG00000177981	E3	ASB8	Homo sapiens	Writer	0	0	0.007	0.01	0	0.005	0.007	0	0.008	0.01	0	0.004	0	0	0	0	0.006	0.004	0	0.005	0	0	0	0	0	0.006	0.005	0	0	0.001	0	0.017	0	0.003
ENSG00000132879	E3	FBXO44	Homo sapiens	Writer	0	0	0.007	0.007	0	0	0	0	0.008	0.002	0.009	0	0	0.007	0	0	0.009	0.002	0.005	0	0	0	0	0.005	0	0.006	0.003	0	0.002	0.003	0	0.013	0	0.003
ENSG00000182325	E3	FBXL6	Homo sapiens	Writer	0.007	0	0.015	0	0	0.005	0.004	0	0.004	0.002	0.011	0	0	0	0	0	0.026	0.004	0.003	0	0	0	0.002	0	0	0.006	0.003	0	0	0.003	0	0.013	0	0.003
ENSG00000165355	E3	FBXO33	Homo sapiens	Writer	0	0	0.005	0.007	0	0	0.007	0.005	0.006	0.005	0.007	0	0	0	0	0	0.013	0.008	0.003	0	0	0	0	0.002	0	0.006	0.005	0	0	0.007	0	0.019	0	0.003
ENSG00000119402	E3	FBXW2	Homo sapiens	Writer	0.007	0	0.015	0.003	0	0	0.004	0	0.004	0.01	0.002	0	0	0	0	0	0.026	0.008	0.003	0.003	0	0	0	0.002	0	0.002	0.003	0	0	0.004	0	0.013	0	0.003
ENSG00000134882	UBD	UBAC2	Homo sapiens	Reader	0.007	0	0.01	0.003	0	0.011	0.004	0	0.004	0.002	0.009	0	0	0	0	0	0.013	0.002	0.003	0.005	0	0	0	0.005	0	0.004	0.003	0	0	0.004	0	0.011	0	0.003
ENSG00000138629	UBD	UBL7	Homo sapiens	Reader	0	0	0.005	0.003	0.006	0	0.004	0	0.004	0.002	0.007	0	0	0	0	0.011	0.03	0.002	0	0.003	0	0	0	0	0	0.008	0	0	0.002	0.003	0	0.013	0	0.003
ENSG00000137575	UBD	SDCBP	Homo sapiens	Reader	0.007	0	0.002	0.01	0.011	0	0	0	0.004	0.01	0.014	0	0	0	0	0	0.013	0	0	0.003	0	0	0.002	0	0	0.004	0.003	0	0	0.001	0	0.024	0	0.003
ENSG00000078902	UBD	TOLLIP	Homo sapiens	Reader	0	0	0.012	0.003	0	0	0	0	0.004	0.007	0.011	0	0	0	0	0	0.009	0.008	0	0	0	0.027	0	0	0	0.008	0	0	0.002	0	0	0.023	0	0.003
ENSG00000168246	UBD	UBTD2	Homo sapiens	Reader	0	0	0.007	0.007	0.006	0	0.004	0	0.002	0.005	0.009	0	0	0	0	0.011	0.011	0.002	0	0.003	0	0	0	0.002	0	0	0	0	0	0.002	0	0.017	0	0.003
ENSG00000078140	UBD	UBE2K	Homo sapiens	Reader	0.013	0	0.012	0	0	0.005	0.007	0	0	0.002	0.002	0	0	0	0	0	0.009	0.002	0.005	0	0	0	0	0.007	0	0.002	0	0	0	0.001	0	0.03	0	0.003
ENSG00000281766	UBD	RYBP	Homo sapiens	Reader	0	0	0.01	0	0.011	0	0	0	0.008	0.005	0.007	0	0	0	0	0	0.006	0.006	0	0	0	0	0.01	0	0	0.002	0.008	0	0.002	0.003	0	0.017	0	0.003
ENSG00000179526	UBD	SHARPIN	Homo sapiens	Multi	0	0	0.007	0.007	0.006	0.005	0	0	0	0.007	0.007	0.004	0	0.007	0	0	0.017	0.004	0	0.003	0	0	0	0.005	0	0.008	0.005	0	0.002	0.004	0	0.013	0	0.003
ENSG00000107372	UBD	ZFAND5	Homo sapiens	Reader	0.013	0	0.005	0.007	0.006	0.005	0.004	0	0.004	0.007	0.005	0	0	0	0	0	0.006	0.002	0	0.003	0	0	0.002	0.005	0	0	0.003	0	0	0.002	0	0.024	0.004	0.003
ENSG00000101460	ULD	MAP1LC3A	Homo sapiens	Reader	0	0	0.01	0.01	0.011	0	0	0	0.004	0.01	0.007	0	0	0	0	0	0.011	0.004	0.003	0.003	0	0	0	0	0	0	0	0	0.002	0	0	0.015	0	0.003
ENSG00000197769	ULD	MAP1LC3C	Homo sapiens	Reader	0	0	0.012	0.003	0.006	0.005	0	0	0.004	0.002	0.002	0.004	0	0	0.008	0	0.009	0.01	0	0	0	0	0.002	0.007	0	0.008	0	0	0	0.002	0	0.013	0	0.003
ENSG00000213886	ULD	UBD	Homo sapiens	Reader	0.013	0	0.01	0.003	0	0	0	0	0.002	0.005	0	0	0	0	0	0	0.019	0.01	0.005	0	0.015	0	0.002	0.002	0	0.004	0.003	0	0.002	0	0.008	0.011	0	0.003
ENSG00000051108	ULD	HERPUD1	Homo sapiens	Reader	0.007	0	0.01	0.007	0.006	0	0.004	0	0.008	0.005	0.005	0.004	0	0	0	0	0.015	0.004	0	0.003	0	0	0.002	0	0	0.004	0.005	0	0.002	0.003	0	0.017	0	0.003
ENSG00000102981	ULD	PARD6A	Homo sapiens	Reader	0.013	0	0	0.007	0.006	0.005	0	0	0.002	0.012	0	0	0	0	0	0	0.011	0.006	0	0	0	0	0	0.005	0.012	0	0.003	0	0.004	0.001	0	0.011	0	0.003
ENSG00000156374	ULD	PCGF6	Homo sapiens	Reader	0.007	0	0.002	0.007	0	0	0	0	0.002	0	0.005	0	0	0	0	0	0.006	0.002	0.003	0	0	0	0	0.005	0	0.008	0.003	0.013	0.002	0.004	0	0.023	0	0.003
ENSG00000173960	ULD	UBXN2A	Homo sapiens	Reader	0	0	0.005	0.003	0	0	0	0	0.008	0.015	0.002	0	0	0	0	0	0.011	0.012	0.005	0	0	0	0	0	0	0.004	0	0	0	0.005	0	0.013	0	0.003
ENSG00000100532	E3	CGRRF1	Homo sapiens	Writer	0	0	0.005	0.007	0.011	0	0	0	0	0.005	0.014	0.008	0	0	0	0	0.009	0.008	0	0	0	0	0	0.007	0	0.004	0	0	0.002	0.001	0	0.023	0	0.003
ENSG00000162032	E3	SPSB3	Homo sapiens	Writer	0	0	0.005	0	0.006	0.005	0	0	0.006	0.007	0.021	0.004	0	0	0	0	0.013	0.002	0	0.011	0	0	0.002	0	0	0.002	0	0	0.004	0.003	0	0.024	0	0.003
ENSG00000183718	E3	TRIM52	Homo sapiens	Writer	0.007	0	0.017	0.007	0.006	0	0	0	0.002	0	0.005	0.004	0	0	0	0	0.002	0.004	0.003	0	0	0	0	0	0	0	0.005	0	0.002	0.002	0	0.024	0	0.003
ENSG00000278787	E3	UBR7	Homo sapiens	Writer	0.007	0	0.01	0.003	0	0	0.004	0	0.004	0.002	0.002	0	0	0	0	0	0.004	0.008	0	0.003	0	0	0.002	0.002	0	0.006	0.003	0	0.002	0.003	0	0.028	0	0.003
ENSG00000100221	DUB	JOSD1	Homo sapiens	Eraser	0	0	0.012	0.003	0.006	0	0	0.005	0	0	0.007	0.004	0	0	0	0	0.004	0	0	0	0	0	0.002	0.007	0	0.004	0	0	0	0	0	0.019	0	0.002
ENSG00000161677	DUB	JOSD2	Homo sapiens	Eraser	0	0	0.005	0	0	0	0	0.005	0.002	0.005	0.005	0	0	0.007	0	0	0.006	0.002	0.003	0.003	0	0	0	0.002	0	0	0.003	0	0	0.001	0	0.015	0	0.002
ENSG00000118939	DUB	UCHL3	Homo sapiens	Eraser	0.007	0	0.002	0.003	0	0	0	0	0.002	0.007	0.009	0	0	0	0	0	0.011	0.002	0	0.003	0	0	0	0.002	0	0.008	0.003	0	0.002	0.002	0	0.009	0	0.002
ENSG00000166192	DUB	SENP8	Homo sapiens	Eraser	0	0	0.01	0	0.006	0.005	0.007	0	0	0.005	0.005	0	0	0	0	0	0.006	0	0	0.003	0	0	0	0.002	0	0	0.005	0	0	0.001	0	0.015	0	0.002
ENSG00000143222	E2	UFC1	Homo sapiens	Writer	0	0	0.01	0.003	0.006	0.005	0	0	0.002	0.007	0	0	0	0	0	0	0.011	0.004	0	0	0	0	0	0.005	0	0	0.003	0	0	0.002	0	0.015	0	0.002
ENSG00000170142	E2	UBE2E1	Homo sapiens	Writer	0	0	0.01	0.007	0.006	0.005	0	0	0	0	0.002	0	0	0	0	0	0.019	0	0	0	0	0	0	0.002	0	0	0	0	0	0.001	0	0.017	0	0.002
ENSG00000132388	E2	UBE2G1	Homo sapiens	Multi	0	0.035	0.007	0	0	0	0	0	0	0	0	0	0	0	0	0	0.002	0	0	0	0	0	0	0	0	0.002	0.003	0	0	0.002	0	0.013	0	0.002
ENSG00000104343	E2	UBE2W	Homo sapiens	Writer	0.007	0	0.005	0.003	0	0	0	0	0.002	0	0.007	0.004	0	0	0	0	0.004	0.004	0	0.003	0	0	0	0	0	0.002	0.005	0	0.002	0.002	0	0.021	0	0.002
ENSG00000108106	E2	UBE2S	Homo sapiens	Writer	0	0	0.002	0	0.006	0	0	0	0.004	0.005	0.009	0.004	0	0	0	0	0.009	0.004	0.003	0	0	0	0.002	0	0	0.002	0	0	0	0	0	0.013	0.002	0.002
ENSG00000159202	E2	UBE2Z	Homo sapiens	Writer	0	0	0.002	0.007	0	0	0.004	0	0	0.005	0.005	0	0	0	0	0	0.009	0.006	0	0	0	0	0.002	0	0	0.002	0.005	0	0.002	0.004	0	0.019	0.004	0.002
ENSG00000184182	E2	UBE2F	Homo sapiens	Writer	0	0	0.005	0	0.006	0.005	0	0	0	0.002	0.007	0	0	0	0	0	0.019	0	0	0	0	0	0.002	0	0	0.004	0	0	0	0.001	0	0.009	0.002	0.002
ENSG00000103275	E2	UBE2I	Homo sapiens	Writer	0.007	0	0.005	0.007	0	0	0.004	0	0	0.002	0.002	0.008	0	0	0	0	0.009	0.002	0	0	0	0	0.002	0	0	0.002	0	0	0	0	0	0.011	0	0.002
ENSG00000186591	E2	UBE2H	Homo sapiens	Writer	0	0	0.002	0.003	0	0	0	0	0	0.007	0.002	0	0	0.007	0	0	0.009	0.002	0.003	0.005	0	0	0	0	0	0.004	0	0	0	0	0	0.011	0	0.002
ENSG00000184787	E2	UBE2G2	Homo sapiens	Writer	0	0	0.007	0.003	0	0.005	0	0	0	0	0.005	0.004	0	0.007	0	0	0.011	0	0	0	0	0	0	0.002	0	0.006	0	0	0.002	0.001	0	0.017	0	0.002
ENSG00000185651	E2	UBE2L3	Homo sapiens	Writer	0	0	0.012	0	0	0	0.004	0	0.004	0.007	0.005	0	0	0	0	0	0.006	0	0	0	0	0	0.002	0	0	0.002	0.003	0	0	0.001	0	0.008	0	0.002
ENSG00000156587	E2	UBE2L6	Homo sapiens	Writer	0	0	0	0.003	0	0.005	0	0	0.002	0.005	0.005	0	0	0.007	0	0	0.006	0.004	0	0	0	0	0	0.002	0	0.002	0	0	0.002	0.002	0	0.017	0	0.002
ENSG00000177889	E2	UBE2N	Homo sapiens	Writer	0	0	0.002	0.003	0	0.005	0.004	0	0	0.01	0.005	0	0	0	0	0	0.004	0.002	0.011	0	0	0	0	0	0	0	0	0	0	0	0	0.021	0	0.002
ENSG00000099804	E2	CDC34	Homo sapiens	Multi	0	0	0.01	0.003	0.006	0	0	0	0.002	0.002	0.005	0	0	0	0.008	0	0.011	0.006	0.003	0	0	0	0.002	0	0	0	0.003	0	0.004	0.003	0	0.011	0	0.002
ENSG00000169139	E2	UBE2V2	Homo sapiens	Writer	0	0	0.002	0.007	0	0	0	0	0	0.005	0.002	0.004	0	0.007	0	0	0.006	0.006	0	0	0	0	0	0	0	0.006	0	0	0	0.003	0	0.019	0	0.002
ENSG00000244687	E2	UBE2V1	Homo sapiens	Writer	0.007	0	0.01	0	0	0	0	0	0	0	0.005	0	0	0	0	0	0.004	0	0	0	0	0	0.002	0	0	0.002	0	0	0.004	0.003	0	0.019	0	0.002
ENSG00000101236	E3	RNF24	Homo sapiens	Writer	0.007	0	0.005	0	0.006	0	0.004	0	0.002	0.002	0.002	0	0	0	0	0.011	0.004	0.002	0	0	0	0	0.002	0	0	0.002	0.003	0	0.002	0.001	0	0.013	0	0.002
ENSG00000228405	E3	RNF5	Homo sapiens	Writer	0	0	0.002	0.007	0.006	0	0	0	0	0.005	0.007	0	0	0.007	0	0	0.002	0.004	0	0	0	0	0	0.005	0	0.002	0.005	0	0	0	0	0.015	0	0.002
ENSG00000100387	E3	RBX1	Homo sapiens	Writer	0.007	0	0	0.007	0	0	0	0	0.006	0.002	0.002	0	0	0	0	0	0.004	0	0	0	0.015	0	0	0	0	0.002	0	0	0.002	0	0	0.004	0	0.002
ENSG00000123091	E3	RNF11	Homo sapiens	Writer	0	0.018	0.002	0	0	0.005	0	0	0.002	0.002	0.007	0	0	0	0	0	0.006	0.002	0.005	0	0	0	0	0	0	0.002	0	0	0	0	0	0.009	0	0.002
ENSG00000124226	E3	RNF114	Homo sapiens	Writer	0	0	0.005	0.007	0.011	0.005	0.004	0	0	0.005	0	0	0	0	0	0.011	0.002	0	0.005	0	0	0	0	0	0	0.004	0	0	0	0	0	0.019	0	0.002
ENSG00000133874	E3	RNF122	Homo sapiens	Writer	0.007	0	0.005	0	0	0	0	0	0.002	0	0.014	0	0	0	0	0	0.006	0.006	0	0	0	0	0	0.002	0	0.002	0	0	0.002	0	0	0.015	0	0.002
ENSG00000173926	E3	44623	Homo sapiens	Writer	0	0	0.005	0.007	0	0	0.004	0	0.006	0.002	0.005	0	0	0	0	0	0.017	0.006	0	0	0	0	0	0	0	0.002	0.005	0	0	0.001	0	0.017	0	0.002
ENSG00000178828	E3	RNF186	Homo sapiens	Writer	0	0	0.002	0.003	0	0.005	0	0	0	0.005	0.002	0.004	0	0	0	0	0.011	0.002	0	0.003	0	0	0.006	0	0	0.01	0	0	0	0	0	0.015	0.002	0.002
ENSG00000137522	E3	RNF121	Homo sapiens	Writer	0	0	0.007	0.007	0	0	0	0	0.004	0.007	0.005	0	0	0	0	0	0.002	0.006	0.003	0.005	0	0	0.002	0.002	0	0.004	0	0	0	0.002	0	0.017	0	0.002
ENSG00000139266	E3	44629	Homo sapiens	Writer	0.007	0	0.005	0	0.006	0	0	0	0.002	0.005	0.005	0.013	0	0	0	0	0.015	0.004	0	0	0	0	0	0	0	0	0	0	0	0	0	0.017	0	0.002
ENSG00000155428	E3	TRIM74	Homo sapiens	Writer	0.007	0	0.01	0	0	0	0	0	0	0.005	0.011	0	0	0	0	0	0.009	0.002	0	0.003	0	0	0	0	0	0.002	0	0	0.002	0.001	0	0.008	0	0.002
ENSG00000156831	E3	NSMCE2	Homo sapiens	Writer	0	0	0.002	0.003	0	0	0	0	0.002	0.005	0.009	0	0	0	0	0	0.011	0.002	0	0	0	0	0.002	0	0	0.004	0.003	0	0	0.003	0	0.028	0	0.002
ENSG00000186187	E3	ZNRF1	Homo sapiens	Writer	0	0	0.007	0.003	0.006	0	0.004	0	0	0	0.002	0	0	0	0	0	0.004	0.004	0.005	0	0	0	0	0	0	0	0.003	0	0.002	0.002	0	0.008	0	0.002
ENSG00000168894	E3	RNF181	Homo sapiens	Writer	0	0.018	0.007	0	0	0	0.004	0	0.002	0.007	0	0	0	0	0	0	0.006	0	0	0	0	0	0.002	0	0	0.006	0	0	0	0	0	0.009	0	0.002
ENSG00000164162	E3	ANAPC10	Homo sapiens	Writer	0	0	0.002	0.003	0	0	0.004	0	0	0	0.005	0	0	0	0	0.011	0.002	0	0	0	0	0	0	0	0	0.002	0.003	0	0.002	0.001	0	0.019	0	0.002
ENSG00000167977	E3	KCTD5	Homo sapiens	Writer	0	0	0.005	0	0	0	0	0	0.002	0.005	0	0	0	0	0	0	0.017	0.006	0	0	0	0	0	0	0	0.004	0	0	0.002	0.002	0	0.017	0	0.002
ENSG00000136485	E3	DCAF7	Homo sapiens	Writer	0	0	0.002	0	0	0	0.004	0	0	0.007	0.005	0.004	0	0	0	0	0.009	0.004	0	0.003	0	0	0	0	0	0.002	0	0	0.004	0.002	0	0.015	0	0.002
ENSG00000154582	E3	TCEB1	Homo sapiens	Writer	0.007	0	0.002	0	0.006	0	0.004	0	0.004	0.002	0.002	0	0	0	0	0	0.004	0.004	0	0.011	0	0	0	0.002	0	0	0	0	0	0.001	0	0.015	0	0.002
ENSG00000103363	E3	TCEB2	Homo sapiens	Writer	0.007	0	0.007	0	0	0	0	0	0	0.002	0	0	0	0	0	0	0.006	0.002	0	0.003	0	0	0.002	0	0	0	0.003	0	0	0.002	0	0.019	0	0.002
ENSG00000124257	E3	NEURL2	Homo sapiens	Writer	0	0	0.007	0.003	0	0	0	0	0.012	0	0.016	0	0	0	0	0	0.006	0.002	0	0	0	0	0	0	0	0.006	0.008	0	0	0.003	0	0.009	0	0.002
ENSG00000111665	E3	CDCA3	Homo sapiens	Writer	0.013	0	0.005	0.003	0	0	0	0	0	0.007	0.005	0	0	0	0.008	0	0.013	0.004	0	0	0	0	0.002	0.002	0	0.002	0.005	0	0.002	0.001	0	0.009	0	0.002
ENSG00000116661	E3	FBXO2	Homo sapiens	Writer	0	0	0.01	0	0	0	0	0	0	0.002	0.002	0	0	0	0	0	0.009	0.006	0	0.003	0	0	0	0.002	0	0.004	0	0	0	0.002	0.008	0.009	0	0.002
ENSG00000100263	UBD	RHBDD3	Homo sapiens	Reader	0.007	0	0.01	0	0	0.005	0	0	0.004	0	0	0	0	0	0	0	0.015	0.004	0	0	0	0	0	0	0	0.002	0	0	0	0	0	0.015	0	0.002
ENSG00000165060	UBD	FXN	Homo sapiens	Reader	0	0	0.007	0	0	0	0	0	0	0.002	0	0.008	0	0	0	0	0.006	0.002	0.003	0	0.015	0	0	0	0	0.004	0.003	0	0	0.001	0	0.013	0	0.002
ENSG00000131979	UBD	GCH1	Homo sapiens	Reader	0.007	0	0.007	0.007	0.006	0	0	0	0	0.002	0.002	0	0	0	0	0	0.004	0.004	0	0	0	0	0	0.002	0	0.01	0	0	0	0.002	0	0.011	0	0.002
ENSG00000269335	UBD	IKBKG	Homo sapiens	Reader	0	0	0	0	0	0	0.004	0	0	0.005	0.002	0	0	0	0	0	0	0.002	0	0	0	0	0	0	0	0	0	0	0.002	0	0	0.043	0	0.002
ENSG00000139112	ULD	GABARAPL1	Homo sapiens	Reader	0	0	0.007	0	0.006	0	0	0	0.004	0	0.014	0	0	0	0	0.011	0.004	0.002	0	0	0	0	0	0	0	0	0.003	0	0	0	0	0.017	0	0.002
ENSG00000116030	ULD	SUMO1	Homo sapiens	Reader	0.007	0	0	0.014	0	0.005	0	0	0	0.005	0.002	0	0	0	0	0	0.004	0.004	0	0	0	0	0	0	0	0.002	0.003	0	0	0.001	0	0.011	0	0.002
ENSG00000102178	ULD	UBL4A	Homo sapiens	Multi	0	0.018	0	0	0	0	0.004	0	0	0.015	0.005	0	0	0	0	0	0.009	0	0	0	0	0	0	0	0	0.004	0	0	0.002	0	0	0.019	0	0.002
ENSG00000107262	ULD	BAG1	Homo sapiens	Reader	0.007	0	0.002	0	0	0	0	0	0.004	0.005	0.007	0	0	0	0	0	0.004	0	0	0.003	0	0	0.002	0.002	0	0.002	0.005	0	0.002	0.002	0	0.013	0	0.002
ENSG00000197361	E3	FBXL22	Homo sapiens	Writer	0	0	0.002	0.003	0	0.005	0.004	0	0	0.002	0.011	0	0	0	0	0.011	0.004	0	0	0	0	0	0.002	0	0	0.002	0.005	0	0	0.001	0	0.017	0	0.002
ENSG00000100379	E3	KCTD17	Homo sapiens	Writer	0	0	0.002	0	0	0	0.004	0	0	0.01	0.007	0	0	0	0.008	0	0.011	0.004	0	0	0	0	0.002	0	0	0	0	0	0.002	0	0	0.017	0	0.002
ENSG00000165188	E3	RNF183	Homo sapiens	Writer	0	0	0.005	0	0	0	0	0	0.002	0.002	0.002	0.004	0	0	0	0.011	0.015	0.002	0	0	0	0	0	0.002	0	0	0.005	0	0	0.002	0	0.009	0	0.002
ENSG00000184990	E3	SIVA1	Homo sapiens	Writer	0	0	0.005	0.003	0	0.005	0.004	0	0.002	0.005	0.005	0	0	0	0	0.011	0.006	0	0	0	0	0	0	0.002	0	0.004	0	0	0.004	0	0	0.011	0	0.002
ENSG00000165312	DUB	OTUD1	Homo sapiens	Eraser	0.013	0	0.002	0.003	0	0.005	0.004	0	0	0	0	0	0	0	0	0	0	0	0.003	0	0	0	0	0	0	0	0	0	0	0	0	0.015	0	0.001
ENSG00000176125	DUB	UFSP1	Homo sapiens	Eraser	0	0	0.007	0.003	0	0	0.004	0	0.004	0	0	0	0	0	0	0	0.002	0.002	0	0	0	0	0	0	0	0.006	0	0	0	0.002	0	0.006	0	0.001
ENSG00000078967	E2	UBE2D4	Homo sapiens	Writer	0.007	0	0.002	0	0	0	0	0	0.002	0.002	0	0	0	0	0	0	0.004	0	0	0	0	0	0	0.002	0	0	0	0	0.004	0.001	0	0.019	0	0.001
ENSG00000119048	E2	UBE2B	Homo sapiens	Writer	0	0	0.007	0	0	0	0	0	0	0.005	0	0.004	0	0	0	0	0.006	0.002	0	0	0	0	0	0	0	0	0	0	0	0.002	0	0.009	0	0.001
ENSG00000175063	E2	UBE2C	Homo sapiens	Writer	0.007	0	0.005	0	0	0	0	0	0	0.007	0.002	0.004	0	0	0	0	0.002	0.002	0	0	0	0	0.002	0	0	0.002	0.003	0	0	0	0	0.013	0	0.001
ENSG00000077152	E2	UBE2T	Homo sapiens	Writer	0	0	0.007	0.003	0	0.005	0	0	0.002	0.007	0.005	0	0	0	0	0	0.002	0.002	0	0	0	0	0	0.002	0	0.002	0	0	0	0.002	0	0.006	0	0.001
ENSG00000072401	E2	UBE2D1	Homo sapiens	Writer	0	0	0.002	0.003	0.006	0	0	0	0	0.005	0	0	0	0	0	0	0.004	0.002	0	0.005	0	0	0	0	0	0.002	0	0	0	0.002	0	0.017	0	0.001
ENSG00000131508	E2	UBE2D2	Homo sapiens	Writer	0	0	0.002	0	0	0.005	0.004	0	0.002	0.002	0	0	0	0	0	0	0.002	0.002	0.003	0.003	0	0	0	0	0	0.004	0.003	0	0	0.003	0	0.011	0	0.001
ENSG00000178809	E3	TRIM73	Homo sapiens	Writer	0	0	0.005	0	0.006	0	0	0	0	0.005	0.002	0	0	0	0	0	0.009	0	0	0.005	0	0	0	0	0	0	0	0	0	0.002	0	0.011	0	0.001
ENSG00000168936	E3	TMEM129	Homo sapiens	Writer	0.007	0	0.007	0.003	0	0.005	0	0	0	0	0.002	0.004	0	0	0	0	0.002	0	0.003	0.003	0	0	0	0	0	0	0	0	0	0.001	0	0.011	0	0.001
ENSG00000214357	E3	NEURL1B	Homo sapiens	Writer	0	0	0.007	0.003	0	0	0	0	0	0	0	0	0	0	0	0	0	0	0.003	0	0	0	0	0	0.012	0	0	0	0	0	0	0.006	0	0.001
ENSG00000114125	E3	RNF7	Homo sapiens	Writer	0.007	0	0.005	0.003	0	0	0	0	0.002	0.007	0.002	0	0	0	0	0	0.002	0.004	0	0	0	0	0	0	0	0	0	0	0	0.001	0	0.004	0.002	0.001
ENSG00000258588	E3	TRIM6-TRIM34	Homo sapiens	Writer	0	0	0	0	0	0	0	0	0	0.002	0.002	0	0	0	0	0	0.006	0.004	0	0	0	0	0	0	0	0.002	0	0	0.002	0.001	0	0.015	0	0.001
ENSG00000063978	E3	RNF4	Homo sapiens	Writer	0	0	0.005	0	0	0.005	0	0	0.004	0.005	0	0	0	0	0	0	0.006	0	0	0.005	0	0	0	0	0	0.002	0	0	0	0	0	0.015	0	0.001
ENSG00000180233	E3	ZNRF2	Homo sapiens	Writer	0	0	0	0	0	0	0	0	0.002	0.002	0.005	0.004	0	0	0	0	0.002	0	0	0	0	0	0.002	0	0	0.004	0.003	0	0.002	0.001	0	0.006	0	0.001
ENSG00000269897	E3	COMMD3-BMI1	Homo sapiens	Writer	0	0	0	0.003	0.006	0	0	0	0.006	0	0	0	0	0	0	0	0.004	0.002	0	0	0	0	0	0	0	0	0	0	0	0	0	0.009	0	0.001
ENSG00000176386	E3	CDC26	Homo sapiens	Writer	0.007	0	0.002	0	0	0.005	0	0	0.002	0	0.002	0	0	0	0	0	0	0	0	0	0	0	0	0	0	0.002	0	0	0	0	0	0.006	0	0.001
ENSG00000129055	E3	ANAPC13	Homo sapiens	Writer	0	0	0	0.007	0	0.005	0	0	0	0	0.002	0	0	0	0	0	0	0	0	0	0	0	0	0	0	0.004	0	0	0	0	0	0.008	0	0.001
ENSG00000141552	E3	ANAPC11	Homo sapiens	Writer	0	0	0.007	0	0	0	0	0.005	0	0.005	0.002	0	0	0	0	0	0.004	0.002	0.003	0.003	0	0	0	0	0	0	0	0	0.004	0.001	0	0.011	0	0.001
ENSG00000107872	E3	FBXL15	Homo sapiens	Writer	0	0	0.005	0.003	0	0	0	0	0	0	0.005	0	0	0	0	0	0.004	0.002	0	0	0	0	0	0	0	0	0	0	0	0	0	0.002	0	0.001
ENSG00000158717	UBD	RNF166	Homo sapiens	Reader	0	0	0.005	0	0	0	0	0.005	0	0.002	0	0	0	0	0	0	0.015	0.002	0	0	0	0	0	0	0	0.004	0	0	0	0	0	0.013	0	0.001
ENSG00000145782	ULD	ATG12	Homo sapiens	Reader	0	0	0.005	0	0	0	0	0	0	0.002	0.007	0	0	0	0	0	0.006	0	0.003	0	0	0	0.002	0	0	0.006	0.005	0	0	0.001	0	0.004	0.002	0.001
ENSG00000170296	ULD	GABARAP	Homo sapiens	Reader	0	0	0.002	0.003	0	0	0	0	0	0.007	0	0	0	0	0.008	0	0.002	0	0.003	0	0	0	0	0	0	0	0	0	0	0.002	0	0.011	0.002	0.001
ENSG00000140941	ULD	MAP1LC3B	Homo sapiens	Reader	0	0	0.005	0	0	0.005	0	0	0	0.002	0.002	0	0	0	0	0	0.002	0.002	0	0	0	0	0	0	0	0.002	0.003	0	0	0	0	0.013	0	0.001
ENSG00000129559	ULD	NEDD8	Homo sapiens	Reader	0	0	0	0	0	0.005	0.004	0	0.002	0.002	0.002	0.004	0	0	0	0	0	0	0	0	0	0	0	0	0	0	0	0	0	0	0	0.004	0	0.001
ENSG00000188612	ULD	SUMO2	Homo sapiens	Reader	0	0	0	0	0	0	0	0	0	0.002	0	0	0	0.015	0	0	0.004	0.002	0	0	0	0	0.002	0	0	0	0	0	0.002	0.001	0	0.009	0	0.001
ENSG00000184900	ULD	SUMO3	Homo sapiens	Reader	0	0	0	0.003	0	0	0.004	0	0	0.002	0.007	0	0	0	0	0	0	0.004	0	0	0	0	0	0	0	0	0	0	0	0	0	0.011	0	0.001
ENSG00000177688	ULD	SUMO4	Homo sapiens	Reader	0	0	0	0.007	0	0.005	0	0	0	0	0.007	0	0	0	0	0	0.002	0	0	0	0	0	0	0	0	0.002	0	0	0	0	0	0.006	0	0.001
ENSG00000120686	ULD	UFM1	Homo sapiens	Reader	0	0	0.002	0	0.006	0	0.004	0	0.002	0.002	0.002	0	0	0	0	0	0.006	0	0	0	0	0	0	0.002	0	0	0	0	0.002	0	0	0.006	0	0.001
ENSG00000187608	ULD	ISG15	Homo sapiens	Reader	0	0	0.007	0.007	0	0	0	0	0	0	0.002	0	0	0	0	0	0.009	0	0	0	0	0	0	0	0	0.002	0	0	0	0.001	0	0.008	0	0.001
ENSG00000143947	ULD	RPS27A	Homo sapiens	Reader	0	0	0.002	0	0	0	0.004	0.005	0.002	0.002	0.007	0	0	0	0	0	0.006	0	0	0	0	0	0.002	0.002	0	0.002	0	0	0	0	0	0.008	0	0.001
ENSG00000168159	E3	RNF187	Homo sapiens	Writer	0	0	0.002	0	0	0	0	0	0	0	0	0	0	0	0	0	0	0	0	0	0	0	0	0	0	0	0	0	0	0	0	0.006	0	0
ENSG00000276043	E3	UHRF1	Homo sapiens	Writer	0	0	0	0	0	0	0	0	0	0	0	0	0	0	0	0	0	0	0	0	0	0	0	0.002	0	0	0	0	0	0	0	0.004	0	0
ENSG00000270898	E3	GPR75-ASB3	Homo sapiens	Writer	0	0	0	0	0	0	0	0	0	0.002	0	0	0	0	0	0	0	0	0	0	0	0	0	0	0	0	0	0	0	0	0	0	0	0
ENSG00000282954	E3	FBXO17	Homo sapiens	Writer	0	0	0	0	0	0	0	0	0	0	0.002	0	0	0	0	0	0.006	0	0	0	0	0	0	0	0	0.002	0	0	0	0	0	0	0	0
ENSG00000164616	E3	FBXL21	Homo sapiens	Writer	0	0	0	0	0	0	0	0	0	0	0	0	0	0	0	0	0	0	0	0	0	0	0	0	0	0	0	0	0	0	0	0.002	0	0

## Sheet: CNV gain
ensembl_id	READ	UCS	COAD	CESC	PAAD	ESCA	KIRP	PCPG	HNSC	BLCA	STAD	SARC	CHOL	LAML	THYM	ACC	SKCM	LUAD	LIHC	KIRC	KICH	DLBC	PRAD	OV	MESO	LUSC	GBM	UVM	LGG	BRCA	TGCT	THCA	UCEC
ENSG00000123594	0.041	0.125	0.002	0.04	0.011	0.038	0.01	0.006	0.013	0.039	0.034	0.06	0	0	0	0.044	0.025	0.018	0.013	0.002	0	0	0.012	0.081	0	0.038	0.013	0	0.009	0.034	0.045	0	0.029
ENSG00000100221	0.012	0.107	0.006	0.02	0.022	0.027	0.007	0	0.013	0.041	0.018	0.052	0	0	0	0.033	0.076	0.041	0.037	0.003	0	0	0.012	0.074	0	0.048	0.008	0.013	0.006	0.028	0.006	0.002	0.04
ENSG00000161677	0.006	0.161	0.01	0.04	0.032	0.054	0.003	0	0.03	0.082	0.064	0.026	0	0.005	0	0.056	0.019	0.016	0.029	0.002	0	0.125	0.01	0.055	0.011	0.057	0.013	0	0.004	0.055	0	0	0.024
ENSG00000111224	0.071	0.161	0.047	0.024	0.022	0.076	0.003	0	0.074	0.06	0.045	0.064	0.056	0	0.008	0	0.03	0.04	0.021	0.003	0.015	0	0.008	0.221	0.023	0.111	0.04	0	0.071	0.066	0.147	0	0.04
ENSG00000166012	0.018	0.071	0.012	0.054	0.005	0.059	0	0	0.053	0.055	0.03	0.056	0	0.005	0	0	0.04	0.058	0.011	0.003	0	0	0.018	0.181	0.023	0.048	0.005	0	0.006	0.058	0.006	0	0.035
ENSG00000166326	0.006	0.018	0.004	0.057	0.011	0.092	0	0.006	0.067	0.053	0.061	0.082	0.028	0	0	0.011	0.028	0.034	0.008	0	0	0	0.008	0.089	0.011	0.071	0.018	0	0.008	0.073	0	0	0.016
ENSG00000163874	0.029	0.036	0.026	0.027	0.011	0.076	0.007	0.024	0.038	0.041	0.036	0.075	0	0.005	0	0.011	0.023	0.067	0.024	0	0	0	0.002	0.253	0.046	0.055	0.014	0	0.004	0.049	0.026	0.002	0.038
ENSG00000070010	0.041	0.25	0.02	0.044	0.011	0.054	0.007	0.024	0.059	0.113	0.041	0.135	0.056	0.005	0.008	0.056	0.059	0.081	0.026	0	0.015	0	0.012	0.235	0.046	0.124	0.032	0	0.009	0.063	0.141	0.012	0.073
ENSG00000189401	0.006	0.089	0.002	0.02	0	0.054	0.003	0	0.019	0.012	0.016	0.097	0	0	0	0.033	0.013	0.013	0.011	0	0	0	0.014	0.077	0.011	0.025	0.005	0	0.026	0.024	0.006	0	0.033
ENSG00000167770	0.018	0.268	0.006	0.111	0	0.114	0.01	0.006	0.165	0.13	0.023	0.12	0.028	0.005	0	0.044	0.053	0.038	0.018	0.003	0.015	0	0.02	0.137	0.057	0.067	0.008	0.013	0.008	0.095	0.006	0	0.097
ENSG00000155100	0.059	0.071	0.028	0.027	0.022	0.092	0.003	0	0.029	0.111	0.066	0.064	0.111	0	0.008	0.022	0.04	0.079	0.079	0.005	0	0.021	0.03	0.181	0.011	0.09	0.011	0.125	0.026	0.138	0.064	0	0.04
ENSG00000164164	0.029	0.071	0.01	0.017	0.005	0.086	0	0.006	0.025	0.046	0.036	0.086	0	0	0	0	0.021	0.023	0.032	0.007	0	0.021	0.01	0.137	0	0.023	0.002	0.013	0.002	0.052	0.006	0.002	0.022
ENSG00000175073	0.029	0.089	0.024	0.02	0.005	0.049	0	0	0.032	0.077	0.05	0.071	0.028	0.005	0	0.011	0.036	0.059	0.061	0.003	0	0	0.022	0.223	0	0.067	0.006	0.1	0.002	0.103	0.09	0	0.031
ENSG00000169914	0.006	0.018	0.01	0.03	0.011	0.043	0.003	0.024	0.019	0.039	0.043	0.105	0	0.005	0	0.022	0.034	0.052	0.021	0	0	0	0.008	0.09	0.011	0.025	0.013	0	0.002	0.02	0.013	0.002	0.029
ENSG00000068308	0.018	0.107	0.002	0.017	0.005	0.027	0.003	0.006	0.008	0.024	0.03	0.09	0	0.005	0	0.067	0.013	0.038	0.021	0.003	0	0	0.012	0.147	0	0.031	0.005	0.013	0.008	0.027	0.013	0	0.055
ENSG00000165312	0	0.054	0.008	0.013	0	0.022	0.003	0	0.013	0.024	0.025	0.052	0	0	0	0	0.011	0.027	0.008	0.002	0	0	0.004	0.103	0.011	0.023	0.011	0	0.011	0.038	0	0	0.016
ENSG00000019995	0.012	0.089	0.018	0.024	0.022	0.059	0.003	0.006	0.017	0.031	0.059	0.079	0.028	0	0	0.056	0.021	0.04	0.018	0.003	0	0.062	0.016	0.176	0.011	0.059	0.01	0	0.004	0.053	0.077	0	0.046
ENSG00000180667	0.047	0.089	0.022	0.03	0.016	0.07	0	0.012	0.025	0.041	0.057	0.034	0.056	0.01	0.008	0.022	0.072	0.097	0.082	0.01	0	0.104	0.012	0.124	0.034	0.052	0.018	0.05	0.008	0.146	0	0.004	0.035
ENSG00000169918	0.018	0.054	0.012	0.017	0.005	0.07	0.003	0.012	0.027	0.039	0.03	0.064	0	0.005	0	0.044	0.019	0.029	0.013	0.008	0.015	0	0.016	0.076	0.011	0.031	0.008	0.013	0.006	0.03	0.019	0	0.033
ENSG00000116750	0.029	0.071	0.022	0.03	0.027	0.059	0	0.012	0.025	0.082	0.027	0.049	0.056	0.005	0.008	0.044	0.068	0.086	0.09	0.01	0	0.188	0.008	0.158	0.034	0.044	0.011	0.038	0.008	0.117	0.026	0.006	0.033
ENSG00000163930	0.012	0.036	0.002	0	0	0.016	0	0	0.002	0.024	0.016	0.011	0	0	0	0.033	0.015	0.013	0.024	0	0	0	0	0.058	0	0.004	0.014	0.013	0.009	0.01	0.032	0	0.049
ENSG00000118939	0.065	0.071	0.028	0.047	0.022	0.043	0	0	0.057	0.075	0.036	0.086	0	0	0.008	0.022	0.017	0.052	0.034	0.007	0	0.021	0.008	0.113	0	0.046	0.011	0.025	0.006	0.049	0.013	0	0.024
ENSG00000079387	0.024	0.125	0.014	0.027	0.016	0.054	0	0	0.01	0.034	0.043	0.075	0.028	0	0	0.044	0.034	0.063	0.016	0.002	0	0.021	0.004	0.103	0	0.042	0.018	0	0.002	0.035	0.019	0	0.055
ENSG00000163904	0.029	0.375	0.036	0.182	0.016	0.303	0.017	0	0.247	0.101	0.12	0.075	0.083	0	0	0.044	0.03	0.077	0.063	0.041	0	0.042	0.018	0.448	0	0.464	0.049	0	0.021	0.116	0.09	0	0.142
ENSG00000109775	0.024	0.054	0.006	0.02	0	0.086	0.007	0.006	0.025	0.031	0.02	0.049	0	0	0	0.033	0.032	0.018	0.021	0.002	0	0.021	0.012	0.092	0	0.038	0.006	0.013	0.004	0.048	0.026	0.002	0.018
ENSG00000138468	0.012	0.107	0.006	0.024	0.005	0.086	0.007	0	0.03	0.027	0.023	0.071	0	0	0	0.033	0.021	0.047	0.016	0.007	0	0.021	0.006	0.126	0	0.134	0.005	0	0.004	0.048	0.006	0	0.029
ENSG00000176125	0.012	0.125	0.014	0.034	0.032	0.146	0.02	0	0.067	0.034	0.068	0.049	0.028	0	0	0.033	0.017	0.049	0.029	0.008	0.015	0.042	0.016	0.131	0.011	0.103	0.014	0	0.03	0.033	0.026	0	0.036
ENSG00000112701	0.006	0.107	0.008	0.017	0.011	0.049	0.003	0	0.015	0.027	0.041	0.034	0.028	0	0	0.022	0.021	0.032	0.018	0.002	0.015	0	0.006	0.126	0.011	0.059	0.005	0.025	0.002	0.042	0.006	0	0.035
ENSG00000166192	0.029	0.071	0.022	0.061	0.022	0.059	0	0	0.032	0.048	0.039	0.071	0	0	0	0.022	0.061	0.034	0.021	0.007	0	0.021	0.008	0.156	0.057	0.044	0.014	0	0.006	0.048	0.006	0	0.046
ENSG00000119231	0.024	0.304	0.04	0.199	0.016	0.33	0.02	0	0.251	0.12	0.109	0.071	0.083	0	0	0.033	0.04	0.081	0.077	0.039	0.015	0.083	0.016	0.408	0	0.439	0.029	0	0.015	0.121	0.064	0	0.146
ENSG00000161956	0	0.054	0.004	0	0.005	0.027	0	0	0.006	0.017	0.02	0.045	0	0.005	0	0.033	0.002	0.011	0.003	0.002	0	0	0.002	0.095	0	0.008	0	0	0.002	0.015	0	0	0.033
ENSG00000154914	0	0.036	0.01	0	0.011	0.022	0	0	0.008	0.014	0.009	0.139	0	0.005	0	0.011	0.004	0.005	0	0.002	0	0	0.008	0.029	0	0.013	0	0	0.002	0.014	0	0	0.024
ENSG00000166348	0.024	0.089	0.026	0.017	0.011	0.043	0.007	0.006	0.017	0.043	0.077	0.026	0.056	0	0	0.022	0.015	0.032	0.034	0.002	0	0	0.008	0.152	0	0.067	0.01	0	0.002	0.056	0.013	0	0.051
ENSG00000162607	0.012	0	0.01	0.034	0	0.032	0.007	0.006	0.021	0.036	0.027	0.094	0	0.005	0	0.022	0.03	0.034	0.018	0.002	0	0	0.004	0.135	0.034	0.04	0.01	0	0.006	0.059	0.019	0.002	0.035
ENSG00000129204	0	0.036	0.006	0.003	0	0.022	0	0	0.011	0.024	0.025	0.075	0	0	0	0.011	0.025	0.005	0.003	0.002	0	0	0.008	0.102	0	0.017	0	0	0	0.033	0	0	0.036
ENSG00000085982	0.018	0.089	0.014	0.003	0.032	0.032	0.007	0	0.01	0.017	0.023	0.026	0.028	0	0	0.011	0.008	0.034	0.034	0.005	0	0	0.01	0.098	0	0.011	0	0.013	0.002	0.021	0.006	0.002	0.016
ENSG00000135093	0.012	0.036	0.004	0.01	0	0.059	0	0.006	0.01	0.043	0.032	0.067	0	0	0	0.033	0.021	0.023	0.037	0.002	0	0.021	0.022	0.069	0.011	0.015	0.032	0	0.008	0.031	0	0	0.011
ENSG00000152484	0.153	0.018	0.079	0.017	0.005	0.065	0	0	0.017	0.096	0.059	0.131	0	0	0	0.011	0.023	0.038	0.026	0.003	0	0	0.046	0.092	0	0.04	0.018	0	0.011	0.092	0.006	0	0.022
ENSG00000132952	0.106	0.036	0.047	0.013	0.011	0.065	0	0	0.021	0.101	0.077	0.105	0	0	0	0.011	0.032	0.029	0.021	0.002	0	0	0.03	0.095	0	0.042	0.016	0	0.013	0.09	0.006	0	0.013
ENSG00000170242	0.012	0.071	0.008	0.01	0.005	0.043	0	0.012	0.019	0.022	0.03	0.034	0	0	0	0.011	0.028	0.032	0.026	0.003	0	0.021	0.004	0.045	0.011	0.034	0.008	0	0.009	0.035	0.032	0	0.022
ENSG00000135655	0.012	0.107	0.006	0.013	0.022	0.065	0	0.012	0.025	0.046	0.045	0.086	0.028	0	0	0.056	0.025	0.068	0.018	0.002	0	0.062	0.008	0.092	0.011	0.052	0.019	0	0.009	0.052	0.019	0	0.026
ENSG00000172046	0.012	0.054	0.002	0.003	0	0.005	0	0	0.006	0.017	0.007	0.007	0	0	0	0.011	0.011	0.013	0.026	0	0.015	0	0.002	0.045	0	0.002	0.006	0.013	0.008	0.014	0.006	0	0.02
ENSG00000145390	0.018	0.018	0.006	0.013	0	0.054	0.003	0.006	0.023	0.041	0.027	0.056	0	0	0	0.022	0.008	0.02	0.026	0.002	0.015	0	0.01	0.085	0	0.025	0.006	0.013	0.004	0.039	0	0	0.015
ENSG00000131864	0.006	0.161	0.018	0.061	0.049	0.135	0.003	0	0.057	0.104	0.07	0.056	0.028	0.005	0	0.078	0.025	0.025	0.042	0.003	0	0.125	0.014	0.095	0.023	0.076	0.011	0	0.006	0.08	0	0	0.046
ENSG00000223443	0.006	0.054	0.008	0.003	0.038	0.108	0	0.006	0.004	0.019	0.08	0.056	0	0	0	0.044	0.013	0.029	0.011	0	0	0.021	0.008	0.052	0.011	0.019	0.006	0	0.002	0.022	0.026	0	0.011
ENSG00000083799	0.012	0.054	0.02	0.007	0.005	0.043	0.003	0	0.017	0.029	0.018	0.022	0	0.01	0	0.044	0.006	0.049	0.013	0	0	0	0.006	0.092	0	0.036	0.01	0	0.002	0.036	0.038	0	0.031
ENSG00000184979	0.041	0.25	0.02	0.044	0.011	0.054	0.007	0.024	0.059	0.113	0.041	0.135	0.056	0.005	0.008	0.056	0.059	0.081	0.026	0	0.015	0	0.012	0.235	0.046	0.124	0.032	0	0.009	0.063	0.141	0.012	0.073
ENSG00000077254	0.018	0.036	0.012	0.02	0	0.022	0.01	0	0.011	0.046	0.016	0.086	0	0.005	0	0.022	0.015	0.029	0.029	0.002	0	0	0.012	0.074	0.011	0.034	0.006	0.013	0.004	0.041	0.032	0.002	0.016
ENSG00000134588	0.024	0.054	0.012	0.047	0.011	0.065	0.007	0	0.04	0.031	0.057	0.034	0	0	0.024	0.011	0.017	0.058	0.05	0.005	0	0.021	0.014	0.137	0.034	0.05	0.008	0	0.011	0.042	0	0.002	0.02
ENSG00000136878	0.024	0.054	0.01	0.061	0.005	0.086	0.003	0	0.044	0.039	0.105	0.026	0.028	0.005	0	0.022	0.034	0.063	0.032	0.002	0	0.021	0.016	0.074	0.011	0.042	0.021	0	0.015	0.042	0	0.002	0.024
ENSG00000123552	0	0.054	0.006	0.007	0.011	0.022	0	0	0.015	0.014	0.027	0.049	0	0	0	0.033	0.006	0.018	0.013	0	0	0	0.008	0.094	0	0.01	0.003	0.013	0.002	0.038	0	0	0.026
ENSG00000273820	0.018	0.125	0.006	0.02	0	0.032	0.003	0.006	0.01	0.024	0.025	0.094	0	0	0	0.067	0.008	0.025	0.013	0.002	0	0.021	0.008	0.148	0	0.027	0.003	0.013	0.006	0.027	0.019	0	0.047
ENSG00000124422	0.018	0.107	0.03	0.027	0.016	0.011	0	0	0.023	0.089	0.011	0.24	0.028	0	0.008	0.022	0.019	0.052	0.045	0.002	0	0.042	0.024	0.034	0	0.069	0.002	0	0.004	0.061	0.013	0	0.046
ENSG00000036672	0.006	0.071	0.004	0	0.005	0.022	0	0	0.017	0.029	0.023	0.022	0	0.015	0	0.022	0.004	0.043	0.011	0.005	0	0.062	0.01	0.111	0.023	0.04	0.006	0	0.039	0.017	0.006	0	0.026
ENSG00000118369	0.029	0.107	0.014	0.091	0.005	0.108	0.007	0.012	0.12	0.123	0.077	0.127	0.028	0	0	0.022	0.104	0.097	0.026	0.002	0.03	0	0.026	0.306	0.034	0.076	0.011	0	0.004	0.159	0.032	0	0.062
ENSG00000170185	0.029	0.054	0.01	0.017	0	0.092	0	0.006	0.027	0.051	0.045	0.075	0	0	0	0.022	0.019	0.027	0.032	0.008	0	0.021	0.008	0.14	0	0.032	0.01	0.013	0.004	0.054	0.006	0	0.026
ENSG00000055483	0.059	0.286	0.042	0.074	0.032	0.092	0.033	0.012	0.055	0.128	0.057	0.112	0.056	0	0	0.044	0.138	0.106	0.124	0.015	0.03	0	0.026	0.337	0.034	0.141	0.033	0.062	0.034	0.187	0.058	0	0.088
ENSG00000168883	0	0.125	0.012	0.017	0.005	0.065	0.003	0	0.044	0.046	0.045	0.139	0	0	0	0.022	0.011	0.038	0.037	0.003	0	0.021	0.014	0.085	0	0.071	0.018	0	0.002	0.049	0.019	0.002	0.046
ENSG00000138592	0.006	0.036	0.006	0.01	0.005	0.016	0	0	0.023	0.043	0.016	0.075	0	0	0	0.022	0.017	0.016	0.018	0.003	0	0.021	0.006	0.069	0.023	0.023	0.008	0	0.004	0.031	0.006	0	0.011
ENSG00000102226	0.018	0.107	0.004	0.013	0.005	0.022	0.003	0.006	0.011	0.024	0.018	0.094	0	0	0	0.067	0.011	0.034	0.018	0.003	0	0	0.01	0.129	0	0.027	0.003	0.013	0.009	0.036	0.013	0	0.053
ENSG00000103194	0.012	0.036	0.006	0.017	0.011	0.016	0	0	0.017	0.058	0.025	0.045	0.028	0	0	0.044	0.011	0.023	0.005	0.003	0	0	0	0.076	0.011	0.019	0.013	0	0	0.034	0	0	0.013
ENSG00000164663	0.053	0.071	0.028	0.034	0.07	0.162	0.003	0	0.029	0.072	0.13	0.056	0.056	0	0	0.056	0.04	0.085	0.04	0.008	0	0.062	0.01	0.145	0.023	0.076	0.011	0.038	0.006	0.068	0.019	0	0.036
ENSG00000109189	0.035	0.125	0.014	0.047	0.005	0.086	0	0.006	0.078	0.077	0.023	0.097	0	0	0	0.022	0.038	0.059	0.032	0.005	0.015	0	0.004	0.169	0.034	0.21	0.072	0	0.03	0.061	0.109	0	0.044
ENSG00000115464	0	0.036	0.012	0.017	0.005	0.07	0	0.006	0.027	0.08	0.034	0.045	0	0	0	0.011	0.019	0.018	0.018	0.003	0	0.167	0.004	0.142	0	0.177	0.003	0	0.002	0.056	0.026	0.002	0.026
ENSG00000247746	0.012	0.179	0.004	0.007	0	0.043	0.003	0.006	0.025	0.027	0.02	0.116	0	0	0	0.067	0.008	0.023	0.018	0.002	0	0	0.006	0.121	0	0.031	0.011	0.013	0.047	0.045	0.019	0	0.036
ENSG00000227140	0.029	0.089	0.01	0.013	0.005	0.065	0.003	0	0.017	0.065	0.043	0.03	0	0	0	0.033	0.019	0.027	0.026	0.002	0	0	0.004	0.168	0.011	0.036	0.005	0.013	0.006	0.025	0.006	0.004	0.033
ENSG00000124486	0.018	0.125	0.002	0.013	0	0.022	0.003	0.006	0.004	0.029	0.02	0.079	0	0	0	0.022	0.006	0.032	0.018	0.002	0	0	0.004	0.066	0	0.013	0.003	0	0.002	0.014	0.019	0	0.018
ENSG00000170832	0.065	0.214	0.03	0.067	0.027	0.13	0.033	0.018	0.032	0.125	0.073	0.09	0.056	0	0.008	0.067	0.117	0.101	0.103	0.015	0	0	0.024	0.218	0.034	0.105	0.018	0.062	0.032	0.212	0.013	0	0.06
ENSG00000106346	0.024	0.089	0.03	0.01	0.011	0.108	0.013	0	0.055	0.063	0.077	0.09	0	0	0	0.044	0.053	0.077	0.034	0.008	0	0.021	0.012	0.055	0.034	0.08	0.011	0	0.008	0.043	0.083	0	0.027
ENSG00000143258	0.047	0.196	0.026	0.074	0.049	0.135	0	0.024	0.027	0.265	0.084	0.139	0.139	0	0.008	0.044	0.07	0.146	0.15	0.02	0.03	0.146	0.014	0.216	0.034	0.116	0.011	0	0.013	0.148	0.051	0.006	0.077
ENSG00000136014	0.012	0.054	0.004	0.013	0	0.038	0	0	0.006	0.053	0.041	0.082	0	0	0	0.022	0.017	0.023	0.024	0.002	0	0.021	0.03	0.045	0.011	0.019	0.032	0.013	0.004	0.036	0	0	0.022
ENSG00000162402	0.018	0.054	0.016	0.04	0	0.027	0.01	0	0.021	0.051	0.014	0.082	0	0.005	0	0.022	0.025	0.041	0.029	0	0	0	0.006	0.184	0.034	0.036	0.006	0	0.006	0.053	0.019	0.002	0.036
ENSG00000058056	0.029	0.286	0.036	0.189	0.016	0.308	0.017	0	0.268	0.106	0.123	0.049	0.111	0	0	0.033	0.028	0.077	0.069	0.042	0	0.042	0.026	0.479	0	0.477	0.057	0	0.021	0.137	0.083	0	0.142
ENSG00000048028	0.006	0.071	0.006	0	0.005	0.022	0	0	0.006	0.022	0.02	0.015	0.028	0.01	0	0	0.002	0.027	0.008	0.002	0	0.062	0.002	0.1	0.011	0.032	0.005	0	0.011	0.016	0	0	0.013
ENSG00000135913	0.018	0.107	0.012	0.017	0.032	0.027	0.007	0	0.008	0.019	0.036	0.056	0	0	0	0.033	0.013	0.023	0.04	0.008	0	0	0.012	0.121	0	0.019	0.008	0.013	0.004	0.033	0.032	0.002	0.033
ENSG00000187555	0.006	0.036	0.008	0.057	0.011	0.049	0.003	0	0.032	0.099	0.041	0.075	0	0	0	0.033	0.023	0.041	0.013	0.003	0	0.021	0.012	0.106	0.046	0.034	0.011	0	0.006	0.06	0.006	0	0.018
ENSG00000101557	0.035	0.071	0.026	0.037	0.032	0.124	0.003	0	0.082	0.077	0.03	0.105	0	0	0	0	0.021	0.061	0.024	0.003	0.015	0.021	0.006	0.098	0	0.082	0.005	0	0.015	0.035	0	0.002	0.027
ENSG00000140455	0.018	0.054	0.012	0.03	0.022	0.027	0	0	0.023	0.039	0.03	0.082	0	0	0	0.022	0.025	0.029	0.026	0.002	0.045	0.021	0.002	0.087	0.046	0.04	0.01	0	0.006	0.036	0	0	0.038
ENSG00000156256	0.018	0.036	0.016	0.01	0	0.011	0.003	0	0.015	0.017	0.025	0.045	0	0	0	0.022	0.023	0.032	0.008	0.002	0	0	0.004	0.068	0	0.034	0.008	0.038	0.002	0.027	0.006	0	0.007
ENSG00000090686	0.012	0.071	0.006	0.027	0.011	0.032	0.003	0.018	0.017	0.041	0.027	0.109	0.028	0.005	0	0.056	0.036	0.052	0.021	0	0	0	0.008	0.092	0.011	0.031	0.014	0	0.004	0.021	0.013	0.002	0.036
ENSG00000114316	0.012	0.054	0.002	0.003	0	0.011	0	0	0.004	0.019	0.016	0.007	0	0	0	0.033	0.013	0.013	0.029	0.002	0.015	0	0.002	0.05	0	0.002	0.01	0.013	0.008	0.014	0.006	0	0.033
ENSG00000121022	0.024	0.071	0.024	0.024	0.005	0.049	0	0	0.025	0.08	0.05	0.071	0.028	0.005	0	0.011	0.03	0.058	0.066	0.003	0	0.021	0.026	0.216	0	0.069	0.003	0.1	0.002	0.096	0.09	0	0.033
ENSG00000162601	0.018	0.018	0.01	0.04	0	0.022	0.007	0	0.023	0.041	0.011	0.135	0	0.005	0	0.022	0.021	0.034	0.026	0.002	0	0	0.008	0.15	0.023	0.04	0.008	0	0.004	0.058	0.026	0.002	0.027
ENSG00000147677	0.088	0.107	0.049	0.077	0.049	0.168	0.003	0.006	0.108	0.123	0.098	0.082	0.167	0.005	0.008	0.011	0.068	0.114	0.156	0.015	0.015	0.062	0.032	0.421	0.023	0.198	0.014	0.188	0.075	0.2	0.026	0.002	0.057
ENSG00000008382	0.012	0	0.002	0.024	0.005	0.038	0	0.006	0.021	0.014	0.007	0.097	0	0.005	0	0.078	0.023	0.018	0.029	0	0.015	0	0.006	0.021	0.011	0.031	0.027	0	0.011	0.029	0.006	0	0.005
ENSG00000168090	0.012	0.143	0.018	0.037	0.038	0.168	0.023	0	0.074	0.039	0.091	0.049	0.056	0	0	0.044	0.017	0.052	0.04	0.007	0.015	0.042	0.012	0.139	0.011	0.109	0.014	0	0.026	0.041	0.032	0	0.055
ENSG00000103035	0.024	0.054	0.004	0.02	0	0.011	0	0	0.011	0.077	0.03	0.022	0.028	0	0	0.033	0.015	0.027	0.013	0	0	0	0.008	0.063	0	0.034	0.008	0	0.004	0.033	0.019	0	0.027
ENSG00000138134	0	0.071	0.012	0.01	0.011	0.016	0.007	0	0.004	0.024	0.009	0.03	0.028	0	0	0.011	0.008	0.02	0.013	0	0	0	0.004	0.05	0.011	0.021	0.014	0	0.002	0.02	0.032	0	0.018
ENSG00000185515	0.041	0.107	0.02	0.121	0.032	0.081	0.01	0	0.078	0.07	0.068	0.112	0.028	0	0.04	0.078	0.042	0.115	0.063	0.014	0.015	0.062	0.018	0.21	0.046	0.082	0.016	0.013	0.019	0.062	0	0.002	0.049
ENSG00000115233	0.006	0.018	0.008	0.017	0.022	0.049	0.01	0	0.025	0.048	0.023	0.041	0	0	0	0.011	0.025	0.038	0.032	0.007	0	0	0.006	0.173	0	0.042	0.002	0	0	0.027	0.019	0.002	0.022
ENSG00000143409	0.065	0.268	0.026	0.094	0.054	0.124	0.003	0.041	0.042	0.224	0.114	0.184	0.139	0	0.008	0.078	0.1	0.209	0.187	0.02	0.045	0.125	0.044	0.329	0.034	0.13	0.025	0	0.013	0.182	0.064	0.008	0.124
ENSG00000128923	0.012	0.071	0.006	0.024	0.011	0.022	0	0	0.021	0.014	0.02	0.09	0	0	0	0.022	0.019	0.02	0.024	0.002	0	0.021	0.006	0.05	0.046	0.027	0.006	0	0.006	0.021	0	0	0.011
ENSG00000148481	0.006	0.054	0.01	0.024	0.027	0.032	0.003	0	0.013	0.08	0.036	0.037	0	0	0	0.033	0.021	0.031	0.005	0.005	0	0.021	0.01	0.124	0.023	0.025	0.025	0	0.019	0.065	0	0	0.027
ENSG00000106125	0.024	0.018	0.022	0.01	0.016	0.059	0.01	0	0.023	0.041	0.027	0.071	0	0	0	0	0.03	0.047	0.024	0.005	0	0	0.02	0.119	0	0.044	0.027	0	0.006	0.048	0.038	0	0.031
ENSG00000126261	0.029	0.304	0.016	0.034	0.059	0.076	0.003	0	0.025	0.099	0.052	0.112	0	0	0	0	0.03	0.128	0.034	0.003	0	0	0.008	0.252	0.034	0.158	0.013	0	0.009	0.051	0.013	0	0.064
ENSG00000182179	0.006	0.036	0.002	0.007	0	0.011	0	0	0.004	0.022	0.018	0.011	0	0	0	0	0.011	0.013	0.018	0	0.015	0	0.006	0.047	0	0.004	0.006	0.013	0.011	0.011	0.006	0	0.035
ENSG00000159593	0.012	0.054	0.004	0.02	0	0.065	0.007	0.006	0.015	0.07	0.027	0.022	0.028	0	0	0.089	0.019	0.034	0.029	0.003	0	0	0.002	0.06	0.011	0.052	0.014	0	0.002	0.019	0.064	0	0.038
ENSG00000033178	0.035	0.036	0.004	0.037	0	0.103	0.007	0.012	0.055	0.07	0.025	0.052	0	0	0	0.022	0.023	0.029	0.021	0.002	0	0	0.01	0.182	0.023	0.128	0.005	0	0	0.066	0.077	0	0.036
ENSG00000142230	0.006	0.071	0.006	0.04	0.016	0.049	0	0	0.023	0.065	0.045	0.03	0	0.005	0	0.044	0.015	0.011	0.029	0.002	0	0.083	0.004	0.037	0	0.038	0.008	0	0.002	0.033	0.006	0	0.029
ENSG00000081307	0.006	0.089	0.012	0.037	0.005	0.103	0.003	0.006	0.07	0.041	0.032	0.022	0	0	0	0.011	0.017	0.041	0.018	0.017	0	0	0.026	0.206	0	0.128	0.008	0	0.004	0.042	0.019	0	0.046
ENSG00000144744	0.029	0.054	0.01	0.007	0	0.016	0.003	0.006	0.01	0.022	0.039	0.03	0	0	0	0.022	0.076	0.045	0.008	0.003	0	0.021	0	0.081	0.011	0.004	0.002	0.013	0.002	0.02	0.045	0	0.02
ENSG00000130985	0.018	0.143	0.004	0.013	0.005	0.022	0.003	0.006	0.013	0.024	0.018	0.094	0	0	0	0.067	0.011	0.034	0.018	0.003	0	0	0.01	0.131	0	0.027	0.003	0.013	0.009	0.035	0.013	0	0.055
ENSG00000144848	0.006	0.054	0.004	0.013	0	0.07	0	0	0.023	0.041	0.027	0.056	0	0	0	0.022	0.015	0.041	0.011	0.005	0	0.021	0.004	0.189	0	0.103	0.003	0	0	0.042	0.006	0	0.035
ENSG00000152348	0.006	0	0.002	0	0	0.022	0.003	0	0.013	0.017	0.009	0.019	0	0	0	0.033	0.036	0.025	0.008	0.008	0.015	0.021	0.012	0.034	0	0.011	0.005	0	0.006	0.011	0	0	0.004
ENSG00000143222	0.047	0.196	0.026	0.074	0.049	0.135	0	0.024	0.027	0.265	0.084	0.139	0.139	0	0.008	0.044	0.07	0.146	0.15	0.02	0.03	0.146	0.014	0.218	0.034	0.116	0.011	0	0.013	0.148	0.051	0.006	0.077
ENSG00000170142	0.024	0.143	0.002	0.013	0.022	0.038	0	0.006	0.004	0.099	0.009	0.067	0	0	0	0.011	0.025	0.018	0.026	0.002	0.03	0.021	0.006	0.085	0.023	0.017	0.002	0.013	0.026	0.046	0.013	0	0.024
ENSG00000132388	0	0.089	0.012	0.003	0	0.038	0.003	0	0.011	0.027	0.032	0.075	0	0	0	0.022	0.023	0.011	0.003	0.002	0	0	0.006	0.118	0	0.023	0.002	0	0	0.033	0	0	0.049
ENSG00000177414	0.012	0	0.008	0.024	0	0.043	0.007	0.006	0.021	0.039	0.02	0.09	0	0.005	0	0.011	0.023	0.029	0.024	0.003	0	0	0.002	0.124	0.023	0.038	0.013	0	0.004	0.049	0.019	0.002	0.029
ENSG00000104343	0.024	0.071	0.032	0.02	0.016	0.032	0	0	0.023	0.082	0.052	0.094	0.028	0.005	0	0.022	0.034	0.07	0.055	0.003	0.015	0	0.03	0.173	0	0.082	0.005	0.075	0.006	0.099	0.09	0	0.038
ENSG00000170035	0.006	0.018	0.012	0.04	0.016	0.049	0.023	0	0.059	0.041	0.03	0.037	0	0	0	0.011	0.021	0.041	0.037	0.012	0	0	0.01	0.19	0	0.084	0	0	0.004	0.04	0.032	0.002	0.029
ENSG00000078967	0	0.071	0.018	0	0.005	0.049	0.007	0	0.011	0.039	0.03	0.041	0	0	0	0.033	0.011	0.036	0.013	0.005	0	0	0.012	0.076	0	0.044	0.016	0	0.009	0.029	0.013	0	0.024
ENSG00000077721	0.018	0.054	0.01	0.03	0.011	0.049	0.003	0	0.029	0.022	0.036	0.034	0.028	0	0.016	0.022	0.017	0.041	0.047	0.007	0	0.021	0.014	0.108	0.023	0.046	0.008	0	0.006	0.033	0	0	0.022
ENSG00000107341	0.006	0.089	0.012	0.007	0.032	0.103	0.003	0.006	0.089	0.07	0.095	0.071	0.083	0	0	0.056	0.055	0.094	0.037	0.008	0	0.021	0.008	0.129	0.034	0.172	0.027	0	0.009	0.045	0.019	0	0.051
ENSG00000108106	0	0.179	0.02	0.071	0.043	0.124	0.003	0	0.057	0.101	0.082	0.022	0	0.005	0	0.067	0.023	0.031	0.037	0.003	0	0.125	0.018	0.094	0.023	0.076	0.011	0	0.004	0.079	0	0	0.046
ENSG00000119048	0.006	0.071	0.008	0.02	0.022	0.022	0.017	0	0.01	0.019	0.014	0.037	0.028	0	0	0.067	0.015	0.009	0.026	0.197	0	0.042	0.012	0.111	0	0.013	0.011	0	0	0.025	0.013	0.004	0.02
ENSG00000159202	0.047	0.089	0.024	0.037	0.07	0.103	0.013	0.006	0.017	0.06	0.068	0.06	0.028	0	0	0.022	0.061	0.054	0.037	0.003	0	0	0.022	0.139	0.034	0.08	0.008	0.025	0.002	0.121	0.006	0	0.036
ENSG00000140367	0.029	0.071	0.016	0.071	0.027	0.065	0	0.018	0.027	0.046	0.041	0.06	0	0	0	0.056	0.061	0.034	0.034	0.003	0	0.021	0.008	0.132	0.057	0.069	0.01	0	0.006	0.045	0.013	0	0.031
ENSG00000175063	0.1	0.071	0.057	0.01	0	0.049	0	0	0.004	0.041	0.059	0.049	0	0	0	0.022	0.023	0.034	0.011	0.005	0	0	0.012	0.142	0	0.025	0.006	0	0.002	0.066	0.006	0	0.035
ENSG00000184182	0.024	0.107	0.014	0.003	0.027	0.027	0.007	0	0.013	0.012	0.02	0.037	0.028	0	0	0.033	0.015	0.034	0.037	0.007	0	0.021	0.008	0.118	0	0.019	0.003	0.013	0	0.025	0.006	0.004	0.011
ENSG00000103275	0.024	0.089	0.024	0.057	0	0.038	0.003	0	0.027	0.017	0.032	0.064	0	0.005	0	0.078	0.034	0.054	0.032	0.003	0	0	0.02	0.102	0.034	0.027	0.011	0	0.002	0.077	0	0.002	0.027
ENSG00000186591	0.018	0.107	0.024	0.013	0.016	0.027	0.026	0	0.015	0.034	0.03	0.06	0	0	0	0.011	0.093	0.059	0.053	0.012	0.015	0	0.01	0.244	0.023	0.031	0.03	0	0.056	0.055	0.013	0	0.044
ENSG00000160087	0.006	0.107	0.02	0.037	0.027	0.086	0.007	0.018	0.04	0.067	0.068	0.097	0	0.005	0	0.033	0.047	0.077	0.024	0	0	0	0.018	0.166	0.011	0.057	0.016	0	0.002	0.033	0.064	0.008	0.033
ENSG00000184787	0.024	0.018	0.014	0.027	0.011	0.054	0	0.012	0.025	0.046	0.036	0.045	0.056	0.015	0	0.044	0.017	0.036	0.018	0.003	0	0	0.008	0.118	0	0.032	0.006	0.025	0.006	0.062	0.026	0	0.026
ENSG00000185651	0.041	0.25	0.02	0.044	0.011	0.054	0.007	0.024	0.059	0.113	0.041	0.135	0.056	0.005	0.008	0.056	0.059	0.081	0.026	0	0.015	0	0.012	0.235	0.046	0.124	0.032	0	0.009	0.063	0.141	0.012	0.073
ENSG00000156587	0.012	0.232	0.006	0.101	0	0.103	0.01	0.006	0.105	0.149	0.016	0.112	0	0.005	0	0.011	0.061	0.041	0.021	0.003	0.03	0	0.002	0.132	0.034	0.09	0.01	0.013	0.008	0.086	0.006	0	0.049
ENSG00000077152	0.035	0.107	0.02	0.027	0.022	0.065	0	0.012	0.027	0.027	0.043	0.049	0.056	0.01	0.008	0.033	0.093	0.095	0.077	0.01	0	0.167	0.008	0.165	0.034	0.042	0.021	0.05	0.009	0.138	0.019	0.004	0.055
ENSG00000160714	0.053	0.214	0.022	0.084	0.065	0.103	0.003	0.041	0.027	0.176	0.111	0.15	0.139	0	0.008	0.056	0.087	0.193	0.172	0.022	0.045	0.125	0.04	0.258	0.034	0.122	0.024	0	0.015	0.148	0.051	0.008	0.077
ENSG00000198833	0	0.071	0.01	0.007	0	0.027	0	0.006	0.013	0.014	0.018	0.041	0	0	0	0.044	0.011	0.022	0.008	0	0	0	0.002	0.113	0	0.042	0.003	0	0	0.032	0.006	0	0.013
ENSG00000175931	0.059	0.232	0.032	0.074	0.027	0.119	0.033	0.012	0.057	0.125	0.061	0.127	0.056	0	0	0.078	0.138	0.101	0.124	0.017	0.03	0.021	0.032	0.303	0.034	0.153	0.043	0.062	0.041	0.192	0.058	0	0.122
ENSG00000177889	0.012	0	0.006	0.01	0	0.032	0	0	0.006	0.041	0.023	0.079	0	0	0	0.033	0.008	0.018	0.021	0.002	0	0.021	0.032	0.035	0.011	0.025	0.027	0.013	0.004	0.04	0.006	0	0.015
ENSG00000130725	0.012	0.143	0.024	0.057	0.043	0.141	0.003	0	0.055	0.082	0.082	0.049	0	0.01	0	0.056	0.028	0.023	0.047	0.003	0	0.125	0.008	0.094	0.023	0.074	0.016	0	0.011	0.065	0.006	0	0.047
ENSG00000099804	0.018	0	0.006	0.034	0.016	0.038	0.003	0.012	0.01	0.027	0.032	0.116	0.028	0.005	0.008	0.078	0.021	0.029	0.018	0.002	0.015	0.021	0.002	0.024	0.023	0.025	0.038	0	0.03	0.018	0.006	0	0.009
ENSG00000115760	0.006	0.143	0.012	0.037	0.005	0.038	0.007	0	0.015	0.041	0.018	0.041	0	0	0	0.011	0.008	0.04	0.04	0	0	0	0.012	0.145	0.023	0.069	0.005	0.013	0.004	0.042	0.064	0.002	0.057
ENSG00000182247	0.024	0.125	0.006	0.013	0.022	0.038	0.003	0.006	0.004	0.101	0.009	0.071	0	0	0	0.011	0.025	0.02	0.026	0	0.03	0.021	0.006	0.085	0.023	0.019	0.003	0.013	0.028	0.052	0.013	0	0.024
ENSG00000072401	0.006	0.071	0.014	0.024	0.011	0.032	0.003	0	0.019	0.027	0.03	0.037	0.056	0	0.008	0.011	0.008	0.032	0.026	0.002	0	0.021	0.006	0.084	0	0.042	0.016	0	0.002	0.043	0	0	0.022
ENSG00000131508	0.006	0.125	0.012	0.027	0.027	0.032	0.02	0	0.01	0.034	0.02	0.041	0.028	0	0	0.056	0.015	0.023	0.037	0.209	0	0.042	0.02	0.169	0	0.021	0.013	0	0.004	0.047	0.006	0.004	0.055
ENSG00000109332	0.006	0.018	0.008	0.01	0	0.027	0.007	0.018	0.017	0.036	0.023	0.026	0	0	0	0	0.006	0.018	0.018	0.002	0	0	0.006	0.032	0.011	0.034	0.003	0	0.002	0.042	0	0	0.013
ENSG00000169139	0.006	0.25	0.026	0.024	0.016	0.043	0	0	0.065	0.099	0.055	0.109	0.056	0.005	0	0.011	0.042	0.077	0.066	0.003	0.015	0.021	0.014	0.216	0	0.094	0.006	0.1	0.006	0.097	0.058	0	0.046
ENSG00000244687	0.088	0.125	0.049	0.013	0.011	0.076	0.003	0	0.008	0.041	0.105	0.09	0	0	0	0.022	0.049	0.052	0.034	0.008	0	0	0.02	0.158	0.023	0.048	0.013	0	0.002	0.112	0.026	0	0.068
ENSG00000074319	0.012	0.054	0.006	0.013	0.005	0.038	0	0.018	0.017	0.019	0.02	0.041	0	0	0	0	0.019	0.025	0.026	0.002	0.015	0.021	0.01	0.037	0.011	0.038	0.006	0	0.009	0.047	0.013	0	0.015
ENSG00000118503	0.018	0.054	0.02	0.013	0.022	0.086	0	0	0.032	0.058	0.07	0.116	0	0	0	0.056	0.015	0.036	0.011	0	0	0	0.014	0.068	0.011	0.032	0.008	0.013	0.002	0.068	0.006	0	0.035
ENSG00000243335	0	0.107	0.01	0.027	0.016	0.081	0.02	0	0.03	0.053	0.052	0.052	0	0.005	0	0.011	0.019	0.047	0.032	0.002	0	0	0.01	0.145	0.011	0.069	0.032	0	0.004	0.046	0.058	0	0.038
ENSG00000188215	0.006	0.071	0.014	0.03	0.005	0.016	0	0	0.011	0.06	0.025	0.034	0	0	0	0	0.011	0.034	0.016	0.002	0	0.042	0.004	0.106	0.011	0.032	0.005	0	0.002	0.036	0.006	0	0.036
ENSG00000137692	0.012	0.071	0.012	0.104	0.016	0.081	0	0	0.065	0.067	0.016	0.067	0	0.01	0	0	0.044	0.054	0.018	0.002	0.015	0.021	0.008	0.173	0.023	0.046	0.002	0	0.009	0.036	0.019	0	0.029
ENSG00000043093	0.029	0.304	0.032	0.182	0.016	0.297	0.02	0	0.26	0.106	0.125	0.056	0.111	0	0	0.033	0.025	0.083	0.061	0.041	0	0.042	0.024	0.456	0	0.498	0.065	0	0.024	0.125	0.083	0	0.144
ENSG00000150401	0.065	0.125	0.04	0.125	0.011	0.086	0	0.012	0.108	0.135	0.07	0.225	0.056	0	0.008	0.044	0.028	0.067	0.124	0.015	0	0.021	0.026	0.215	0.011	0.116	0.041	0.038	0.038	0.097	0.006	0	0.064
ENSG00000138411	0.012	0.054	0.02	0.071	0.032	0.07	0.02	0.012	0.048	0.017	0.041	0.056	0	0	0	0.044	0.017	0.036	0.034	0.012	0	0	0.014	0.184	0	0.076	0.003	0	0	0.053	0.032	0.002	0.024
ENSG00000049759	0.012	0.089	0.01	0.003	0	0.049	0.003	0	0.006	0.022	0.02	0.067	0.028	0	0	0.011	0.025	0.014	0.011	0.003	0	0.062	0.016	0.048	0	0.017	0.006	0	0.006	0.031	0	0	0.02
ENSG00000148634	0.018	0.054	0.022	0.017	0.005	0.022	0.007	0	0.015	0.029	0.045	0.019	0.056	0	0	0.011	0.008	0.032	0.021	0.002	0	0	0.012	0.115	0.011	0.055	0.008	0	0.002	0.042	0	0	0.036
ENSG00000138641	0.006	0.036	0.006	0.01	0.005	0.038	0.003	0.018	0.034	0.063	0.027	0.037	0	0	0	0	0.008	0.016	0.021	0.002	0	0	0.012	0.053	0.011	0.048	0.002	0	0.002	0.034	0	0	0.026
ENSG00000108854	0.071	0.179	0.032	0.077	0.054	0.124	0.03	0.012	0.049	0.133	0.068	0.097	0.056	0	0.008	0.067	0.114	0.088	0.095	0.015	0	0.021	0.026	0.239	0.046	0.139	0.025	0.062	0.036	0.209	0.013	0	0.066
ENSG00000078747	0.088	0.125	0.055	0.057	0	0.07	0.003	0	0.04	0.077	0.025	0.071	0	0	0	0.078	0.017	0.056	0.021	0.002	0.015	0.021	0.012	0.108	0.011	0.082	0.005	0	0.002	0.039	0.006	0	0.053
ENSG00000126107	0.035	0.036	0.026	0.044	0.005	0.076	0.007	0.012	0.036	0.053	0.039	0.075	0	0.005	0	0.022	0.025	0.059	0.024	0	0	0	0.008	0.221	0.034	0.057	0.01	0	0.004	0.055	0.032	0.002	0.046
ENSG00000085382	0.012	0.089	0.014	0.013	0.005	0.027	0	0	0.017	0.031	0.052	0.045	0	0	0	0.033	0.008	0.02	0.008	0.002	0	0	0.008	0.094	0	0.019	0.003	0	0	0.055	0	0	0.026
ENSG00000069869	0.012	0.036	0.004	0.017	0.011	0.016	0	0	0.019	0.019	0.014	0.071	0	0	0	0.011	0.017	0.013	0.013	0.002	0.015	0.021	0.004	0.05	0.046	0.025	0.006	0	0.002	0.022	0	0	0.007
ENSG00000173064	0.018	0.054	0.002	0.013	0	0.07	0	0.006	0.008	0.063	0.039	0.082	0	0	0	0.044	0.028	0.023	0.026	0.002	0	0.021	0.016	0.082	0.011	0.031	0.032	0	0.009	0.024	0.013	0	0.026
ENSG00000123124	0.018	0.089	0.032	0.017	0.016	0.07	0.003	0.006	0.023	0.089	0.07	0.075	0.111	0	0	0.022	0.04	0.083	0.082	0.002	0	0.021	0.024	0.176	0.011	0.084	0.006	0.088	0.015	0.109	0.071	0	0.027
ENSG00000092140	0.024	0.054	0.02	0.03	0	0.059	0	0	0.032	0.036	0.052	0.142	0.028	0	0.008	0.033	0.019	0.132	0.066	0.007	0.015	0	0.002	0.161	0	0.053	0.006	0	0.023	0.088	0.026	0	0.033
ENSG00000118420	0	0.018	0.004	0.02	0	0.032	0	0	0.013	0.024	0.02	0.037	0.056	0	0	0.022	0.008	0.025	0.011	0	0.015	0	0.004	0.11	0	0.055	0.003	0.013	0.002	0.034	0.006	0	0.011
ENSG00000138642	0.006	0.036	0.006	0.01	0.005	0.038	0.003	0.012	0.034	0.06	0.027	0.03	0	0	0	0	0.008	0.016	0.018	0.002	0	0	0.012	0.053	0.011	0.048	0.002	0	0.002	0.033	0.006	0	0.024
ENSG00000138646	0.006	0.036	0.006	0.01	0.005	0.038	0.003	0.012	0.034	0.06	0.027	0.03	0	0	0	0	0.008	0.016	0.018	0.002	0	0	0.012	0.053	0.011	0.048	0.002	0	0.002	0.033	0	0	0.024
ENSG00000103657	0.024	0.071	0.014	0.03	0.022	0.027	0	0	0.023	0.034	0.03	0.082	0	0	0	0.044	0.023	0.029	0.045	0.002	0.045	0.021	0.004	0.085	0.046	0.038	0.013	0	0.008	0.04	0	0	0.038
ENSG00000198742	0.012	0.089	0.018	0.03	0.054	0.184	0.023	0	0.076	0.043	0.089	0.056	0.028	0	0	0.044	0.017	0.05	0.045	0.01	0.015	0.042	0.014	0.14	0.011	0.113	0.016	0	0.024	0.041	0.038	0	0.042
ENSG00000198373	0.012	0.143	0.004	0.02	0	0.038	0.007	0.006	0.015	0.089	0.041	0.03	0.056	0.005	0	0.067	0.03	0.038	0.024	0.002	0	0	0.008	0.077	0	0.046	0.008	0	0.002	0.036	0.058	0	0.029
ENSG00000119682	0.018	0.036	0.016	0.017	0.011	0.032	0.003	0.006	0.034	0.039	0.018	0.041	0	0	0	0	0.008	0.025	0.011	0.005	0	0.021	0.002	0.084	0	0.031	0.008	0.013	0	0.014	0.019	0	0.026
ENSG00000114062	0.018	0.125	0.004	0.03	0.005	0.081	0.003	0.012	0.029	0.06	0.025	0.079	0	0.005	0	0.056	0.025	0.027	0.018	0.002	0	0	0.024	0.113	0	0.046	0.014	0	0.008	0.045	0.032	0	0.031
ENSG00000092148	0.024	0.054	0.02	0.034	0	0.076	0	0	0.032	0.039	0.048	0.15	0.028	0	0.008	0.056	0.019	0.146	0.069	0.008	0	0	0.002	0.158	0	0.055	0.005	0	0.021	0.086	0.026	0	0.036
ENSG00000153827	0.018	0.089	0.014	0.007	0.043	0.032	0.007	0.006	0.01	0.012	0.027	0.034	0	0	0	0.033	0.011	0.027	0.034	0.007	0	0.021	0.008	0.089	0	0.006	0	0.013	0.002	0.023	0.013	0.002	0.011
ENSG00000151148	0.012	0.036	0.004	0.01	0	0.07	0	0.006	0.008	0.051	0.043	0.056	0	0	0	0.056	0.023	0.029	0.042	0.002	0	0.021	0.02	0.065	0.011	0.015	0.035	0	0.008	0.028	0	0	0.013
ENSG00000002746	0.006	0.036	0.018	0.003	0.005	0.059	0.007	0	0.013	0.039	0.025	0.056	0	0	0	0.044	0.021	0.034	0.016	0.007	0	0	0.01	0.085	0	0.044	0.018	0	0.011	0.033	0.013	0	0.016
ENSG00000165338	0.006	0.036	0.012	0.007	0.005	0.011	0.007	0	0.008	0.027	0.005	0.034	0.028	0	0	0.011	0.019	0.02	0.016	0	0	0	0.008	0.044	0.011	0.025	0.018	0	0.002	0.024	0.045	0	0.02
ENSG00000104517	0.053	0.179	0.043	0.057	0.032	0.146	0.003	0	0.068	0.217	0.089	0.064	0.139	0	0.008	0.011	0.061	0.119	0.137	0.01	0.015	0.021	0.04	0.302	0.023	0.149	0.01	0.15	0.058	0.184	0.045	0	0.062
ENSG00000086758	0.012	0.125	0.006	0.013	0.005	0.032	0.003	0.006	0.025	0.031	0.018	0.12	0	0	0	0.078	0.011	0.02	0.013	0.002	0	0.021	0.01	0.132	0	0.036	0.014	0.013	0.049	0.037	0.013	0.002	0.042
ENSG00000009335	0.024	0.036	0.022	0.024	0.005	0.043	0.02	0	0.019	0.027	0.03	0.026	0	0	0	0.022	0.078	0.07	0.04	0.017	0.03	0	0.012	0.298	0	0.038	0.029	0	0.051	0.064	0.013	0.002	0.026
ENSG00000128731	0.018	0.107	0.008	0.017	0	0.065	0	0.012	0.027	0.053	0.025	0.075	0	0.01	0	0.056	0.023	0.029	0.018	0.005	0	0	0.016	0.084	0	0.034	0.008	0.013	0.008	0.038	0.026	0	0.036
ENSG00000127481	0.006	0.036	0.012	0.027	0.016	0.043	0.003	0.024	0.017	0.046	0.039	0.105	0	0.005	0	0.022	0.038	0.05	0.04	0	0	0	0.006	0.085	0.011	0.027	0.014	0	0.004	0.017	0.013	0.002	0.036
ENSG00000087586	0.065	0.089	0.047	0.017	0.016	0.049	0	0	0.01	0.024	0.064	0.09	0	0	0	0	0.042	0.07	0.037	0.007	0	0	0.014	0.189	0.023	0.034	0.011	0	0.009	0.112	0.019	0	0.047
ENSG00000081803	0	0.054	0.028	0.017	0.011	0.022	0.023	0	0.017	0.027	0.025	0.067	0	0	0	0	0.081	0.054	0.04	0.008	0.015	0.021	0.01	0.187	0.023	0.061	0.016	0	0.049	0.042	0.013	0.002	0.015
ENSG00000068024	0.012	0.089	0.014	0.007	0.027	0.027	0.007	0	0.015	0.012	0.025	0.041	0.028	0	0	0.044	0.013	0.038	0.034	0.007	0	0.021	0.008	0.118	0	0.021	0	0.013	0	0.028	0.006	0.002	0.015
ENSG00000100302	0.006	0.107	0.012	0.017	0.022	0.022	0.003	0.006	0.013	0.077	0.014	0.045	0	0	0	0.033	0.04	0.027	0.018	0	0.03	0	0.01	0.069	0	0.042	0.008	0	0.006	0.024	0.026	0.002	0.033
ENSG00000122481	0.029	0.036	0.01	0	0	0.011	0.003	0	0.01	0.043	0.005	0.049	0	0	0	0.022	0.013	0.025	0.024	0.002	0	0	0.002	0.068	0	0.027	0.006	0	0.006	0.031	0.026	0.002	0.018
ENSG00000100393	0.006	0.107	0.006	0.024	0.043	0.027	0.013	0	0.015	0.012	0.016	0.06	0.028	0	0	0.067	0.117	0.032	0.032	0.003	0	0	0.006	0.045	0	0.042	0.006	0	0.002	0.033	0	0.002	0.033
ENSG00000114166	0.024	0.125	0.004	0.01	0.022	0.016	0	0.006	0.004	0.12	0.023	0.071	0.028	0	0	0.011	0.017	0.02	0.034	0.002	0.03	0	0.006	0.074	0.023	0.023	0.003	0.013	0.026	0.062	0.013	0	0.026
ENSG00000005339	0.024	0.018	0.02	0.064	0.005	0.038	0.003	0	0.03	0.012	0.03	0.064	0.028	0.005	0	0.056	0.036	0.043	0.018	0.003	0	0.021	0.016	0.085	0.034	0.017	0.01	0	0.008	0.061	0	0	0.022
ENSG00000120913	0	0	0.004	0	0	0.016	0	0	0.002	0.012	0.011	0.026	0	0	0	0.033	0.006	0.009	0.008	0	0	0	0.002	0.015	0	0.006	0.003	0	0	0.008	0.026	0	0.011
ENSG00000089280	0.035	0.179	0.038	0.013	0	0.043	0.01	0.006	0.011	0.075	0.045	0.045	0.028	0	0	0	0.013	0.07	0.024	0.002	0	0.042	0.002	0.152	0	0.078	0.003	0	0.008	0.058	0.013	0	0.071
ENSG00000175467	0.018	0.161	0.004	0.141	0	0.13	0.01	0.012	0.221	0.157	0.041	0.131	0.028	0.005	0	0.022	0.059	0.067	0.021	0.003	0.015	0	0.034	0.173	0.034	0.09	0.006	0.013	0.009	0.137	0.026	0	0.06
ENSG00000167967	0.018	0.161	0.022	0.061	0.005	0.032	0.003	0	0.027	0.012	0.032	0.064	0	0	0	0.078	0.03	0.049	0.029	0.003	0	0.042	0.024	0.097	0.034	0.025	0.013	0	0.006	0.078	0	0.002	0.036
ENSG00000172175	0.012	0.125	0.01	0.003	0	0.032	0	0	0.008	0.017	0.014	0.056	0	0	0	0.011	0.021	0.018	0.018	0.005	0	0.062	0.012	0.053	0	0.019	0.003	0	0.006	0.025	0	0	0.031
ENSG00000186660	0.006	0.107	0.008	0.094	0	0.108	0.01	0.006	0.106	0.145	0.016	0.109	0.028	0.005	0	0.022	0.057	0.027	0.016	0.005	0.03	0	0.008	0.111	0.034	0.071	0.005	0.013	0.008	0.084	0.006	0	0.047
ENSG00000119669	0.018	0.071	0.012	0.013	0.005	0.054	0.007	0.036	0.034	0.048	0.027	0.045	0	0	0	0.022	0.008	0.025	0.016	0.003	0	0.021	0	0.152	0	0.034	0.03	0.013	0	0.021	0.019	0	0.064
ENSG00000113851	0.012	0.107	0.006	0.027	0.011	0.027	0	0.006	0.019	0.12	0.02	0.09	0	0	0	0.011	0.017	0.031	0.029	0.002	0.03	0	0.018	0.079	0.034	0.044	0.008	0.013	0.026	0.088	0.019	0	0.031
ENSG00000159167	0	0	0.004	0	0.005	0.016	0	0.006	0.004	0.007	0.005	0.011	0	0	0	0.011	0.004	0.011	0	0	0	0	0.004	0.013	0	0.002	0	0	0	0.01	0.026	0	0.004
ENSG00000176407	0	0.089	0.012	0.017	0	0.059	0	0	0.044	0.051	0.036	0.127	0	0	0	0.022	0.015	0.025	0.013	0.003	0	0	0.016	0.077	0	0.067	0.008	0	0	0.048	0.019	0.002	0.029
ENSG00000141582	0.053	0.321	0.049	0.077	0.032	0.097	0.033	0.012	0.048	0.128	0.057	0.12	0.083	0	0	0.078	0.127	0.121	0.132	0.017	0.03	0	0.024	0.36	0.034	0.139	0.029	0.062	0.034	0.198	0.064	0	0.108
ENSG00000154277	0.018	0.089	0.002	0.007	0.005	0.054	0	0	0.015	0.027	0.025	0.026	0	0	0	0.056	0.015	0.049	0.034	0	0	0	0.004	0.097	0	0.052	0.006	0.013	0.004	0.028	0.006	0	0.031
ENSG00000153201	0	0.054	0.01	0.013	0.005	0.092	0	0	0.049	0.041	0.043	0.124	0	0	0	0.011	0.013	0.029	0.008	0.003	0	0.021	0.006	0.058	0	0.065	0.002	0	0.002	0.033	0.013	0.002	0.015
ENSG00000014123	0	0.036	0.004	0.007	0.005	0.011	0	0	0.013	0.012	0.027	0.037	0.028	0	0	0.033	0.008	0.018	0.008	0	0	0	0.004	0.081	0.011	0.011	0.003	0	0.004	0.036	0	0	0.015
ENSG00000116514	0.035	0.071	0.02	0.03	0.005	0.059	0.003	0.018	0.032	0.024	0.036	0.09	0	0.005	0	0.022	0.03	0.068	0.032	0	0	0	0.01	0.189	0.046	0.046	0.019	0	0.006	0.043	0.019	0.002	0.035
ENSG00000177479	0.012	0.036	0.002	0.003	0	0.011	0	0	0.004	0.019	0.009	0.007	0	0	0	0	0.008	0.011	0.021	0	0.015	0	0.002	0.053	0	0.002	0.008	0.013	0.009	0.014	0.006	0	0.022
ENSG00000166233	0.029	0.125	0.024	0.061	0.022	0.059	0	0	0.034	0.041	0.045	0.064	0	0	0	0.022	0.061	0.032	0.029	0.005	0	0.021	0.01	0.156	0.057	0.053	0.016	0	0.006	0.05	0.006	0	0.033
ENSG00000034677	0.047	0.161	0.043	0.047	0.032	0.168	0.003	0	0.067	0.243	0.13	0.075	0.167	0	0.008	0.011	0.061	0.121	0.142	0.008	0.015	0.042	0.042	0.318	0.023	0.141	0.011	0.15	0.051	0.185	0.045	0	0.06
ENSG00000011275	0.024	0.125	0.03	0.013	0.016	0.124	0.013	0	0.063	0.063	0.091	0.094	0.028	0	0	0.089	0.055	0.077	0.045	0.01	0	0.021	0.012	0.06	0.034	0.086	0.019	0	0.011	0.053	0.083	0	0.046
ENSG00000013561	0.006	0.089	0.008	0.027	0.027	0.043	0.017	0	0.008	0.031	0.027	0.045	0.028	0	0	0.056	0.017	0.027	0.032	0.209	0	0.042	0.016	0.153	0	0.013	0.011	0	0	0.04	0.006	0.004	0.022
ENSG00000137393	0.018	0.196	0.016	0.054	0.005	0.059	0.003	0	0.025	0.193	0.034	0.03	0.028	0	0	0.033	0.097	0.059	0.079	0.002	0	0.042	0.012	0.292	0.011	0.061	0.011	0.1	0.008	0.093	0.013	0	0.057
ENSG00000151692	0.035	0.125	0.014	0.04	0	0.043	0.003	0	0.013	0.089	0.027	0.06	0	0	0	0.011	0.017	0.056	0.055	0.002	0	0	0.02	0.145	0.023	0.053	0.011	0.025	0.013	0.042	0.077	0.002	0.057
ENSG00000112659	0.071	0.089	0.028	0.04	0.054	0.173	0.003	0	0.034	0.08	0.134	0.052	0.028	0	0	0.056	0.044	0.074	0.05	0.003	0	0.042	0.006	0.15	0.011	0.084	0.008	0.062	0.008	0.064	0.013	0	0.038
ENSG00000125826	0.006	0.071	0.024	0.024	0.016	0.065	0.003	0	0.027	0.027	0.045	0.045	0.028	0.005	0	0	0.028	0.02	0.029	0.003	0.03	0	0.008	0.165	0	0.078	0.005	0.013	0.011	0.034	0	0.002	0.029
ENSG00000092098	0.018	0.089	0.014	0.03	0	0.081	0.003	0	0.04	0.06	0.036	0.146	0	0	0.016	0.078	0.025	0.074	0.079	0.012	0.015	0	0.006	0.179	0	0.067	0.003	0	0.028	0.07	0.026	0	0.044
ENSG00000185345	0.018	0.089	0.03	0.013	0.016	0.059	0	0.012	0.032	0.036	0.059	0.101	0	0.005	0	0.056	0.023	0.029	0.024	0.002	0.015	0.021	0.008	0.085	0	0.065	0.008	0.013	0.004	0.053	0.013	0	0.036
ENSG00000118058	0.012	0.143	0.006	0	0.005	0.027	0	0	0.017	0.039	0.045	0.026	0	0.062	0	0.033	0.004	0.05	0.013	0.007	0	0.083	0.012	0.121	0.034	0.036	0.019	0	0.043	0.025	0	0	0.042
ENSG00000272333	0.018	0.286	0.02	0.054	0.059	0.081	0.003	0	0.027	0.096	0.043	0.12	0.028	0	0	0.022	0.017	0.13	0.029	0.003	0	0	0.006	0.248	0.023	0.187	0.011	0	0.017	0.06	0.006	0.002	0.08
ENSG00000089094	0.024	0.036	0.01	0.02	0	0.059	0.007	0.006	0.017	0.053	0.045	0.071	0	0	0	0.067	0.03	0.029	0.029	0.002	0.03	0	0.018	0.092	0.011	0.027	0.04	0.013	0.03	0.037	0.006	0	0.024
ENSG00000160224	0.012	0.036	0.016	0.024	0.011	0.054	0	0.012	0.021	0.048	0.032	0.045	0.056	0.015	0	0.056	0.015	0.029	0.024	0.003	0	0	0.008	0.126	0	0.031	0.005	0.038	0.006	0.063	0.026	0	0.033
ENSG00000095015	0	0.071	0.01	0.01	0	0.022	0.003	0	0.017	0.027	0.014	0.041	0	0	0	0.044	0.034	0.05	0.003	0	0.03	0	0.002	0.045	0.011	0.011	0	0	0.004	0.021	0	0	0.029
ENSG00000111653	0.041	0.071	0.03	0.017	0.011	0.054	0	0	0.049	0.055	0.041	0.06	0.028	0	0.008	0.022	0.015	0.043	0.026	0.003	0.015	0	0.004	0.202	0	0.095	0.022	0	0.066	0.066	0.147	0	0.055
ENSG00000181788	0.012	0.143	0.012	0.118	0.016	0.2	0.007	0	0.183	0.072	0.045	0.041	0.028	0	0	0.022	0.023	0.056	0.047	0.031	0	0	0.03	0.326	0	0.282	0.016	0	0.002	0.088	0.064	0	0.075
ENSG00000176641	0.012	0.036	0.01	0.01	0.005	0.022	0	0.006	0.011	0.017	0.016	0.052	0	0	0	0.011	0.023	0.025	0.011	0.002	0.015	0.083	0.006	0.058	0	0.025	0.002	0	0.006	0.033	0	0	0.013
ENSG00000099785	0.006	0.071	0.006	0.037	0.011	0.016	0	0.006	0.019	0.027	0.005	0.127	0	0.005	0	0.044	0.023	0.016	0.011	0.002	0.015	0	0.002	0.145	0.023	0.031	0.016	0	0.004	0.039	0.006	0	0.042
ENSG00000078043	0.041	0.036	0.014	0.013	0.005	0.054	0.003	0	0.029	0.024	0.018	0.064	0	0	0	0	0.019	0.029	0.011	0.002	0	0.021	0.008	0.089	0.011	0.032	0	0	0.002	0.022	0.006	0	0.022
ENSG00000173821	0.059	0.304	0.045	0.074	0.027	0.092	0.033	0.012	0.049	0.128	0.07	0.116	0.083	0.005	0	0.089	0.127	0.112	0.135	0.017	0.03	0	0.024	0.363	0.034	0.141	0.029	0.062	0.036	0.193	0.064	0	0.1
ENSG00000108523	0	0.071	0.006	0.003	0	0.022	0	0	0.013	0.027	0.027	0.071	0	0	0	0.011	0.023	0.009	0.003	0.002	0	0	0.008	0.105	0	0.015	0	0	0	0.033	0	0	0.046
ENSG00000131323	0.024	0.125	0.01	0.03	0.005	0.054	0.007	0.012	0.049	0.063	0.048	0.109	0.028	0	0	0.067	0.011	0.036	0.016	0.002	0.015	0.021	0.006	0.2	0.011	0.111	0.016	0.013	0.008	0.056	0.032	0.002	0.066
ENSG00000178498	0.006	0.071	0.012	0.02	0.032	0.059	0	0.018	0.019	0.041	0.064	0.127	0.028	0	0	0.044	0.051	0.099	0.042	0.002	0	0.062	0.008	0.085	0.011	0.029	0.11	0	0.043	0.042	0.019	0	0.018
ENSG00000101236	0.006	0.054	0.026	0.02	0	0.038	0.003	0	0.021	0.027	0.023	0.045	0	0.005	0	0.011	0.006	0.018	0.026	0.003	0.03	0.021	0.008	0.169	0	0.065	0.006	0.013	0.008	0.041	0	0.002	0.051
ENSG00000183579	0.018	0.161	0.014	0.024	0	0.016	0	0.006	0.03	0.099	0.014	0.045	0	0	0	0.033	0.011	0.034	0.013	0	0.015	0	0.002	0.126	0	0.095	0.016	0	0.006	0.042	0.058	0.002	0.069
ENSG00000005810	0.065	0.089	0.028	0.054	0.016	0.032	0	0	0.057	0.077	0.039	0.109	0	0	0.008	0.022	0.021	0.052	0.05	0.007	0	0.021	0.012	0.124	0	0.048	0.01	0.025	0.006	0.056	0.013	0	0.031
ENSG00000120925	0.047	0.25	0.055	0.02	0.027	0.103	0	0.012	0.044	0.099	0.041	0.086	0	0.005	0	0.033	0.021	0.083	0.047	0.003	0	0.042	0.02	0.206	0.023	0.168	0.003	0	0.008	0.128	0.019	0	0.073
ENSG00000175104	0.006	0.036	0.004	0.057	0.011	0.086	0	0	0.065	0.046	0.045	0.064	0	0	0	0.011	0.021	0.034	0.011	0	0	0	0.008	0.077	0.011	0.065	0.013	0	0.006	0.061	0	0	0.016
ENSG00000110171	0.012	0.036	0.006	0.007	0	0.032	0.007	0.018	0.015	0.012	0.016	0.037	0.028	0	0	0	0.021	0.013	0.029	0.005	0	0.062	0.006	0.034	0.011	0.017	0.005	0	0.009	0.028	0.038	0	0.009
ENSG00000146373	0.012	0.089	0.016	0.01	0.005	0.086	0	0	0.027	0.024	0.048	0.086	0.028	0	0	0.022	0.011	0.022	0.013	0.002	0	0	0.012	0.076	0.011	0.059	0.006	0.013	0	0.05	0.006	0	0.042
ENSG00000113269	0.018	0.161	0.028	0.03	0.038	0.114	0.03	0.006	0.025	0.027	0.032	0.067	0.028	0	0	0.1	0.053	0.077	0.077	0.226	0	0.021	0.022	0.226	0.011	0.042	0.019	0.013	0.011	0.09	0.006	0.004	0.062
ENSG00000170153	0.024	0.054	0.012	0.02	0	0.081	0	0.006	0.03	0.039	0.043	0.067	0	0.005	0	0	0.023	0.023	0.032	0.007	0	0.021	0.01	0.137	0	0.025	0.002	0.013	0.002	0.048	0.006	0	0.031
ENSG00000197530	0.006	0.107	0.02	0.037	0.027	0.086	0.007	0.018	0.04	0.067	0.068	0.097	0	0.005	0	0.033	0.047	0.077	0.024	0	0	0	0.018	0.166	0.011	0.057	0.016	0	0.002	0.033	0.064	0.008	0.033
ENSG00000145416	0.029	0.125	0.004	0.02	0.005	0.086	0.003	0.006	0.03	0.031	0.045	0.064	0	0	0	0	0.023	0.014	0.042	0.002	0	0.021	0.016	0.105	0	0.029	0.005	0.013	0.004	0.041	0.013	0.002	0.015
ENSG00000180537	0.012	0.089	0.014	0.047	0.005	0.054	0.003	0	0.034	0.166	0.027	0.049	0.028	0	0	0.044	0.104	0.07	0.077	0.003	0	0.042	0.01	0.284	0	0.061	0.01	0.088	0.009	0.104	0.026	0	0.031
ENSG00000173838	0.071	0.143	0.028	0.074	0.049	0.13	0.036	0.012	0.042	0.14	0.08	0.112	0.056	0	0.008	0.067	0.117	0.088	0.09	0.015	0	0	0.026	0.229	0.034	0.126	0.022	0.062	0.034	0.212	0.013	0	0.06
ENSG00000124900	0.012	0.196	0.002	0.077	0	0.103	0.01	0	0.099	0.128	0.02	0.105	0.056	0.005	0.008	0.033	0.051	0.038	0.018	0	0.015	0	0.004	0.115	0.023	0.086	0.01	0.025	0.006	0.074	0.006	0	0.031
ENSG00000157911	0.006	0.107	0.02	0.037	0.027	0.086	0.007	0.018	0.04	0.067	0.068	0.097	0	0.005	0	0.033	0.047	0.077	0.024	0	0	0	0.018	0.166	0.011	0.057	0.016	0	0.002	0.033	0.064	0.008	0.033
ENSG00000105879	0.006	0.107	0.018	0.02	0.022	0.119	0.02	0	0.055	0.029	0.036	0.064	0	0	0	0.011	0.03	0.05	0.037	0.007	0.015	0.042	0.014	0.161	0.023	0.078	0.006	0	0.045	0.032	0.051	0	0.026
ENSG00000223638	0	0.161	0.018	0.064	0.049	0.114	0.003	0	0.057	0.106	0.077	0.037	0	0.005	0	0.067	0.023	0.027	0.04	0.003	0	0.125	0.016	0.09	0.034	0.074	0.013	0	0.006	0.078	0	0	0.046
ENSG00000072609	0.035	0.054	0.016	0.024	0.005	0.059	0.007	0.018	0.019	0.055	0.041	0.097	0.028	0	0	0.067	0.032	0.04	0.032	0.002	0.015	0	0.012	0.092	0.023	0.053	0.037	0	0.026	0.035	0.026	0	0.026
ENSG00000178809	0.006	0.089	0.008	0.024	0.016	0.043	0.01	0	0.027	0.022	0.045	0.026	0	0.005	0	0.022	0.023	0.025	0.029	0.005	0	0.042	0.016	0.119	0.011	0.055	0.019	0	0.006	0.034	0.058	0	0.031
ENSG00000089234	0.024	0.036	0.004	0.013	0	0.065	0	0.006	0.01	0.065	0.036	0.086	0	0	0	0.011	0.015	0.025	0.024	0.002	0	0.021	0.02	0.063	0.011	0.021	0.033	0	0.008	0.025	0.013	0.002	0.016
ENSG00000081087	0	0.071	0.006	0.013	0.011	0.032	0	0	0.017	0.027	0.045	0.041	0	0.005	0	0.033	0.004	0.016	0.011	0	0	0	0.008	0.079	0	0.015	0.013	0.013	0	0.061	0	0	0.029
ENSG00000100387	0.006	0.089	0.004	0.024	0.043	0.032	0.013	0	0.015	0.012	0.014	0.056	0.028	0	0	0.044	0.104	0.031	0.029	0.003	0	0	0.004	0.035	0	0.036	0.005	0	0.004	0.028	0	0.002	0.022
ENSG00000136536	0.006	0.036	0.008	0.017	0.022	0.065	0.007	0	0.032	0.041	0.02	0.041	0	0	0	0.011	0.03	0.04	0.034	0.01	0	0	0.008	0.173	0	0.052	0.002	0	0	0.026	0.019	0.002	0.033
ENSG00000108375	0.065	0.125	0.032	0.064	0.016	0.076	0.03	0.012	0.027	0.096	0.036	0.094	0.056	0	0.008	0.067	0.104	0.068	0.087	0.008	0	0	0.014	0.176	0.034	0.094	0.022	0.062	0.026	0.175	0.006	0	0.044
ENSG00000186951	0.012	0.054	0.008	0.034	0.011	0.054	0.007	0	0.027	0.027	0.016	0.034	0	0	0	0.022	0.055	0.043	0.032	0.002	0	0	0	0.045	0	0.031	0.003	0	0.002	0.036	0	0.002	0.035
ENSG00000101197	0.041	0.143	0.04	0.02	0.016	0.081	0.003	0	0.025	0.036	0.07	0.094	0	0.005	0	0.011	0.051	0.112	0.047	0.007	0	0	0.02	0.239	0.023	0.05	0.016	0	0.017	0.124	0.013	0	0.064
ENSG00000104142	0.006	0.036	0.01	0.007	0.005	0.027	0	0.006	0.013	0.017	0.009	0.022	0	0	0	0.011	0.006	0.02	0.013	0.002	0	0	0.006	0.058	0	0.01	0.01	0	0.002	0.023	0.006	0	0.036
ENSG00000105428	0.018	0.036	0.006	0.02	0.005	0.043	0	0.006	0.029	0.022	0.005	0.109	0	0.005	0	0.033	0.023	0.013	0.011	0	0.015	0	0.004	0.055	0.011	0.04	0.018	0	0.011	0.039	0.013	0	0.009
ENSG00000102858	0.029	0.036	0.018	0.067	0.011	0.043	0.003	0.006	0.032	0.012	0.03	0.064	0.028	0	0	0.056	0.032	0.05	0.024	0.003	0	0.021	0.014	0.1	0.046	0.021	0.019	0	0.008	0.07	0	0	0.02
ENSG00000182670	0.024	0.036	0.022	0.037	0.011	0.032	0	0.018	0.027	0.051	0.027	0.045	0.056	0.015	0	0.022	0.011	0.029	0.011	0.002	0	0	0.012	0.087	0	0.029	0.002	0.025	0.008	0.064	0.026	0	0.024
ENSG00000108733	0.047	0.036	0.04	0.007	0.086	0.081	0.003	0.006	0.015	0.06	0.093	0.022	0.056	0	0.016	0.033	0.015	0.04	0.018	0	0	0.021	0.006	0.04	0	0.034	0.002	0	0.002	0.061	0.006	0	0.022
ENSG00000100814	0.018	0.143	0.006	0.054	0.011	0.081	0.01	0.006	0.063	0.092	0.061	0.154	0	0	0.008	0.056	0.023	0.077	0.084	0.015	0.015	0	0.006	0.239	0.011	0.105	0.01	0	0.028	0.081	0.032	0	0.057
ENSG00000110042	0.012	0.107	0.006	0.091	0.005	0.097	0.01	0.006	0.105	0.142	0.018	0.105	0.056	0.005	0	0.022	0.057	0.029	0.018	0.007	0.03	0.042	0.008	0.118	0.034	0.063	0.003	0.013	0.006	0.085	0.013	0	0.047
ENSG00000110330	0.012	0.107	0.014	0.138	0.011	0.081	0	0	0.084	0.075	0.025	0.082	0	0.01	0	0.011	0.047	0.061	0.024	0.007	0.015	0.021	0.012	0.195	0.023	0.053	0.003	0.013	0.008	0.044	0.026	0	0.046
ENSG00000213186	0.012	0.161	0.02	0.131	0.022	0.286	0.007	0	0.209	0.084	0.084	0.026	0.056	0	0	0.033	0.03	0.076	0.05	0.036	0	0.042	0.022	0.377	0	0.315	0.013	0	0.004	0.097	0.083	0	0.088
ENSG00000113595	0.006	0.054	0.002	0	0	0.016	0	0	0.011	0.019	0.016	0.019	0	0	0	0.056	0.036	0.018	0.003	0	0.015	0	0.002	0.026	0	0.019	0.005	0	0	0.012	0	0	0.011
ENSG00000115392	0	0.018	0.012	0.02	0.011	0.07	0	0.006	0.019	0.07	0.023	0.045	0	0	0	0	0.013	0.022	0.018	0	0	0.083	0.006	0.135	0.011	0.145	0.002	0	0.002	0.053	0.032	0.002	0.027
ENSG00000165406	0.024	0.054	0.008	0.02	0.011	0.07	0.007	0	0.029	0.06	0.025	0.09	0.083	0.005	0.008	0.033	0.019	0.056	0.021	0.003	0	0	0.006	0.097	0	0.076	0.027	0	0.008	0.046	0	0	0.018
ENSG00000239305	0	0.089	0.01	0.013	0	0.054	0.007	0	0.042	0.043	0.034	0.127	0	0	0	0.022	0.008	0.032	0.016	0.003	0	0.021	0.008	0.073	0	0.055	0.003	0	0	0.039	0.013	0.002	0.015
ENSG00000123091	0.029	0.018	0.016	0.034	0.005	0.038	0.013	0	0.03	0.051	0.011	0.086	0	0.005	0	0.011	0.023	0.034	0.037	0	0	0	0.006	0.187	0.034	0.038	0.006	0	0.004	0.049	0.026	0.002	0.029
ENSG00000124226	0.088	0.143	0.053	0.01	0.005	0.065	0.003	0	0.01	0.041	0.093	0.082	0	0	0	0.033	0.049	0.054	0.037	0.008	0	0	0.02	0.15	0.023	0.046	0.011	0	0.002	0.107	0.026	0	0.058
ENSG00000108395	0.076	0.125	0.022	0.061	0.022	0.076	0.03	0.018	0.025	0.104	0.052	0.082	0.056	0	0.016	0.056	0.108	0.076	0.09	0.007	0	0	0.018	0.187	0.034	0.088	0.021	0.062	0.028	0.193	0.013	0	0.049
ENSG00000131788	0.071	0.161	0.03	0.077	0.086	0.119	0.003	0.041	0.051	0.212	0.095	0.154	0.083	0	0.008	0.078	0.148	0.157	0.15	0.017	0.03	0.062	0.028	0.298	0.023	0.135	0.016	0	0.013	0.169	0.071	0.006	0.097
ENSG00000082996	0.012	0.143	0.014	0.114	0.016	0.205	0.007	0	0.183	0.077	0.045	0.037	0.028	0	0	0.022	0.025	0.061	0.055	0.031	0	0	0.032	0.315	0.011	0.279	0.019	0	0.004	0.085	0.064	0	0.071
ENSG00000212864	0.041	0.107	0.02	0.071	0.016	0.135	0.007	0.018	0.049	0.063	0.145	0.045	0.056	0.005	0	0.044	0.061	0.079	0.04	0.005	0	0.021	0.018	0.169	0.011	0.065	0.035	0	0.032	0.056	0.013	0.002	0.055
ENSG00000127191	0.047	0.089	0.018	0.071	0.016	0.141	0.007	0.018	0.049	0.063	0.141	0.041	0.028	0.005	0	0.056	0.061	0.076	0.05	0.003	0	0.021	0.016	0.153	0.011	0.063	0.029	0	0.019	0.052	0.013	0.002	0.06
ENSG00000198862	0.012	0.036	0.016	0.01	0	0.011	0.003	0	0.013	0.019	0.025	0.052	0	0	0	0.022	0.021	0.032	0.008	0.002	0	0	0.004	0.069	0	0.034	0.006	0.038	0.002	0.028	0.006	0	0.005
ENSG00000155827	0.018	0	0.004	0.024	0	0.076	0.003	0	0.029	0.034	0.03	0.075	0	0	0	0.033	0.023	0.027	0.024	0	0	0	0.016	0.052	0.034	0.031	0.008	0	0.004	0.022	0.013	0	0.011
ENSG00000164197	0	0.036	0.004	0.003	0	0.027	0	0	0.013	0.017	0.016	0.022	0	0	0	0.056	0.03	0.023	0.005	0	0.015	0	0.002	0.032	0	0.019	0.003	0	0	0.013	0	0	0.022
ENSG00000206557	0.024	0.161	0.002	0.02	0.016	0.054	0	0.012	0.002	0.084	0.023	0.045	0	0	0	0.011	0.021	0.013	0.032	0	0.03	0.021	0.008	0.084	0.023	0.027	0	0.013	0.013	0.048	0.013	0	0.031
ENSG00000168936	0.029	0.286	0.016	0.027	0.032	0.108	0.003	0.006	0.025	0.106	0.061	0.067	0.028	0	0.008	0.078	0.025	0.04	0.034	0.002	0	0	0.02	0.245	0.011	0.046	0.032	0.013	0.013	0.042	0.013	0.004	0.082
ENSG00000033800	0.029	0.054	0.016	0.047	0.022	0.032	0	0.006	0.029	0.031	0.036	0.082	0	0	0	0.033	0.049	0.027	0.029	0.005	0	0.021	0.01	0.113	0.057	0.04	0.011	0	0.006	0.035	0.006	0	0.02
ENSG00000101871	0.047	0.143	0.006	0.047	0.005	0.038	0.01	0.012	0.021	0.048	0.041	0.052	0	0	0	0.056	0.028	0.02	0.021	0.003	0	0	0.016	0.085	0	0.05	0.01	0	0.013	0.041	0.038	0.002	0.035
ENSG00000121236	0.012	0.036	0.01	0.007	0	0.027	0.003	0.024	0.015	0.014	0.014	0.052	0.028	0	0	0	0.019	0.013	0.016	0.003	0	0.062	0.002	0.044	0.011	0.015	0.005	0	0.008	0.031	0.038	0	0.011
ENSG00000138100	0.018	0.161	0.014	0.034	0	0.043	0.01	0	0.015	0.051	0.027	0.03	0	0	0	0.033	0.008	0.043	0.045	0	0	0	0.014	0.127	0.023	0.071	0.006	0.025	0.004	0.034	0.096	0.002	0.068
ENSG00000132256	0.012	0.036	0.008	0.007	0	0.027	0.003	0.024	0.015	0.014	0.018	0.056	0.028	0	0	0	0.019	0.013	0.018	0.003	0	0.062	0.004	0.045	0.011	0.015	0.003	0	0.008	0.029	0.038	0	0.011
ENSG00000132109	0.012	0.036	0.006	0.007	0	0.032	0.003	0.024	0.017	0.014	0.016	0.049	0.028	0	0	0	0.019	0.016	0.021	0.003	0	0.062	0.002	0.044	0.011	0.013	0.003	0	0.009	0.028	0.038	0.002	0.007
ENSG00000132274	0.012	0.036	0.008	0.007	0	0.032	0.003	0.024	0.015	0.012	0.016	0.056	0.028	0	0	0	0.019	0.013	0.016	0.003	0	0.062	0.002	0.044	0.011	0.015	0.005	0	0.008	0.028	0.038	0	0.011
ENSG00000132481	0.065	0.304	0.04	0.098	0.027	0.119	0.033	0.012	0.059	0.125	0.061	0.135	0.056	0	0	0.078	0.131	0.101	0.135	0.017	0.03	0.021	0.03	0.303	0.034	0.166	0.045	0.062	0.043	0.197	0.051	0	0.126
ENSG00000086102	0.006	0.071	0.012	0.01	0.043	0.103	0	0.006	0.08	0.072	0.091	0.064	0.083	0	0	0.056	0.055	0.094	0.029	0.007	0	0.021	0.006	0.127	0.023	0.177	0.032	0	0.008	0.043	0.013	0	0.04
ENSG00000173456	0.006	0.071	0.004	0	0.005	0.022	0	0	0.017	0.034	0.023	0.022	0	0.015	0	0.022	0.004	0.043	0.016	0.005	0	0.062	0.01	0.108	0.023	0.04	0.006	0	0.039	0.016	0.006	0	0.029
ENSG00000133135	0.012	0.089	0.01	0.027	0.005	0.049	0	0	0.025	0.022	0.023	0.049	0	0	0.016	0.011	0.006	0.02	0.029	0.005	0	0.021	0.012	0.044	0.011	0.05	0.003	0	0.011	0.018	0	0	0.018
ENSG00000133606	0.024	0.054	0.026	0.017	0.016	0.011	0.026	0.006	0.017	0.041	0.023	0.056	0	0	0	0.022	0.112	0.058	0.045	0.012	0.03	0	0.018	0.261	0.023	0.042	0.022	0	0.062	0.055	0.013	0.004	0.036
ENSG00000133874	0.024	0.036	0.012	0.007	0.005	0.076	0	0.006	0.029	0.046	0.02	0.019	0	0.005	0	0.033	0.008	0.018	0.018	0.003	0	0.021	0.006	0.068	0.011	0.065	0.002	0	0	0.052	0.013	0	0.007
ENSG00000134253	0.035	0.054	0.018	0.003	0.022	0.059	0	0.012	0.013	0.07	0.014	0.045	0	0	0	0.022	0.049	0.022	0.026	0.002	0.015	0.021	0.006	0.113	0	0.027	0.003	0	0.002	0.056	0.038	0.004	0.04
ENSG00000135144	0.029	0.054	0.002	0.02	0	0.059	0.003	0.006	0.008	0.06	0.048	0.067	0	0	0	0.056	0.019	0.023	0.029	0.002	0	0.021	0.016	0.071	0.011	0.027	0.033	0	0.013	0.022	0.013	0	0.024
ENSG00000135679	0.012	0.107	0.004	0.027	0.043	0.108	0.007	0.012	0.051	0.113	0.089	0.243	0.028	0	0	0.067	0.07	0.106	0.047	0.008	0	0.062	0.02	0.116	0.011	0.08	0.089	0	0.013	0.09	0.064	0	0.024
ENSG00000173926	0.006	0.089	0.002	0.017	0.016	0.022	0.02	0.006	0.011	0.017	0.018	0.045	0.028	0	0	0.078	0.019	0.022	0.021	0.18	0.015	0.021	0.01	0.082	0	0.01	0.008	0	0.002	0.03	0.026	0.002	0.009
ENSG00000137075	0.006	0.036	0.01	0.01	0.065	0.086	0.003	0.006	0.08	0.075	0.089	0.09	0.056	0	0	0.022	0.076	0.067	0.037	0.008	0	0.021	0.01	0.144	0.023	0.164	0.03	0.013	0.015	0.052	0.013	0	0.031
ENSG00000162298	0.024	0.196	0.006	0.138	0	0.119	0.01	0.012	0.207	0.152	0.043	0.139	0.028	0.005	0	0.056	0.059	0.056	0.013	0.003	0.015	0	0.032	0.163	0.034	0.086	0.008	0.013	0.006	0.129	0.013	0	0.073
ENSG00000138376	0.006	0.054	0.012	0.007	0.032	0.022	0.007	0	0.008	0.022	0.025	0.049	0	0	0	0.022	0.011	0.027	0.037	0.007	0	0	0.006	0.11	0	0.013	0.002	0.013	0.002	0.033	0.026	0.002	0.007
ENSG00000020426	0.024	0.018	0.012	0.017	0.005	0.032	0.007	0.006	0.046	0.022	0.03	0.03	0	0	0.008	0	0.008	0.043	0.016	0.003	0	0.021	0.006	0.047	0	0.017	0.006	0.013	0.006	0.041	0	0	0.016
ENSG00000082512	0.047	0.071	0.016	0.03	0.022	0.076	0	0.012	0.025	0.036	0.039	0.019	0.083	0.01	0.008	0.011	0.053	0.076	0.071	0.007	0	0.104	0.008	0.087	0.034	0.063	0.013	0.05	0.006	0.12	0	0.004	0.033
ENSG00000101752	0.047	0.054	0.032	0.027	0.178	0.216	0.003	0.006	0.097	0.06	0.166	0.09	0.083	0	0	0.056	0.015	0.079	0.011	0.002	0	0.042	0.01	0.108	0.023	0.084	0.008	0	0.004	0.032	0	0	0.031
ENSG00000134758	0.047	0.054	0.014	0.027	0.032	0.059	0.003	0.006	0.042	0.058	0.048	0.071	0.028	0	0	0.033	0.025	0.05	0.011	0.002	0.03	0	0.008	0.132	0.011	0.069	0.005	0	0.008	0.027	0.006	0.002	0.018
ENSG00000178828	0.006	0.018	0.01	0.027	0.011	0.049	0.003	0.024	0.017	0.043	0.045	0.105	0	0.005	0	0.022	0.034	0.05	0.021	0	0	0	0.006	0.089	0.011	0.025	0.011	0	0.002	0.019	0.013	0.002	0.035
ENSG00000181191	0.006	0.089	0.004	0.024	0	0.054	0.003	0	0.019	0.017	0.016	0.094	0	0	0	0.033	0.015	0.02	0.013	0	0	0	0.012	0.094	0.011	0.025	0.005	0	0.028	0.031	0	0	0.029
ENSG00000158022	0.006	0.036	0.006	0.02	0.005	0.022	0.003	0.018	0.013	0.029	0.014	0.086	0	0.005	0	0.011	0.036	0.041	0.016	0.002	0	0	0.01	0.071	0.023	0.025	0.014	0	0.002	0.021	0.013	0.002	0.013
ENSG00000119401	0.018	0.018	0.012	0.027	0.005	0.07	0.003	0	0.034	0.024	0.059	0.037	0.028	0	0	0.033	0.017	0.054	0.021	0.002	0	0.021	0.016	0.071	0.034	0.036	0.008	0	0.004	0.038	0.006	0	0.005
ENSG00000112130	0.035	0.036	0.022	0.051	0.032	0.092	0.003	0	0.019	0.07	0.055	0.03	0.028	0	0	0.044	0.051	0.072	0.026	0.005	0	0.062	0.006	0.189	0.011	0.038	0.011	0.038	0.008	0.062	0.013	0	0.047
ENSG00000080561	0.012	0.071	0.01	0.034	0.011	0.049	0.003	0	0.027	0.024	0.034	0.049	0	0	0.016	0.022	0.006	0.02	0.029	0.007	0	0.021	0.008	0.055	0.011	0.052	0.005	0	0.011	0.015	0	0	0.02
ENSG00000105229	0.012	0.018	0.002	0.024	0.005	0.032	0	0.006	0.019	0.01	0.005	0.097	0	0	0.008	0.067	0.025	0.016	0.021	0	0.015	0	0.002	0.013	0.011	0.023	0.021	0	0.011	0.027	0.006	0	0.004
ENSG00000125352	0.018	0.054	0.01	0.027	0.011	0.043	0.003	0	0.03	0.024	0.034	0.037	0.028	0	0.016	0.033	0.019	0.041	0.042	0.007	0	0.021	0.012	0.111	0.023	0.046	0.008	0	0.008	0.03	0	0	0.02
ENSG00000121440	0.018	0.071	0.01	0	0.005	0.032	0.007	0.006	0.006	0.019	0.03	0.037	0	0	0	0.011	0.066	0.041	0.008	0.003	0	0.021	0.004	0.084	0.011	0.006	0.005	0.013	0.002	0.015	0.032	0	0.018
ENSG00000214357	0.012	0.161	0.014	0.027	0.032	0.07	0.026	0.006	0.015	0.022	0.03	0.075	0.028	0	0	0.122	0.028	0.074	0.084	0.224	0	0.042	0.02	0.218	0.011	0.027	0.013	0.013	0.006	0.066	0.006	0.004	0.038
ENSG00000072201	0.024	0.143	0.02	0.044	0.005	0.108	0.003	0.006	0.076	0.094	0.02	0.105	0	0	0	0.022	0.04	0.059	0.032	0.005	0	0	0.002	0.174	0.034	0.221	0.127	0	0.049	0.069	0.115	0	0.044
ENSG00000118518	0.012	0.089	0.014	0.007	0.005	0.065	0	0	0.025	0.039	0.043	0.094	0	0	0	0.011	0.013	0.025	0.011	0	0	0	0.012	0.06	0.011	0.036	0.006	0.013	0	0.062	0.006	0	0.029
ENSG00000135870	0.041	0.179	0.026	0.051	0.043	0.086	0	0.024	0.023	0.135	0.061	0.112	0.083	0	0.008	0	0.072	0.099	0.121	0.017	0.03	0.188	0.008	0.187	0.023	0.095	0.006	0	0.009	0.104	0.051	0.006	0.058
ENSG00000146414	0.012	0.054	0.02	0.017	0.005	0.076	0	0	0.017	0.039	0.061	0.127	0	0	0	0.078	0.013	0.027	0.016	0	0	0	0.012	0.056	0	0.034	0.006	0.013	0	0.056	0.006	0	0.024
ENSG00000198625	0.053	0.107	0.022	0.027	0.022	0.086	0.003	0.03	0.027	0.039	0.045	0.052	0.056	0.01	0.008	0.044	0.1	0.106	0.095	0.014	0	0.167	0.018	0.171	0.046	0.057	0.135	0.05	0.038	0.157	0.013	0.004	0.068
ENSG00000090432	0.006	0	0.006	0.03	0.011	0.038	0.003	0.018	0.019	0.039	0.039	0.112	0	0.005	0	0.033	0.038	0.05	0.021	0	0	0	0.01	0.076	0.011	0.021	0.013	0	0.004	0.014	0.013	0.002	0.031
ENSG00000162931	0.047	0.107	0.022	0.04	0.022	0.092	0.003	0.012	0.029	0.063	0.059	0.019	0.056	0.01	0.008	0.033	0.053	0.067	0.082	0.003	0	0.042	0.008	0.21	0.023	0.067	0.016	0.05	0.011	0.139	0	0.004	0.049
ENSG00000137522	0.018	0.161	0.008	0.091	0.016	0.238	0.01	0.012	0.211	0.157	0.077	0.116	0	0.005	0	0.044	0.097	0.076	0.029	0.002	0.03	0	0.02	0.245	0.034	0.109	0.003	0	0.009	0.148	0.019	0	0.042
ENSG00000198919	0.006	0.089	0.006	0.017	0	0.076	0.003	0	0.025	0.024	0.034	0.06	0	0	0	0.022	0.019	0.04	0.008	0.005	0	0.021	0.01	0.158	0	0.115	0.005	0	0.006	0.042	0.006	0	0.027
ENSG00000169189	0.012	0.179	0.026	0.013	0.005	0.027	0.007	0	0.025	0.082	0.034	0.041	0.028	0	0	0	0.011	0.038	0.04	0.002	0	0	0.008	0.131	0	0.053	0.005	0	0	0.044	0	0	0.047
ENSG00000170633	0.024	0.036	0.01	0.02	0	0.059	0.003	0.006	0.017	0.053	0.041	0.071	0	0	0	0.067	0.03	0.029	0.029	0.002	0.015	0	0.02	0.087	0.011	0.027	0.038	0.013	0.028	0.034	0.006	0	0.022
ENSG00000198961	0.006	0.036	0.002	0	0.005	0.022	0.013	0	0.008	0.024	0.018	0.045	0	0	0	0.078	0.028	0.018	0.032	0.124	0	0.042	0.006	0.058	0	0.006	0.003	0	0.006	0.015	0.013	0.002	0.015
ENSG00000168411	0.012	0.054	0.002	0.02	0	0.011	0	0	0.011	0.072	0.032	0.019	0.028	0	0	0.022	0.011	0.032	0.011	0.002	0	0	0.014	0.063	0	0.031	0.008	0	0	0.032	0.019	0	0.024
ENSG00000197579	0.006	0	0.01	0	0.043	0.081	0	0.012	0.061	0.058	0.073	0.052	0.056	0	0	0.033	0.049	0.09	0.021	0.005	0	0	0.006	0.092	0.034	0.137	0.021	0	0.008	0.029	0.013	0	0.031
ENSG00000110315	0.012	0.054	0.004	0.007	0.005	0.038	0	0.012	0.021	0.017	0.02	0.041	0	0	0	0	0.023	0.025	0.024	0.003	0.015	0.042	0.002	0.024	0.011	0.019	0.003	0	0.009	0.03	0.032	0	0.013
ENSG00000006715	0.012	0.036	0.014	0.007	0.005	0.038	0.007	0	0.011	0.036	0.018	0.041	0	0	0	0.033	0.017	0.036	0.011	0.007	0	0	0.01	0.079	0	0.034	0.021	0	0.004	0.034	0.019	0	0.024
ENSG00000139266	0.012	0.071	0.012	0.02	0.038	0.059	0	0.024	0.019	0.043	0.07	0.21	0.056	0	0	0.089	0.057	0.119	0.047	0.003	0	0.062	0.006	0.089	0.011	0.031	0.162	0	0.051	0.046	0.019	0	0.018
ENSG00000198060	0.006	0.054	0.01	0.007	0.005	0.011	0.007	0	0.006	0.017	0.005	0.026	0.028	0	0	0.011	0.015	0.022	0.013	0	0	0.021	0.008	0.048	0.011	0.027	0.018	0	0.002	0.025	0.045	0	0.02
ENSG00000197329	0.006	0.036	0.014	0.013	0.005	0.059	0	0	0.027	0.072	0.036	0.045	0	0	0	0.033	0.015	0.029	0.016	0.003	0	0.042	0.01	0.116	0	0.143	0.002	0	0.002	0.053	0.026	0.002	0.029
ENSG00000139946	0.018	0	0.014	0.013	0.005	0.038	0	0.006	0.036	0.017	0.027	0.052	0.028	0.005	0.008	0.011	0.013	0.052	0.024	0.003	0	0.021	0.002	0.063	0	0.029	0.003	0	0.008	0.045	0.006	0	0.02
ENSG00000140464	0.029	0.143	0.022	0.064	0.022	0.065	0	0	0.029	0.036	0.03	0.056	0	0.021	0	0.022	0.049	0.034	0.029	0.003	0	0.021	0.004	0.121	0.057	0.052	0.013	0	0.006	0.048	0.006	0	0.036
ENSG00000141569	0.065	0.321	0.04	0.098	0.027	0.124	0.033	0.012	0.059	0.125	0.061	0.135	0.056	0	0	0.078	0.131	0.101	0.132	0.017	0.03	0.021	0.03	0.303	0.034	0.166	0.045	0.062	0.043	0.197	0.051	0	0.126
ENSG00000012048	0.029	0.054	0.036	0.013	0.065	0.108	0.01	0.012	0.015	0.043	0.073	0.034	0.028	0	0	0.033	0.013	0.038	0.021	0	0	0.021	0.018	0.047	0.011	0.034	0.008	0	0.002	0.038	0.019	0	0.013
ENSG00000142273	0	0.179	0.006	0.077	0.043	0.054	0	0	0.032	0.096	0.07	0.064	0	0.005	0	0.033	0.013	0.079	0.047	0.008	0	0.062	0.004	0.087	0.023	0.076	0.01	0	0.008	0.036	0	0	0.073
ENSG00000144015	0.006	0.196	0.012	0.007	0.005	0.092	0	0	0.061	0.077	0.027	0.146	0	0	0	0.033	0.017	0.043	0.011	0.002	0	0	0.01	0.111	0	0.078	0	0	0.002	0.046	0.006	0.004	0.031
ENSG00000112343	0.018	0.071	0.016	0.057	0.011	0.07	0	0	0.015	0.135	0.039	0.022	0.028	0	0	0.044	0.074	0.063	0.069	0.002	0	0.021	0.006	0.237	0.011	0.052	0.008	0.05	0.006	0.08	0.006	0	0.029
ENSG00000164751	0.018	0.107	0.03	0.01	0.011	0.038	0	0	0.015	0.077	0.057	0.09	0.028	0	0	0.022	0.036	0.083	0.045	0.003	0.015	0	0.028	0.148	0	0.071	0.003	0.062	0.004	0.093	0.077	0	0.026
ENSG00000007944	0.018	0.089	0.012	0.051	0.005	0.043	0.003	0	0.027	0.159	0.036	0.041	0.028	0	0	0.022	0.104	0.07	0.074	0.002	0	0.042	0.008	0.269	0	0.055	0.008	0.1	0.011	0.092	0.013	0	0.035
ENSG00000196470	0.018	0.036	0.018	0.013	0.005	0.054	0.003	0	0.027	0.046	0.023	0.034	0	0.01	0.008	0.033	0.008	0.061	0.013	0	0	0	0.024	0.119	0	0.038	0.006	0	0.004	0.047	0.045	0	0.038
ENSG00000204977	0.041	0.018	0.034	0.003	0.005	0.027	0.003	0	0.021	0.029	0.061	0.034	0	0	0	0	0.006	0.034	0.003	0.002	0	0	0	0.044	0	0.032	0.006	0	0.002	0.024	0.013	0	0.007
ENSG00000146833	0.012	0.143	0.018	0.03	0.043	0.168	0.023	0	0.072	0.041	0.091	0.049	0.028	0	0	0.033	0.015	0.054	0.047	0.007	0.015	0.042	0.012	0.135	0.011	0.111	0.013	0	0.03	0.041	0.038	0	0.046
ENSG00000144583	0.006	0.071	0.012	0.01	0.032	0.022	0.007	0	0.006	0.022	0.032	0.037	0	0	0	0.022	0.013	0.023	0.037	0.008	0	0	0.01	0.124	0	0.017	0.002	0	0.002	0.033	0.032	0.002	0.015
ENSG00000114125	0.018	0.143	0.012	0.094	0.005	0.141	0.007	0	0.127	0.058	0.043	0.067	0	0	0	0.022	0.013	0.05	0.029	0.027	0	0	0.03	0.276	0	0.21	0.016	0	0.002	0.065	0.038	0	0.06
ENSG00000187147	0.035	0.089	0.028	0.047	0.005	0.086	0.007	0.012	0.04	0.06	0.036	0.082	0	0.005	0	0.044	0.023	0.068	0.034	0	0	0	0.008	0.231	0.034	0.065	0.018	0	0.006	0.06	0.032	0.002	0.055
ENSG00000258588	0.012	0.036	0.01	0.007	0	0.027	0.003	0.024	0.015	0.014	0.016	0.049	0.028	0	0	0	0.019	0.013	0.016	0.003	0	0.062	0.002	0.044	0.011	0.015	0.005	0	0.008	0.031	0.038	0	0.011
ENSG00000145495	0.012	0.071	0.016	0.074	0.016	0.146	0.007	0	0.07	0.101	0.075	0.101	0.028	0	0	0.078	0.051	0.128	0.053	0.005	0.015	0.021	0.02	0.203	0.034	0.151	0.011	0	0.004	0.076	0.026	0.002	0.057
ENSG00000127870	0.1	0.018	0.061	0.02	0	0.049	0	0	0.013	0.089	0.05	0.154	0	0	0	0.011	0.017	0.032	0.026	0.002	0	0	0.046	0.092	0	0.038	0.019	0	0.011	0.088	0.006	0	0.02
ENSG00000181852	0.006	0.321	0.014	0.02	0.032	0.076	0	0.012	0.013	0.043	0.066	0.049	0	0	0	0.078	0.036	0.083	0.042	0.002	0	0.062	0.016	0.142	0.011	0.027	0.029	0	0.006	0.038	0.019	0	0.075
ENSG00000122779	0.024	0.089	0.024	0.017	0.011	0.016	0.026	0.006	0.021	0.039	0.018	0.06	0	0	0	0.022	0.104	0.059	0.045	0.01	0.03	0	0.012	0.255	0.023	0.038	0.024	0	0.058	0.053	0.013	0	0.026
ENSG00000152503	0	0.036	0.004	0.003	0.005	0.022	0.017	0	0.011	0.022	0.018	0.052	0.028	0	0	0.067	0.023	0.022	0.029	0.148	0.015	0.042	0.006	0.074	0	0.006	0.005	0	0.008	0.022	0.019	0.002	0.011
ENSG00000187566	0.018	0.089	0.014	0.051	0.005	0.054	0.003	0	0.025	0.186	0.032	0.03	0.028	0	0	0.011	0.097	0.061	0.074	0.002	0	0.042	0.014	0.274	0.011	0.065	0.01	0.088	0.008	0.091	0.013	0	0.038
ENSG00000188050	0	0.054	0.028	0.013	0.005	0.011	0.023	0	0.015	0.027	0.02	0.056	0	0	0	0	0.074	0.054	0.037	0.008	0.015	0.021	0.008	0.176	0.023	0.053	0.011	0	0.049	0.04	0.013	0	0.013
ENSG00000154370	0.047	0.107	0.022	0.04	0.022	0.092	0.003	0.012	0.029	0.063	0.059	0.019	0.056	0.01	0.008	0.033	0.053	0.067	0.082	0.003	0	0.042	0.008	0.21	0.023	0.067	0.016	0.05	0.011	0.139	0	0.004	0.049
ENSG00000154447	0.024	0.143	0.02	0.024	0.005	0.081	0.003	0.012	0.029	0.031	0.045	0.06	0	0	0	0.011	0.025	0.016	0.047	0.002	0	0.021	0.02	0.111	0	0.029	0.006	0.013	0.004	0.043	0.013	0.002	0.033
ENSG00000071794	0.012	0.143	0.012	0.104	0.016	0.2	0.007	0	0.179	0.067	0.041	0.049	0.028	0	0	0.022	0.023	0.054	0.05	0.032	0	0	0.034	0.311	0.011	0.271	0.016	0	0.004	0.078	0.064	0	0.073
ENSG00000109654	0.035	0.071	0.008	0.013	0.016	0.07	0.003	0.012	0.015	0.036	0.05	0.067	0	0	0	0.011	0.011	0.031	0.032	0.007	0	0.021	0.014	0.105	0	0.029	0.008	0.013	0.002	0.046	0.006	0.002	0.027
ENSG00000174579	0.006	0.089	0.01	0.064	0.005	0.124	0.007	0.006	0.105	0.055	0.036	0.045	0	0	0	0.011	0.011	0.04	0.026	0.025	0	0	0.034	0.247	0	0.164	0.01	0	0.004	0.055	0.032	0	0.046
ENSG00000155428	0.006	0.071	0.01	0.027	0.016	0.043	0.01	0	0.03	0.017	0.043	0.037	0	0.005	0	0.033	0.021	0.025	0.037	0.003	0	0.042	0.02	0.115	0.011	0.05	0.021	0	0.006	0.043	0.083	0.002	0.033
ENSG00000156831	0.106	0.107	0.071	0.091	0.092	0.286	0.003	0.006	0.141	0.159	0.161	0.079	0.167	0.005	0.008	0.022	0.087	0.148	0.169	0.02	0.015	0.062	0.044	0.508	0.057	0.231	0.018	0.188	0.081	0.202	0.026	0	0.082
ENSG00000132170	0.024	0.107	0.008	0.02	0.011	0.049	0	0.006	0.008	0.241	0.045	0.086	0	0	0	0.022	0.021	0.031	0.053	0.002	0.03	0	0.004	0.074	0.023	0.027	0.01	0.013	0.032	0.081	0.006	0	0.035
ENSG00000186187	0.018	0.089	0.002	0.02	0	0.016	0	0	0.017	0.075	0.034	0.03	0.028	0	0	0.033	0.015	0.031	0.029	0.002	0	0	0.012	0.071	0	0.038	0.008	0	0	0.036	0.013	0	0.036
ENSG00000163462	0.059	0.321	0.034	0.081	0.054	0.086	0	0.036	0.029	0.169	0.102	0.127	0.222	0	0.008	0.1	0.087	0.195	0.185	0.02	0.03	0.125	0.038	0.289	0.034	0.122	0.041	0	0.017	0.154	0.045	0.008	0.106
ENSG00000108175	0.029	0.143	0.03	0.017	0.022	0.032	0.01	0.006	0.017	0.053	0.068	0.034	0.056	0	0	0.022	0.015	0.04	0.016	0.002	0	0	0.01	0.173	0	0.067	0.024	0	0.004	0.071	0.013	0	0.057
ENSG00000146755	0.006	0.071	0.01	0.027	0.016	0.043	0.01	0	0.03	0.017	0.043	0.037	0	0.005	0	0.033	0.021	0.027	0.037	0.005	0	0.042	0.02	0.116	0.011	0.05	0.021	0	0.006	0.044	0.083	0.002	0.033
ENSG00000116525	0.035	0.054	0.02	0.03	0.005	0.059	0.003	0.024	0.036	0.022	0.03	0.082	0	0.005	0	0.011	0.028	0.061	0.026	0	0	0	0.01	0.182	0.046	0.046	0.016	0	0.006	0.039	0.026	0.002	0.035
ENSG00000131263	0.006	0.071	0.004	0.017	0	0.032	0.003	0	0.027	0.017	0.023	0.082	0.028	0	0	0.011	0.011	0.02	0.011	0	0	0	0.006	0.061	0.011	0.029	0.005	0	0.021	0.012	0	0	0.026
ENSG00000168894	0	0.125	0.012	0.017	0.005	0.065	0.003	0	0.044	0.046	0.045	0.139	0	0	0	0.022	0.011	0.038	0.034	0.003	0	0.021	0.014	0.084	0	0.071	0.014	0	0.002	0.049	0.019	0.002	0.042
ENSG00000183654	0.018	0.071	0.016	0.067	0.011	0.151	0.007	0	0.059	0.092	0.066	0.131	0.028	0	0	0.1	0.053	0.114	0.042	0.005	0.03	0.021	0.012	0.181	0.034	0.158	0.003	0	0.002	0.069	0.019	0.002	0.044
ENSG00000063978	0.029	0.071	0.012	0.024	0.016	0.086	0.003	0	0.021	0.087	0.041	0.064	0	0	0.008	0.078	0.021	0.031	0.032	0.002	0	0	0.012	0.216	0.011	0.042	0.008	0.013	0.009	0.03	0.013	0.004	0.062
ENSG00000183763	0.006	0.054	0.002	0.007	0	0.011	0	0	0.004	0.022	0.018	0.011	0	0	0	0	0.011	0.014	0.016	0	0.015	0	0.006	0.05	0	0.004	0.008	0.013	0.011	0.011	0.006	0	0.035
ENSG00000163012	0.012	0.018	0.012	0.047	0.016	0.065	0.026	0	0.049	0.039	0.027	0.041	0	0	0	0.022	0.023	0.04	0.04	0.014	0	0	0.01	0.208	0	0.086	0.002	0	0.004	0.051	0.038	0.002	0.035
ENSG00000163481	0.012	0.089	0.012	0.013	0.032	0.022	0.007	0.006	0.01	0.019	0.032	0.056	0	0	0	0.033	0.015	0.023	0.037	0.007	0	0	0.008	0.105	0	0.015	0.006	0.013	0.004	0.033	0.032	0.002	0.026
ENSG00000163840	0.024	0.054	0.004	0.024	0.005	0.049	0.003	0.006	0.021	0.043	0.02	0.041	0	0	0	0.011	0.013	0.034	0.008	0.005	0	0	0.022	0.148	0	0.107	0.003	0	0.002	0.03	0.006	0	0.035
ENSG00000122515	0	0.107	0.022	0	0.005	0.049	0.01	0	0.01	0.034	0.027	0.045	0	0	0	0.044	0.015	0.045	0.016	0.005	0	0.021	0.008	0.082	0	0.036	0.019	0	0.008	0.037	0.019	0	0.029
ENSG00000181481	0.053	0.036	0.049	0.01	0.07	0.114	0	0	0.017	0.111	0.095	0.037	0.028	0	0.008	0.022	0.013	0.038	0.013	0	0	0.021	0.004	0.042	0	0.031	0.002	0	0.002	0.08	0	0	0.031
ENSG00000100505	0.024	0.018	0.014	0.024	0.016	0.076	0.01	0.006	0.032	0.027	0.043	0.052	0.028	0	0.008	0.011	0.021	0.079	0.032	0.005	0	0.021	0.008	0.108	0	0.031	0.008	0	0.015	0.072	0.013	0	0.027
ENSG00000164068	0.006	0.036	0.002	0.007	0	0.005	0	0	0.004	0.019	0.018	0.015	0	0	0	0.011	0.011	0.013	0.016	0.002	0.015	0	0.004	0.058	0	0.002	0.005	0.013	0.009	0.014	0.006	0	0.027
ENSG00000138942	0.006	0.107	0.016	0.024	0.011	0.022	0	0.006	0.021	0.084	0.014	0.045	0	0	0	0.022	0.013	0.032	0.011	0	0.015	0	0.006	0.126	0	0.078	0.008	0	0.002	0.038	0.051	0.002	0.062
ENSG00000022840	0.029	0.036	0.008	0.024	0	0.065	0.003	0.006	0.017	0.053	0.041	0.067	0	0	0	0.078	0.03	0.029	0.024	0.003	0.015	0.021	0.026	0.082	0.011	0.023	0.038	0.013	0.026	0.031	0.006	0	0.031
ENSG00000166349	0.006	0.036	0.004	0.057	0.011	0.092	0	0	0.065	0.046	0.048	0.067	0	0	0	0.011	0.021	0.034	0.011	0	0	0	0.01	0.077	0.011	0.065	0.013	0	0.006	0.063	0	0	0.015
ENSG00000167333	0.006	0.036	0.008	0.007	0	0.027	0.003	0.024	0.017	0.014	0.016	0.045	0.028	0	0	0	0.019	0.016	0.021	0.003	0	0.062	0.002	0.044	0.023	0.013	0.003	0	0.008	0.027	0.038	0	0.007
ENSG00000103549	0.041	0.179	0.04	0.013	0	0.049	0.01	0	0.017	0.077	0.055	0.045	0.028	0	0	0	0.019	0.07	0.032	0.003	0	0.042	0.002	0.163	0.011	0.078	0.005	0	0.002	0.061	0.013	0	0.082
ENSG00000163743	0.024	0.036	0.01	0.04	0.005	0.086	0.003	0.012	0.057	0.089	0.052	0.049	0.028	0	0	0.011	0.019	0.032	0.029	0.002	0	0	0.012	0.155	0.011	0.128	0.005	0	0	0.082	0.038	0	0.038
ENSG00000091073	0.012	0.089	0.008	0.027	0.016	0.07	0.007	0.006	0.027	0.031	0.043	0.034	0	0.005	0	0.022	0.019	0.034	0.032	0.007	0	0.042	0.016	0.121	0.011	0.071	0.019	0	0.008	0.035	0.064	0	0.044
ENSG00000175809	0.047	0.071	0.002	0.04	0	0.043	0.013	0.006	0.013	0.039	0.02	0.071	0	0	0	0.033	0.015	0.014	0.011	0.002	0	0.021	0.012	0.063	0	0.044	0.01	0	0.009	0.031	0.032	0.002	0.033
ENSG00000148356	0.024	0.089	0.008	0.047	0.005	0.097	0.003	0.006	0.036	0.041	0.091	0.026	0.056	0.005	0	0.044	0.036	0.056	0.026	0.003	0	0.021	0.026	0.095	0.011	0.042	0.024	0	0.013	0.06	0	0	0.049
ENSG00000180233	0.024	0.018	0.026	0.007	0.016	0.054	0.007	0	0.027	0.041	0.03	0.075	0	0	0	0	0.034	0.049	0.029	0.005	0	0	0.022	0.116	0	0.052	0.024	0	0.006	0.049	0.038	0	0.033
ENSG00000177238	0.035	0.179	0.038	0.013	0	0.043	0.01	0.006	0.011	0.075	0.041	0.045	0.028	0	0	0	0.013	0.07	0.024	0.002	0	0.042	0.002	0.152	0	0.078	0.003	0	0.008	0.058	0.013	0	0.073
ENSG00000174516	0.012	0.143	0.006	0.141	0.011	0.157	0.01	0.012	0.23	0.169	0.057	0.131	0.028	0.005	0	0.044	0.081	0.079	0.04	0.005	0.03	0	0.036	0.189	0.034	0.105	0.01	0.013	0.008	0.17	0.032	0	0.075
ENSG00000170604	0.006	0.125	0.006	0.047	0.038	0.043	0	0	0.027	0.094	0.05	0.049	0	0.005	0	0.078	0.013	0.036	0.032	0.002	0	0.083	0.004	0.056	0.023	0.05	0.011	0	0.002	0.04	0	0	0.042
ENSG00000171206	0.006	0.071	0.014	0.017	0.005	0.016	0.003	0.006	0.002	0.01	0.023	0.041	0	0	0	0.056	0.021	0.022	0.024	0.002	0	0.021	0.014	0.065	0	0.029	0.021	0	0.006	0.032	0.045	0	0.029
ENSG00000172985	0	0.054	0.01	0.013	0.005	0.103	0	0	0.049	0.046	0.055	0.12	0	0	0	0.011	0.017	0.034	0.011	0.002	0	0.021	0.006	0.061	0	0.067	0.003	0	0.002	0.035	0.013	0.002	0.015
ENSG00000170881	0.1	0.143	0.063	0.088	0.092	0.254	0.003	0.006	0.131	0.157	0.141	0.086	0.167	0.005	0.008	0.033	0.081	0.142	0.164	0.02	0.015	0.062	0.038	0.492	0.057	0.221	0.016	0.188	0.081	0.192	0.026	0	0.075
ENSG00000139797	0.059	0.161	0.03	0.074	0.016	0.054	0	0.006	0.07	0.101	0.057	0.165	0.056	0	0.008	0.044	0.032	0.072	0.103	0.012	0	0.021	0.016	0.176	0.011	0.071	0.029	0.025	0.021	0.09	0.013	0	0.042
ENSG00000189050	0.065	0.232	0.022	0.064	0.022	0.119	0.033	0.018	0.032	0.118	0.075	0.082	0.056	0	0.008	0.044	0.112	0.094	0.106	0.012	0	0	0.02	0.219	0.034	0.105	0.019	0.062	0.032	0.213	0.013	0	0.069
ENSG00000121060	0.047	0.125	0.018	0.054	0	0.076	0.03	0.012	0.025	0.084	0.041	0.079	0.056	0	0	0.033	0.108	0.067	0.063	0.007	0	0	0.022	0.168	0.046	0.099	0.019	0.062	0.023	0.163	0	0	0.044
ENSG00000168159	0.047	0.107	0.022	0.04	0.022	0.092	0.003	0.012	0.029	0.063	0.059	0.019	0.056	0.01	0.008	0.033	0.053	0.067	0.082	0.003	0	0.042	0.008	0.21	0.023	0.067	0.016	0.05	0.011	0.139	0	0.004	0.049
ENSG00000056586	0.018	0.018	0.008	0.03	0.005	0.076	0.003	0	0.042	0.031	0.086	0.034	0.028	0	0	0.033	0.028	0.059	0.021	0.002	0	0.021	0.02	0.103	0.023	0.04	0.016	0	0.006	0.05	0.006	0	0.016
ENSG00000080802	0.018	0.036	0.024	0.013	0.011	0.022	0.023	0	0.011	0.041	0.016	0.06	0	0	0	0.011	0.095	0.043	0.047	0.01	0.03	0	0.018	0.245	0.023	0.031	0.024	0	0.058	0.055	0.019	0	0.029
ENSG00000169871	0.012	0.125	0.014	0.027	0.027	0.151	0.02	0.006	0.068	0.036	0.066	0.049	0.028	0	0	0.033	0.019	0.049	0.032	0.008	0.03	0.042	0.014	0.137	0.011	0.103	0.014	0	0.032	0.029	0.026	0	0.031
ENSG00000092871	0.041	0.036	0.047	0.007	0.081	0.086	0.003	0	0.021	0.07	0.093	0.041	0.056	0	0.008	0.022	0.015	0.04	0.016	0	0	0.021	0.008	0.034	0	0.036	0.003	0	0.002	0.058	0.006	0	0.02
ENSG00000146063	0.024	0.161	0.028	0.034	0.038	0.119	0.026	0.006	0.03	0.031	0.048	0.079	0.028	0	0	0.089	0.051	0.076	0.061	0.204	0	0.042	0.014	0.219	0.011	0.055	0.013	0.013	0.008	0.089	0.006	0.004	0.044
ENSG00000104228	0.012	0	0.008	0	0.011	0.022	0	0.006	0.004	0.017	0	0.011	0	0	0	0.022	0.006	0.009	0.013	0.002	0	0	0.006	0.023	0	0.006	0	0	0.002	0.02	0.026	0	0.004
ENSG00000024048	0.065	0.107	0.03	0.03	0.065	0.162	0.003	0	0.03	0.07	0.118	0.075	0.028	0	0	0.056	0.047	0.079	0.05	0.007	0	0.042	0.006	0.156	0.011	0.08	0.01	0.038	0.008	0.068	0.019	0	0.038
ENSG00000159459	0.006	0.071	0.004	0.003	0	0.027	0	0.012	0.013	0.022	0.014	0.045	0	0	0	0.011	0.006	0.009	0.011	0	0.015	0.021	0.004	0.042	0	0.01	0.005	0	0.002	0.018	0.006	0	0.016
ENSG00000130726	0.012	0.143	0.024	0.057	0.043	0.141	0.003	0	0.055	0.082	0.082	0.049	0	0.01	0	0.056	0.028	0.023	0.047	0.003	0	0.125	0.008	0.094	0.023	0.074	0.016	0	0.011	0.065	0.006	0	0.047
ENSG00000197323	0.035	0.036	0.012	0.003	0.005	0.065	0	0.006	0.004	0.058	0.016	0.026	0	0	0	0.011	0.051	0.025	0.024	0.002	0	0.021	0.004	0.085	0	0.023	0.005	0	0.002	0.043	0.026	0.004	0.016
ENSG00000070047	0.018	0.107	0.012	0.017	0.016	0.049	0.007	0.018	0.029	0.022	0.03	0.03	0.028	0.005	0	0.011	0.03	0.029	0.042	0.005	0	0.062	0.004	0.056	0.011	0.017	0.006	0	0.009	0.035	0.026	0	0.042
ENSG00000185019	0.006	0.071	0.02	0.02	0	0.049	0.003	0	0.021	0.029	0.02	0.041	0	0.005	0	0.022	0.008	0.022	0.026	0.003	0.03	0	0.002	0.173	0	0.065	0.006	0.013	0.009	0.035	0	0.002	0.049
ENSG00000143207	0.041	0.143	0.024	0.051	0.043	0.07	0	0.024	0.019	0.128	0.055	0.127	0.083	0	0.008	0	0.072	0.083	0.103	0.017	0.015	0.208	0.006	0.171	0.023	0.092	0.008	0	0.009	0.104	0.051	0.006	0.055
ENSG00000131653	0.018	0.143	0.024	0.061	0.011	0.038	0.003	0	0.029	0.017	0.034	0.064	0	0	0	0.078	0.03	0.047	0.034	0.003	0	0.042	0.024	0.095	0.034	0.025	0.013	0	0.006	0.079	0.006	0.002	0.036
ENSG00000159461	0.006	0.036	0.012	0	0.005	0.049	0.003	0	0.017	0.014	0.02	0.026	0.028	0	0	0.067	0.006	0.027	0.013	0	0	0	0.006	0.061	0	0.029	0.005	0	0.004	0.024	0.051	0	0.027
ENSG00000114423	0.012	0.089	0.004	0.017	0.005	0.086	0	0	0.027	0.019	0.032	0.06	0.028	0	0	0.022	0.019	0.041	0.018	0.005	0	0.021	0.004	0.127	0	0.126	0.005	0	0.002	0.046	0.006	0	0.022
ENSG00000023445	0.012	0.107	0.014	0.138	0.011	0.081	0	0	0.084	0.075	0.025	0.082	0	0.01	0	0.011	0.047	0.061	0.024	0.007	0.015	0.021	0.012	0.195	0.023	0.053	0.003	0.013	0.008	0.044	0.026	0	0.046
ENSG00000110395	0.006	0.089	0.004	0.003	0.005	0.032	0	0	0.017	0.039	0.023	0.022	0	0.015	0	0.033	0.006	0.043	0.016	0.007	0	0.062	0.012	0.111	0.023	0.042	0.008	0	0.041	0.019	0.006	0	0.035
ENSG00000101966	0.018	0.036	0.012	0.037	0.011	0.059	0.003	0	0.04	0.034	0.041	0.049	0	0	0.016	0.011	0.013	0.045	0.047	0.007	0	0.021	0.014	0.119	0.023	0.038	0.006	0	0.009	0.032	0	0	0.02
ENSG00000101695	0.041	0.054	0.016	0.027	0.022	0.059	0.003	0.006	0.04	0.055	0.048	0.071	0.028	0	0	0.022	0.025	0.049	0.011	0.003	0.03	0	0.01	0.131	0.011	0.076	0.005	0	0.008	0.029	0.006	0.002	0.018
ENSG00000157450	0.012	0.071	0.006	0.024	0.011	0.022	0	0	0.019	0.024	0.02	0.086	0	0	0	0.022	0.021	0.02	0.021	0.002	0	0.021	0.006	0.053	0.046	0.027	0.006	0	0.006	0.024	0	0	0.015
ENSG00000265491	0.071	0.161	0.03	0.077	0.086	0.119	0.003	0.041	0.051	0.212	0.095	0.154	0.083	0	0.008	0.078	0.148	0.157	0.15	0.017	0.03	0.062	0.028	0.298	0.023	0.135	0.016	0	0.013	0.169	0.071	0.006	0.097
ENSG00000070950	0.012	0.125	0.004	0.017	0.011	0.054	0	0.006	0.019	0.173	0.032	0.097	0	0	0	0.022	0.017	0.029	0.037	0.002	0.03	0	0.006	0.106	0.023	0.036	0.018	0.013	0.03	0.089	0.019	0	0.035
ENSG00000070423	0.018	0	0.006	0.034	0.016	0.038	0.003	0.012	0.01	0.027	0.034	0.12	0.028	0	0.008	0.067	0.019	0.029	0.021	0.002	0.015	0	0.002	0.026	0.023	0.023	0.038	0	0.034	0.016	0.006	0	0.011
ENSG00000276043	0.018	0.054	0.002	0.024	0.005	0.038	0.003	0.018	0.025	0.027	0.007	0.105	0	0.01	0	0.056	0.023	0.018	0.024	0	0.015	0	0.006	0.055	0.011	0.048	0.029	0	0.009	0.036	0.013	0	0.016
ENSG00000147854	0.029	0.071	0.01	0.04	0.005	0.049	0.003	0.006	0.067	0.087	0.041	0.09	0.028	0	0.008	0.033	0.032	0.041	0.034	0.008	0.015	0.042	0.004	0.118	0.057	0.074	0.038	0	0.006	0.054	0.006	0	0.04
ENSG00000122257	0.012	0.125	0.02	0.013	0.005	0.022	0.003	0	0.017	0.084	0.03	0.015	0	0	0	0	0.015	0.036	0.029	0.002	0	0.042	0.002	0.115	0.011	0.053	0.003	0	0	0.042	0	0	0.042
ENSG00000115289	0	0.054	0.008	0.01	0	0.049	0	0	0.029	0.055	0.034	0.034	0	0	0	0.011	0.008	0.025	0.011	0.002	0	0.021	0.008	0.095	0	0.084	0.002	0	0	0.042	0.026	0.002	0.027
ENSG00000269897	0	0.036	0.008	0.017	0.005	0.027	0.003	0	0.015	0.024	0.025	0.06	0	0.005	0	0.011	0.015	0.031	0.011	0.002	0	0	0.006	0.11	0.011	0.021	0.018	0	0.019	0.042	0	0	0.02
ENSG00000121481	0.047	0.143	0.02	0.044	0.043	0.07	0	0.012	0.025	0.113	0.055	0.086	0.056	0.005	0.008	0	0.061	0.077	0.079	0.014	0	0.188	0.012	0.171	0.034	0.073	0.01	0.025	0.008	0.11	0.026	0.006	0.049
ENSG00000142546	0.006	0.161	0.01	0.037	0.032	0.054	0	0	0.032	0.08	0.059	0.037	0	0.005	0	0.1	0.019	0.014	0.029	0.002	0	0.062	0.01	0.05	0.011	0.046	0.013	0	0.006	0.065	0	0	0.046
ENSG00000130939	0.012	0.107	0.014	0.027	0.027	0.07	0.007	0.018	0.03	0.067	0.066	0.101	0	0.005	0	0.022	0.044	0.059	0.032	0.002	0	0	0.006	0.14	0.011	0.036	0.018	0	0.002	0.021	0.038	0.002	0.046
ENSG00000056972	0.006	0.125	0.006	0.013	0.005	0.032	0	0.006	0.015	0.019	0.034	0.067	0	0	0	0.033	0.002	0.022	0.003	0.002	0	0	0.004	0.063	0	0.021	0.006	0	0.002	0.054	0	0	0.049
ENSG00000100023	0.041	0.25	0.02	0.044	0.011	0.054	0.007	0.024	0.059	0.113	0.041	0.135	0.056	0.005	0.008	0.056	0.059	0.081	0.026	0	0.015	0	0.012	0.235	0.046	0.124	0.032	0	0.009	0.063	0.141	0.012	0.073
ENSG00000110344	0.012	0.143	0.006	0	0.005	0.032	0	0	0.017	0.039	0.039	0.03	0	0.01	0	0.033	0.002	0.045	0.016	0.007	0	0.083	0.012	0.108	0.034	0.034	0.014	0	0.041	0.021	0	0	0.027
ENSG00000103266	0.024	0.089	0.026	0.061	0	0.032	0.003	0	0.027	0.019	0.036	0.067	0	0	0	0.067	0.025	0.059	0.029	0.005	0	0	0.02	0.126	0.034	0.032	0.014	0	0.002	0.072	0	0.002	0.047
ENSG00000110107	0.018	0.089	0.004	0.091	0.005	0.108	0.01	0.006	0.114	0.14	0.027	0.124	0.056	0.005	0	0.022	0.053	0.041	0.026	0.005	0.03	0	0.01	0.116	0.034	0.053	0.002	0.013	0.002	0.1	0	0	0.038
ENSG00000176386	0.029	0	0.01	0.024	0.005	0.065	0.003	0	0.034	0.034	0.055	0.037	0.028	0	0	0.033	0.023	0.058	0.021	0	0	0.021	0.024	0.071	0.034	0.027	0.013	0	0.004	0.035	0.006	0	0.018
ENSG00000196510	0.018	0.054	0.004	0.013	0	0.054	0	0.006	0.008	0.053	0.039	0.071	0	0	0	0.022	0.023	0.025	0.032	0.003	0	0.021	0.024	0.073	0.011	0.017	0.032	0	0.008	0.028	0.006	0	0.026
ENSG00000129055	0.006	0.089	0.01	0.051	0.005	0.114	0	0.006	0.086	0.043	0.034	0.022	0	0	0	0.011	0.011	0.038	0.021	0.02	0	0	0.032	0.226	0	0.139	0.008	0	0.006	0.048	0.032	0	0.055
ENSG00000141552	0.071	0.357	0.045	0.064	0.027	0.081	0.036	0.024	0.055	0.142	0.073	0.094	0.111	0	0	0.111	0.119	0.11	0.142	0.015	0.03	0	0.024	0.36	0.046	0.132	0.032	0.062	0.036	0.177	0.064	0	0.115
ENSG00000153107	0	0.107	0.012	0.01	0.005	0.114	0	0.006	0.049	0.051	0.043	0.105	0	0	0	0.044	0.008	0.036	0.018	0.002	0	0	0.002	0.071	0	0.063	0.002	0	0.004	0.028	0.006	0.002	0.033
ENSG00000130177	0.071	0.143	0.032	0.118	0.011	0.07	0	0.012	0.106	0.123	0.066	0.199	0.056	0.015	0.008	0.044	0.023	0.067	0.121	0.014	0	0.021	0.026	0.189	0.023	0.107	0.032	0.038	0.032	0.089	0.013	0.002	0.055
ENSG00000094880	0.006	0.089	0.008	0.027	0.022	0.032	0.017	0	0.01	0.029	0.02	0.049	0.028	0	0	0.067	0.019	0.025	0.037	0.199	0	0.042	0.012	0.132	0.011	0.023	0.008	0	0.002	0.04	0.006	0.004	0.026
ENSG00000089053	0.024	0.036	0.01	0.02	0	0.054	0.003	0.006	0.019	0.055	0.041	0.079	0	0	0	0.067	0.03	0.029	0.032	0.002	0.015	0.021	0.02	0.09	0.011	0.027	0.037	0.013	0.028	0.034	0.006	0	0.022
ENSG00000004897	0.035	0.071	0.018	0.02	0.07	0.081	0.01	0.006	0.015	0.055	0.059	0.049	0.028	0	0	0.011	0.034	0.043	0.029	0.005	0	0	0.014	0.087	0.034	0.069	0.006	0.013	0	0.053	0.013	0	0.015
ENSG00000164162	0.029	0.071	0.01	0.017	0.005	0.086	0	0.006	0.025	0.043	0.036	0.082	0	0	0	0	0.021	0.023	0.034	0.007	0	0.021	0.01	0.135	0	0.023	0.002	0.013	0.002	0.053	0.006	0.004	0.022
ENSG00000053900	0.029	0.054	0.01	0.003	0	0.038	0	0	0.015	0.027	0.016	0.037	0	0	0	0.033	0.013	0.023	0.016	0.002	0.015	0	0	0.115	0	0.023	0.008	0.013	0.004	0.014	0.013	0	0.024
ENSG00000117399	0.041	0.125	0.03	0.047	0.011	0.092	0.007	0.018	0.044	0.067	0.039	0.079	0	0.005	0	0.011	0.028	0.068	0.034	0	0	0	0.002	0.247	0.034	0.071	0.01	0	0.004	0.061	0.032	0.002	0.057
ENSG00000105325	0.012	0	0	0.044	0.011	0.032	0	0.006	0.019	0.014	0.007	0.097	0	0	0.008	0.078	0.019	0.016	0.016	0	0.015	0	0.004	0.011	0.011	0.015	0.025	0	0.009	0.03	0.006	0	0.004
ENSG00000261609	0.012	0.036	0.008	0.017	0.005	0.016	0.003	0.012	0.011	0.067	0.03	0.041	0.028	0	0	0.033	0.011	0.022	0.008	0.002	0	0	0.002	0.073	0	0.031	0.008	0	0	0.027	0	0	0.016
ENSG00000183826	0.047	0.054	0.018	0.047	0.049	0.108	0.003	0.012	0.023	0.084	0.075	0.041	0.028	0	0.008	0.022	0.047	0.077	0.029	0.007	0	0.062	0.006	0.168	0.023	0.046	0.011	0.038	0.008	0.071	0.013	0	0.042
ENSG00000234438	0.029	0.071	0.014	0.03	0.022	0.022	0	0	0.025	0.029	0.025	0.052	0	0	0	0.044	0.038	0.027	0.032	0.005	0.015	0.021	0.004	0.089	0.046	0.034	0.016	0	0.009	0.033	0	0	0.024
ENSG00000121067	0.047	0.071	0.024	0.037	0.076	0.114	0.017	0.006	0.017	0.06	0.068	0.067	0.028	0	0	0.022	0.064	0.065	0.04	0.005	0	0	0.018	0.147	0.034	0.094	0.013	0.025	0.009	0.134	0.006	0.002	0.027
ENSG00000087448	0.041	0.054	0.016	0.01	0.043	0.141	0	0.006	0.021	0.043	0.055	0.075	0	0	0	0	0.03	0.077	0.013	0	0	0	0.01	0.166	0.023	0.057	0.011	0	0.017	0.052	0.122	0	0.046
ENSG00000120696	0.076	0.036	0.038	0.003	0.005	0.049	0	0	0.006	0.046	0.075	0.094	0	0	0	0.011	0.011	0.023	0.011	0	0	0.021	0.006	0.048	0	0.027	0.011	0	0.006	0.032	0.006	0	0.013
ENSG00000136144	0.035	0	0.034	0.003	0.005	0.027	0	0	0.017	0.027	0.057	0.022	0	0	0	0	0.013	0.027	0.003	0.003	0	0	0.002	0.04	0	0.027	0.005	0	0.006	0.023	0.019	0.002	0.007
ENSG00000162413	0.006	0.089	0.016	0.03	0.022	0.076	0.007	0.018	0.036	0.075	0.066	0.094	0	0.005	0	0.011	0.049	0.065	0.029	0.005	0	0	0.008	0.152	0.011	0.048	0.021	0	0.002	0.024	0.038	0.002	0.04
ENSG00000117153	0.041	0.089	0.02	0.027	0.022	0.065	0	0.012	0.027	0.034	0.036	0.056	0.056	0.01	0.008	0.033	0.089	0.092	0.084	0.01	0	0.167	0.01	0.16	0.034	0.044	0.032	0.05	0.011	0.137	0.013	0.004	0.049
ENSG00000198642	0	0.018	0.014	0.01	0.011	0.016	0	0.006	0.019	0.034	0.016	0.034	0	0	0	0	0.011	0.036	0.005	0	0	0	0	0.079	0	0.023	0.011	0	0.002	0.03	0.006	0	0.038
ENSG00000122550	0.018	0.179	0.028	0.013	0.016	0.086	0	0	0.021	0.046	0.03	0.082	0	0	0	0.011	0.038	0.072	0.026	0.007	0	0	0.016	0.1	0.011	0.071	0.022	0	0.002	0.046	0.038	0	0.036
ENSG00000187961	0.006	0.107	0.02	0.037	0.027	0.086	0.007	0.018	0.04	0.067	0.068	0.097	0	0.005	0	0.033	0.047	0.077	0.024	0	0	0	0.018	0.166	0.011	0.057	0.016	0	0.002	0.033	0.064	0.008	0.033
ENSG00000099910	0.041	0.25	0.02	0.044	0.011	0.054	0.007	0.024	0.059	0.113	0.041	0.135	0.056	0.005	0.008	0.056	0.059	0.081	0.026	0	0.015	0	0.012	0.235	0.046	0.124	0.032	0	0.009	0.063	0.141	0.012	0.073
ENSG00000178502	0.029	0.071	0.042	0.017	0.059	0.157	0.01	0.006	0.017	0.063	0.125	0.034	0.028	0	0	0.011	0.011	0.032	0.021	0	0	0.021	0.004	0.037	0	0.044	0.006	0	0.002	0.049	0.013	0	0.022
ENSG00000146021	0.006	0.071	0.008	0.027	0.022	0.032	0.017	0	0.008	0.027	0.016	0.056	0.028	0	0	0.056	0.021	0.025	0.034	0.199	0	0.042	0.012	0.124	0	0.021	0.008	0	0.004	0.036	0.006	0.004	0.016
ENSG00000161594	0.029	0.071	0.042	0.017	0.059	0.162	0.01	0.006	0.019	0.063	0.132	0.03	0.028	0	0	0.011	0.011	0.034	0.021	0	0	0.021	0.004	0.04	0	0.044	0.006	0	0.002	0.049	0.013	0	0.024
ENSG00000157119	0.029	0.054	0.002	0.01	0.011	0.027	0	0	0.006	0.036	0.016	0.022	0	0	0	0	0.025	0.009	0.032	0	0.03	0	0.002	0.06	0.011	0.011	0.005	0.013	0.009	0.019	0	0	0.018
ENSG00000239474	0.012	0.036	0.012	0.03	0.022	0.049	0.013	0	0.046	0.031	0.025	0.049	0	0	0	0.011	0.017	0.041	0.034	0.014	0	0	0.006	0.163	0	0.057	0	0	0	0.038	0.026	0.002	0.022
ENSG00000145332	0.006	0.018	0.006	0.013	0	0.032	0.007	0.012	0.042	0.075	0.023	0.037	0	0	0	0.011	0.008	0.027	0.021	0.002	0	0	0.012	0.06	0.011	0.055	0.003	0	0.002	0.038	0	0	0.033
ENSG00000003096	0.018	0.054	0.008	0.034	0.011	0.054	0.003	0	0.03	0.027	0.034	0.041	0.028	0	0.016	0.022	0.019	0.041	0.045	0.007	0	0	0.016	0.084	0.023	0.046	0.006	0	0.008	0.037	0	0	0.024
ENSG00000109466	0.029	0.107	0.008	0.024	0.005	0.07	0.003	0.006	0.021	0.031	0.045	0.056	0	0	0	0	0.019	0.013	0.032	0.003	0	0.021	0.016	0.105	0	0.021	0.003	0.013	0.004	0.04	0.013	0.002	0.018
ENSG00000076321	0.041	0.179	0.024	0.051	0.043	0.092	0	0.024	0.023	0.135	0.064	0.124	0.083	0	0.008	0	0.072	0.097	0.119	0.019	0.03	0.188	0.008	0.182	0.023	0.092	0.006	0	0.009	0.099	0.051	0.006	0.058
ENSG00000079999	0.018	0.214	0.016	0.047	0.016	0.059	0.003	0	0.036	0.063	0.043	0.124	0	0.005	0	0.089	0.019	0.02	0.024	0	0.015	0	0.002	0.195	0.034	0.032	0.027	0.013	0.013	0.048	0.006	0	0.088
ENSG00000174943	0.029	0.179	0.03	0.013	0	0.049	0.01	0	0.017	0.099	0.034	0.041	0.028	0	0	0.011	0.015	0.052	0.037	0.002	0	0.042	0.006	0.16	0.011	0.061	0.003	0	0	0.056	0	0	0.06
ENSG00000213859	0	0.054	0.004	0	0.005	0.027	0	0	0.006	0.019	0.018	0.045	0	0.005	0	0.033	0.002	0.013	0.003	0.003	0	0	0.002	0.108	0	0.008	0.002	0	0.002	0.015	0	0	0.036
ENSG00000109079	0.065	0.107	0.073	0.017	0.07	0.108	0.003	0	0.025	0.135	0.111	0.064	0.028	0	0.008	0.022	0.013	0.052	0.024	0	0	0.042	0.006	0.084	0	0.071	0.006	0	0	0.136	0	0	0.086
ENSG00000161940	0	0.036	0.004	0.01	0.005	0.022	0	0	0.006	0.022	0.016	0.037	0	0.005	0	0.011	0.004	0.013	0.003	0.002	0	0	0.004	0.105	0	0.011	0	0	0.002	0.015	0	0	0.031
ENSG00000179456	0.041	0.161	0.026	0.057	0.027	0.103	0.01	0.006	0.049	0.058	0.082	0.06	0.056	0.01	0.008	0.067	0.093	0.094	0.092	0.007	0	0.062	0.022	0.232	0.034	0.09	0.035	0.038	0.013	0.161	0.019	0.004	0.066
ENSG00000168301	0.012	0.054	0.004	0	0	0.005	0.003	0	0.002	0.022	0.011	0.019	0	0	0	0.022	0.036	0.007	0.016	0.002	0	0	0.004	0.061	0	0.01	0.002	0.013	0.006	0.012	0.032	0	0.009
ENSG00000160877	0.012	0.125	0.004	0.044	0.005	0.065	0.003	0	0.053	0.027	0.025	0.105	0	0.005	0	0.1	0.017	0.014	0.021	0	0.015	0	0.004	0.276	0.046	0.038	0.013	0.013	0.009	0.051	0.006	0	0.104
ENSG00000167977	0.024	0.071	0.022	0.061	0	0.054	0.003	0	0.029	0.014	0.032	0.071	0	0	0	0.067	0.03	0.043	0.029	0.003	0	0.042	0.022	0.111	0.034	0.023	0.019	0	0.004	0.075	0	0.002	0.036
ENSG00000072422	0	0.143	0.016	0.024	0.011	0.038	0.007	0	0.023	0.034	0.041	0.041	0.083	0	0	0.022	0.015	0.032	0.026	0.002	0	0.021	0.012	0.092	0	0.057	0.013	0	0.002	0.053	0	0	0.04
ENSG00000008853	0.006	0	0.004	0	0	0.011	0	0	0.002	0.005	0.009	0.019	0	0	0	0.011	0.006	0.007	0	0	0	0	0	0.013	0	0.002	0	0	0.002	0.01	0.026	0	0.007
ENSG00000114626	0.012	0.071	0.006	0.03	0.011	0.065	0.003	0.006	0.036	0.039	0.025	0.037	0	0	0	0.011	0.015	0.034	0.016	0.008	0	0	0.042	0.153	0	0.095	0.005	0	0.002	0.033	0.013	0	0.042
ENSG00000188997	0.029	0.107	0.014	0.091	0.005	0.103	0.007	0.012	0.12	0.123	0.077	0.127	0.028	0	0	0.033	0.104	0.097	0.029	0.002	0.03	0	0.026	0.308	0.034	0.076	0.011	0	0.004	0.159	0.032	0	0.062
ENSG00000164292	0.012	0	0.002	0	0.005	0.027	0.01	0	0.006	0.024	0.009	0.034	0	0	0	0.033	0.034	0.023	0.024	0.044	0.015	0.021	0.006	0.044	0	0.015	0.003	0	0.004	0.018	0.006	0.002	0.005
ENSG00000044090	0.065	0.089	0.03	0.04	0.054	0.173	0.003	0	0.03	0.075	0.125	0.056	0.028	0	0	0.044	0.044	0.068	0.045	0.003	0	0.042	0.01	0.158	0.011	0.082	0.008	0.038	0.008	0.068	0.013	0	0.036
ENSG00000158290	0.018	0.036	0.01	0.027	0.011	0.049	0.003	0	0.034	0.029	0.036	0.045	0.028	0	0.016	0.011	0.017	0.049	0.045	0.007	0	0.021	0.012	0.103	0.023	0.04	0.008	0	0.008	0.031	0	0	0.02
ENSG00000139842	0.065	0.125	0.04	0.125	0.011	0.081	0	0.012	0.106	0.133	0.073	0.221	0.056	0	0.008	0.044	0.032	0.068	0.124	0.015	0	0.021	0.026	0.213	0.011	0.118	0.046	0.038	0.038	0.095	0.006	0	0.066
ENSG00000166266	0.012	0.071	0.01	0.007	0.011	0.032	0	0.006	0.013	0.036	0.011	0.022	0	0.01	0	0	0.006	0.043	0.018	0	0.015	0.062	0.014	0.132	0.011	0.042	0.006	0	0.008	0.033	0.006	0	0.02
ENSG00000036257	0.018	0.089	0.012	0.003	0.043	0.032	0.007	0	0.006	0.012	0.03	0.06	0	0	0	0.033	0.015	0.032	0.042	0.005	0	0	0.004	0.095	0	0.002	0	0.013	0.004	0.028	0.019	0.004	0.011
ENSG00000108094	0.012	0.071	0.014	0.017	0.011	0.07	0.007	0	0.032	0.048	0.057	0.082	0.028	0	0	0.011	0.017	0.068	0.016	0.003	0	0	0.004	0.119	0.034	0.052	0.011	0	0.006	0.038	0	0.002	0.018
ENSG00000055130	0.018	0.071	0.028	0.02	0.005	0.016	0.026	0	0.015	0.027	0.02	0.049	0	0	0	0	0.087	0.068	0.047	0.015	0.03	0	0.01	0.276	0.011	0.044	0.024	0	0.058	0.046	0.006	0	0.027
ENSG00000176248	0.041	0.107	0.018	0.067	0.016	0.13	0.007	0.018	0.049	0.063	0.145	0.045	0.056	0.005	0	0.044	0.061	0.079	0.042	0.005	0	0.021	0.016	0.161	0.011	0.065	0.033	0	0.028	0.054	0.013	0.002	0.064
ENSG00000167986	0.018	0.107	0.004	0.091	0.005	0.114	0.01	0.012	0.116	0.14	0.032	0.116	0.056	0.005	0	0.044	0.051	0.043	0.026	0.005	0.03	0	0.01	0.131	0.057	0.059	0.002	0.013	0.002	0.112	0	0	0.046
ENSG00000074266	0.024	0.054	0.01	0.064	0	0.076	0.007	0	0.065	0.077	0.05	0.071	0	0	0	0.011	0.049	0.072	0.018	0	0	0	0.014	0.216	0.034	0.063	0.01	0	0.004	0.067	0.006	0	0.047
ENSG00000139323	0.012	0	0.004	0.013	0.005	0.022	0	0	0.01	0.043	0.023	0.097	0	0	0	0.033	0.006	0.031	0.016	0.002	0	0.021	0.026	0.047	0	0.023	0.029	0	0.006	0.05	0.013	0	0.018
ENSG00000117222	0.053	0.089	0.02	0.027	0.016	0.07	0	0.024	0.025	0.039	0.036	0.045	0.056	0.01	0.008	0.033	0.104	0.101	0.092	0.014	0	0.167	0.016	0.153	0.046	0.061	0.078	0.05	0.017	0.151	0.006	0.004	0.062
ENSG00000065717	0.012	0.018	0.004	0.051	0.011	0.043	0	0.006	0.015	0.012	0.014	0.086	0	0	0.008	0.067	0.015	0.02	0.016	0	0.015	0	0.006	0.01	0.023	0.013	0.029	0	0.009	0.025	0.006	0	0.002
ENSG00000172354	0.006	0.143	0.016	0.034	0.032	0.157	0.02	0	0.068	0.034	0.08	0.041	0.028	0	0	0.044	0.017	0.052	0.037	0.008	0.015	0.042	0.016	0.134	0.011	0.109	0.014	0	0.032	0.039	0.026	0	0.042
ENSG00000143476	0.047	0.071	0.016	0.03	0.022	0.065	0	0.006	0.025	0.036	0.039	0.019	0.083	0.01	0.008	0.011	0.057	0.07	0.066	0.005	0	0.104	0.008	0.089	0.034	0.063	0.014	0.05	0.006	0.126	0	0.006	0.036
ENSG00000162521	0.035	0.071	0.018	0.03	0.005	0.059	0.003	0.018	0.034	0.017	0.036	0.09	0.028	0.005	0	0.056	0.028	0.063	0.024	0	0	0	0.012	0.179	0.046	0.048	0.018	0	0.006	0.042	0.013	0.002	0.042
ENSG00000103091	0.012	0.071	0.002	0.02	0	0.016	0	0	0.015	0.075	0.034	0.026	0.028	0	0	0.022	0.015	0.032	0.029	0.002	0	0	0.014	0.069	0	0.038	0.008	0	0	0.035	0.013	0.002	0.035
ENSG00000119599	0.012	0.036	0.016	0.024	0.005	0.022	0.003	0.006	0.032	0.034	0.016	0.045	0	0	0	0	0.008	0.014	0.013	0.003	0	0.021	0.002	0.066	0	0.027	0.011	0.013	0.004	0.014	0.019	0	0.013
ENSG00000258465	0.047	0.143	0.026	0.067	0.049	0.119	0	0.024	0.027	0.229	0.08	0.161	0.139	0	0.008	0.044	0.076	0.148	0.14	0.02	0.03	0.146	0.018	0.234	0.034	0.12	0.027	0	0.015	0.141	0.051	0.006	0.078
ENSG00000138442	0.018	0.071	0.014	0.024	0.032	0.065	0.01	0	0.038	0.017	0.041	0.045	0	0	0	0.022	0.021	0.038	0.047	0.01	0	0	0.008	0.145	0	0.061	0.002	0	0.002	0.046	0.032	0.002	0.024
ENSG00000196781	0.006	0.018	0.004	0.007	0.005	0.016	0.003	0	0.01	0.031	0.025	0.075	0	0	0	0.022	0.015	0.02	0.013	0	0	0.021	0.008	0.055	0.023	0.025	0.01	0	0.004	0.028	0.019	0	0.007
ENSG00000146247	0	0.071	0.002	0.024	0	0.032	0	0.006	0.015	0.024	0.032	0.026	0	0	0	0.022	0.013	0.027	0.021	0.002	0.015	0	0.006	0.121	0	0.057	0.003	0.013	0.002	0.043	0.013	0	0.011
ENSG00000122741	0.012	0.018	0.006	0.003	0.016	0.07	0.003	0.006	0.053	0.067	0.061	0.082	0.056	0	0	0	0.059	0.058	0.029	0.007	0	0.021	0.014	0.132	0.023	0.116	0.014	0.013	0.008	0.044	0.019	0	0.027
ENSG00000139990	0.018	0.054	0.012	0.02	0.005	0.032	0	0.006	0.036	0.024	0.03	0.045	0	0	0	0.011	0.006	0.02	0.018	0.007	0	0.021	0.002	0.077	0.011	0.023	0.014	0.013	0	0.021	0.013	0	0.029
ENSG00000134574	0.024	0.107	0.002	0.057	0.011	0.076	0	0	0.049	0.055	0.043	0.101	0.028	0.005	0	0.067	0.019	0.031	0.018	0.002	0.015	0	0	0.09	0	0.055	0.018	0	0.002	0.056	0	0	0.033
ENSG00000100897	0.018	0.089	0.008	0.03	0	0.081	0.003	0	0.04	0.06	0.036	0.142	0	0	0.016	0.078	0.025	0.076	0.082	0.012	0	0	0.006	0.181	0	0.067	0.003	0	0.028	0.07	0.026	0	0.044
ENSG00000120253	0.018	0.071	0.022	0.02	0.011	0.065	0	0	0.017	0.029	0.055	0.127	0.028	0	0	0.044	0.008	0.025	0.013	0	0	0	0.012	0.048	0	0.036	0.006	0	0	0.052	0.006	0	0.022
ENSG00000140854	0.006	0	0.012	0.01	0.005	0.043	0.01	0	0.017	0.014	0.027	0.026	0	0	0	0.044	0.013	0.041	0.018	0	0	0	0.002	0.074	0	0.032	0.013	0	0.002	0.017	0.051	0	0.036
ENSG00000105447	0	0.089	0.006	0.037	0.027	0.054	0	0	0.025	0.067	0.041	0.03	0	0.005	0	0.033	0.025	0.011	0.032	0.002	0	0.062	0.008	0.056	0	0.042	0.005	0	0.002	0.039	0.006	0	0.035
ENSG00000102054	0.041	0.125	0.004	0.034	0.005	0.054	0.01	0.006	0.017	0.036	0.03	0.064	0	0	0	0.056	0.023	0.018	0.013	0.002	0	0	0.028	0.087	0	0.05	0.008	0	0.009	0.039	0.045	0.002	0.044
ENSG00000140332	0.029	0.089	0.016	0.061	0.022	0.049	0	0	0.027	0.039	0.039	0.075	0	0	0	0.022	0.049	0.032	0.018	0.005	0	0.021	0.012	0.127	0.057	0.038	0.011	0	0.006	0.039	0.006	0	0.027
ENSG00000073536	0.041	0.036	0.042	0.007	0.081	0.086	0.003	0	0.017	0.075	0.095	0.034	0.056	0	0.008	0.022	0.015	0.04	0.016	0	0	0.021	0.008	0.037	0	0.034	0.003	0	0.002	0.056	0.006	0	0.02
ENSG00000110497	0.024	0.107	0.008	0.054	0.011	0.114	0	0.006	0.059	0.058	0.066	0.097	0	0.005	0	0.044	0.025	0.038	0.013	0.003	0.015	0	0	0.108	0	0.063	0.014	0	0.008	0.06	0.006	0	0.058
ENSG00000185658	0.006	0	0.018	0.034	0.011	0.022	0	0.012	0.025	0.041	0.025	0.041	0.083	0.031	0	0.044	0.013	0.027	0.016	0.002	0	0	0.008	0.097	0	0.029	0.002	0.025	0.004	0.069	0.032	0.002	0.026
ENSG00000092470	0.006	0.036	0.006	0.007	0	0.032	0	0.006	0.013	0.017	0.009	0.049	0	0	0	0.022	0.008	0.013	0.011	0	0	0.021	0.004	0.047	0	0.008	0.003	0	0.002	0.016	0.006	0	0.02
ENSG00000122692	0.012	0.054	0.012	0.007	0.043	0.103	0	0.006	0.078	0.065	0.086	0.06	0.056	0	0	0.056	0.053	0.09	0.029	0.007	0	0.021	0.006	0.121	0.023	0.17	0.033	0	0.006	0.037	0.013	0	0.044
ENSG00000185798	0.024	0.304	0.042	0.199	0.016	0.33	0.02	0	0.251	0.106	0.109	0.075	0.083	0	0	0.044	0.034	0.077	0.082	0.037	0	0.062	0.018	0.406	0	0.427	0.022	0	0.015	0.123	0.064	0	0.142
ENSG00000144021	0	0.196	0.014	0.01	0.005	0.092	0	0	0.059	0.07	0.039	0.139	0	0	0	0.033	0.017	0.045	0.008	0.002	0	0	0.01	0.121	0	0.088	0.002	0	0	0.048	0.006	0.002	0.035
ENSG00000136045	0.012	0	0.004	0.013	0.005	0.043	0	0	0.008	0.036	0.039	0.075	0	0	0	0.022	0.017	0.023	0.021	0.002	0	0.021	0.022	0.06	0.011	0.015	0.029	0	0.008	0.03	0	0	0.009
ENSG00000142784	0.006	0.036	0.006	0.02	0	0.016	0.003	0.018	0.013	0.031	0.009	0.086	0	0.005	0	0.022	0.038	0.041	0.008	0.002	0	0	0.008	0.069	0.023	0.032	0.014	0	0.004	0.018	0.019	0.002	0.026
ENSG00000162923	0.047	0.089	0.014	0.037	0.022	0.103	0.003	0.006	0.027	0.067	0.055	0.019	0.056	0.01	0.008	0.033	0.055	0.072	0.063	0.003	0	0.042	0.012	0.177	0.023	0.076	0.013	0.05	0.008	0.142	0	0.004	0.044
ENSG00000136485	0.071	0.179	0.034	0.081	0.049	0.13	0.033	0.012	0.048	0.133	0.075	0.097	0.056	0	0.008	0.044	0.117	0.086	0.087	0.015	0	0	0.026	0.242	0.034	0.134	0.024	0.062	0.036	0.212	0.013	0	0.073
ENSG00000204628	0.024	0.161	0.028	0.034	0.038	0.119	0.026	0.006	0.03	0.031	0.048	0.079	0.028	0	0	0.089	0.051	0.076	0.061	0.204	0	0.042	0.014	0.219	0.011	0.055	0.013	0.013	0.008	0.089	0.006	0.004	0.044
ENSG00000196981	0.024	0.054	0.004	0.024	0.005	0.043	0.003	0.006	0.021	0.039	0.02	0.041	0	0	0	0.011	0.013	0.032	0.005	0.005	0	0	0.018	0.142	0	0.109	0.003	0	0.002	0.03	0.006	0	0.035
ENSG00000164091	0.006	0.018	0.002	0.003	0	0.005	0	0	0.002	0.017	0.014	0.007	0	0	0	0.033	0.015	0.013	0.026	0.002	0	0	0	0.06	0	0.004	0.011	0.013	0.008	0.013	0.032	0	0.044
ENSG00000145041	0.006	0	0.002	0	0	0.011	0	0	0.004	0.014	0.005	0.007	0	0	0	0	0.015	0.011	0.018	0	0	0	0	0.027	0	0.004	0.002	0.013	0.008	0.009	0.026	0	0.015
ENSG00000164934	0.053	0.161	0.043	0.061	0.038	0.157	0.003	0	0.072	0.198	0.095	0.075	0.139	0	0.008	0.011	0.061	0.108	0.135	0.01	0.015	0.042	0.038	0.285	0.023	0.155	0.01	0.15	0.056	0.178	0.045	0	0.057
ENSG00000060688	0.006	0.089	0.012	0.027	0.005	0.059	0.003	0.018	0.019	0.024	0.02	0.086	0	0.005	0	0	0.034	0.05	0.021	0	0	0	0.01	0.139	0.046	0.032	0.021	0.013	0.006	0.037	0.013	0.002	0.036
ENSG00000143164	0.041	0.179	0.02	0.061	0.049	0.081	0	0.024	0.019	0.19	0.061	0.15	0.139	0	0.008	0	0.07	0.101	0.135	0.017	0.03	0.167	0.016	0.192	0.034	0.101	0.006	0	0.008	0.116	0.051	0.006	0.055
ENSG00000198876	0.006	0.125	0.008	0.01	0.038	0.108	0.003	0.006	0.089	0.072	0.086	0.071	0.083	0	0	0.056	0.053	0.081	0.045	0.008	0	0.021	0.008	0.134	0.023	0.168	0.025	0.025	0.011	0.043	0.019	0	0.057
ENSG00000049167	0	0.036	0.008	0	0	0.022	0	0	0.015	0.027	0.02	0.026	0	0	0	0.056	0.03	0.038	0.005	0.002	0.015	0	0.006	0.053	0	0.021	0	0	0.004	0.021	0	0	0.011
ENSG00000196363	0.024	0.054	0.014	0.067	0.011	0.103	0.007	0	0.046	0.051	0.111	0.045	0.028	0.01	0	0.056	0.038	0.068	0.069	0.002	0	0.021	0.02	0.074	0.011	0.052	0.019	0	0.013	0.043	0.013	0.002	0.013
ENSG00000140395	0.029	0.054	0.02	0.074	0.032	0.059	0	0	0.027	0.036	0.061	0.06	0.028	0	0	0.044	0.064	0.038	0.037	0.005	0	0.021	0.006	0.134	0.057	0.076	0.01	0	0.011	0.053	0.013	0	0.027
ENSG00000007168	0.012	0.089	0.012	0.01	0	0.022	0	0	0.011	0.022	0.023	0.079	0	0	0	0.022	0.013	0.007	0.011	0.003	0	0	0.01	0.115	0.011	0.023	0.005	0	0.004	0.033	0	0	0.046
ENSG00000154582	0.024	0.071	0.032	0.02	0.016	0.032	0	0	0.023	0.082	0.052	0.094	0.028	0.005	0	0.022	0.034	0.07	0.047	0.003	0.015	0	0.032	0.168	0	0.08	0.005	0.075	0.006	0.099	0.09	0	0.035
ENSG00000103363	0.029	0.054	0.02	0.064	0	0.049	0.003	0	0.029	0.014	0.036	0.071	0	0	0	0.044	0.03	0.043	0.021	0.003	0	0.042	0.022	0.105	0.034	0.023	0.021	0	0.006	0.072	0.006	0.002	0.036
ENSG00000065802	0.018	0.125	0.014	0.013	0.027	0.022	0.007	0	0.013	0.014	0.03	0.037	0.028	0	0	0.033	0.013	0.038	0.037	0.007	0	0.021	0.008	0.123	0	0.019	0.002	0.013	0	0.025	0.006	0.002	0.011
ENSG00000175093	0.018	0.125	0.012	0.088	0.005	0.141	0.007	0.006	0.122	0.055	0.043	0.052	0	0	0	0.033	0.011	0.05	0.026	0.029	0	0	0.03	0.274	0	0.208	0.014	0	0.002	0.062	0.038	0	0.058
ENSG00000102048	0.047	0.107	0.002	0.037	0	0.038	0.01	0.006	0.015	0.036	0.027	0.06	0	0	0	0.033	0.023	0.014	0.011	0.002	0	0	0.022	0.087	0	0.044	0.011	0	0.009	0.034	0.045	0.002	0.031
ENSG00000183475	0.071	0.107	0.028	0.081	0.032	0.157	0	0	0.089	0.06	0.139	0.131	0.028	0	0	0.078	0.095	0.074	0.061	0.005	0	0.021	0.014	0.261	0.046	0.162	0.013	0	0.023	0.092	0.026	0	0.064
ENSG00000159479	0.041	0.143	0.03	0.047	0.011	0.086	0.007	0.018	0.044	0.067	0.039	0.079	0	0.005	0	0.011	0.028	0.068	0.032	0	0	0	0.002	0.245	0.034	0.071	0.01	0	0.004	0.061	0.032	0.002	0.057
ENSG00000144747	0.029	0.054	0.01	0.007	0	0.016	0.003	0.006	0.01	0.024	0.039	0.03	0	0	0	0.022	0.076	0.045	0.008	0.003	0	0.021	0	0.079	0.011	0.004	0.002	0.013	0.002	0.02	0.045	0	0.016
ENSG00000170677	0.029	0.054	0.012	0.013	0.005	0.049	0	0	0.015	0.022	0.023	0.056	0	0	0	0.022	0.019	0.032	0.016	0.002	0	0.083	0.002	0.065	0	0.023	0.002	0	0.004	0.036	0	0	0.015
ENSG00000165192	0.047	0.107	0.002	0.037	0	0.038	0.01	0.006	0.015	0.036	0.027	0.06	0	0	0	0.033	0.023	0.014	0.011	0.002	0	0	0.022	0.087	0	0.044	0.011	0	0.009	0.034	0.045	0.002	0.031
ENSG00000180008	0.029	0	0.018	0.013	0.011	0.065	0.003	0.012	0.038	0.019	0.03	0.052	0.028	0	0.008	0	0.019	0.059	0.024	0.005	0	0.021	0.004	0.074	0	0.027	0.006	0	0.013	0.05	0.006	0	0.033
ENSG00000198881	0.012	0.071	0.004	0.017	0	0.049	0.003	0	0.021	0.019	0.016	0.079	0	0	0	0.033	0.006	0.02	0.011	0.003	0	0.021	0.012	0.118	0	0.021	0.008	0	0.034	0.035	0	0	0.035
ENSG00000124257	0.1	0.071	0.057	0.01	0	0.049	0	0	0.004	0.039	0.057	0.052	0	0	0	0.022	0.025	0.034	0.011	0.005	0	0	0.012	0.132	0	0.027	0.006	0	0.002	0.064	0.006	0	0.036
ENSG00000184557	0.059	0.304	0.043	0.067	0.032	0.108	0.033	0.012	0.051	0.128	0.059	0.127	0.056	0	0	0.044	0.136	0.108	0.127	0.015	0.03	0	0.032	0.348	0.034	0.145	0.035	0.062	0.036	0.193	0.058	0	0.104
ENSG00000111671	0.041	0.107	0.038	0.013	0.011	0.059	0	0.006	0.051	0.058	0.045	0.049	0.056	0	0.008	0.033	0.013	0.043	0.029	0.003	0.015	0	0.004	0.208	0	0.099	0.018	0	0.068	0.065	0.147	0	0.053
ENSG00000146809	0	0.054	0.024	0.013	0.005	0.011	0.017	0	0.013	0.027	0.023	0.064	0	0	0	0	0.083	0.045	0.042	0.008	0.015	0.021	0.006	0.182	0.023	0.042	0.013	0	0.051	0.04	0.013	0	0.018
ENSG00000197562	0.024	0.107	0.024	0.061	0	0.032	0.003	0	0.025	0.022	0.039	0.071	0	0	0	0.067	0.025	0.056	0.026	0.005	0	0	0.022	0.124	0.034	0.04	0.014	0	0.002	0.073	0	0.002	0.053
ENSG00000120833	0.012	0	0.004	0.01	0	0.027	0	0	0.004	0.039	0.027	0.071	0	0	0	0.033	0.011	0.02	0.021	0.002	0	0.021	0.032	0.037	0.011	0.025	0.032	0.013	0.004	0.041	0.006	0	0.013
ENSG00000005981	0.012	0.071	0.026	0.027	0.054	0.195	0.023	0.018	0.068	0.034	0.084	0.071	0.028	0	0	0.078	0.013	0.038	0.042	0.007	0.015	0.042	0.016	0.119	0.011	0.097	0.016	0	0.015	0.04	0.077	0	0.029
ENSG00000134086	0.018	0.125	0.004	0.017	0.011	0.059	0	0.012	0.013	0.176	0.041	0.086	0	0	0	0.022	0.023	0.038	0.047	0.002	0.03	0	0.004	0.1	0.023	0.031	0.024	0.013	0.032	0.089	0.013	0	0.036
ENSG00000114737	0.006	0.071	0.002	0	0	0.011	0	0	0.002	0.014	0.009	0.007	0	0	0	0	0.015	0.013	0.026	0	0.015	0	0	0.027	0	0.002	0.008	0.013	0.011	0.011	0.013	0	0.029
ENSG00000148331	0.024	0.071	0.01	0.057	0.011	0.092	0.003	0	0.04	0.041	0.107	0.026	0.028	0.005	0	0.033	0.032	0.061	0.037	0.002	0	0.021	0.012	0.098	0.011	0.042	0.021	0	0.019	0.041	0	0.002	0.036
ENSG00000171621	0.012	0.071	0.014	0.027	0.027	0.065	0.007	0.018	0.029	0.067	0.064	0.09	0	0.005	0	0.033	0.044	0.059	0.026	0.002	0	0	0.008	0.142	0.011	0.038	0.013	0	0.002	0.026	0.038	0.002	0.038
ENSG00000171150	0.006	0.107	0.012	0.024	0.005	0.032	0.003	0.006	0.023	0.051	0.034	0.019	0	0	0	0.011	0.015	0.054	0.037	0	0	0	0.008	0.161	0.011	0.124	0	0.013	0.006	0.043	0.077	0.002	0.038
ENSG00000176871	0.024	0.054	0.004	0.02	0	0.049	0.003	0.006	0.017	0.067	0.036	0.071	0	0	0	0.067	0.028	0.036	0.026	0.002	0	0.021	0.028	0.077	0.023	0.023	0.038	0.013	0.021	0.038	0.006	0	0.015
ENSG00000165501	0.029	0	0.018	0.024	0.011	0.065	0.003	0.006	0.034	0.029	0.05	0.06	0.028	0	0.008	0.056	0.025	0.076	0.047	0.005	0	0.021	0.008	0.129	0	0.038	0.005	0	0.013	0.08	0.013	0	0.022
ENSG00000177981	0.018	0.107	0.014	0.024	0.016	0.054	0	0	0.01	0.034	0.039	0.071	0.028	0	0	0.044	0.034	0.07	0.016	0.002	0	0.021	0.004	0.098	0	0.04	0.019	0	0.002	0.033	0.019	0	0.038
ENSG00000132128	0.035	0.107	0.026	0.037	0.005	0.038	0.007	0.006	0.036	0.065	0.02	0.075	0	0.005	0	0.011	0.034	0.061	0.024	0	0	0	0.006	0.235	0.046	0.057	0.01	0	0.006	0.051	0.026	0.002	0.071
ENSG00000185338	0.012	0.071	0.012	0.064	0.005	0.032	0.01	0	0.029	0.084	0.048	0.071	0	0	0	0.033	0.03	0.061	0.016	0.002	0	0.021	0.014	0.135	0.034	0.04	0.024	0	0.004	0.058	0	0	0.036
ENSG00000270898	0.006	0.036	0.012	0.01	0	0.049	0.003	0	0.017	0.06	0.025	0.049	0	0	0	0.022	0.017	0.047	0.024	0	0	0.042	0.014	0.137	0.011	0.128	0.002	0.013	0.002	0.052	0.045	0.002	0.029
ENSG00000169018	0.029	0.054	0.016	0.047	0.022	0.038	0	0	0.029	0.031	0.036	0.075	0	0	0	0.022	0.049	0.029	0.024	0.005	0	0.021	0.006	0.113	0.057	0.038	0.011	0	0.006	0.038	0.006	0	0.02
ENSG00000109046	0.065	0.125	0.073	0.024	0.065	0.108	0.007	0	0.027	0.12	0.107	0.071	0.056	0	0.008	0.011	0.019	0.054	0.034	0.002	0	0.042	0.006	0.063	0.011	0.09	0.003	0	0	0.11	0	0	0.06
ENSG00000262246	0.029	0.054	0.02	0.067	0.016	0.038	0.003	0.006	0.03	0.012	0.025	0.06	0.056	0	0	0.067	0.034	0.043	0.029	0.003	0	0.021	0.012	0.098	0.046	0.021	0.018	0	0.008	0.071	0	0	0.036
ENSG00000182742	0.035	0.161	0.018	0.037	0.076	0.108	0.013	0.006	0.013	0.06	0.073	0.052	0.028	0	0	0.022	0.044	0.061	0.034	0.005	0	0	0.02	0.16	0.034	0.073	0.008	0.013	0	0.108	0.006	0	0.069
ENSG00000115827	0.012	0.018	0.014	0.037	0.022	0.07	0.02	0	0.053	0.034	0.025	0.045	0	0	0	0.011	0.017	0.045	0.037	0.012	0	0	0.01	0.184	0	0.074	0.003	0	0.002	0.036	0.032	0.002	0.029
ENSG00000164327	0.024	0.107	0.028	0.04	0.011	0.135	0.007	0.006	0.059	0.058	0.091	0.139	0.028	0	0	0.089	0.057	0.097	0.032	0.002	0.015	0.021	0.014	0.15	0.034	0.137	0.003	0	0.008	0.056	0	0.002	0.04
ENSG00000132017	0.012	0.107	0.008	0.04	0.005	0.097	0.003	0	0.055	0.019	0.025	0.097	0	0.005	0	0.089	0.013	0.011	0.047	0	0.015	0	0.008	0.277	0.046	0.044	0.014	0.013	0.009	0.052	0.006	0	0.102
ENSG00000163257	0.024	0.036	0.006	0.003	0	0.022	0	0	0.01	0.041	0.027	0.049	0	0	0	0.011	0.028	0.029	0.024	0.002	0.015	0	0.002	0.139	0	0.031	0.006	0.013	0.008	0.021	0.013	0	0.026
ENSG00000106546	0.018	0.054	0.03	0.007	0.011	0.092	0.007	0	0.03	0.099	0.052	0.067	0	0	0	0.056	0.047	0.079	0.029	0.008	0	0	0.016	0.079	0.034	0.08	0.018	0	0.004	0.042	0.058	0.002	0.04
ENSG00000100991	0.076	0.089	0.051	0.057	0	0.07	0.003	0	0.03	0.051	0.039	0.071	0	0	0	0.056	0.011	0.056	0.008	0.002	0	0.021	0.01	0.098	0.011	0.074	0.005	0	0.006	0.049	0	0	0.038
ENSG00000143437	0.065	0.286	0.026	0.091	0.059	0.114	0.007	0.041	0.044	0.239	0.123	0.187	0.139	0	0.008	0.078	0.1	0.211	0.19	0.02	0.045	0.125	0.046	0.334	0.034	0.132	0.025	0	0.013	0.184	0.064	0.008	0.133
ENSG00000147912	0.012	0.018	0.006	0.007	0.022	0.086	0.003	0.006	0.049	0.067	0.068	0.079	0.056	0	0	0.011	0.057	0.054	0.026	0.007	0	0.021	0.014	0.132	0.023	0.118	0.016	0.013	0.009	0.042	0.019	0	0.026
ENSG00000153558	0.024	0.161	0.002	0.02	0.016	0.054	0	0.012	0.004	0.084	0.027	0.045	0	0	0	0.011	0.028	0.014	0.032	0	0.03	0.021	0.008	0.074	0.023	0.027	0	0.013	0.013	0.048	0.013	0	0.026
ENSG00000183580	0.018	0.071	0.016	0.067	0.011	0.151	0.007	0	0.059	0.092	0.066	0.131	0.028	0	0	0.1	0.051	0.112	0.04	0.005	0.03	0.021	0.014	0.181	0.034	0.153	0.003	0	0.002	0.07	0.019	0.002	0.046
ENSG00000164117	0.024	0.107	0.012	0.02	0	0.054	0.003	0.012	0.019	0.031	0.032	0.064	0	0	0	0	0.023	0.014	0.026	0.002	0	0.021	0.014	0.087	0	0.029	0.005	0.013	0.004	0.041	0.019	0.002	0.018
ENSG00000156804	0.1	0.143	0.061	0.081	0.07	0.249	0.003	0.006	0.125	0.145	0.148	0.079	0.167	0.005	0.008	0.033	0.083	0.135	0.172	0.02	0.015	0.062	0.036	0.482	0.046	0.221	0.024	0.188	0.081	0.192	0.026	0	0.078
ENSG00000111665	0.035	0.125	0.038	0.013	0.011	0.054	0	0.006	0.049	0.058	0.048	0.049	0.056	0	0.008	0.033	0.013	0.041	0.024	0.003	0.015	0	0.004	0.206	0	0.095	0.019	0	0.068	0.065	0.147	0	0.051
ENSG00000145743	0.006	0.054	0.002	0	0.005	0.027	0.013	0	0.008	0.027	0.018	0.049	0	0	0	0.067	0.032	0.02	0.026	0.117	0.015	0.042	0.004	0.066	0.011	0.006	0.006	0	0.006	0.02	0.013	0.002	0.013
ENSG00000145604	0.018	0.125	0.028	0.027	0.005	0.103	0.003	0.006	0.048	0.082	0.089	0.116	0.028	0	0	0.078	0.061	0.097	0.05	0.002	0.015	0	0.018	0.155	0.034	0.118	0.006	0	0.008	0.056	0	0.002	0.058
ENSG00000037637	0.012	0.054	0.012	0.03	0.005	0.07	0.007	0.024	0.021	0.051	0.055	0.101	0	0.005	0	0.022	0.04	0.061	0.026	0	0	0	0.01	0.131	0.011	0.034	0.024	0	0.002	0.012	0.019	0.002	0.047
ENSG00000091732	0.018	0.107	0.022	0.017	0.011	0.032	0.026	0	0.015	0.034	0.032	0.06	0	0	0	0.011	0.093	0.058	0.047	0.012	0.015	0	0.01	0.247	0.023	0.031	0.032	0	0.058	0.053	0.019	0	0.046
ENSG00000005812	0.065	0.089	0.028	0.051	0.016	0.032	0	0	0.057	0.077	0.043	0.105	0	0	0.008	0.022	0.021	0.05	0.047	0.007	0	0.021	0.01	0.121	0	0.048	0.011	0.025	0.006	0.053	0.013	0	0.029
ENSG00000116663	0.006	0.071	0.016	0.027	0.016	0.07	0.007	0.024	0.027	0.06	0.055	0.109	0	0.005	0	0.033	0.051	0.063	0.029	0.005	0	0	0.004	0.131	0.011	0.032	0.022	0	0.002	0.022	0.045	0.002	0.036
ENSG00000116661	0.006	0.071	0.016	0.027	0.016	0.07	0.007	0.024	0.027	0.06	0.055	0.109	0	0.005	0	0.022	0.049	0.063	0.029	0.005	0	0	0.004	0.129	0.011	0.032	0.022	0	0.002	0.022	0.045	0.002	0.038
ENSG00000147364	0.006	0.036	0.012	0.007	0.043	0.076	0	0.006	0.013	0.029	0.036	0.041	0	0	0	0.011	0.013	0.052	0.013	0.003	0.015	0.021	0.014	0.074	0.023	0.034	0.003	0.013	0.013	0.033	0.032	0	0.016
ENSG00000151876	0.024	0.125	0.026	0.044	0.011	0.13	0	0.006	0.049	0.075	0.084	0.131	0.028	0	0	0.033	0.044	0.086	0.029	0.002	0.015	0	0.01	0.129	0.034	0.122	0.002	0	0.004	0.064	0.006	0.002	0.046
ENSG00000118564	0.035	0.036	0.008	0.01	0	0.027	0.003	0	0.01	0.048	0.027	0.052	0	0	0	0.022	0.015	0.029	0.021	0.002	0.015	0	0.006	0.155	0	0.031	0.006	0.013	0.002	0.021	0.013	0	0.033
ENSG00000134452	0.012	0.089	0.022	0.027	0.016	0.065	0.007	0.006	0.025	0.176	0.052	0.045	0	0	0	0.022	0.023	0.047	0.011	0.003	0	0.042	0.01	0.19	0.011	0.04	0.027	0	0.028	0.105	0	0	0.035
ENSG00000099364	0.041	0.196	0.04	0.013	0	0.054	0.01	0	0.015	0.072	0.052	0.049	0.028	0	0	0	0.019	0.072	0.029	0.003	0	0.042	0.002	0.161	0	0.076	0.005	0	0.004	0.064	0.013	0	0.088
ENSG00000171823	0.071	0.143	0.045	0.037	0.038	0.086	0	0	0.074	0.058	0.05	0.079	0.083	0	0.016	0.011	0.03	0.059	0.032	0.003	0.015	0	0.006	0.242	0.034	0.124	0.029	0	0.066	0.083	0.141	0	0.049
ENSG00000132879	0.006	0.071	0.016	0.027	0.016	0.07	0.007	0.024	0.027	0.06	0.055	0.109	0	0.005	0	0.033	0.049	0.063	0.029	0.005	0	0	0.004	0.131	0.011	0.032	0.022	0	0.002	0.022	0.045	0.002	0.038
ENSG00000127452	0.012	0.143	0.01	0.044	0.011	0.032	0.003	0.006	0.034	0.048	0.018	0.124	0	0.005	0	0.067	0.021	0.016	0.008	0	0.015	0	0.006	0.176	0.034	0.031	0.022	0	0.006	0.044	0.006	0	0.062
ENSG00000163833	0.012	0.054	0.004	0.024	0.005	0.043	0.003	0.006	0.019	0.036	0.02	0.041	0	0	0	0.011	0.013	0.031	0.005	0.003	0	0	0.016	0.147	0	0.101	0.003	0	0.002	0.03	0.006	0	0.036
ENSG00000112146	0.024	0.054	0.018	0.051	0.043	0.135	0.007	0	0.051	0.072	0.091	0.067	0	0	0	0.056	0.034	0.059	0.04	0.003	0	0.021	0.002	0.126	0	0.105	0.003	0.038	0.004	0.074	0.013	0	0.029
ENSG00000171931	0.012	0.125	0.004	0.01	0.027	0.022	0	0	0.01	0.039	0.018	0.27	0.028	0	0	0.056	0.013	0.029	0.029	0.003	0	0.021	0.026	0.021	0	0.04	0.006	0	0	0.04	0.006	0	0.036
ENSG00000118496	0.012	0.054	0.02	0.013	0.005	0.081	0	0	0.017	0.041	0.061	0.124	0	0	0	0.078	0.013	0.027	0.018	0	0	0	0.012	0.056	0	0.036	0.006	0	0	0.058	0.013	0	0.024
ENSG00000162063	0.018	0.071	0.024	0.057	0.005	0.038	0.003	0	0.027	0.012	0.025	0.067	0	0	0	0.078	0.03	0.047	0.032	0.003	0	0.042	0.022	0.098	0.034	0.021	0.018	0	0.008	0.077	0	0.002	0.033
ENSG00000174013	0.024	0.304	0.04	0.199	0.016	0.33	0.02	0	0.251	0.106	0.109	0.071	0.083	0	0	0.044	0.034	0.077	0.082	0.037	0	0.062	0.018	0.406	0	0.427	0.024	0	0.015	0.123	0.064	0	0.142
ENSG00000107872	0.006	0.054	0.014	0.01	0.005	0.022	0.003	0.012	0.002	0.007	0.02	0.045	0	0	0	0.033	0.017	0.023	0.016	0.002	0	0.021	0.012	0.065	0	0.032	0.018	0	0.004	0.033	0.045	0	0.033
ENSG00000100225	0.012	0.071	0.014	0.02	0.011	0.022	0.003	0	0.015	0.07	0.014	0.041	0	0	0	0.011	0.03	0.032	0.013	0.002	0.015	0	0.004	0.09	0.011	0.065	0.002	0	0.008	0.03	0.038	0.002	0.033
ENSG00000110429	0.006	0.036	0.004	0.037	0.016	0.076	0.003	0.006	0.059	0.046	0.05	0.064	0	0.005	0	0.011	0.023	0.027	0.008	0.002	0	0	0.008	0.092	0	0.057	0.014	0	0.009	0.072	0	0	0.016
ENSG00000138081	0.006	0.054	0.014	0.017	0.005	0.038	0.003	0	0.025	0.046	0.027	0.026	0	0	0	0.011	0.017	0.047	0.029	0	0	0	0.008	0.158	0.011	0.126	0	0.013	0.006	0.05	0.083	0.002	0.033
ENSG00000108306	0.071	0.143	0.063	0.027	0.081	0.168	0.01	0	0.027	0.092	0.148	0.045	0.056	0.005	0	0.033	0.021	0.063	0.016	0	0	0.021	0.008	0.073	0	0.052	0.01	0	0.002	0.129	0.006	0	0.055
ENSG00000182325	0.106	0.107	0.047	0.094	0.081	0.168	0.007	0.006	0.101	0.108	0.105	0.097	0.167	0.005	0.008	0.067	0.1	0.148	0.137	0.02	0	0.104	0.028	0.469	0.069	0.229	0.016	0.188	0.062	0.149	0.038	0	0.058
ENSG00000167196	0.029	0.071	0.016	0.071	0.027	0.065	0	0.018	0.027	0.046	0.041	0.06	0	0	0	0.056	0.061	0.034	0.034	0.003	0	0.021	0.008	0.131	0.057	0.073	0.01	0	0.006	0.045	0.013	0	0.027
ENSG00000103264	0.012	0.018	0.008	0.024	0.011	0.022	0	0	0.015	0.065	0.023	0.037	0.028	0	0	0.044	0.011	0.018	0.011	0	0	0	0.004	0.074	0	0.019	0.008	0.013	0	0.036	0	0	0.013
ENSG00000141665	0.012	0.018	0.012	0.024	0	0.049	0	0	0.023	0.029	0.025	0.105	0	0	0	0.011	0.015	0.032	0.045	0.002	0	0.062	0.002	0.074	0	0.034	0.005	0	0.006	0.034	0	0.002	0.022
ENSG00000143756	0.047	0.089	0.014	0.034	0.022	0.103	0.003	0.006	0.025	0.065	0.057	0.019	0.056	0.005	0.008	0.033	0.057	0.07	0.066	0.003	0	0.042	0.014	0.181	0.023	0.074	0.013	0.05	0.009	0.143	0	0.004	0.047
ENSG00000112234	0	0.054	0.006	0.003	0.011	0.016	0	0	0.015	0.014	0.027	0.049	0.028	0	0	0.033	0.011	0.018	0.011	0	0	0	0.004	0.089	0.011	0.013	0.01	0.013	0.002	0.035	0	0	0.018
ENSG00000165355	0.024	0.036	0.018	0.027	0.005	0.086	0	0.006	0.03	0.017	0.052	0.105	0.028	0	0.008	0.011	0.019	0.13	0.047	0.01	0	0	0.008	0.135	0	0.055	0.003	0	0.017	0.08	0.019	0	0.04
ENSG00000072803	0.012	0.161	0.012	0.03	0.032	0.076	0.026	0	0.015	0.019	0.03	0.071	0.028	0	0	0.1	0.034	0.074	0.069	0.221	0	0.042	0.022	0.215	0.011	0.023	0.013	0.013	0.004	0.066	0.006	0.004	0.036
ENSG00000119402	0.018	0	0.012	0.03	0.005	0.076	0.003	0.006	0.038	0.031	0.07	0.041	0.056	0	0	0.044	0.021	0.067	0.029	0.002	0	0.021	0.018	0.082	0.023	0.052	0.016	0	0.008	0.039	0.006	0	0.018
ENSG00000166167	0.006	0.071	0.016	0.01	0.011	0.011	0.003	0.018	0.002	0.012	0.02	0.041	0	0	0	0.044	0.021	0.023	0.016	0.003	0	0.021	0.008	0.045	0	0.023	0.014	0	0.006	0.032	0.045	0	0.035
ENSG00000159069	0.047	0.071	0.018	0.071	0.016	0.141	0.007	0.024	0.049	0.063	0.134	0.045	0.028	0.005	0	0.056	0.061	0.076	0.047	0.003	0	0.021	0.016	0.152	0.011	0.065	0.03	0	0.021	0.052	0.013	0.002	0.066
ENSG00000177565	0.035	0.339	0.034	0.192	0.016	0.314	0.02	0	0.264	0.101	0.12	0.037	0.111	0.005	0	0.033	0.023	0.088	0.066	0.044	0	0.062	0.034	0.479	0	0.483	0.056	0	0.015	0.139	0.083	0	0.148
ENSG00000101849	0.047	0.125	0.008	0.044	0	0.032	0.01	0.012	0.019	0.041	0.039	0.056	0	0	0	0.044	0.021	0.013	0.011	0.002	0	0	0.016	0.081	0	0.048	0.008	0	0.011	0.039	0.038	0	0.033
ENSG00000109670	0.029	0.071	0.006	0.017	0.011	0.059	0.003	0.018	0.013	0.034	0.036	0.086	0	0	0	0	0.019	0.027	0.032	0.007	0	0.021	0.012	0.092	0	0.025	0.003	0.013	0	0.047	0.006	0.002	0.015
ENSG00000107829	0.006	0.071	0.018	0.01	0.011	0.011	0.003	0.006	0.002	0.012	0.02	0.045	0	0	0	0.022	0.019	0.02	0.011	0.002	0	0.021	0.008	0.05	0	0.027	0.016	0	0.004	0.03	0.045	0	0.027
ENSG00000174989	0.024	0.054	0.006	0.02	0.011	0.059	0.003	0.006	0.015	0.058	0.036	0.064	0	0	0	0.044	0.03	0.031	0.029	0.002	0	0.021	0.024	0.081	0.023	0.027	0.032	0.013	0.021	0.031	0.006	0	0.013
ENSG00000115307	0	0.054	0.008	0.01	0	0.049	0	0	0.029	0.055	0.034	0.037	0	0	0	0.011	0.008	0.025	0.011	0.002	0	0.021	0.008	0.092	0	0.084	0.002	0	0	0.042	0.026	0.002	0.027
ENSG00000078177	0.018	0.071	0.004	0.007	0.011	0.032	0	0	0.015	0.022	0.016	0.026	0.028	0	0	0.044	0.015	0.047	0.042	0	0	0	0.004	0.084	0	0.05	0.008	0.013	0.004	0.024	0.006	0	0.033
ENSG00000144554	0.024	0.125	0.004	0.017	0.011	0.054	0	0.012	0.013	0.176	0.05	0.086	0	0	0	0.033	0.021	0.038	0.047	0.002	0.03	0	0.004	0.1	0.023	0.029	0.019	0.013	0.034	0.088	0.013	0	0.036
ENSG00000107874	0.006	0.054	0.014	0.01	0.005	0.022	0.003	0.012	0.002	0.007	0.023	0.045	0	0	0	0.033	0.017	0.023	0.018	0.002	0	0.021	0.012	0.065	0	0.032	0.018	0	0.004	0.033	0.045	0	0.033
ENSG00000080815	0.012	0.071	0.018	0.024	0.005	0.022	0.003	0.006	0.03	0.034	0.014	0.045	0	0	0	0	0.013	0.016	0.005	0.003	0	0.021	0.004	0.066	0	0.025	0.016	0.013	0.002	0.015	0.019	0	0.024
ENSG00000143801	0.047	0.107	0.016	0.037	0.022	0.086	0.003	0.006	0.025	0.055	0.061	0.015	0.056	0.01	0.008	0.033	0.055	0.07	0.071	0.003	0	0.042	0.01	0.19	0.023	0.073	0.018	0.05	0.009	0.137	0	0.004	0.046
ENSG00000225830	0.024	0.054	0.008	0.024	0.005	0.059	0.007	0	0.023	0.048	0.025	0.079	0.056	0.005	0	0.022	0.013	0.045	0.013	0.002	0	0	0.004	0.085	0	0.053	0.018	0	0.006	0.04	0	0	0.022
ENSG00000141198	0.059	0.107	0.022	0.047	0.027	0.07	0.03	0.012	0.025	0.08	0.039	0.079	0.056	0	0	0.033	0.093	0.065	0.066	0.007	0	0	0.02	0.16	0.034	0.088	0.014	0.05	0.019	0.145	0.006	0	0.042
ENSG00000100083	0.018	0.179	0.01	0.024	0.032	0.027	0.01	0	0.011	0.053	0.032	0.06	0.028	0	0.008	0.022	0.07	0.041	0.045	0.002	0	0	0.012	0.082	0	0.046	0.013	0	0.011	0.024	0.013	0.002	0.044
ENSG00000125447	0.047	0.25	0.03	0.091	0.038	0.151	0.033	0.012	0.053	0.125	0.066	0.146	0.056	0	0	0.078	0.131	0.103	0.124	0.017	0.03	0	0.028	0.311	0.034	0.153	0.041	0.062	0.043	0.199	0.051	0	0.117
ENSG00000103365	0.012	0.125	0.014	0.013	0.005	0.011	0	0	0.013	0.072	0.023	0.019	0	0	0	0	0.013	0.032	0.026	0.002	0	0.062	0.002	0.106	0	0.032	0.002	0	0	0.038	0.006	0	0.036
ENSG00000100284	0.006	0.107	0.012	0.017	0.022	0.016	0.003	0	0.015	0.07	0.016	0.041	0	0	0	0.056	0.038	0.029	0.018	0	0.03	0	0.01	0.081	0	0.04	0.005	0	0.009	0.028	0.032	0.002	0.031
ENSG00000163961	0.024	0.304	0.042	0.199	0.011	0.33	0.023	0	0.251	0.104	0.111	0.075	0.083	0	0	0.044	0.034	0.077	0.084	0.037	0	0.062	0.018	0.406	0	0.429	0.022	0	0.015	0.122	0.064	0	0.142
ENSG00000160185	0.024	0.054	0.014	0.02	0.011	0.043	0.003	0.012	0.017	0.043	0.039	0.056	0.056	0.021	0	0.044	0.013	0.025	0.024	0.003	0	0	0.01	0.09	0	0.027	0.005	0.025	0.006	0.061	0.026	0	0.024
ENSG00000165006	0.006	0.089	0.008	0.01	0.043	0.108	0.003	0.006	0.099	0.07	0.084	0.075	0.083	0	0	0.033	0.055	0.079	0.045	0.008	0	0.021	0.008	0.137	0.023	0.168	0.035	0.025	0.011	0.043	0.019	0	0.047
ENSG00000061938	0.029	0.286	0.038	0.199	0.011	0.335	0.02	0	0.251	0.099	0.118	0.064	0.083	0.005	0	0.044	0.034	0.079	0.077	0.039	0	0.083	0.016	0.41	0	0.429	0.019	0	0.013	0.124	0.064	0	0.144
ENSG00000154127	0.012	0.071	0.006	0	0.011	0.027	0	0.006	0.017	0.039	0.02	0.03	0.028	0.015	0	0.011	0.011	0.043	0.008	0.003	0	0.062	0.008	0.108	0.023	0.042	0.01	0	0.049	0.023	0	0	0.024
ENSG00000142178	0.012	0.107	0.012	0.024	0.011	0.049	0	0.018	0.017	0.046	0.027	0.049	0.056	0.021	0	0.067	0.013	0.027	0.021	0.003	0	0	0.01	0.121	0	0.031	0.011	0.038	0.006	0.065	0.026	0	0.044
ENSG00000007047	0.006	0.179	0.008	0.071	0.043	0.038	0	0	0.03	0.096	0.048	0.071	0	0.005	0	0.033	0.015	0.072	0.026	0.005	0	0.042	0.004	0.077	0.023	0.067	0.011	0	0.009	0.039	0	0	0.062
ENSG00000160584	0.006	0.107	0.006	0	0.005	0.038	0	0	0.01	0.031	0.023	0.022	0.028	0.01	0	0.011	0	0.04	0.029	0.002	0	0.062	0.004	0.1	0.011	0.031	0.011	0.013	0.021	0.022	0.006	0	0.035
ENSG00000137073	0.006	0.107	0.012	0.007	0.043	0.108	0.003	0.006	0.089	0.067	0.091	0.071	0.083	0	0	0.056	0.057	0.094	0.04	0.008	0	0.021	0.008	0.131	0.034	0.17	0.027	0	0.009	0.046	0.019	0	0.055
ENSG00000150457	0.1	0.036	0.047	0.03	0.005	0.043	0.003	0	0.013	0.087	0.055	0.176	0	0	0.008	0.022	0.017	0.025	0.05	0.002	0.015	0.021	0.052	0.098	0	0.04	0.024	0	0.013	0.07	0.006	0	0.027
ENSG00000072518	0.018	0.25	0.006	0.111	0	0.108	0.01	0.006	0.167	0.128	0.023	0.124	0.056	0.005	0	0.044	0.053	0.038	0.016	0.005	0.015	0	0.018	0.137	0.057	0.067	0.005	0.013	0.006	0.09	0.006	0	0.099
ENSG00000134882	0.059	0.143	0.03	0.077	0.016	0.059	0	0.006	0.074	0.101	0.052	0.172	0.056	0	0.008	0.044	0.028	0.076	0.111	0.014	0	0.021	0.014	0.181	0.011	0.071	0.029	0.025	0.023	0.094	0.013	0	0.049
ENSG00000100263	0.012	0.196	0.014	0.024	0.005	0.027	0	0.006	0.029	0.099	0.014	0.034	0	0	0	0.033	0.013	0.031	0.011	0	0.015	0	0.002	0.119	0	0.084	0.013	0	0.006	0.034	0.058	0.002	0.071
ENSG00000075413	0.024	0.125	0.008	0.037	0.005	0.059	0.013	0.006	0.048	0.065	0.043	0.116	0	0	0	0.056	0.008	0.036	0.011	0.002	0	0	0.006	0.219	0.011	0.116	0.018	0.013	0.006	0.057	0.032	0.002	0.073
ENSG00000143569	0.053	0.196	0.022	0.081	0.054	0.097	0.003	0.041	0.029	0.188	0.107	0.161	0.167	0	0.008	0.056	0.085	0.184	0.172	0.022	0.045	0.125	0.04	0.269	0.034	0.122	0.022	0	0.015	0.153	0.058	0.008	0.088
ENSG00000174672	0.012	0.089	0.016	0.007	0.005	0.049	0.003	0.018	0.025	0.024	0.025	0.037	0.028	0	0	0.011	0.028	0.029	0.021	0.003	0	0.062	0.004	0.05	0.011	0.008	0.003	0	0.009	0.031	0.026	0	0.029
ENSG00000083544	0.059	0.018	0.022	0.013	0.005	0.038	0	0	0.019	0.046	0.032	0.049	0.028	0	0	0.011	0.008	0.04	0.008	0.002	0	0	0.008	0.074	0	0.046	0.005	0	0.006	0.035	0.013	0	0.022
ENSG00000116141	0.047	0.071	0.014	0.034	0.016	0.097	0.003	0.006	0.029	0.053	0.048	0.03	0.056	0.01	0.008	0.033	0.051	0.063	0.063	0.003	0	0.042	0.01	0.15	0.023	0.076	0.013	0.05	0.008	0.127	0	0.004	0.038
ENSG00000131023	0.018	0.071	0.022	0.02	0.011	0.065	0	0	0.017	0.031	0.052	0.135	0.028	0	0	0.056	0.011	0.025	0.013	0	0	0	0.012	0.055	0	0.036	0.006	0	0	0.053	0.006	0	0.022
ENSG00000155313	0.018	0.071	0.016	0.01	0	0.043	0	0	0.042	0.06	0.036	0.12	0.028	0.005	0	0.011	0.021	0.054	0.021	0	0	0	0.01	0.127	0	0.094	0.014	0.013	0.011	0.046	0.026	0	0.018
ENSG00000163960	0.024	0.304	0.042	0.199	0.011	0.324	0.023	0	0.249	0.106	0.109	0.075	0.083	0	0	0.044	0.036	0.077	0.087	0.037	0	0.083	0.016	0.41	0	0.429	0.024	0	0.017	0.123	0.064	0	0.144
ENSG00000138629	0.029	0.107	0.02	0.064	0.022	0.065	0	0	0.025	0.036	0.034	0.049	0	0	0	0.067	0.051	0.034	0.024	0.003	0	0.021	0.004	0.124	0.057	0.052	0.016	0	0.006	0.045	0.013	0	0.038
ENSG00000175520	0.012	0.036	0.006	0.007	0	0.022	0.003	0.024	0.015	0.017	0.014	0.041	0.028	0	0	0.011	0.021	0.013	0.016	0.003	0	0.062	0.002	0.042	0.011	0.015	0.006	0	0.009	0.031	0.038	0	0.011
ENSG00000188021	0.012	0.179	0.002	0.013	0	0.049	0.003	0.006	0.029	0.029	0.023	0.124	0	0	0	0.056	0.013	0.032	0.011	0.002	0	0	0.008	0.123	0	0.036	0.013	0.013	0.043	0.045	0.019	0.002	0.044
ENSG00000135018	0.006	0.036	0.004	0.007	0.005	0.022	0.003	0	0.01	0.027	0.027	0.082	0	0	0	0.022	0.015	0.016	0.016	0	0	0.021	0.01	0.056	0.034	0.023	0.008	0	0.004	0.031	0.019	0	0.013
ENSG00000160803	0.053	0.357	0.024	0.074	0.054	0.103	0	0.036	0.029	0.176	0.095	0.135	0.167	0	0.008	0.056	0.074	0.171	0.164	0.02	0.03	0.125	0.02	0.289	0.034	0.111	0.037	0	0.023	0.142	0.058	0.008	0.144
ENSG00000119318	0.012	0	0.008	0.027	0.005	0.059	0.003	0	0.036	0.039	0.041	0.052	0	0	0	0.044	0.015	0.043	0.024	0	0	0	0.024	0.061	0.034	0.034	0.01	0	0.004	0.023	0.013	0	0.011
ENSG00000013374	0.006	0.071	0.024	0.02	0.005	0.027	0.02	0	0.013	0.034	0.018	0.034	0	0	0	0.022	0.083	0.067	0.05	0.015	0.045	0	0.016	0.277	0	0.052	0.03	0	0.058	0.043	0.006	0	0.029
ENSG00000130560	0.041	0.018	0.018	0.064	0.011	0.108	0.007	0	0.046	0.055	0.12	0.052	0.028	0.005	0	0.056	0.049	0.07	0.045	0.003	0	0.021	0.018	0.108	0.011	0.057	0.018	0	0.015	0.049	0.013	0.002	0.022
ENSG00000179262	0.012	0.107	0.006	0.051	0.005	0.059	0.007	0	0.055	0.031	0.023	0.097	0	0.005	0.008	0.1	0.017	0.013	0.026	0	0.015	0	0.004	0.261	0.046	0.042	0.01	0.013	0.008	0.047	0.006	0	0.097
ENSG00000161011	0.018	0.161	0.026	0.03	0.038	0.108	0.03	0.006	0.027	0.022	0.03	0.067	0.028	0	0	0.1	0.055	0.074	0.071	0.228	0	0.042	0.018	0.224	0.011	0.046	0.018	0.013	0.009	0.09	0.006	0.004	0.055
ENSG00000188554	0.029	0.054	0.036	0.013	0.059	0.108	0.01	0.006	0.015	0.048	0.082	0.037	0.028	0	0	0.022	0.013	0.04	0.016	0	0	0.021	0.02	0.058	0.011	0.036	0.008	0	0.002	0.034	0.019	0	0.016
ENSG00000185104	0.029	0	0.024	0.034	0.011	0.049	0.007	0	0.03	0.051	0.009	0.086	0	0.005	0	0.011	0.025	0.04	0.024	0	0	0	0.01	0.177	0.034	0.038	0.006	0	0.004	0.052	0.032	0.002	0.031
ENSG00000113194	0.018	0.161	0.02	0.024	0.038	0.081	0.026	0.006	0.019	0.024	0.036	0.052	0.028	0	0	0.1	0.044	0.07	0.063	0.226	0	0.042	0.016	0.224	0.011	0.036	0.016	0.013	0.004	0.08	0.006	0.004	0.046
ENSG00000162191	0.012	0.25	0.004	0.104	0.005	0.092	0.01	0.006	0.127	0.142	0.032	0.127	0.056	0.005	0	0.044	0.051	0.041	0.021	0.003	0.03	0	0.01	0.137	0.057	0.053	0.002	0.013	0.006	0.093	0.006	0	0.078
ENSG00000088833	0.006	0.036	0.02	0.013	0.011	0.043	0.003	0	0.029	0.024	0.027	0.049	0.028	0.005	0	0.011	0.008	0.023	0.024	0.003	0.03	0	0.004	0.16	0	0.069	0.008	0.013	0.008	0.03	0.006	0.002	0.027
ENSG00000145901	0.012	0.107	0.008	0.017	0.032	0.038	0.013	0	0.01	0.024	0.027	0.045	0.028	0	0	0.078	0.023	0.038	0.055	0.211	0.015	0.042	0.008	0.165	0.011	0.023	0.008	0	0.004	0.038	0.006	0.004	0.029
ENSG00000123240	0.018	0.071	0.014	0.02	0.027	0.049	0.007	0	0.019	0.111	0.036	0.049	0	0	0	0.033	0.023	0.031	0.011	0.007	0	0.021	0.004	0.155	0.023	0.025	0.032	0	0.021	0.086	0	0	0.033
ENSG00000050730	0.018	0.036	0.006	0.01	0	0.038	0.003	0.006	0.023	0.039	0.03	0.052	0	0	0	0.011	0.013	0.018	0.037	0.002	0	0	0.006	0.065	0	0.025	0.006	0.013	0.006	0.043	0	0	0.013
ENSG00000168884	0.029	0.071	0.012	0.02	0.011	0.07	0.003	0	0.021	0.075	0.036	0.052	0	0	0.008	0.044	0.017	0.029	0.029	0.002	0	0	0.008	0.213	0.011	0.042	0.006	0.013	0.011	0.029	0.006	0.004	0.06
ENSG00000135945	0.012	0.107	0.01	0.003	0.011	0.103	0	0	0.049	0.07	0.03	0.12	0	0	0	0.033	0.017	0.04	0.008	0.002	0	0	0.006	0.108	0	0.088	0.002	0	0	0.039	0.006	0.002	0.027
ENSG00000072134	0.024	0.089	0.012	0.024	0.043	0.027	0	0	0.017	0.082	0.027	0.255	0.028	0	0	0.044	0.011	0.049	0.042	0.002	0	0.042	0.03	0.024	0	0.055	0.008	0	0.008	0.059	0.013	0	0.055
ENSG00000087206	0.024	0.179	0.02	0.024	0.043	0.097	0.03	0.006	0.019	0.022	0.036	0.049	0.028	0	0	0.122	0.044	0.072	0.074	0.228	0	0.042	0.018	0.24	0.011	0.04	0.018	0.013	0.004	0.084	0.006	0.004	0.051
ENSG00000198720	0.065	0.107	0.061	0.017	0.081	0.108	0.007	0	0.01	0.125	0.109	0.037	0.028	0	0.008	0.033	0.017	0.05	0.018	0	0	0.021	0.01	0.069	0	0.042	0.01	0	0.002	0.126	0	0	0.058
ENSG00000049283	0.053	0.143	0.026	0.044	0.081	0.108	0.017	0.012	0.015	0.075	0.08	0.06	0.028	0	0	0.067	0.072	0.068	0.047	0.005	0	0	0.016	0.163	0.034	0.101	0.018	0.025	0.008	0.146	0.006	0	0.051
ENSG00000159352	0.065	0.304	0.026	0.094	0.054	0.124	0.003	0.041	0.042	0.222	0.114	0.184	0.139	0	0.008	0.089	0.1	0.207	0.182	0.02	0.045	0.125	0.042	0.323	0.034	0.126	0.025	0	0.015	0.177	0.058	0.008	0.131
ENSG00000165458	0.018	0.143	0.012	0.091	0.011	0.243	0.01	0.018	0.184	0.152	0.077	0.109	0	0.005	0	0.044	0.1	0.068	0.021	0.002	0.03	0	0.016	0.245	0.034	0.109	0.005	0	0.008	0.146	0.019	0	0.04
ENSG00000076513	0.012	0.018	0.004	0.013	0	0.059	0	0.006	0.008	0.048	0.036	0.071	0	0	0	0.044	0.034	0.029	0.037	0.003	0	0.021	0.022	0.068	0.011	0.013	0.04	0	0.008	0.027	0.006	0	0.026
ENSG00000063245	0	0.161	0.018	0.067	0.049	0.114	0.003	0	0.057	0.106	0.077	0.03	0	0.005	0	0.078	0.023	0.029	0.04	0.003	0	0.125	0.016	0.097	0.034	0.076	0.013	0	0.006	0.08	0	0	0.047
ENSG00000001629	0.012	0.054	0.026	0.03	0.054	0.211	0.02	0	0.068	0.036	0.111	0.067	0.028	0	0	0.056	0.008	0.04	0.047	0.007	0.015	0.042	0.016	0.111	0.011	0.116	0.025	0	0.017	0.036	0.083	0	0.024
ENSG00000213983	0.018	0.089	0.006	0.034	0	0.076	0.003	0	0.044	0.084	0.048	0.154	0	0	0.016	0.078	0.021	0.077	0.074	0.012	0	0	0.004	0.198	0	0.076	0.01	0	0.028	0.075	0.026	0	0.047
ENSG00000172932	0.041	0.196	0.004	0.152	0.016	0.195	0.01	0.012	0.243	0.181	0.077	0.127	0.083	0.005	0	0.044	0.1	0.09	0.061	0.005	0.03	0	0.038	0.208	0.034	0.115	0.01	0.013	0.008	0.192	0.019	0	0.093
ENSG00000113575	0.006	0.089	0.006	0.02	0.022	0.027	0.017	0	0.01	0.019	0.011	0.034	0.028	0	0	0.067	0.015	0.009	0.021	0.197	0	0.042	0.012	0.108	0	0.013	0.01	0	0.002	0.027	0.013	0.004	0.018
ENSG00000158717	0.018	0.054	0.012	0.02	0.011	0.038	0	0	0.029	0.07	0.036	0.06	0.028	0.005	0	0.033	0.013	0.022	0.011	0	0	0	0.008	0.106	0	0.034	0.014	0.013	0	0.04	0	0	0.018
ENSG00000085832	0.029	0.018	0.016	0.037	0.005	0.038	0.01	0	0.03	0.051	0.011	0.086	0	0.005	0	0.022	0.023	0.036	0.04	0	0	0	0.006	0.189	0.034	0.042	0.006	0	0.004	0.049	0.026	0.002	0.031
ENSG00000135924	0.012	0.054	0.012	0.01	0.032	0.022	0.007	0.006	0.006	0.019	0.036	0.056	0	0	0	0.022	0.013	0.025	0.037	0.005	0	0	0.006	0.108	0	0.013	0.002	0.013	0.002	0.033	0.032	0.002	0.027
ENSG00000185359	0.071	0.357	0.045	0.067	0.027	0.086	0.036	0.024	0.055	0.14	0.08	0.097	0.111	0	0	0.089	0.121	0.11	0.142	0.015	0.03	0	0.024	0.365	0.046	0.128	0.033	0.062	0.039	0.18	0.064	0	0.12
ENSG00000136738	0.006	0.036	0.01	0.024	0.011	0.027	0.003	0	0.017	0.072	0.034	0.049	0	0	0	0.011	0.021	0.027	0.008	0.005	0	0.021	0.008	0.118	0.023	0.029	0.022	0	0.015	0.064	0	0	0.027
ENSG00000115145	0	0	0.006	0.017	0.016	0.038	0.01	0.012	0.027	0.024	0.014	0.037	0	0	0	0.011	0.019	0.038	0.024	0.005	0	0	0.012	0.131	0	0.029	0.002	0	0.006	0.02	0.013	0.002	0.024
ENSG00000091831	0.012	0.161	0.016	0.017	0.011	0.065	0	0	0.019	0.027	0.061	0.127	0.028	0.005	0	0.067	0.011	0.029	0.021	0	0	0	0.014	0.119	0	0.044	0.01	0.013	0.002	0.097	0.006	0	0.082
ENSG00000101138	0.065	0.089	0.047	0.017	0.016	0.049	0	0	0.01	0.024	0.066	0.086	0	0	0	0	0.044	0.072	0.037	0.007	0	0	0.014	0.189	0.023	0.032	0.011	0	0.009	0.113	0.019	0	0.049
ENSG00000148835	0.006	0.054	0.014	0.01	0.005	0.022	0.003	0.006	0.002	0.012	0.02	0.049	0	0	0	0.044	0.019	0.022	0.005	0.002	0	0.021	0.014	0.052	0	0.031	0.014	0	0.004	0.027	0.058	0	0.04
ENSG00000115267	0.006	0.018	0.008	0.024	0.022	0.054	0.013	0	0.029	0.039	0.02	0.049	0	0	0	0.011	0.028	0.038	0.034	0.008	0	0	0.01	0.153	0	0.046	0.002	0	0.002	0.027	0.019	0.002	0.018
ENSG00000106100	0.029	0.018	0.024	0.007	0.016	0.054	0.007	0	0.021	0.043	0.025	0.075	0	0	0	0	0.034	0.045	0.024	0.005	0	0	0.022	0.115	0	0.046	0.027	0	0.006	0.046	0.038	0	0.029
ENSG00000167207	0.012	0.054	0.02	0.007	0.005	0.043	0.003	0	0.017	0.029	0.02	0.026	0	0.01	0	0.044	0.006	0.049	0.008	0	0	0	0.008	0.092	0	0.036	0.01	0	0.002	0.035	0.038	0	0.029
ENSG00000107201	0.006	0	0.01	0	0.043	0.081	0	0.012	0.067	0.058	0.073	0.064	0.056	0	0	0.033	0.049	0.09	0.026	0.005	0	0	0.006	0.095	0.034	0.137	0.024	0	0.006	0.029	0.013	0	0.031
ENSG00000124356	0	0.054	0.012	0.01	0	0.049	0	0	0.029	0.058	0.034	0.03	0	0	0	0.011	0.008	0.029	0.008	0.002	0	0.021	0.01	0.094	0	0.084	0.003	0	0.002	0.04	0.026	0.002	0.024
ENSG00000165060	0.012	0.054	0.004	0.01	0.005	0.043	0.003	0.006	0.008	0.029	0.034	0.101	0	0.005	0.008	0.022	0.025	0.016	0.026	0.002	0	0	0.008	0.09	0.046	0.034	0.01	0	0.004	0.035	0.019	0	0.011
ENSG00000131979	0.024	0	0.016	0.013	0.011	0.065	0.003	0.012	0.038	0.017	0.027	0.056	0.028	0	0.008	0	0.017	0.059	0.032	0.005	0	0.021	0.004	0.081	0	0.031	0.005	0	0.013	0.049	0.006	0	0.027
ENSG00000105821	0.006	0.107	0.016	0.017	0.016	0.157	0.023	0	0.067	0.034	0.057	0.056	0	0	0	0.011	0.023	0.045	0.032	0.008	0.015	0.042	0.01	0.155	0.011	0.107	0.006	0	0.03	0.027	0.038	0	0.031
ENSG00000137575	0.012	0.179	0.028	0.013	0.011	0.043	0	0	0.029	0.043	0.043	0.064	0	0.005	0	0.011	0.038	0.056	0.058	0.003	0	0.021	0.01	0.216	0.011	0.078	0.005	0.1	0.002	0.088	0.077	0	0.031
ENSG00000153487	0.053	0.143	0.04	0.121	0.011	0.076	0	0.012	0.101	0.128	0.077	0.18	0.056	0	0.008	0.056	0.03	0.076	0.119	0.014	0	0.042	0.036	0.211	0.023	0.111	0.037	0.025	0.032	0.092	0.019	0	0.069
ENSG00000165280	0.006	0.018	0.012	0.013	0.07	0.108	0.003	0.006	0.099	0.077	0.084	0.075	0.056	0	0	0.033	0.059	0.081	0.029	0.008	0	0.021	0.014	0.129	0.023	0.17	0.025	0.013	0.013	0.051	0.013	0	0.027
ENSG00000133104	0.076	0.036	0.038	0.013	0.005	0.022	0	0.006	0.008	0.06	0.073	0.097	0	0	0	0.011	0.015	0.023	0.008	0.003	0	0	0.014	0.074	0	0.032	0.011	0	0.004	0.053	0.006	0	0.015
ENSG00000127527	0.006	0.25	0.008	0.02	0.011	0.092	0.003	0	0.04	0.005	0.027	0.052	0	0.005	0	0.089	0.028	0.022	0.055	0.003	0.015	0	0.008	0.284	0.034	0.055	0.016	0.013	0.008	0.049	0	0	0.095
ENSG00000078902	0.018	0.071	0.016	0.007	0.005	0.049	0.003	0.018	0.025	0.024	0.018	0.034	0.028	0	0	0.011	0.03	0.029	0.026	0.003	0	0.062	0.004	0.052	0.011	0.008	0.003	0	0.009	0.033	0.026	0	0.033
ENSG00000066427	0.012	0.054	0.004	0.02	0.011	0.043	0.01	0.006	0.04	0.039	0.03	0.049	0	0	0	0.033	0.008	0.031	0.011	0.002	0	0.021	0.002	0.132	0	0.074	0.019	0.013	0.002	0.037	0.019	0	0.035
ENSG00000168246	0.012	0.161	0.012	0.03	0.032	0.081	0.026	0	0.015	0.022	0.025	0.075	0.028	0	0	0.1	0.028	0.076	0.069	0.222	0	0.042	0.022	0.211	0.011	0.023	0.013	0.013	0.004	0.066	0.006	0.004	0.036
ENSG00000137055	0	0.018	0.01	0	0.016	0.059	0.007	0.012	0.023	0.06	0.032	0.052	0	0	0	0	0.034	0.061	0.008	0.003	0	0.021	0.01	0.095	0.023	0.069	0.024	0	0.008	0.027	0.006	0	0.029
ENSG00000136100	0.053	0	0.026	0.003	0.011	0.043	0.007	0	0.013	0.024	0.061	0.049	0.028	0	0	0.022	0.008	0.036	0.005	0.002	0	0	0.004	0.058	0	0.036	0.003	0	0.002	0.027	0.013	0	0.007
ENSG00000097007	0.024	0.054	0.014	0.064	0.005	0.092	0.003	0	0.046	0.041	0.1	0.034	0.028	0.005	0	0.056	0.036	0.059	0.04	0.002	0	0.021	0.016	0.081	0.011	0.052	0.025	0	0.015	0.043	0.006	0.002	0.027
ENSG00000136717	0.006	0.054	0.01	0.01	0.005	0.038	0.007	0	0.036	0.027	0.02	0.094	0	0	0	0.033	0.015	0.023	0.013	0	0	0	0.002	0.068	0	0.048	0.003	0	0.002	0.017	0.013	0.002	0.015
ENSG00000071051	0.006	0.071	0.01	0.013	0.005	0.124	0	0	0.049	0.046	0.048	0.112	0.028	0.005	0	0.033	0.011	0.025	0.011	0.005	0	0	0.006	0.073	0	0.065	0.003	0	0	0.033	0.013	0.002	0.011
ENSG00000147010	0.047	0.089	0.002	0.044	0	0.049	0.01	0.006	0.013	0.039	0.018	0.071	0	0	0	0.056	0.017	0.018	0.018	0.002	0	0.021	0.014	0.071	0	0.042	0.01	0	0.009	0.036	0.051	0.002	0.038
ENSG00000182866	0.035	0.089	0.016	0.03	0.005	0.049	0.003	0.018	0.029	0.019	0.034	0.09	0	0.005	0	0	0.028	0.058	0.018	0	0	0	0.012	0.165	0.046	0.042	0.014	0	0.006	0.039	0.013	0.002	0.04
ENSG00000078053	0.018	0.036	0.014	0.003	0.005	0.038	0.007	0	0.011	0.034	0.018	0.045	0	0	0	0.022	0.019	0.038	0.016	0.005	0	0	0.016	0.081	0	0.034	0.013	0	0.006	0.034	0.019	0	0.026
ENSG00000198087	0.035	0.071	0.022	0.047	0.049	0.141	0.003	0	0.034	0.06	0.095	0.064	0	0	0	0.044	0.038	0.067	0.045	0.002	0	0.021	0.002	0.15	0	0.09	0.006	0.062	0.006	0.061	0.026	0	0.035
ENSG00000078140	0.018	0.071	0.004	0.01	0.011	0.049	0.003	0	0.015	0.027	0.014	0.034	0.028	0	0	0.044	0.015	0.049	0.05	0	0	0.021	0.004	0.082	0	0.046	0.008	0.013	0.002	0.025	0.006	0	0.031
ENSG00000182446	0.076	0.339	0.047	0.067	0.027	0.092	0.033	0.012	0.055	0.137	0.08	0.097	0.111	0	0	0.078	0.123	0.115	0.148	0.015	0.03	0	0.024	0.365	0.046	0.134	0.033	0.062	0.041	0.18	0.064	0	0.119
ENSG00000157625	0.024	0.089	0	0.017	0	0.038	0.01	0.006	0.015	0.027	0.018	0.109	0	0	0	0.044	0.015	0.018	0.008	0.002	0	0	0.012	0.048	0	0.036	0.01	0	0.013	0.024	0.038	0	0.029
ENSG00000121988	0.012	0.054	0.006	0.007	0.011	0.032	0.01	0	0.027	0.034	0.023	0.067	0.028	0	0	0.033	0.008	0.025	0.024	0.002	0	0	0.004	0.071	0	0.042	0.002	0	0.002	0.016	0.019	0.002	0.018
ENSG00000055208	0.018	0.054	0.022	0.017	0.011	0.076	0	0	0.017	0.039	0.057	0.15	0.028	0	0	0.056	0.013	0.025	0.018	0	0	0	0.012	0.047	0	0.036	0.008	0.013	0	0.056	0.006	0	0.024
ENSG00000179526	0.106	0.107	0.051	0.104	0.092	0.173	0.007	0.006	0.108	0.111	0.109	0.101	0.167	0.005	0.008	0.056	0.104	0.15	0.142	0.02	0	0.104	0.03	0.474	0.069	0.237	0.016	0.188	0.064	0.152	0.038	0	0.057
ENSG00000269335	0.041	0.107	0.02	0.121	0.032	0.081	0.01	0	0.082	0.07	0.07	0.112	0.028	0	0.04	0.078	0.047	0.117	0.063	0.014	0.015	0.062	0.018	0.213	0.046	0.086	0.016	0.013	0.019	0.064	0	0.002	0.055
ENSG00000162585	0.006	0.107	0.02	0.037	0.027	0.086	0.007	0.018	0.04	0.067	0.068	0.097	0	0.005	0	0.033	0.047	0.077	0.024	0	0	0	0.018	0.166	0.011	0.057	0.016	0	0.002	0.033	0.064	0.008	0.033
ENSG00000122008	0.012	0.018	0.004	0	0.005	0.011	0.003	0	0.013	0.022	0.016	0.019	0	0	0	0.044	0.038	0.027	0.011	0.007	0.015	0.021	0.006	0.029	0	0.008	0.002	0	0	0.01	0	0	0.007
ENSG00000010072	0.035	0.125	0.014	0.047	0.022	0.092	0.007	0.006	0.032	0.06	0.059	0.019	0.056	0.01	0.008	0.033	0.064	0.063	0.077	0.003	0	0.042	0.014	0.211	0.023	0.069	0.016	0.05	0.009	0.146	0.006	0.004	0.053
ENSG00000170734	0.071	0.107	0.028	0.04	0.059	0.189	0.007	0	0.032	0.096	0.139	0.06	0.056	0	0	0.044	0.047	0.067	0.077	0.007	0	0.021	0.008	0.153	0.023	0.084	0.011	0.062	0.008	0.067	0.013	0	0.038
ENSG00000188827	0.024	0.018	0.02	0.064	0.005	0.032	0.003	0	0.029	0.012	0.023	0.056	0.028	0	0	0.056	0.034	0.036	0.021	0.003	0	0.021	0.014	0.073	0.034	0.013	0.01	0	0.006	0.057	0	0	0.015
ENSG00000106052	0.018	0.018	0.024	0.007	0.011	0.049	0	0	0.023	0.048	0.036	0.082	0	0	0	0.011	0.028	0.045	0.026	0.007	0	0	0.014	0.102	0	0.052	0.027	0	0.006	0.045	0.032	0	0.027
ENSG00000124535	0.012	0.089	0.016	0.054	0	0.059	0	0	0.03	0.116	0.036	0.045	0.056	0	0	0.044	0.108	0.088	0.1	0.005	0	0.104	0.006	0.256	0	0.092	0.013	0.088	0.008	0.068	0.026	0	0.047
ENSG00000264522	0.059	0.214	0.026	0.088	0.059	0.103	0.003	0.041	0.044	0.212	0.111	0.191	0.111	0	0.008	0.078	0.095	0.202	0.182	0.02	0.045	0.125	0.04	0.303	0.034	0.13	0.018	0	0.013	0.183	0.064	0.008	0.108
ENSG00000107372	0.006	0.054	0.006	0.01	0.005	0.038	0.003	0	0.01	0.029	0.036	0.097	0	0	0	0.033	0.015	0.014	0.013	0	0	0	0.01	0.077	0.034	0.034	0.008	0	0.002	0.03	0.019	0	0.018
ENSG00000094631	0.018	0.107	0.002	0.017	0.005	0.027	0.003	0.006	0.008	0.024	0.03	0.086	0	0.005	0	0.067	0.013	0.038	0.016	0.003	0	0	0.012	0.147	0	0.029	0.005	0.013	0.006	0.03	0.013	0	0.053
ENSG00000111667	0.035	0.125	0.038	0.013	0.011	0.054	0	0.006	0.051	0.058	0.048	0.049	0.056	0	0.008	0.033	0.013	0.041	0.024	0.003	0.015	0	0.004	0.208	0	0.095	0.019	0	0.068	0.065	0.147	0	0.053
ENSG00000145782	0	0.036	0.004	0.003	0.005	0.022	0.017	0	0.011	0.027	0.018	0.049	0.028	0	0	0.067	0.025	0.02	0.026	0.154	0	0.042	0.004	0.077	0	0.006	0.003	0	0.006	0.023	0.019	0.002	0.009
ENSG00000170296	0	0.071	0.004	0.007	0.005	0.027	0	0	0.006	0.024	0.018	0.037	0	0	0	0.022	0.006	0.013	0.003	0.002	0	0	0.004	0.116	0	0.013	0	0	0.002	0.015	0	0	0.036
ENSG00000101460	0.082	0.071	0.057	0.054	0	0.054	0.003	0	0.038	0.072	0.023	0.056	0	0	0	0.044	0.011	0.052	0.013	0.002	0.015	0.021	0.01	0.095	0.011	0.074	0.003	0	0.002	0.041	0	0	0.036
ENSG00000140941	0.012	0.018	0.008	0.024	0.011	0.022	0	0	0.015	0.063	0.023	0.037	0.028	0	0	0.033	0.011	0.018	0.011	0	0	0	0.004	0.074	0	0.019	0.008	0.013	0	0.035	0	0	0.013
ENSG00000139112	0.035	0.018	0.012	0.007	0.005	0.043	0	0	0.038	0.039	0.025	0.041	0.028	0	0.008	0	0.013	0.029	0.008	0.003	0	0	0.002	0.156	0	0.078	0.008	0	0.036	0.043	0.141	0	0.022
ENSG00000197769	0.041	0.143	0.024	0.051	0.022	0.076	0.01	0.006	0.042	0.063	0.073	0.045	0.056	0.005	0.008	0.056	0.085	0.088	0.095	0.007	0	0.042	0.018	0.223	0.034	0.08	0.019	0.038	0.013	0.147	0.013	0.004	0.06
ENSG00000129559	0.018	0.107	0.014	0.03	0	0.086	0.003	0	0.04	0.055	0.036	0.146	0	0	0.016	0.078	0.025	0.077	0.077	0.012	0.015	0	0.006	0.181	0	0.065	0.003	0	0.028	0.071	0.026	0	0.042
ENSG00000188612	0.047	0.25	0.03	0.091	0.038	0.157	0.033	0.012	0.053	0.128	0.066	0.139	0.056	0	0	0.067	0.131	0.103	0.121	0.017	0.03	0	0.028	0.31	0.034	0.153	0.043	0.062	0.041	0.194	0.051	0	0.111
ENSG00000184900	0.024	0.018	0.014	0.027	0.011	0.049	0	0.012	0.025	0.046	0.036	0.041	0.056	0.015	0	0.044	0.017	0.036	0.018	0.003	0	0	0.008	0.118	0	0.032	0.006	0.025	0.006	0.061	0.026	0	0.026
ENSG00000177688	0.018	0.054	0.022	0.017	0.011	0.076	0	0	0.017	0.036	0.057	0.139	0.028	0	0	0.056	0.011	0.025	0.018	0	0	0	0.01	0.045	0	0.034	0.008	0.013	0	0.053	0.006	0	0.02
ENSG00000116030	0.018	0.089	0.014	0.034	0.032	0.065	0.01	0	0.034	0.017	0.041	0.052	0	0	0	0.033	0.021	0.036	0.05	0.01	0	0	0.01	0.137	0	0.055	0.003	0	0.002	0.038	0.026	0.002	0.031
ENSG00000114742	0.029	0.125	0.006	0.017	0.016	0.022	0	0	0.002	0.051	0.014	0.037	0	0	0	0	0.028	0.011	0.024	0	0.03	0	0.002	0.071	0.011	0.019	0.003	0.013	0.011	0.029	0.006	0	0.018
ENSG00000099995	0.012	0.161	0.014	0.027	0.016	0.027	0	0.006	0.023	0.092	0.02	0.03	0.028	0	0	0.044	0.011	0.029	0.005	0.002	0.015	0	0.004	0.127	0	0.09	0.011	0	0.008	0.034	0.058	0.002	0.069
ENSG00000102178	0.035	0.107	0.02	0.121	0.032	0.081	0.01	0	0.08	0.067	0.07	0.112	0.028	0	0.032	0.089	0.047	0.119	0.066	0.014	0.015	0.062	0.016	0.216	0.046	0.084	0.018	0.013	0.017	0.061	0	0.002	0.057
ENSG00000164332	0.018	0.089	0.008	0.03	0.027	0.043	0.02	0	0.01	0.017	0.023	0.045	0.028	0	0	0.078	0.017	0.054	0.055	0.216	0	0	0.016	0.161	0.011	0.015	0.008	0	0.002	0.044	0.006	0.004	0.026
ENSG00000120686	0.076	0.054	0.036	0.007	0.005	0.027	0	0	0.01	0.058	0.066	0.094	0	0	0	0.011	0.013	0.025	0.008	0.003	0	0.021	0.008	0.056	0	0.032	0.01	0	0.006	0.042	0.006	0	0.011
ENSG00000187608	0.006	0.107	0.02	0.037	0.027	0.086	0.007	0.018	0.04	0.067	0.068	0.097	0	0.005	0	0.033	0.047	0.077	0.024	0	0	0	0.018	0.166	0.011	0.057	0.016	0	0.002	0.033	0.064	0.008	0.033
ENSG00000135114	0.024	0.036	0.01	0.02	0	0.059	0.003	0.006	0.015	0.06	0.039	0.067	0	0	0	0.067	0.03	0.027	0.029	0.002	0.015	0.021	0.022	0.089	0.011	0.025	0.033	0.013	0.028	0.034	0.006	0	0.018
ENSG00000167470	0.018	0.036	0.006	0.03	0.005	0.011	0.003	0.006	0.01	0.019	0.025	0.112	0.028	0	0.008	0.089	0.028	0.025	0.024	0	0.015	0.021	0.004	0.018	0.023	0.025	0.032	0	0.023	0.008	0	0	0.013
ENSG00000213886	0.035	0.071	0.024	0.067	0.038	0.081	0	0	0.013	0.094	0.059	0.022	0.028	0	0	0.033	0.066	0.058	0.055	0.002	0	0.062	0.006	0.224	0.011	0.048	0.005	0.05	0.009	0.068	0.006	0	0.02
ENSG00000197442	0.018	0.054	0.022	0.013	0.016	0.097	0	0.012	0.036	0.058	0.068	0.12	0	0	0	0.078	0.015	0.034	0.013	0	0	0	0.014	0.066	0	0.042	0.011	0.013	0	0.068	0.006	0	0.031
ENSG00000051108	0.006	0.054	0.01	0	0.005	0.049	0.003	0	0.021	0.027	0.016	0.034	0	0	0	0.067	0.008	0.036	0.011	0	0	0	0.004	0.073	0	0.032	0.01	0	0.004	0.02	0.051	0	0.042
ENSG00000143947	0.006	0.054	0.012	0.013	0	0.054	0.003	0	0.019	0.067	0.023	0.045	0	0	0	0.011	0.011	0.04	0.024	0	0	0.042	0.01	0.118	0.011	0.132	0.005	0.013	0.004	0.05	0.045	0.004	0.029
ENSG00000204463	0.041	0.036	0.024	0.077	0.059	0.097	0	0	0.023	0.101	0.08	0.026	0.028	0	0	0.056	0.066	0.072	0.061	0.005	0	0.021	0.01	0.223	0.011	0.048	0.008	0.038	0.009	0.071	0	0	0.035
ENSG00000107262	0.006	0.089	0.012	0.01	0.043	0.097	0	0.006	0.08	0.07	0.089	0.06	0.083	0	0	0.044	0.055	0.092	0.026	0.007	0	0.021	0.006	0.129	0.023	0.172	0.032	0	0.008	0.041	0.013	0	0.046
ENSG00000163558	0.024	0.375	0.028	0.192	0.049	0.33	0.017	0	0.259	0.108	0.136	0.026	0.056	0	0	0.033	0.034	0.115	0.084	0.042	0	0.042	0.046	0.523	0	0.452	0.03	0	0.015	0.134	0.09	0	0.164
ENSG00000137764	0.029	0.054	0.016	0.044	0.022	0.032	0	0	0.027	0.029	0.036	0.079	0	0	0	0.022	0.044	0.031	0.021	0.005	0.015	0.021	0.012	0.108	0.057	0.038	0.011	0	0.006	0.038	0.006	0	0.024
ENSG00000102981	0.006	0.071	0.004	0.02	0	0.054	0.01	0.012	0.015	0.077	0.023	0.022	0.028	0	0	0.122	0.032	0.032	0.011	0	0	0	0.004	0.042	0.011	0.052	0.011	0	0	0.017	0.064	0	0.015
ENSG00000169967	0.006	0.054	0.01	0.01	0.005	0.038	0.003	0	0.032	0.031	0.02	0.086	0	0	0	0.033	0.013	0.025	0.016	0	0	0	0.002	0.068	0	0.046	0.002	0	0.002	0.018	0.006	0.002	0.013
ENSG00000198909	0.071	0.179	0.034	0.077	0.049	0.13	0.033	0.012	0.048	0.125	0.075	0.097	0.056	0	0.008	0.044	0.117	0.085	0.09	0.015	0	0.021	0.026	0.239	0.034	0.132	0.024	0.062	0.036	0.213	0.013	0	0.071
ENSG00000100365	0.006	0.107	0.012	0.017	0.027	0.011	0.007	0	0.011	0.048	0.016	0.052	0	0	0	0.022	0.047	0.034	0.024	0.002	0	0	0.01	0.066	0	0.036	0.006	0	0.004	0.018	0.013	0.002	0.033
ENSG00000124171	0.059	0.143	0.053	0.01	0.016	0.059	0	0	0.006	0.048	0.08	0.082	0	0	0	0.022	0.047	0.059	0.032	0.01	0	0	0.018	0.179	0.023	0.05	0.01	0	0.004	0.107	0.026	0	0.057
ENSG00000178184	0.018	0.054	0.012	0.027	0.016	0.065	0.003	0	0.013	0.024	0.039	0.086	0	0	0	0.011	0.017	0.023	0.024	0.002	0	0.062	0	0.073	0.011	0.036	0.008	0	0.006	0.033	0	0	0.027
ENSG00000114354	0.012	0.089	0.004	0.024	0.005	0.086	0.007	0	0.032	0.034	0.025	0.079	0	0	0	0.022	0.023	0.04	0.013	0.007	0	0.021	0.006	0.113	0	0.13	0.005	0	0.002	0.052	0.006	0	0.029
ENSG00000185619	0.035	0.107	0.018	0.02	0.027	0.097	0.003	0	0.021	0.072	0.057	0.06	0	0	0.008	0.056	0.021	0.041	0.029	0.002	0	0	0.014	0.229	0.011	0.04	0.008	0.013	0.008	0.037	0.013	0.004	0.051
ENSG00000180628	0.006	0.036	0.01	0.007	0.005	0.011	0.007	0	0.008	0.022	0.005	0.037	0.028	0	0	0.011	0.017	0.02	0.013	0	0	0	0.008	0.048	0.011	0.021	0.019	0	0.002	0.024	0.038	0	0.018
ENSG00000156374	0.006	0.054	0.014	0.01	0.005	0.022	0.003	0.012	0.002	0.014	0.023	0.052	0	0	0	0.044	0.019	0.022	0.011	0.002	0	0.021	0.014	0.05	0	0.031	0.014	0	0.004	0.027	0.058	0	0.036
ENSG00000173960	0.018	0.161	0.014	0.037	0	0.054	0.007	0.006	0.015	0.06	0.03	0.034	0	0	0	0.011	0.006	0.043	0.047	0	0	0	0.02	0.113	0.023	0.063	0.006	0.025	0.008	0.032	0.09	0.002	0.06
ENSG00000167671	0.018	0.018	0.002	0.027	0.005	0.043	0	0.006	0.023	0.022	0.007	0.105	0	0.005	0	0.056	0.019	0.022	0.029	0	0.015	0	0.006	0.024	0.011	0.036	0.024	0	0.011	0.033	0.006	0	0.009
ENSG00000144224	0.006	0.036	0.006	0.007	0.011	0.032	0.007	0	0.027	0.029	0.018	0.082	0.028	0	0	0.033	0.011	0.027	0.024	0.002	0	0	0.002	0.068	0	0.036	0	0	0.004	0.017	0.019	0.002	0.02
ENSG00000158062	0.012	0.071	0.006	0.02	0	0.022	0.003	0.018	0.013	0.027	0.011	0.086	0	0.005	0	0.011	0.034	0.041	0.011	0.002	0	0	0.01	0.069	0.023	0.023	0.014	0	0.002	0.019	0.013	0.002	0.013
ENSG00000104691	0.006	0.054	0.014	0	0.011	0.049	0	0.006	0.019	0.024	0.014	0.019	0	0.005	0	0.011	0.006	0.013	0.011	0.002	0	0	0.014	0.05	0	0.017	0.002	0	0.004	0.033	0.013	0	0.011
ENSG00000049618	0.018	0.054	0.028	0.013	0.005	0.065	0	0	0.023	0.029	0.048	0.124	0	0	0	0.044	0.013	0.029	0.018	0	0	0.021	0.012	0.068	0	0.057	0.008	0.013	0	0.049	0.013	0	0.022
ENSG00000115239	0.006	0.036	0.012	0.01	0	0.049	0.003	0	0.017	0.06	0.025	0.045	0	0	0	0.022	0.017	0.047	0.024	0	0	0.042	0.014	0.132	0.011	0.128	0.002	0.013	0.002	0.054	0.045	0.002	0.029
ENSG00000168283	0	0.036	0.008	0.017	0.005	0.027	0.003	0	0.015	0.024	0.025	0.06	0	0.005	0	0.011	0.015	0.031	0.011	0.002	0	0	0.006	0.11	0.011	0.021	0.018	0	0.019	0.042	0	0	0.02
ENSG00000154493	0.018	0.107	0.018	0.024	0.016	0.043	0.003	0.012	0.017	0.041	0.057	0.082	0.028	0	0	0.056	0.021	0.036	0.018	0.005	0	0.083	0.012	0.147	0.011	0.059	0.011	0	0.004	0.048	0.071	0	0.04
ENSG00000060339	0.018	0.054	0.022	0.017	0.005	0.022	0.007	0	0.013	0.029	0.043	0.011	0.056	0	0	0.022	0.013	0.032	0.024	0.002	0	0	0.012	0.105	0	0.061	0.01	0	0.004	0.037	0	0	0.04
ENSG00000039068	0.012	0.107	0.004	0.02	0	0.054	0.007	0.006	0.015	0.094	0.023	0.022	0.056	0.01	0	0.067	0.025	0.036	0.013	0	0	0	0.004	0.047	0	0.044	0.006	0	0.002	0.033	0.064	0	0.026
ENSG00000100532	0.024	0	0.016	0.017	0.011	0.065	0.007	0.006	0.036	0.022	0.03	0.056	0.028	0	0.008	0.011	0.011	0.063	0.032	0.005	0	0.021	0.004	0.082	0	0.031	0.005	0	0.015	0.049	0.006	0	0.026
ENSG00000198889	0.018	0.036	0.012	0.034	0.011	0.059	0.007	0	0.036	0.019	0.036	0.049	0	0	0.016	0.022	0.019	0.047	0.042	0.005	0	0.021	0.016	0.102	0.023	0.036	0.005	0	0.009	0.033	0	0	0.02
ENSG00000132716	0.047	0.143	0.026	0.067	0.049	0.119	0	0.024	0.027	0.229	0.077	0.157	0.139	0	0.008	0.044	0.072	0.146	0.14	0.02	0.03	0.146	0.018	0.229	0.034	0.12	0.027	0	0.015	0.139	0.051	0.006	0.078
ENSG00000140543	0.065	0.107	0.028	0.081	0.038	0.114	0	0.006	0.053	0.048	0.107	0.09	0.028	0	0	0.033	0.081	0.063	0.032	0.005	0	0.021	0.012	0.184	0.046	0.126	0.013	0	0.011	0.078	0.013	0	0.04
ENSG00000127334	0.006	0.107	0.004	0.02	0.038	0.108	0	0.012	0.051	0.092	0.064	0.139	0.028	0	0	0.078	0.047	0.083	0.026	0.005	0	0.062	0.016	0.105	0.011	0.084	0.024	0	0.006	0.079	0.038	0	0.024
ENSG00000198758	0.024	0.089	0.01	0.01	0.005	0.049	0.003	0	0.006	0.039	0.016	0.041	0	0	0	0.022	0.036	0.022	0.032	0.002	0	0	0.008	0.108	0	0.013	0.01	0	0.008	0.043	0.026	0.002	0.033
ENSG00000131187	0.018	0.179	0.018	0.024	0.043	0.114	0.03	0.006	0.019	0.019	0.041	0.045	0.028	0	0	0.156	0.049	0.068	0.077	0.228	0	0.042	0.018	0.244	0.011	0.042	0.018	0.013	0.006	0.087	0.006	0.004	0.071
ENSG00000155034	0.029	0.125	0.032	0.02	0.022	0.13	0.01	0	0.067	0.058	0.086	0.094	0.028	0	0	0.1	0.051	0.074	0.042	0.008	0	0.021	0.014	0.063	0.034	0.092	0.022	0	0.009	0.053	0.077	0	0.053
ENSG00000197361	0.018	0.054	0.012	0.03	0.022	0.027	0	0	0.023	0.039	0.025	0.079	0	0	0	0.022	0.025	0.027	0.026	0.002	0.045	0.021	0.002	0.085	0.046	0.038	0.01	0	0.006	0.035	0	0	0.035
ENSG00000135108	0.024	0.054	0.006	0.02	0.005	0.054	0.003	0.006	0.015	0.058	0.039	0.067	0	0	0	0.044	0.03	0.029	0.026	0.002	0	0.021	0.024	0.081	0.023	0.027	0.032	0.013	0.021	0.033	0.006	0	0.013
ENSG00000178974	0.029	0.018	0.016	0.013	0.011	0.065	0	0.006	0.038	0.022	0.032	0.06	0.028	0	0.008	0.022	0.017	0.063	0.024	0.003	0	0.021	0.002	0.074	0	0.027	0.006	0	0.011	0.047	0.006	0	0.026
ENSG00000164049	0.012	0.054	0.004	0.003	0	0.016	0	0	0.004	0.017	0.007	0.015	0	0	0	0	0.011	0.011	0.013	0	0.015	0	0.002	0.055	0	0.002	0.016	0.013	0.008	0.013	0.013	0	0.038
ENSG00000056736	0.012	0	0.002	0.003	0	0.016	0.003	0.012	0.002	0.019	0.009	0.019	0	0	0	0.011	0.023	0.011	0.005	0	0	0	0.002	0.047	0	0.004	0.003	0.013	0.008	0.011	0.032	0	0.007
ENSG00000184216	0.035	0.089	0.018	0.118	0.032	0.086	0.01	0	0.08	0.065	0.066	0.112	0.028	0	0.032	0.067	0.042	0.114	0.063	0.014	0.015	0.062	0.018	0.223	0.046	0.082	0.016	0.013	0.019	0.061	0.006	0.002	0.06
ENSG00000198001	0.012	0.125	0.004	0.027	0.011	0.065	0.003	0	0.013	0.048	0.03	0.045	0	0	0	0.033	0.028	0.056	0.018	0.002	0	0	0.01	0.11	0.011	0.036	0.006	0	0.006	0.042	0.013	0	0.026
ENSG00000110906	0.012	0.036	0.004	0.01	0	0.065	0	0.006	0.008	0.048	0.041	0.06	0	0	0	0.056	0.023	0.027	0.04	0.002	0	0.021	0.02	0.063	0.011	0.015	0.033	0	0.008	0.028	0	0	0.011
ENSG00000100379	0.012	0.089	0.012	0.017	0.027	0.016	0.007	0	0.011	0.046	0.02	0.049	0	0	0	0.033	0.049	0.036	0.029	0.002	0	0	0.012	0.065	0	0.034	0.005	0	0.004	0.021	0.013	0.002	0.029
ENSG00000173120	0.041	0.196	0.006	0.155	0.016	0.2	0.01	0.012	0.245	0.183	0.077	0.135	0.083	0.005	0	0.033	0.102	0.09	0.066	0.005	0.03	0	0.038	0.208	0.034	0.116	0.014	0.013	0.008	0.196	0.026	0	0.086
ENSG00000049130	0.012	0	0.004	0.01	0.005	0.022	0	0	0.008	0.043	0.018	0.109	0	0	0	0.044	0.011	0.029	0.016	0.002	0	0.042	0.024	0.047	0	0.027	0.025	0	0.006	0.05	0	0	0.015
ENSG00000174010	0.047	0.071	0	0.044	0	0.059	0.01	0.006	0.015	0.043	0.027	0.075	0.028	0	0	0.033	0.017	0.014	0.011	0.002	0	0.021	0.018	0.056	0	0.05	0.01	0	0.011	0.035	0.038	0.002	0.049
ENSG00000114648	0.018	0.054	0.004	0.01	0	0.016	0	0	0.006	0.022	0.011	0.019	0	0	0	0.011	0.011	0.007	0.026	0	0.015	0	0.002	0.05	0	0.004	0.006	0.013	0.006	0.013	0.006	0	0.035
ENSG00000183655	0.047	0.125	0.022	0.077	0.032	0.114	0	0	0.042	0.051	0.082	0.105	0.028	0	0	0.022	0.078	0.056	0.034	0.007	0	0.021	0.012	0.171	0.057	0.109	0.01	0	0.009	0.073	0.019	0	0.036
ENSG00000172578	0.029	0.304	0.034	0.182	0.016	0.314	0.02	0	0.253	0.104	0.134	0.06	0.111	0	0	0.033	0.032	0.081	0.066	0.041	0	0.042	0.022	0.458	0	0.492	0.064	0	0.023	0.122	0.09	0	0.144
ENSG00000139517	0.159	0.018	0.075	0.02	0.005	0.07	0	0	0.015	0.104	0.059	0.127	0	0	0	0.011	0.023	0.038	0.024	0.003	0	0	0.044	0.09	0	0.04	0.018	0	0.009	0.093	0.006	0	0.02
ENSG00000183496	0.041	0.054	0.02	0.077	0.032	0.081	0	0	0.036	0.041	0.066	0.067	0.028	0	0	0.033	0.064	0.04	0.034	0.005	0	0.021	0.008	0.14	0.069	0.094	0.008	0	0.011	0.062	0.013	0	0.031
ENSG00000176624	0.012	0	0.006	0.003	0.005	0.016	0.003	0	0.006	0.005	0.014	0.045	0	0	0	0	0.017	0.013	0.003	0.003	0	0.042	0.002	0.056	0	0.006	0	0	0.002	0.016	0.006	0	0.015
ENSG00000075975	0.024	0.107	0.006	0.02	0.011	0.038	0	0.006	0.008	0.21	0.041	0.086	0	0	0	0.022	0.023	0.029	0.053	0.002	0.03	0	0.006	0.073	0.023	0.025	0.011	0.013	0.03	0.08	0.006	0	0.035
ENSG00000179455	0.029	0.089	0.004	0.027	0	0.086	0.003	0.012	0.034	0.067	0.02	0.109	0	0.005	0	0.056	0.03	0.041	0.024	0.002	0	0	0.02	0.115	0	0.05	0.014	0	0.006	0.05	0.038	0	0.031
ENSG00000103152	0.024	0.089	0.022	0.057	0	0.032	0.003	0	0.023	0.022	0.034	0.071	0	0	0	0.044	0.023	0.052	0.024	0.003	0	0	0.02	0.121	0.034	0.032	0.013	0	0.002	0.068	0	0	0.047
ENSG00000135372	0.006	0.054	0.004	0.047	0.016	0.081	0.003	0.006	0.059	0.055	0.05	0.064	0.028	0.005	0	0.011	0.021	0.025	0.011	0.002	0	0	0.008	0.098	0	0.057	0.014	0	0.006	0.068	0	0	0.013
ENSG00000107954	0.006	0.054	0.014	0.01	0.005	0.027	0.003	0.006	0.002	0.014	0.025	0.045	0	0	0	0.033	0.019	0.022	0.008	0.002	0	0.021	0.012	0.05	0	0.031	0.014	0	0.004	0.026	0.058	0	0.029
ENSG00000143799	0.047	0.143	0.012	0.037	0.022	0.092	0.003	0.006	0.025	0.058	0.064	0.022	0.056	0.01	0.008	0.033	0.059	0.068	0.066	0.003	0	0.042	0.01	0.197	0.023	0.073	0.018	0.05	0.009	0.137	0	0.004	0.049
ENSG00000157212	0.018	0.036	0.024	0.02	0.005	0.032	0.02	0	0.013	0.034	0.02	0.022	0	0	0	0.022	0.074	0.074	0.05	0.015	0.03	0	0.006	0.281	0.011	0.036	0.027	0	0.053	0.054	0.006	0	0.029
ENSG00000158828	0.006	0	0.006	0.03	0.011	0.038	0.003	0.018	0.017	0.039	0.039	0.112	0	0.005	0	0.022	0.038	0.05	0.021	0	0	0	0.01	0.077	0.011	0.021	0.013	0	0.004	0.014	0.013	0.002	0.029
ENSG00000198901	0.065	0.196	0.026	0.088	0.038	0.13	0	0	0.057	0.043	0.134	0.094	0.028	0	0	0.022	0.093	0.063	0.032	0.005	0	0.021	0.012	0.21	0.046	0.13	0.016	0	0.013	0.08	0.013	0	0.066
ENSG00000119383	0.024	0.054	0.01	0.054	0.005	0.092	0.003	0	0.042	0.048	0.098	0.026	0.028	0.005	0	0.067	0.034	0.058	0.032	0.002	0	0.021	0.02	0.087	0.011	0.034	0.025	0	0.013	0.043	0	0.002	0.029
ENSG00000145860	0.018	0.089	0.008	0.03	0.027	0.043	0.02	0	0.01	0.017	0.023	0.052	0.028	0	0	0.067	0.017	0.052	0.053	0.216	0	0	0.016	0.16	0.011	0.013	0.008	0	0.002	0.043	0.006	0.004	0.026
ENSG00000163162	0.012	0.089	0.01	0.01	0.005	0.108	0	0	0.046	0.072	0.036	0.105	0	0	0	0.033	0.015	0.04	0.013	0.002	0	0	0.008	0.095	0	0.069	0.002	0	0.002	0.038	0.013	0.002	0.022
ENSG00000165188	0.029	0.018	0.01	0.024	0.005	0.065	0.003	0	0.034	0.034	0.055	0.037	0.028	0	0	0.033	0.023	0.058	0.021	0	0	0.021	0.026	0.071	0.034	0.027	0.013	0	0.004	0.037	0.006	0	0.018
ENSG00000135119	0.024	0.036	0.006	0.02	0.011	0.059	0.003	0.006	0.015	0.06	0.036	0.071	0	0	0	0.044	0.028	0.031	0.026	0.002	0	0.021	0.026	0.077	0.023	0.031	0.033	0.013	0.019	0.03	0.006	0	0.015
ENSG00000134321	0.035	0.125	0.014	0.037	0	0.043	0.003	0	0.011	0.087	0.027	0.056	0	0	0	0.011	0.017	0.052	0.058	0.002	0	0	0.02	0.144	0.023	0.057	0.003	0.025	0.013	0.042	0.077	0.002	0.058
ENSG00000184990	0.024	0.143	0.012	0.037	0.005	0.086	0.007	0.006	0.057	0.063	0.041	0.105	0	0	0	0.067	0.015	0.041	0.008	0.003	0	0.021	0.008	0.224	0.023	0.118	0.03	0.013	0.009	0.066	0.032	0.002	0.069
ENSG00000162032	0.029	0.143	0.022	0.057	0.005	0.043	0.003	0	0.027	0.017	0.032	0.064	0	0	0	0.089	0.028	0.049	0.034	0.005	0	0	0.028	0.1	0.034	0.027	0.01	0	0.002	0.077	0	0.002	0.035
ENSG00000136560	0.006	0.018	0.008	0.013	0.027	0.049	0.01	0	0.025	0.046	0.02	0.045	0	0	0	0.011	0.028	0.038	0.032	0.008	0	0	0.008	0.169	0	0.046	0.002	0	0	0.027	0.019	0.002	0.022
ENSG00000056558	0.024	0	0.01	0.03	0.005	0.076	0.003	0.012	0.036	0.027	0.077	0.037	0.028	0	0	0.056	0.021	0.065	0.032	0.002	0	0.021	0.016	0.084	0.023	0.048	0.018	0	0.008	0.04	0.006	0	0.018
ENSG00000076604	0.059	0.125	0.071	0.017	0.07	0.119	0.007	0	0.021	0.142	0.107	0.045	0.028	0	0.016	0.033	0.019	0.052	0.029	0	0	0.021	0.008	0.116	0	0.061	0.014	0	0.002	0.146	0	0	0.097
ENSG00000101255	0.006	0.071	0.024	0.024	0.016	0.065	0.003	0	0.027	0.027	0.045	0.045	0.028	0.005	0	0	0.028	0.02	0.029	0.003	0.03	0	0.008	0.165	0	0.078	0.005	0.013	0.011	0.034	0	0.002	0.029
ENSG00000168930	0.012	0.054	0.008	0.057	0.005	0.076	0.003	0.006	0.057	0.067	0.027	0.071	0	0	0	0	0.038	0.058	0.018	0.003	0.015	0	0.012	0.192	0.023	0.053	0.006	0	0.006	0.071	0.006	0	0.042
ENSG00000183718	0.024	0.161	0.028	0.034	0.038	0.119	0.026	0.006	0.03	0.031	0.048	0.079	0.028	0	0	0.089	0.051	0.076	0.061	0.204	0	0.042	0.014	0.219	0.011	0.055	0.013	0.013	0.008	0.089	0.006	0.004	0.044
ENSG00000162722	0.041	0.179	0.03	0.064	0.032	0.135	0.013	0.006	0.059	0.075	0.089	0.06	0.056	0.01	0.008	0.067	0.095	0.101	0.113	0.008	0	0.042	0.014	0.244	0.034	0.099	0.018	0.062	0.013	0.164	0.026	0.004	0.069
ENSG00000146054	0.024	0.161	0.028	0.034	0.038	0.119	0.026	0.006	0.03	0.031	0.048	0.079	0.028	0	0	0.089	0.051	0.076	0.061	0.204	0	0.042	0.014	0.219	0.011	0.055	0.013	0.013	0.008	0.089	0.006	0.004	0.044
ENSG00000198554	0.024	0	0.018	0.013	0.011	0.07	0.003	0.012	0.038	0.019	0.03	0.052	0.028	0	0.008	0	0.019	0.058	0.026	0.005	0	0.021	0.004	0.077	0	0.027	0.006	0	0.013	0.05	0.006	0	0.033
ENSG00000135473	0.006	0.304	0.014	0.02	0.032	0.059	0	0.012	0.013	0.046	0.055	0.056	0	0	0	0.044	0.036	0.077	0.04	0.002	0	0.062	0.014	0.139	0.011	0.027	0.029	0	0.006	0.035	0.019	0	0.053
ENSG00000154124	0.018	0.071	0.02	0.064	0.011	0.162	0.007	0.006	0.065	0.094	0.07	0.116	0.028	0	0	0.067	0.049	0.123	0.045	0.005	0.03	0.021	0.018	0.198	0.034	0.158	0.005	0	0.002	0.074	0.019	0.002	0.046
ENSG00000113205	0.006	0.107	0.01	0.027	0.027	0.043	0.017	0	0.008	0.024	0.025	0.034	0.028	0	0	0.056	0.013	0.022	0.029	0.205	0	0.042	0.016	0.147	0	0.019	0.013	0	0	0.042	0.013	0.004	0.018
ENSG00000228856	0.029	0.089	0.01	0.013	0.005	0.065	0.003	0	0.017	0.065	0.043	0.03	0	0	0	0.033	0.019	0.027	0.026	0.002	0	0	0.004	0.168	0.011	0.036	0.005	0.013	0.006	0.025	0.006	0.004	0.033
ENSG00000165660	0.012	0.089	0.018	0.02	0.016	0.054	0.003	0.006	0.017	0.029	0.059	0.079	0.028	0	0	0.056	0.021	0.04	0.021	0.003	0	0.062	0.016	0.171	0.011	0.059	0.01	0	0.004	0.054	0.077	0	0.042
ENSG00000170236	0.006	0.036	0.006	0.01	0.005	0.016	0	0	0.023	0.043	0.018	0.071	0	0	0	0.033	0.017	0.016	0.018	0.003	0	0.021	0.006	0.069	0.023	0.021	0.008	0	0.004	0.029	0	0	0.011
ENSG00000196419	0.006	0.125	0.01	0.017	0.038	0.038	0.013	0	0.011	0.007	0.018	0.052	0.028	0	0	0.022	0.089	0.032	0.029	0.003	0	0.021	0.004	0.037	0	0.042	0.008	0	0.004	0.025	0	0.002	0.016

## Sheet: CNV loss
ensembl_id	READ	UCS	COAD	CESC	PAAD	ESCA	KIRP	PCPG	HNSC	BLCA	STAD	SARC	CHOL	LAML	THYM	ACC	SKCM	LUAD	LIHC	KIRC	KICH	DLBC	PRAD	OV	MESO	LUSC	GBM	UVM	LGG	BRCA	TGCT	THCA	UCEC
ENSG00000123594	0.012	0.071	0.01	0	0.011	0.011	0.003	0	0.021	0.019	0.023	0.064	0	0	0	0	0.011	0.038	0.011	0.002	0	0.083	0.004	0.09	0	0.036	0	0	0.008	0.022	0.006	0	0.022
ENSG00000100221	0.024	0.089	0.014	0.01	0.016	0	0	0.024	0.011	0.043	0.009	0.026	0	0	0.032	0.011	0.017	0.016	0.008	0	0	0	0.004	0.069	0.046	0.021	0.018	0	0.015	0.018	0.032	0	0.016
ENSG00000161677	0.041	0.143	0.032	0.044	0.038	0.032	0.01	0.012	0.019	0.036	0.027	0.165	0.028	0	0.008	0.011	0.025	0.067	0.032	0.002	0	0.021	0.006	0.25	0.057	0.078	0.111	0	0.105	0.042	0.013	0	0.038
ENSG00000111224	0.018	0.018	0.01	0.02	0.043	0.043	0.007	0.006	0.017	0.024	0.059	0.09	0.028	0.005	0	0.011	0.025	0.061	0.026	0.002	0.015	0.083	0.04	0.063	0.011	0.023	0.013	0.013	0.004	0.042	0.032	0.002	0.018
ENSG00000166012	0.012	0.071	0.01	0.03	0.011	0.027	0.017	0.024	0.067	0.043	0.023	0.041	0.028	0	0.008	0	0.057	0.031	0.037	0.007	0.015	0	0.02	0.066	0.069	0.046	0.005	0	0.006	0.085	0.019	0	0.026
ENSG00000166326	0.006	0.018	0.008	0.007	0.005	0.011	0	0.024	0	0.022	0.002	0.052	0.028	0.01	0	0.011	0.011	0.007	0.008	0	0.015	0	0.026	0.042	0.023	0.019	0.005	0	0.009	0.005	0	0	0.013
ENSG00000163874	0.047	0.036	0.018	0.04	0.016	0.022	0.023	0.036	0.011	0.027	0.025	0.064	0.139	0	0	0.022	0.028	0.029	0.092	0.022	0	0.042	0.012	0.076	0.034	0.046	0.014	0.038	0.004	0.046	0.038	0	0.033
ENSG00000070010	0.018	0.054	0.004	0.01	0.022	0.032	0.003	0.006	0.017	0.046	0.023	0.06	0.056	0	0.008	0.033	0.034	0.023	0.032	0.003	0	0	0.022	0.026	0.023	0.044	0.021	0	0.008	0.036	0.006	0	0.024
ENSG00000189401	0.012	0.036	0.012	0.013	0.016	0.011	0	0	0.004	0.022	0.025	0.034	0	0	0.008	0	0.002	0.011	0.005	0.002	0.015	0.021	0.002	0.026	0	0.023	0	0	0.002	0.016	0.006	0.002	0.007
ENSG00000167770	0.024	0.071	0.018	0.013	0.016	0.032	0.003	0.006	0.023	0.002	0.023	0.019	0.028	0	0	0	0.028	0.018	0.021	0	0	0.021	0.006	0.056	0	0.023	0.021	0	0.006	0.05	0.006	0	0.005
ENSG00000155100	0.018	0.018	0.006	0.01	0.016	0.022	0	0.006	0.013	0.012	0.018	0.049	0	0	0	0	0.011	0.031	0.008	0.005	0	0.021	0.018	0.069	0.011	0.023	0.006	0	0.008	0.02	0.006	0	0.015
ENSG00000164164	0.024	0.036	0.03	0.04	0.016	0.043	0.003	0.018	0.032	0.043	0.023	0.056	0.083	0	0	0.056	0.03	0.032	0.016	0.017	0	0	0.012	0.095	0.011	0.069	0.011	0	0.054	0.026	0.013	0	0.018
ENSG00000175073	0.029	0.036	0.03	0.013	0.011	0.043	0.007	0.006	0.027	0.034	0.02	0.045	0.056	0	0	0	0.017	0.022	0.021	0.003	0	0.021	0.018	0.052	0.011	0.034	0.01	0.013	0.011	0.042	0	0	0.009
ENSG00000169914	0.171	0.161	0.111	0.081	0.059	0.086	0.053	0.059	0.055	0.065	0.086	0.112	0.667	0.005	0.008	0.044	0.068	0.063	0.164	0.051	0	0.021	0.026	0.321	0.195	0.118	0.065	0.05	0.015	0.162	0.09	0	0.102
ENSG00000068308	0	0.018	0	0.013	0	0.032	0	0	0.017	0.024	0.005	0.015	0	0	0	0	0.002	0.011	0	0	0	0	0	0.039	0	0.01	0.002	0	0	0.009	0	0	0.009
ENSG00000165312	0.012	0.018	0.012	0.007	0.005	0.022	0.003	0	0.027	0.043	0.023	0.019	0	0	0	0.022	0.008	0.009	0	0	0	0.021	0.014	0.048	0.011	0.023	0.005	0	0.009	0.016	0	0	0.011
ENSG00000019995	0.053	0.071	0.045	0.034	0.005	0.049	0.007	0.018	0.027	0.07	0.043	0.026	0.056	0	0.008	0.011	0.032	0.022	0.058	0.008	0.015	0.042	0.04	0.129	0.103	0.046	0.038	0	0.081	0.062	0	0	0.035
ENSG00000180667	0.012	0.018	0.008	0.007	0.005	0.049	0.003	0.006	0	0.067	0.018	0.135	0.028	0	0	0.011	0.017	0.013	0.011	0	0	0.042	0.02	0.106	0.011	0.015	0.016	0	0.011	0.012	0.013	0	0.015
ENSG00000169918	0.053	0.286	0.051	0.051	0.027	0.049	0.023	0	0.04	0.063	0.061	0.071	0.056	0	0.008	0.033	0.123	0.083	0.026	0.003	0	0.042	0.03	0.185	0.207	0.094	0.073	0	0.017	0.092	0.019	0.002	0.06
ENSG00000116750	0.018	0.036	0.012	0.01	0.011	0.054	0.003	0.006	0.015	0.048	0.025	0.082	0.028	0	0	0.011	0.021	0.005	0.026	0	0	0	0.032	0.063	0.034	0.036	0.01	0	0.008	0.02	0	0	0.022
ENSG00000163930	0.059	0.107	0.045	0.064	0.038	0.076	0.017	0.012	0.053	0.135	0.084	0.086	0.111	0.01	0.008	0.033	0.044	0.036	0.042	0.136	0	0.042	0.02	0.16	0.506	0.065	0.03	0.013	0.034	0.127	0.013	0	0.04
ENSG00000118939	0.035	0.054	0.008	0.037	0.005	0.022	0.003	0	0.034	0.058	0.036	0.071	0.056	0.005	0.016	0	0.017	0.025	0.092	0.007	0.015	0.021	0.159	0.056	0.034	0.038	0.065	0	0.039	0.031	0.006	0.01	0.02
ENSG00000079387	0.006	0.125	0.006	0.007	0.032	0.059	0.01	0.012	0.038	0.031	0.032	0.064	0	0.005	0	0.011	0.03	0.031	0.005	0.003	0	0.021	0.02	0.081	0.046	0.029	0.03	0	0.021	0.041	0.013	0	0.011
ENSG00000163904	0.024	0.054	0.006	0.01	0.011	0.011	0.003	0.03	0.004	0.012	0.016	0.052	0	0	0	0	0.025	0.032	0.016	0.003	0.015	0	0.042	0.048	0.046	0.015	0.024	0	0.008	0.018	0.006	0	0.013
ENSG00000109775	0.047	0.054	0.087	0.071	0.043	0.086	0.01	0.036	0.105	0.08	0.109	0.187	0.25	0	0.008	0.133	0.055	0.068	0.087	0.024	0.03	0.104	0.03	0.185	0.046	0.107	0.04	0	0.069	0.062	0.006	0.002	0.046
ENSG00000138468	0.018	0.036	0.006	0.04	0.005	0.054	0.003	0.036	0.044	0.036	0.02	0.045	0.056	0	0	0	0.011	0.014	0.018	0.008	0	0	0.024	0.071	0.011	0.08	0.027	0	0.017	0.021	0.013	0	0.018
ENSG00000176125	0.018	0.036	0.01	0.013	0.016	0.043	0.01	0.012	0.011	0.012	0.03	0.034	0.028	0	0	0.067	0.044	0.016	0.018	0	0	0	0.016	0.035	0	0.015	0.022	0	0.002	0.033	0.013	0.002	0.011
ENSG00000112701	0.012	0.143	0.016	0.017	0.016	0.054	0.003	0	0.029	0.036	0.05	0.112	0.139	0	0	0.033	0.034	0.045	0.029	0.008	0	0.104	0.118	0.079	0.034	0.036	0.029	0.013	0.013	0.056	0	0	0.015
ENSG00000166192	0.029	0.036	0.01	0.01	0.016	0.027	0	0	0.017	0.014	0.02	0.052	0	0	0	0	0.006	0.013	0.016	0	0.015	0	0.016	0.053	0.011	0.019	0.006	0	0.009	0.023	0	0	0.02
ENSG00000119231	0.018	0.125	0.008	0.013	0.005	0.027	0.007	0.036	0.01	0.014	0.02	0.082	0	0	0	0.033	0.023	0.043	0.026	0.003	0.015	0.021	0.06	0.094	0.034	0.019	0.043	0	0.051	0.03	0.013	0	0.015
ENSG00000161956	0.012	0.089	0.016	0.03	0.016	0.027	0.007	0.018	0.025	0.029	0.02	0.262	0.056	0.01	0.008	0.033	0.032	0.041	0.09	0.007	0	0.104	0.175	0.026	0.034	0.027	0.046	0	0.004	0.042	0.019	0.004	0.029
ENSG00000154914	0.024	0.089	0.01	0.034	0.005	0.038	0	0.012	0.011	0.031	0.02	0.116	0.028	0	0.008	0.022	0.021	0.05	0.082	0.007	0	0.083	0.068	0.053	0.023	0.027	0.016	0	0	0.033	0.019	0.004	0.029
ENSG00000166348	0.012	0.018	0.018	0.007	0	0.038	0	0	0.019	0.034	0.034	0.049	0	0	0	0	0.013	0.018	0.021	0.005	0	0	0.032	0.076	0	0.019	0.01	0	0	0.023	0	0.01	0.033
ENSG00000162607	0.047	0.089	0.04	0.013	0	0.049	0.01	0.101	0.029	0.036	0.039	0.026	0.028	0.005	0.008	0.011	0.038	0.056	0.024	0.007	0	0.021	0.046	0.108	0.011	0.05	0.008	0.025	0.006	0.05	0.051	0	0.02
ENSG00000129204	0.006	0.071	0.008	0.02	0.005	0.032	0.007	0.012	0.021	0.024	0.014	0.172	0.056	0.015	0	0.033	0.023	0.041	0.071	0.002	0	0.062	0.066	0.027	0.023	0.027	0.03	0	0.002	0.027	0.026	0.004	0.031
ENSG00000085982	0.029	0.054	0.028	0.276	0.016	0.151	0.036	0.006	0.177	0.239	0.066	0.21	0	0	0.04	0.033	0.074	0.045	0.047	0.068	0.045	0	0.034	0.173	0.08	0.197	0.032	0.038	0.079	0.071	0.038	0.004	0.049
ENSG00000135093	0.012	0.036	0.012	0.02	0.038	0.038	0.007	0.018	0.032	0.034	0.027	0.034	0.139	0	0	0.011	0.047	0.047	0.026	0.007	0.015	0.021	0.024	0.142	0	0.038	0.014	0	0.019	0.062	0.045	0	0.031
ENSG00000152484	0.041	0.125	0.018	0.148	0.016	0.07	0.013	0	0.099	0.063	0.05	0.101	0.056	0	0.008	0.022	0.03	0.074	0.098	0.019	0.015	0.062	0.014	0.118	0.103	0.084	0.037	0	0.036	0.052	0.006	0.008	0.035
ENSG00000132952	0.047	0.143	0.022	0.155	0.016	0.049	0.01	0	0.106	0.06	0.039	0.131	0.056	0	0.008	0.022	0.021	0.076	0.116	0.022	0.015	0.083	0.054	0.113	0.103	0.084	0.041	0	0.028	0.059	0.006	0.006	0.038
ENSG00000170242	0.018	0.071	0.006	0.017	0.027	0.049	0	0.03	0.025	0.053	0.027	0.06	0	0.005	0.008	0.022	0.011	0.04	0.005	0	0.045	0	0.012	0.215	0.011	0.101	0.024	0	0.049	0.052	0	0	0.051
ENSG00000135655	0.035	0.071	0.006	0.013	0.016	0.049	0.007	0.006	0.023	0.027	0.023	0.049	0	0	0	0	0.015	0.013	0.008	0.002	0	0	0.012	0.053	0.011	0.032	0.03	0	0.011	0.026	0.013	0	0.007
ENSG00000172046	0.065	0.125	0.04	0.044	0.043	0.065	0.01	0.006	0.057	0.118	0.082	0.094	0.139	0.01	0.008	0.044	0.036	0.043	0.04	0.141	0	0.083	0.018	0.142	0.448	0.055	0.024	0.013	0.028	0.129	0.032	0	0.033
ENSG00000145390	0.024	0.054	0.036	0.034	0.022	0.043	0.003	0.018	0.01	0.043	0.041	0.06	0.139	0	0	0.033	0.023	0.041	0.034	0.017	0	0.021	0.058	0.137	0.046	0.052	0.005	0	0.019	0.033	0.013	0	0.02
ENSG00000131864	0.041	0.125	0.03	0.037	0.032	0.027	0.01	0.012	0.029	0.046	0.02	0.187	0.028	0	0	0.011	0.03	0.056	0.024	0.002	0	0.062	0.006	0.206	0.034	0.074	0.07	0	0.116	0.037	0.019	0.002	0.04
ENSG00000223443	0.088	0.143	0.071	0.03	0.032	0.022	0.01	0.03	0.067	0.075	0.023	0.056	0	0	0	0.033	0.023	0.04	0.042	0.007	0.015	0.042	0.104	0.208	0	0.073	0.019	0.013	0.011	0.078	0.006	0	0.053
ENSG00000083799	0	0.089	0.004	0.04	0	0.016	0.003	0.012	0.04	0.031	0.027	0.06	0	0	0	0.022	0.044	0.027	0.008	0.005	0	0.042	0.042	0.06	0.046	0.034	0.021	0	0.006	0.037	0.013	0	0.026
ENSG00000184979	0.018	0.054	0.004	0.01	0.022	0.032	0.003	0.006	0.017	0.046	0.023	0.06	0.056	0	0.008	0.033	0.034	0.023	0.032	0.003	0	0	0.022	0.026	0.023	0.044	0.021	0	0.008	0.036	0.006	0	0.024
ENSG00000077254	0.053	0.071	0.051	0.017	0	0.076	0	0.112	0.057	0.041	0.057	0.019	0	0.005	0	0.011	0.081	0.076	0.026	0.007	0	0.021	0.068	0.144	0.161	0.048	0.024	0.013	0.004	0.055	0.026	0	0.027
ENSG00000134588	0.012	0.089	0.004	0.01	0.005	0.011	0	0	0.006	0.027	0.02	0.079	0	0	0.016	0.011	0.008	0.014	0.018	0.008	0	0.021	0	0.039	0.023	0.025	0.008	0	0.013	0.016	0.038	0	0.015
ENSG00000136878	0.029	0.036	0.014	0.003	0.005	0.011	0	0	0.025	0.014	0.016	0.116	0	0	0.016	0.022	0.015	0.018	0.021	0.007	0.015	0.042	0.008	0.139	0.011	0.025	0.018	0.013	0	0.033	0.032	0	0.027
ENSG00000123552	0.029	0.054	0.028	0.024	0.027	0.07	0	0	0.027	0.048	0.07	0.071	0.083	0	0.008	0.022	0.051	0.043	0.045	0.022	0	0.188	0.223	0.106	0.08	0.029	0.025	0.013	0.004	0.062	0.013	0	0.018
ENSG00000273820	0	0.018	0	0.013	0	0.032	0.003	0	0.019	0.027	0.007	0.011	0	0	0	0	0	0.013	0	0.002	0	0	0	0.037	0.011	0.013	0	0	0	0.008	0	0	0.013
ENSG00000124422	0.035	0.071	0.02	0.027	0.011	0.07	0	0.006	0.027	0.043	0.043	0.045	0.028	0	0.008	0.011	0.019	0.034	0.034	0.002	0	0.021	0.01	0.081	0.023	0.048	0.018	0	0.004	0.031	0	0	0.035
ENSG00000036672	0.024	0.071	0.02	0.178	0.011	0.065	0.02	0.041	0.114	0.077	0.055	0.135	0.083	0.005	0.008	0.033	0.161	0.058	0.061	0.005	0.015	0.021	0.068	0.1	0.046	0.065	0.003	0.038	0.008	0.146	0.071	0	0.038
ENSG00000118369	0	0.054	0.006	0	0	0.005	0.003	0.018	0.015	0.017	0.014	0.019	0	0	0	0	0.008	0.009	0.011	0.003	0	0	0.002	0.013	0	0.013	0.003	0	0.004	0.027	0.013	0	0.013
ENSG00000170185	0.018	0.036	0.034	0.04	0.022	0.032	0.003	0.018	0.027	0.046	0.02	0.06	0.056	0	0	0.056	0.028	0.031	0.013	0.019	0	0	0.006	0.09	0.011	0.065	0.006	0	0.049	0.022	0.013	0	0.015
ENSG00000055483	0.024	0.054	0.002	0.044	0.049	0.086	0	0.006	0.032	0.01	0.027	0.026	0.028	0	0	0.011	0.008	0.009	0.016	0	0	0.021	0.024	0.011	0.023	0.023	0.008	0.013	0.006	0.027	0.006	0	0.011
ENSG00000168883	0.006	0.036	0.004	0.007	0.016	0.022	0.01	0.006	0.015	0.01	0.014	0.022	0.028	0	0	0	0.019	0.011	0.011	0.002	0	0.042	0.012	0.06	0.023	0.011	0.005	0	0	0.015	0.038	0	0.011
ENSG00000138592	0.047	0.161	0.026	0.071	0.022	0.022	0.007	0	0.019	0.022	0.055	0.049	0	0	0	0.011	0.097	0.038	0.021	0	0	0.042	0.024	0.121	0.046	0.052	0.048	0	0.021	0.065	0.013	0	0.049
ENSG00000102226	0.012	0.018	0.002	0.01	0	0.027	0	0.006	0.015	0.022	0.005	0.004	0	0	0	0	0.002	0.014	0	0	0	0	0	0.039	0	0.011	0.002	0	0	0.01	0	0	0.007
ENSG00000103194	0.041	0.107	0.028	0.03	0.011	0.022	0.02	0.012	0.034	0.039	0.023	0.041	0	0.021	0	0.022	0.068	0.058	0.04	0.002	0.015	0	0.181	0.134	0.115	0.048	0.022	0	0.006	0.055	0.064	0.006	0.038
ENSG00000164663	0	0.036	0.002	0.013	0	0.011	0.003	0	0.011	0.017	0.009	0.015	0	0	0	0	0.017	0.011	0.005	0.003	0	0	0.004	0.052	0.011	0.038	0.005	0	0.002	0.023	0	0	0.009
ENSG00000109189	0.018	0.018	0.01	0.003	0.016	0.032	0	0.018	0.004	0.007	0.02	0.034	0.056	0	0	0	0.004	0.016	0.016	0.002	0	0	0.018	0.016	0.011	0.01	0.005	0	0.006	0.005	0	0	0.004
ENSG00000115464	0.006	0.018	0.002	0.007	0	0.022	0.007	0.006	0.004	0.007	0.011	0.034	0.056	0	0	0.011	0.008	0.014	0.016	0.002	0	0	0.038	0.029	0	0.006	0.003	0	0	0.009	0.026	0	0.009
ENSG00000247746	0	0.018	0.004	0.013	0	0.022	0.003	0	0.013	0.01	0.011	0.004	0	0	0	0	0.002	0.011	0	0.002	0	0.021	0.002	0.024	0	0.017	0	0	0	0.004	0	0	0.015
ENSG00000227140	0.029	0	0.022	0.013	0.022	0.043	0	0	0.038	0.012	0.018	0.03	0	0	0	0.011	0.017	0.025	0.013	0.002	0.045	0	0.014	0.023	0.023	0.025	0.011	0	0.002	0.024	0.013	0	0.009
ENSG00000124486	0.006	0.054	0.004	0.013	0	0.038	0	0	0.023	0.014	0.009	0.022	0	0	0	0	0	0.011	0	0.002	0	0	0	0.074	0.023	0.013	0	0	0.002	0.012	0.006	0	0.027
ENSG00000170832	0.018	0.018	0.01	0.01	0.076	0.016	0	0	0.015	0.01	0.011	0.03	0	0	0	0.011	0.011	0.011	0.003	0	0	0	0.016	0.016	0	0.017	0.006	0	0	0.01	0	0	0.016
ENSG00000106346	0.012	0.054	0.006	0.02	0	0.032	0.007	0	0.011	0.014	0.016	0.019	0	0.005	0	0	0.013	0.018	0.011	0.003	0	0	0.016	0.252	0	0.019	0.032	0	0.021	0.037	0.026	0	0.04
ENSG00000143258	0	0	0.002	0.003	0	0.005	0.003	0.006	0.006	0	0	0.022	0.028	0	0	0	0.008	0	0.011	0	0	0	0.026	0.037	0.011	0.002	0.003	0	0.002	0.016	0	0	0.005
ENSG00000136014	0.035	0.089	0.018	0.027	0.049	0.043	0.007	0.018	0.036	0.041	0.032	0.019	0.111	0.005	0	0	0.053	0.04	0.011	0.005	0.015	0.042	0.006	0.142	0.023	0.036	0.008	0	0.011	0.051	0.045	0	0.022
ENSG00000162402	0.041	0.036	0.034	0.024	0	0.043	0.007	0.107	0.03	0.039	0.032	0.049	0.111	0	0	0.011	0.03	0.054	0.037	0.01	0	0.062	0.044	0.098	0.034	0.042	0.011	0.025	0.004	0.042	0.038	0	0.024
ENSG00000058056	0.018	0.036	0.008	0.007	0.011	0.005	0	0.03	0.004	0.012	0.009	0.052	0	0	0	0	0.028	0.016	0.018	0.002	0.015	0	0.018	0.023	0.057	0.008	0.005	0	0.002	0.012	0.006	0	0.004
ENSG00000048028	0.029	0.071	0.028	0.172	0.005	0.059	0.03	0.041	0.118	0.087	0.066	0.116	0.111	0	0.008	0.033	0.161	0.061	0.058	0.01	0.015	0	0.1	0.118	0.161	0.063	0.005	0.025	0.009	0.161	0.077	0	0.042
ENSG00000135913	0.018	0.036	0.012	0.242	0.016	0.151	0.026	0	0.179	0.2	0.025	0.131	0	0	0.008	0	0.03	0.036	0.034	0.059	0.03	0.021	0.014	0.14	0.092	0.183	0.003	0.013	0.015	0.047	0.019	0.004	0.033
ENSG00000187555	0.012	0	0.022	0.007	0	0.038	0	0.006	0.013	0.041	0.016	0.019	0.028	0	0	0	0.008	0.013	0.011	0	0	0.021	0	0.076	0	0.034	0.006	0	0	0.011	0	0	0.007
ENSG00000101557	0.012	0.071	0.006	0.013	0.032	0.059	0	0	0.019	0.017	0.02	0.075	0.028	0.01	0	0.011	0.015	0.029	0.013	0.002	0	0.021	0.01	0.082	0	0.027	0.019	0	0.028	0.027	0.032	0	0.018
ENSG00000140455	0.029	0.125	0.014	0.013	0.022	0.022	0.003	0	0.017	0.017	0.041	0.026	0	0	0	0.011	0.023	0.025	0.008	0.002	0	0	0.008	0.056	0	0.019	0.019	0	0.009	0.04	0.006	0	0.035
ENSG00000156256	0.035	0.036	0.018	0.03	0.011	0.043	0.003	0	0.025	0.022	0.025	0.019	0	0.005	0.008	0.011	0.008	0.027	0.005	0.002	0	0	0.022	0.056	0.023	0.032	0.011	0	0.013	0.03	0.006	0	0.007
ENSG00000090686	0.165	0.196	0.111	0.091	0.065	0.092	0.056	0.059	0.055	0.065	0.105	0.105	0.667	0	0.008	0.033	0.068	0.063	0.164	0.048	0	0.062	0.026	0.339	0.184	0.124	0.072	0.05	0.015	0.162	0.09	0	0.106
ENSG00000114316	0.065	0.125	0.042	0.044	0.043	0.07	0.01	0.006	0.057	0.12	0.084	0.094	0.139	0.01	0.008	0.044	0.038	0.043	0.04	0.141	0	0.125	0.018	0.142	0.448	0.059	0.025	0.013	0.026	0.13	0.032	0	0.036
ENSG00000121022	0.029	0.036	0.032	0.017	0.011	0.043	0.007	0.006	0.029	0.034	0.018	0.045	0.056	0	0	0	0.019	0.022	0.021	0.003	0	0.042	0.014	0.053	0.023	0.036	0.011	0.013	0.011	0.04	0	0	0.009
ENSG00000162601	0.041	0.071	0.042	0.02	0	0.043	0.01	0.107	0.029	0.039	0.043	0.022	0.056	0	0	0.011	0.03	0.054	0.034	0.007	0	0.021	0.048	0.115	0.023	0.05	0.005	0.025	0.006	0.046	0.038	0	0.02
ENSG00000147677	0.029	0.018	0.02	0.01	0	0.022	0	0.006	0.004	0.034	0.018	0.049	0	0.005	0	0.011	0.015	0.013	0.013	0.007	0	0	0.018	0.04	0.034	0.011	0.011	0	0.006	0.013	0.045	0.002	0.013
ENSG00000008382	0.059	0.482	0.028	0.131	0.059	0.097	0.017	0	0.086	0.082	0.07	0.075	0.028	0	0.008	0.033	0.034	0.054	0.079	0.008	0.03	0.042	0.03	0.513	0.069	0.086	0.014	0.025	0.013	0.092	0.013	0.006	0.168
ENSG00000168090	0.018	0.036	0.01	0.013	0.016	0.049	0.01	0.012	0.011	0.014	0.025	0.034	0.028	0	0	0.056	0.038	0.018	0.018	0	0	0	0.014	0.031	0	0.01	0.019	0	0.002	0.031	0.006	0.002	0.009
ENSG00000103035	0.024	0.107	0.006	0.017	0	0.016	0.003	0.006	0.021	0.022	0.016	0.03	0	0.021	0	0.022	0.028	0.041	0.026	0.002	0	0	0.131	0.124	0.08	0.025	0.022	0	0.008	0.042	0.045	0.004	0.035
ENSG00000138134	0.094	0.054	0.051	0.057	0.016	0.081	0.003	0.006	0.053	0.084	0.098	0.056	0.056	0.01	0.008	0.011	0.03	0.023	0.045	0.008	0.015	0.083	0.163	0.182	0.092	0.074	0.051	0	0.024	0.072	0	0.01	0.064
ENSG00000185515	0.006	0.089	0.01	0.017	0.005	0.011	0.003	0	0.011	0.034	0.018	0.06	0	0	0	0.011	0.011	0.018	0.018	0.012	0	0.042	0.002	0.063	0.034	0.025	0.014	0	0.023	0.027	0.045	0.004	0.024
ENSG00000115233	0.024	0.018	0.018	0.017	0.005	0.049	0.003	0	0.027	0.029	0.036	0.034	0.028	0	0.008	0	0.011	0.005	0.032	0.003	0	0.083	0.07	0.048	0	0.031	0.008	0	0.009	0.02	0.019	0	0.004
ENSG00000143409	0	0	0.002	0.007	0	0.011	0	0	0.004	0.007	0.011	0.011	0.028	0	0	0	0.006	0.007	0.008	0	0	0	0.004	0.021	0.011	0.006	0.002	0	0	0.017	0.013	0	0.002
ENSG00000128923	0.053	0.161	0.026	0.044	0.027	0.022	0.003	0.006	0.019	0.027	0.055	0.03	0.028	0	0.008	0.011	0.051	0.031	0.005	0.002	0.015	0.021	0.026	0.094	0.023	0.032	0.03	0	0.021	0.054	0.026	0	0.046
ENSG00000148481	0	0	0.012	0.013	0.005	0.016	0	0	0.021	0.019	0.025	0.03	0.028	0	0	0.022	0.011	0.025	0.003	0.003	0	0	0.02	0.048	0.046	0.027	0.005	0.013	0.004	0.012	0	0.002	0.011
ENSG00000106125	0.012	0.036	0.002	0	0	0.027	0	0	0.017	0.022	0.009	0.026	0	0.005	0	0.011	0.021	0.007	0	0.003	0	0.062	0.002	0.071	0.011	0.027	0.016	0	0.002	0.022	0.006	0	0.011
ENSG00000126261	0.012	0.018	0.012	0.013	0	0.022	0	0.006	0.008	0.019	0.032	0.041	0	0.005	0	0.022	0.011	0.009	0.011	0	0.015	0	0.01	0.042	0.034	0.017	0.014	0	0.011	0.013	0.006	0	0.011
ENSG00000182179	0.053	0.143	0.043	0.047	0.043	0.081	0.01	0.006	0.057	0.123	0.082	0.086	0.139	0.01	0.008	0.044	0.038	0.041	0.04	0.139	0	0.083	0.02	0.135	0.448	0.059	0.027	0.013	0.028	0.132	0.032	0	0.04
ENSG00000159593	0.006	0.071	0.004	0.017	0	0.005	0	0.012	0.015	0.024	0.014	0.03	0	0.015	0	0.011	0.013	0.02	0.026	0.002	0	0	0.038	0.118	0.034	0.013	0.016	0	0.006	0.039	0.006	0.004	0.031
ENSG00000033178	0.012	0.036	0.012	0.013	0.016	0	0	0.012	0.006	0.007	0.011	0.045	0.056	0.005	0	0	0.017	0.018	0.037	0.003	0	0.021	0.024	0.044	0.034	0.006	0.014	0	0.013	0.011	0	0	0.007
ENSG00000142230	0.047	0.196	0.038	0.054	0.032	0.022	0.01	0.012	0.021	0.041	0.025	0.18	0.056	0	0.008	0.022	0.025	0.072	0.04	0.002	0	0.021	0.044	0.26	0.08	0.099	0.126	0	0.101	0.066	0.013	0.002	0.046
ENSG00000081307	0.006	0.018	0.002	0.024	0	0.032	0.003	0.024	0.029	0.022	0.023	0.056	0.028	0	0.008	0.011	0.04	0.014	0.016	0.008	0	0.021	0.014	0.04	0.011	0.076	0.03	0	0.009	0.03	0.013	0	0.009
ENSG00000144744	0.029	0.161	0.008	0.088	0.022	0.076	0.007	0.006	0.048	0.135	0.032	0.049	0.111	0.021	0.024	0.022	0.006	0.025	0.055	0.025	0	0	0.04	0.092	0.115	0.086	0.019	0	0.021	0.11	0	0	0.051
ENSG00000130985	0.012	0.018	0.002	0.01	0	0.027	0	0.006	0.017	0.022	0.005	0.007	0	0	0	0	0	0.014	0	0	0	0	0	0.04	0	0.011	0.002	0	0	0.009	0	0	0.007
ENSG00000144848	0.018	0.054	0.002	0.047	0	0.049	0.007	0.03	0.03	0.036	0.027	0.034	0	0	0.008	0.011	0.028	0.013	0.018	0.015	0	0	0.028	0.047	0	0.073	0.033	0	0.021	0.023	0.013	0	0.018
ENSG00000152348	0.035	0.107	0.04	0.047	0.049	0.103	0.01	0.03	0.061	0.053	0.077	0.045	0.083	0.015	0.008	0.022	0.023	0.054	0.042	0.02	0.015	0	0.058	0.327	0.034	0.067	0.005	0	0.004	0.053	0	0	0.04
ENSG00000143222	0	0	0.002	0.003	0	0.005	0.003	0.006	0.006	0	0	0.022	0.028	0	0	0	0.008	0	0.011	0	0	0	0.026	0.037	0.011	0.002	0.003	0	0.002	0.015	0	0	0.005
ENSG00000170142	0.018	0.036	0.03	0.024	0.016	0.027	0.003	0.012	0.025	0.029	0.043	0.015	0.083	0.005	0.016	0.033	0.032	0.027	0.021	0.139	0.015	0	0.024	0.126	0.057	0.027	0.014	0	0.009	0.037	0.038	0.002	0.029
ENSG00000132388	0.006	0.054	0.006	0.02	0.005	0.032	0.007	0.012	0.025	0.029	0.016	0.169	0.056	0.021	0	0.033	0.019	0.045	0.066	0.003	0	0.062	0.058	0.034	0.023	0.034	0.027	0	0.002	0.028	0.026	0.004	0.029
ENSG00000177414	0.053	0.071	0.042	0.017	0	0.059	0.01	0.107	0.032	0.046	0.039	0.026	0.028	0.005	0.008	0.022	0.042	0.056	0.024	0.003	0	0.021	0.06	0.115	0.011	0.053	0.008	0.025	0.006	0.054	0.051	0	0.022
ENSG00000104343	0.024	0.018	0.02	0.013	0.011	0.032	0.003	0.006	0.025	0.027	0.009	0.03	0.028	0	0	0.011	0.013	0.014	0.008	0.003	0	0.021	0.002	0.052	0	0.031	0.01	0.013	0.011	0.037	0	0	0.011
ENSG00000170035	0.024	0	0.014	0.02	0.005	0.043	0	0.006	0.017	0.048	0.041	0.049	0	0	0	0	0.019	0.013	0.024	0.012	0	0.021	0.06	0.058	0.011	0.027	0.01	0	0.011	0.019	0.006	0	0.009
ENSG00000078967	0	0	0.002	0.01	0	0.032	0	0	0.013	0.019	0.014	0.03	0	0.005	0	0	0.021	0.014	0.005	0	0	0.062	0.012	0.053	0	0.031	0.04	0	0.004	0.016	0.006	0	0.013
ENSG00000077721	0.012	0.071	0.006	0.007	0.005	0.027	0	0	0.006	0.024	0.018	0.06	0	0	0	0.011	0.008	0.011	0.011	0.007	0	0.021	0.002	0.027	0.011	0.008	0.005	0	0.015	0.021	0.026	0	0.011
ENSG00000107341	0.006	0.036	0.006	0.007	0	0.043	0.003	0	0.029	0.029	0.014	0.037	0	0	0	0.022	0.034	0.013	0.013	0	0	0	0.014	0.034	0.08	0.027	0.046	0	0.008	0.017	0	0	0.009
ENSG00000108106	0.041	0.125	0.032	0.034	0.038	0.027	0.01	0.012	0.023	0.029	0.016	0.161	0.028	0	0	0	0.036	0.05	0.021	0.002	0	0.021	0.002	0.205	0.034	0.074	0.08	0	0.126	0.032	0.019	0	0.035
ENSG00000119048	0.029	0	0.03	0.024	0.022	0.032	0.013	0.03	0.025	0.027	0.055	0.045	0	0.057	0	0.011	0.072	0.063	0.021	0.01	0	0	0.034	0.081	0.046	0.038	0.016	0.013	0.021	0.032	0	0	0.013
ENSG00000159202	0.024	0.018	0.002	0	0.016	0.038	0	0.03	0.013	0.024	0.016	0.026	0.028	0	0.008	0.033	0.017	0.011	0.011	0	0	0	0.002	0.027	0	0.015	0.01	0.013	0.011	0.025	0	0	0.031
ENSG00000140367	0.029	0.036	0.018	0.007	0.016	0.027	0	0	0.017	0.019	0.034	0.049	0	0	0.008	0	0.008	0.016	0.018	0	0.015	0.042	0.014	0.076	0	0.019	0.01	0	0.009	0.024	0	0	0.031
ENSG00000175063	0.006	0	0.012	0.03	0	0.016	0.003	0	0.013	0.019	0.014	0.03	0	0.015	0	0	0.011	0.052	0.008	0	0	0.021	0.006	0.055	0	0.013	0.002	0	0.002	0.039	0.006	0	0.011
ENSG00000184182	0.041	0.071	0.028	0.259	0.022	0.157	0.033	0.006	0.173	0.205	0.073	0.206	0	0	0	0.022	0.089	0.052	0.053	0.068	0.045	0	0.036	0.2	0.08	0.181	0.024	0.038	0.081	0.085	0.045	0.004	0.046
ENSG00000103275	0.029	0.089	0.036	0.037	0.011	0.081	0	0.018	0.027	0.111	0.055	0.026	0.028	0	0	0	0.023	0.027	0.021	0.002	0	0.042	0.01	0.097	0.023	0.055	0.01	0	0	0.014	0.013	0.002	0.029
ENSG00000186591	0.024	0.089	0.014	0.067	0.049	0.216	0.003	0.012	0.133	0.041	0.1	0.03	0.056	0.031	0.008	0.067	0.021	0.023	0.032	0.014	0	0.104	0.044	0.027	0.069	0.074	0.018	0	0.006	0.032	0.071	0	0.029
ENSG00000160087	0.124	0.25	0.079	0.098	0.038	0.086	0.066	0.065	0.063	0.058	0.073	0.21	0.667	0	0.008	0.1	0.078	0.056	0.214	0.042	0	0.125	0.022	0.265	0.218	0.118	0.113	0.025	0.03	0.151	0.135	0.002	0.084
ENSG00000184787	0.029	0.125	0.02	0.027	0.011	0.043	0.003	0	0.042	0.034	0.052	0.06	0	0	0.008	0.022	0.021	0.023	0.008	0.002	0	0	0.02	0.111	0.011	0.046	0.013	0	0.008	0.019	0	0.002	0.015
ENSG00000185651	0.018	0.054	0.004	0.01	0.022	0.032	0.003	0.006	0.017	0.046	0.023	0.06	0.056	0	0.008	0.033	0.034	0.023	0.032	0.003	0	0	0.022	0.026	0.023	0.044	0.021	0	0.008	0.036	0.006	0	0.024
ENSG00000156587	0.029	0.054	0.014	0.017	0.011	0.043	0.007	0.018	0.019	0.007	0.034	0.03	0.056	0	0	0	0.015	0.016	0.018	0	0	0	0.02	0.047	0.011	0.027	0.018	0	0.009	0.04	0.006	0	0.011
ENSG00000077152	0.018	0	0.01	0.007	0.005	0.054	0.003	0.006	0.004	0.087	0.018	0.105	0.028	0	0	0.022	0.011	0.007	0.016	0.002	0	0	0.008	0.073	0	0.015	0.006	0	0.009	0.01	0	0	0.015
ENSG00000160714	0	0	0.002	0.003	0	0	0	0.006	0.004	0.014	0.009	0.004	0.028	0	0	0	0.002	0.002	0.005	0	0	0	0	0.024	0	0.006	0.002	0	0	0.023	0	0	0.002
ENSG00000198833	0.029	0.071	0.02	0.017	0.016	0.059	0	0	0.03	0.046	0.064	0.09	0.056	0	0	0.022	0.023	0.05	0.045	0.008	0	0.146	0.257	0.092	0.034	0.025	0.024	0.013	0.008	0.073	0.006	0	0.016
ENSG00000175931	0.024	0.036	0.004	0.037	0.049	0.07	0	0.006	0.03	0.007	0.025	0.019	0.028	0	0	0.011	0.011	0.009	0.011	0.002	0	0	0.022	0.015	0.023	0.021	0.005	0.025	0.008	0.028	0.006	0	0.009
ENSG00000177889	0.041	0.107	0.026	0.024	0.049	0.049	0.01	0.018	0.036	0.041	0.034	0.019	0.111	0.01	0	0	0.057	0.041	0.016	0.007	0.015	0.062	0.002	0.142	0.023	0.036	0.01	0	0.015	0.048	0.051	0	0.026
ENSG00000130725	0.053	0.161	0.032	0.04	0.032	0.049	0.01	0.018	0.038	0.058	0.018	0.236	0.028	0.005	0	0.011	0.034	0.061	0.021	0.002	0	0.021	0.004	0.231	0.034	0.074	0.07	0	0.105	0.053	0.019	0	0.046
ENSG00000099804	0.059	0.536	0.038	0.152	0.054	0.146	0.01	0.006	0.118	0.096	0.055	0.199	0.028	0	0	0.022	0.053	0.065	0.084	0.008	0	0	0.02	0.573	0.057	0.126	0.016	0.013	0.009	0.14	0.013	0.004	0.164
ENSG00000115760	0.047	0	0.006	0.01	0.032	0.054	0.007	0.006	0.013	0.017	0.048	0.049	0.028	0	0	0.022	0.021	0.018	0.005	0.005	0	0.083	0.046	0.055	0.057	0.017	0.008	0	0.002	0.02	0.019	0.002	0.015
ENSG00000182247	0.024	0.036	0.03	0.02	0.022	0.032	0.003	0.012	0.027	0.034	0.043	0.022	0.083	0.005	0.016	0.044	0.038	0.029	0.026	0.139	0.015	0.021	0.026	0.134	0.057	0.027	0.014	0	0.009	0.037	0.038	0.002	0.026
ENSG00000072401	0.024	0.036	0.028	0.007	0	0.049	0.003	0	0.019	0.046	0.023	0.037	0.028	0	0	0.011	0.017	0.018	0.013	0.005	0	0	0.022	0.079	0.034	0.034	0.006	0	0	0.024	0.006	0.01	0.022
ENSG00000131508	0.012	0.036	0.016	0.013	0.005	0.016	0.01	0.03	0.011	0.027	0.043	0.045	0	0.057	0	0.022	0.089	0.036	0.013	0	0	0	0.016	0.081	0.034	0.025	0.016	0.013	0.021	0.023	0	0	0.011
ENSG00000109332	0.024	0.089	0.026	0.01	0.022	0.043	0	0.006	0.013	0.029	0.018	0.056	0.056	0	0	0.033	0.034	0.032	0.071	0.012	0	0.021	0.014	0.161	0.057	0.038	0.01	0	0.009	0.03	0.006	0	0.016
ENSG00000169139	0.059	0.036	0.073	0.017	0	0.065	0.003	0.012	0.029	0.043	0.03	0.037	0.028	0	0	0	0.017	0.032	0.032	0.003	0	0.021	0.044	0.047	0.046	0.038	0.008	0	0.002	0.059	0	0	0.016
ENSG00000244687	0.012	0	0.016	0.02	0	0.022	0.003	0	0.017	0.012	0.005	0.022	0	0.015	0	0	0.002	0.034	0.011	0	0	0.042	0.004	0.039	0	0.013	0.002	0	0.002	0.02	0	0	0.011
ENSG00000074319	0.012	0.054	0.002	0.017	0.011	0.032	0	0.018	0.021	0.051	0.02	0.034	0	0.005	0	0.011	0.006	0.032	0.005	0	0.03	0	0.008	0.158	0.034	0.069	0.006	0	0.019	0.028	0	0	0.035
ENSG00000118503	0.006	0.036	0.006	0.054	0.011	0.022	0.007	0.018	0.01	0.034	0.023	0.03	0.056	0	0.008	0.022	0.081	0.027	0.061	0.041	0.015	0.167	0.008	0.206	0.103	0.025	0.067	0.025	0.026	0.049	0.019	0	0.024
ENSG00000243335	0.012	0.036	0.012	0	0	0.059	0.007	0.012	0.032	0.019	0.025	0.026	0.028	0.005	0	0.011	0.021	0.032	0.003	0.003	0	0	0.008	0.053	0	0.031	0.014	0	0.002	0.019	0	0	0.009
ENSG00000188215	0.006	0	0.004	0	0.005	0.022	0	0	0.013	0.029	0.009	0.019	0	0	0	0.011	0.006	0.014	0.011	0	0	0	0.004	0.032	0.011	0.019	0.035	0	0.009	0.011	0	0	0.005
ENSG00000137692	0.024	0.089	0.016	0.061	0.011	0.038	0.023	0.03	0.072	0.048	0.032	0.056	0.028	0	0.016	0.022	0.087	0.034	0.042	0.005	0.015	0	0.04	0.094	0.069	0.046	0.01	0	0.011	0.12	0.026	0	0.033
ENSG00000043093	0.029	0.054	0.002	0.013	0.022	0.011	0	0.03	0.002	0.01	0.011	0.052	0	0	0	0.011	0.025	0.023	0.016	0.003	0.015	0	0.028	0.039	0.057	0	0.003	0	0.002	0.016	0.006	0	0.007
ENSG00000150401	0.024	0.054	0.022	0.007	0.016	0.022	0.003	0	0.01	0.01	0.032	0.034	0.028	0	0.008	0	0.04	0.031	0.008	0.002	0.015	0.083	0.024	0.082	0.011	0.031	0.008	0	0.013	0.015	0	0	0.015
ENSG00000138411	0.006	0.036	0.014	0.027	0.005	0.065	0.007	0	0.063	0.065	0.034	0.045	0	0	0	0	0.017	0.023	0.008	0.015	0.015	0	0.012	0.077	0.057	0.059	0.003	0.013	0.011	0.02	0.006	0	0.013
ENSG00000049759	0.035	0.054	0.036	0.027	0.032	0.092	0.003	0.006	0.084	0.065	0.105	0.037	0.083	0	0	0.022	0.017	0.054	0.05	0.005	0	0.021	0.07	0.177	0.023	0.059	0.019	0.013	0.015	0.032	0.013	0	0.036
ENSG00000148634	0.012	0.018	0.024	0.01	0	0.032	0	0	0.019	0.039	0.025	0.052	0.028	0	0	0.022	0.011	0.014	0.018	0.002	0	0	0.028	0.074	0	0.019	0.011	0	0	0.023	0	0.008	0.022
ENSG00000138641	0.012	0.071	0.018	0.013	0.016	0.054	0	0.012	0.015	0.034	0.034	0.056	0.028	0	0	0.011	0.028	0.029	0.069	0.005	0	0.042	0.022	0.119	0.057	0.023	0.005	0	0.011	0.021	0	0	0.009
ENSG00000108854	0.012	0	0.01	0.003	0.059	0.027	0	0	0.013	0.01	0.016	0.034	0	0	0	0.011	0.004	0.007	0.005	0	0	0.042	0.014	0.018	0.011	0.008	0.003	0.013	0	0.013	0	0	0.013
ENSG00000078747	0.006	0.036	0.006	0.003	0.005	0	0.003	0	0.008	0.012	0.023	0.019	0	0.01	0	0	0.011	0.027	0.008	0	0	0	0.018	0.053	0	0.023	0.005	0	0	0.035	0.006	0	0.018
ENSG00000126107	0.018	0	0.008	0.01	0	0.016	0.017	0.053	0.01	0.017	0.023	0.06	0.111	0	0	0.022	0.023	0.022	0.058	0.014	0	0.021	0.014	0.056	0.023	0.029	0.006	0.025	0.002	0.038	0.038	0	0.02
ENSG00000085382	0.029	0.054	0.028	0.024	0.022	0.054	0	0	0.021	0.055	0.068	0.064	0.083	0	0.008	0.033	0.061	0.043	0.053	0.024	0	0.208	0.209	0.129	0.115	0.029	0.024	0.025	0.009	0.057	0.019	0	0.018
ENSG00000069869	0.053	0.179	0.028	0.057	0.022	0.011	0.007	0.006	0.021	0.022	0.052	0.041	0	0	0.008	0.011	0.076	0.031	0.011	0	0	0	0.032	0.106	0.023	0.036	0.037	0	0.024	0.061	0.013	0	0.049
ENSG00000173064	0.006	0.054	0.018	0.024	0.038	0.049	0.007	0.024	0.03	0.034	0.03	0.019	0.139	0	0	0.022	0.044	0.052	0.029	0.007	0.015	0.021	0.024	0.153	0.011	0.05	0.014	0	0.019	0.071	0.038	0	0.036
ENSG00000123124	0.029	0.054	0.014	0.013	0.016	0.027	0.007	0.012	0.019	0.014	0.016	0.037	0	0	0	0	0.013	0.038	0.011	0.003	0	0	0.014	0.087	0	0.029	0.005	0.013	0.006	0.021	0.006	0	0.016
ENSG00000092140	0.041	0.036	0.01	0.01	0.016	0.038	0.007	0.006	0.061	0.036	0.02	0.03	0	0	0	0.044	0.023	0.011	0.018	0.003	0	0	0.004	0.066	0.011	0.052	0.057	0	0.011	0.016	0.013	0	0.024
ENSG00000118420	0.012	0.107	0.016	0.017	0.011	0.086	0	0	0.032	0.041	0.064	0.086	0.056	0	0	0.033	0.028	0.047	0.047	0.003	0	0.167	0.215	0.082	0.023	0.029	0.025	0	0.009	0.072	0	0	0.018
ENSG00000138642	0.012	0.071	0.02	0.013	0.016	0.054	0	0.012	0.015	0.029	0.03	0.056	0.028	0	0	0.011	0.025	0.029	0.066	0.005	0	0.042	0.02	0.119	0.057	0.023	0.005	0	0.011	0.021	0	0.002	0.009
ENSG00000138646	0.012	0.071	0.018	0.013	0.016	0.054	0	0.012	0.015	0.029	0.03	0.056	0.028	0	0	0.011	0.025	0.029	0.066	0.005	0	0.042	0.02	0.119	0.057	0.023	0.005	0	0.011	0.021	0	0.002	0.009
ENSG00000103657	0.029	0.125	0.016	0.013	0.022	0.027	0.003	0	0.017	0.017	0.048	0.026	0	0	0	0.011	0.032	0.025	0.008	0.002	0	0	0.012	0.058	0	0.019	0.016	0	0.011	0.041	0.006	0	0.031
ENSG00000198742	0.018	0.036	0.008	0.01	0.016	0.032	0.007	0.012	0.008	0.012	0.023	0.037	0.028	0	0	0.044	0.038	0.02	0.018	0.002	0	0	0.014	0.027	0	0.01	0.018	0	0.002	0.034	0.006	0.002	0.009
ENSG00000198373	0.012	0.089	0.014	0.017	0.011	0.022	0	0.006	0.017	0.022	0.025	0.03	0	0.015	0	0.011	0.019	0.025	0.024	0	0	0	0.074	0.134	0.057	0.013	0.014	0.013	0.004	0.036	0.013	0.004	0.035
ENSG00000119682	0.024	0.036	0.024	0.017	0.016	0.016	0.003	0.024	0.011	0.039	0.039	0.071	0.167	0	0.008	0.033	0.038	0.049	0.069	0.022	0.03	0	0.03	0.116	0.046	0.027	0.049	0	0.084	0.074	0	0.002	0.02
ENSG00000114062	0.041	0.25	0.059	0.04	0.016	0.086	0.017	0.006	0.032	0.063	0.077	0.075	0.056	0	0	0.033	0.091	0.079	0.034	0.005	0	0.042	0.016	0.16	0.149	0.088	0.033	0	0.009	0.085	0.026	0.002	0.044
ENSG00000092148	0.041	0.036	0.01	0.01	0.005	0.043	0.01	0.006	0.057	0.039	0.025	0.03	0	0	0	0.033	0.019	0.009	0.018	0.003	0	0	0.006	0.063	0.011	0.053	0.062	0	0.008	0.015	0.019	0	0.022
ENSG00000153827	0.029	0.054	0.026	0.256	0.005	0.157	0.033	0.006	0.183	0.224	0.041	0.191	0.028	0	0.024	0.022	0.059	0.045	0.04	0.065	0.045	0	0.024	0.161	0.08	0.193	0.01	0.025	0.045	0.067	0.038	0.004	0.049
ENSG00000151148	0.018	0.036	0.012	0.024	0.038	0.038	0.007	0.018	0.03	0.029	0.025	0.03	0.139	0	0	0.011	0.047	0.049	0.026	0.007	0.015	0.021	0.018	0.145	0	0.04	0.014	0	0.019	0.061	0.045	0	0.029
ENSG00000002746	0	0.018	0	0.007	0.005	0.032	0	0	0.013	0.022	0.011	0.034	0	0.005	0	0	0.017	0.016	0.005	0.002	0	0.062	0.018	0.063	0	0.032	0.045	0	0.002	0.016	0.006	0	0.013
ENSG00000165338	0.094	0.089	0.053	0.047	0.016	0.076	0.003	0.006	0.04	0.07	0.082	0.022	0.056	0	0.008	0	0.025	0.018	0.047	0.008	0.015	0.021	0.116	0.177	0.092	0.057	0.025	0	0.023	0.066	0	0.01	0.058
ENSG00000104517	0	0	0.008	0.003	0.011	0.022	0	0.018	0.015	0.005	0.014	0.037	0	0	0	0	0.015	0.022	0.003	0.002	0.015	0.021	0.01	0.063	0.011	0.017	0.003	0	0.008	0.014	0.006	0.002	0.018
ENSG00000086758	0	0.036	0.004	0.013	0	0.027	0.003	0	0.021	0.017	0.011	0.007	0	0	0	0	0.002	0.009	0	0.003	0	0	0	0.029	0	0.019	0	0	0	0.011	0	0	0.011
ENSG00000009335	0.035	0.107	0.026	0.067	0.049	0.249	0.007	0.012	0.169	0.075	0.136	0.139	0.056	0.031	0.008	0.078	0.047	0.036	0.032	0.01	0.015	0.125	0.034	0.073	0.034	0.115	0.033	0.013	0.009	0.057	0.083	0	0.036
ENSG00000128731	0.047	0.232	0.055	0.054	0.032	0.059	0.02	0	0.04	0.07	0.066	0.09	0.083	0.005	0	0.033	0.119	0.085	0.032	0.003	0	0.042	0.036	0.177	0.207	0.084	0.059	0	0.021	0.097	0.026	0.002	0.057
ENSG00000127481	0.171	0.161	0.111	0.088	0.059	0.081	0.056	0.059	0.057	0.063	0.095	0.112	0.667	0.005	0.008	0.056	0.072	0.063	0.169	0.051	0	0.042	0.028	0.329	0.195	0.118	0.057	0.05	0.013	0.166	0.103	0	0.099
ENSG00000087586	0.029	0	0.026	0.013	0.005	0.027	0	0	0.011	0.027	0.02	0.041	0	0.005	0	0.011	0.008	0.029	0.011	0	0	0.042	0.008	0.052	0	0.04	0.003	0	0	0.015	0	0	0.011
ENSG00000081803	0.029	0.089	0.022	0.054	0.054	0.211	0.003	0.012	0.11	0.043	0.1	0.026	0.056	0.021	0.008	0.078	0.028	0.031	0.034	0.014	0	0.062	0.042	0.058	0.057	0.078	0.027	0	0.008	0.039	0.064	0	0.033
ENSG00000068024	0.041	0.071	0.03	0.256	0.027	0.168	0.033	0.006	0.177	0.214	0.091	0.228	0	0	0.008	0.067	0.108	0.054	0.055	0.07	0.045	0	0.04	0.208	0.069	0.191	0.024	0.038	0.094	0.087	0.071	0.004	0.051
ENSG00000100302	0.012	0.054	0.004	0.007	0.011	0.016	0	0.012	0.008	0.024	0.016	0.037	0	0	0.024	0.011	0.025	0.022	0.011	0.002	0	0	0.01	0.053	0.034	0.019	0.021	0	0.019	0.024	0.026	0	0.018
ENSG00000122481	0.041	0.089	0.034	0.067	0.016	0.065	0.007	0.124	0.07	0.067	0.075	0.064	0.056	0	0	0.022	0.11	0.094	0.021	0.008	0	0.021	0.064	0.139	0.299	0.057	0.029	0.025	0.008	0.089	0.051	0	0.024
ENSG00000100393	0.041	0.107	0.014	0.047	0.027	0	0.003	0.041	0.017	0.092	0.014	0.049	0	0.005	0.016	0	0.004	0.018	0.013	0	0	0	0.008	0.132	0.046	0.019	0.025	0	0.028	0.029	0.038	0	0.035
ENSG00000114166	0.024	0.036	0.034	0.02	0.016	0.016	0.003	0.018	0.023	0.024	0.045	0.022	0.083	0.005	0.016	0.033	0.042	0.034	0.021	0.138	0.015	0.042	0.018	0.152	0.046	0.027	0.016	0	0.008	0.025	0.058	0.002	0.027
ENSG00000005339	0.029	0.036	0.032	0.007	0.011	0.07	0.003	0.006	0.027	0.145	0.057	0.019	0.028	0	0	0.022	0.019	0.023	0.024	0	0	0.021	0.002	0.129	0.023	0.063	0.008	0	0.002	0.023	0	0	0.038
ENSG00000120913	0.088	0.161	0.071	0.03	0.038	0.054	0.003	0.018	0.051	0.082	0.039	0.034	0.028	0	0	0.011	0.032	0.056	0.058	0.014	0.015	0.062	0.169	0.213	0.023	0.073	0.018	0.013	0.006	0.088	0	0	0.06
ENSG00000089280	0	0.036	0	0.02	0.005	0	0	0	0.015	0.014	0.002	0.015	0	0.01	0	0	0.004	0.018	0	0	0	0	0.01	0.023	0	0.01	0.005	0	0.011	0.011	0.013	0	0.002
ENSG00000175467	0.029	0.036	0.018	0.007	0.011	0.005	0.003	0.006	0.01	0.002	0.016	0.022	0.028	0	0	0.011	0.03	0.009	0.021	0	0	0	0.004	0.035	0	0.021	0.021	0	0.008	0.033	0.006	0	0.011
ENSG00000167967	0.029	0.018	0.032	0.024	0.011	0.07	0	0.006	0.023	0.113	0.048	0.022	0.028	0	0	0.011	0.015	0.023	0.016	0	0	0.021	0.002	0.098	0.023	0.05	0.008	0	0	0.014	0.006	0	0.016
ENSG00000172175	0.035	0.054	0.036	0.027	0.032	0.092	0.003	0.006	0.084	0.058	0.098	0.037	0.083	0	0	0.022	0.017	0.049	0.042	0.005	0	0.021	0.058	0.173	0.023	0.057	0.016	0.013	0.013	0.031	0.013	0	0.038
ENSG00000186660	0.024	0.054	0.008	0.017	0.005	0.038	0.003	0.018	0.023	0.002	0.03	0.037	0.028	0	0	0	0.017	0.02	0.021	0	0	0	0.014	0.048	0.023	0.034	0.013	0	0.011	0.044	0.013	0	0.005
ENSG00000119669	0.024	0.036	0.02	0.02	0.022	0.016	0.003	0.012	0.013	0.041	0.036	0.067	0.167	0	0	0.022	0.036	0.047	0.061	0.022	0	0	0.03	0.085	0.046	0.023	0.041	0	0.079	0.07	0	0	0.013
ENSG00000113851	0.024	0.054	0.036	0.017	0.016	0.065	0.003	0.018	0.03	0.043	0.073	0.034	0.111	0	0.032	0.022	0.053	0.029	0.029	0.129	0	0.042	0.028	0.181	0.08	0.036	0.008	0	0.013	0.033	0.064	0.002	0.029
ENSG00000159167	0.094	0.161	0.065	0.027	0.032	0.049	0.003	0.024	0.048	0.08	0.036	0.037	0.028	0	0	0.011	0.034	0.054	0.058	0.015	0.015	0.062	0.167	0.211	0.023	0.078	0.019	0.013	0.004	0.09	0	0	0.064
ENSG00000176407	0.006	0.036	0.004	0.01	0.022	0.022	0.013	0.006	0.013	0.017	0.016	0.015	0.028	0	0	0	0.017	0.011	0.008	0.002	0	0.062	0.014	0.061	0.023	0.015	0.003	0	0	0.016	0.045	0	0.013
ENSG00000141582	0.029	0.054	0.004	0.047	0.043	0.081	0	0.006	0.042	0.012	0.03	0.045	0.028	0	0	0	0.008	0.005	0.008	0	0	0	0.022	0.011	0.023	0.029	0.008	0	0.006	0.026	0.006	0	0.009
ENSG00000154277	0.029	0.054	0.016	0.013	0.016	0.011	0	0	0.013	0.014	0.014	0.022	0.056	0	0	0.022	0.011	0.011	0.008	0.003	0	0	0.038	0.035	0.023	0.011	0.013	0	0.006	0.021	0.006	0	0.013
ENSG00000153201	0.006	0.018	0.006	0.013	0.005	0.016	0.003	0	0.013	0.022	0.011	0.011	0.028	0	0	0.011	0.006	0.011	0.018	0.003	0	0.062	0.022	0.1	0	0.021	0.011	0	0	0.024	0.013	0	0.015
ENSG00000014123	0.024	0.054	0.028	0.017	0.022	0.081	0	0.018	0.029	0.051	0.064	0.079	0.056	0	0	0.022	0.032	0.049	0.037	0.017	0	0.167	0.227	0.105	0.069	0.029	0.029	0.025	0.004	0.065	0.006	0	0.018
ENSG00000116514	0.094	0.054	0.059	0.04	0.027	0.038	0.036	0.041	0.032	0.048	0.05	0.071	0.361	0	0	0.033	0.034	0.036	0.132	0.036	0	0.042	0.012	0.163	0.057	0.067	0.03	0.038	0.006	0.079	0.045	0	0.053
ENSG00000177479	0.071	0.125	0.04	0.044	0.043	0.059	0.01	0.012	0.059	0.123	0.084	0.086	0.139	0.01	0.008	0.044	0.038	0.041	0.045	0.141	0	0.104	0.02	0.147	0.46	0.055	0.024	0.013	0.026	0.129	0.032	0	0.035
ENSG00000166233	0.029	0.036	0.01	0.01	0.016	0.027	0	0	0.017	0.012	0.02	0.049	0	0	0	0	0.006	0.013	0.018	0	0.015	0	0.014	0.05	0.011	0.019	0.006	0	0.011	0.022	0	0	0.02
ENSG00000034677	0	0.018	0.01	0.003	0.016	0.022	0	0.006	0.015	0.005	0.016	0.041	0	0	0	0	0.013	0.023	0.003	0.002	0	0.021	0.006	0.053	0.011	0.015	0.005	0	0.008	0.015	0.006	0	0.013
ENSG00000011275	0.012	0.054	0.006	0.02	0.005	0.032	0.003	0	0.011	0.017	0.016	0.022	0	0.005	0	0	0.013	0.022	0.013	0.005	0	0	0.016	0.253	0	0.019	0.032	0	0.021	0.037	0.026	0	0.044
ENSG00000013561	0.006	0	0.01	0.01	0.011	0.016	0.01	0.03	0.011	0.027	0.034	0.049	0	0.057	0	0.011	0.093	0.034	0.016	0	0	0	0.016	0.058	0.034	0.021	0.018	0.013	0.026	0.021	0	0	0.011
ENSG00000137393	0.035	0.036	0.024	0.034	0.043	0.119	0.007	0	0.032	0.029	0.057	0.09	0.028	0	0.008	0.022	0.011	0.02	0.013	0.005	0	0	0.008	0.034	0.034	0.057	0.006	0.013	0.011	0.024	0.006	0	0.011
ENSG00000151692	0.053	0.054	0.01	0.02	0.027	0.086	0.007	0	0.032	0.027	0.032	0.071	0.028	0	0	0.011	0.04	0.025	0.013	0.003	0.015	0.083	0.008	0.119	0.023	0.046	0.014	0	0.011	0.038	0.019	0	0.029
ENSG00000112659	0	0.018	0.004	0.01	0	0.016	0.01	0	0.015	0.017	0.007	0.019	0.028	0	0	0.011	0.025	0.011	0.003	0.005	0	0	0.006	0.056	0.011	0.031	0.01	0	0.002	0.024	0.006	0	0.009
ENSG00000125826	0.088	0.107	0.079	0.034	0.027	0.059	0.003	0.012	0.027	0.039	0.036	0.06	0.028	0.005	0	0.067	0.025	0.059	0.024	0	0	0	0.014	0.098	0.034	0.053	0.01	0	0.011	0.074	0.051	0	0.031
ENSG00000092098	0.035	0.036	0.012	0.034	0.022	0.059	0.01	0.012	0.086	0.048	0.034	0.03	0	0.005	0	0.033	0.028	0.029	0.011	0.003	0	0	0.006	0.068	0.011	0.073	0.059	0	0.019	0.027	0.019	0	0.024
ENSG00000185345	0.247	0.196	0.209	0.104	0.032	0.141	0.01	0.036	0.042	0.084	0.177	0.049	0.111	0.01	0.008	0.078	0.133	0.056	0.106	0.051	0.015	0.021	0.05	0.318	0.138	0.088	0.104	0.025	0.036	0.111	0.083	0.006	0.095
ENSG00000118058	0.018	0.071	0.018	0.172	0.011	0.059	0.023	0.041	0.114	0.082	0.048	0.131	0.083	0.015	0.016	0.033	0.159	0.054	0.061	0.005	0.015	0	0.072	0.108	0.034	0.063	0.005	0.038	0.009	0.15	0.071	0	0.029
ENSG00000272333	0.012	0.036	0.008	0.013	0	0.016	0	0.012	0.006	0.024	0.025	0.067	0	0	0	0.011	0.006	0.004	0.008	0	0.015	0	0.012	0.06	0.046	0.011	0.021	0	0.013	0.016	0.013	0	0.015
ENSG00000089094	0.012	0.107	0.012	0.02	0.038	0.043	0.01	0.024	0.032	0.036	0.043	0.022	0.111	0	0	0.022	0.047	0.047	0.053	0.007	0.015	0.042	0.038	0.16	0.011	0.059	0.013	0	0.008	0.075	0.051	0	0.053
ENSG00000160224	0.024	0.107	0.02	0.03	0.011	0.038	0.003	0	0.042	0.031	0.05	0.06	0	0	0.008	0.011	0.019	0.022	0.008	0	0	0	0.022	0.111	0.011	0.046	0.014	0	0.009	0.017	0	0.002	0.015
ENSG00000095015	0.059	0.196	0.028	0.067	0.027	0.103	0.013	0.018	0.065	0.084	0.08	0.052	0.111	0.01	0	0.011	0.028	0.036	0.021	0.014	0	0	0.147	0.289	0.011	0.055	0.003	0	0.002	0.072	0.006	0	0.057
ENSG00000111653	0.012	0.018	0.018	0.02	0.054	0.043	0.003	0.006	0.017	0.022	0.055	0.086	0.028	0	0	0.011	0.021	0.059	0.032	0.002	0.015	0.104	0.048	0.052	0.034	0.021	0.013	0.013	0.006	0.041	0.032	0.002	0.015
ENSG00000181788	0.006	0.018	0.002	0.007	0.005	0.011	0.003	0.018	0.017	0.007	0.005	0.071	0	0	0	0	0.028	0.011	0.013	0.003	0	0.042	0.012	0.023	0.023	0.029	0.024	0	0.008	0.012	0.006	0	0.016
ENSG00000176641	0.035	0.054	0.036	0.03	0.032	0.097	0.003	0.006	0.084	0.065	0.098	0.041	0.083	0.005	0	0.011	0.013	0.054	0.04	0.005	0	0	0.072	0.177	0.023	0.053	0.025	0.013	0.009	0.033	0.019	0.002	0.042
ENSG00000099785	0.041	0.321	0.016	0.084	0.027	0.092	0.007	0	0.055	0.051	0.057	0.026	0	0	0.008	0.033	0.017	0.04	0.071	0.005	0.015	0.042	0.014	0.247	0.023	0.057	0.016	0.025	0.004	0.053	0	0.004	0.104
ENSG00000078043	0.018	0	0.02	0.01	0.027	0.07	0.003	0	0.029	0.043	0.059	0.03	0.056	0.005	0	0.011	0.008	0.047	0.042	0.003	0	0	0.018	0.095	0.023	0.032	0.016	0.013	0.008	0.024	0.006	0	0.02
ENSG00000173821	0.024	0.054	0.01	0.047	0.043	0.081	0	0.006	0.048	0.01	0.032	0.037	0.028	0	0	0	0.015	0.007	0.013	0.002	0	0	0.02	0.013	0.023	0.029	0.01	0	0.008	0.03	0.006	0	0.011
ENSG00000108523	0.006	0.054	0.008	0.02	0.005	0.038	0.007	0.018	0.021	0.024	0.016	0.169	0.028	0.021	0	0.033	0.023	0.041	0.066	0.002	0	0.062	0.058	0.027	0.023	0.027	0.029	0	0.002	0.025	0.026	0.004	0.031
ENSG00000131323	0.029	0.018	0.022	0.061	0.027	0.065	0.01	0.03	0.049	0.055	0.068	0.022	0.222	0	0	0.022	0.038	0.05	0.063	0.019	0.015	0.062	0.02	0.085	0.08	0.036	0.025	0.013	0.053	0.055	0.006	0	0.016
ENSG00000178498	0.012	0.054	0.004	0.007	0.016	0.054	0.007	0	0.021	0.014	0.016	0.056	0	0	0	0.011	0.019	0.007	0.008	0.002	0	0	0.01	0.06	0.011	0.019	0.013	0	0.009	0.029	0.019	0	0.005
ENSG00000101236	0.076	0.054	0.069	0.024	0.032	0.049	0.003	0.006	0.03	0.034	0.025	0.06	0.028	0	0	0.033	0.017	0.054	0.018	0	0	0	0.016	0.063	0.034	0.031	0.003	0	0.002	0.058	0.038	0	0.02
ENSG00000183579	0.012	0.071	0.008	0.007	0.032	0.027	0.003	0.006	0.01	0.024	0.02	0.034	0.056	0	0.056	0.211	0.07	0.016	0.037	0.002	0.015	0.021	0.038	0.034	0.011	0.015	0.029	0	0.004	0.023	0	0.002	0.026
ENSG00000005810	0.035	0.054	0.008	0.04	0.005	0.027	0.003	0	0.034	0.053	0.034	0.067	0.056	0	0.016	0	0.017	0.025	0.079	0.005	0.015	0.021	0.151	0.056	0.023	0.036	0.061	0	0.041	0.031	0.006	0.01	0.02
ENSG00000120925	0.076	0.071	0.061	0.04	0.005	0.081	0	0.018	0.048	0.07	0.05	0.045	0.028	0	0	0.011	0.017	0.04	0.04	0.008	0	0	0.064	0.058	0	0.05	0.005	0.013	0.002	0.073	0.006	0	0.018
ENSG00000175104	0.006	0.018	0.008	0.01	0.005	0.011	0	0.012	0.002	0.024	0.007	0.045	0.028	0.01	0	0.011	0.008	0.007	0.005	0	0	0	0.026	0.045	0.023	0.017	0.003	0	0.013	0.006	0	0	0.015
ENSG00000110171	0.018	0.089	0.012	0.024	0.038	0.076	0.003	0.041	0.03	0.072	0.041	0.075	0	0.005	0.008	0.033	0.015	0.054	0.011	0.002	0.045	0	0.014	0.258	0.057	0.134	0.032	0	0.066	0.064	0	0	0.055
ENSG00000146373	0.035	0.036	0.026	0.037	0.011	0.022	0	0.012	0.008	0.039	0.032	0.049	0.111	0	0.016	0.033	0.074	0.038	0.055	0.034	0	0.146	0.058	0.192	0.092	0.042	0.062	0.025	0.03	0.041	0.019	0	0.027
ENSG00000113269	0.024	0.018	0.01	0.027	0	0.016	0.007	0.018	0.032	0.041	0.018	0.082	0	0.015	0.008	0.011	0.049	0.031	0.021	0.005	0	0.021	0.008	0.074	0.034	0.029	0.022	0.013	0.038	0.029	0.006	0	0.015
ENSG00000170153	0.024	0.036	0.034	0.044	0.027	0.043	0.003	0.018	0.029	0.041	0.018	0.064	0.056	0	0	0.056	0.023	0.034	0.018	0.015	0	0	0.008	0.094	0.011	0.065	0.013	0	0.049	0.027	0.013	0	0.015
ENSG00000197530	0.124	0.25	0.079	0.098	0.038	0.086	0.066	0.065	0.063	0.058	0.073	0.21	0.667	0	0.008	0.1	0.078	0.056	0.214	0.042	0	0.125	0.022	0.265	0.218	0.118	0.113	0.025	0.03	0.151	0.135	0.002	0.084
ENSG00000145416	0.029	0.054	0.067	0.061	0.049	0.054	0.007	0.036	0.093	0.082	0.048	0.131	0.139	0	0	0.078	0.034	0.054	0.034	0.027	0.015	0	0.048	0.155	0.046	0.103	0.03	0	0.066	0.044	0.006	0.004	0.038
ENSG00000180537	0.024	0.071	0.024	0.034	0.054	0.13	0.007	0.018	0.038	0.031	0.068	0.09	0.028	0	0.008	0.011	0.008	0.018	0.011	0.005	0	0.021	0.006	0.037	0.034	0.069	0.011	0	0.017	0.028	0.019	0	0.011
ENSG00000173838	0.024	0.018	0.01	0.007	0.054	0.022	0	0.006	0.011	0.007	0.016	0.026	0	0.005	0	0.011	0.006	0.009	0.005	0	0	0	0.01	0.021	0	0.008	0.008	0	0.006	0.013	0	0	0.013
ENSG00000124900	0.012	0.054	0.006	0.013	0.005	0.032	0.003	0.006	0.01	0.027	0.023	0.03	0.028	0	0	0	0.011	0.018	0.005	0	0	0.021	0.012	0.037	0.011	0.021	0.01	0	0.009	0.033	0.013	0	0.016
ENSG00000157911	0.124	0.25	0.079	0.098	0.038	0.086	0.066	0.065	0.063	0.058	0.073	0.21	0.667	0	0.008	0.1	0.078	0.056	0.214	0.042	0	0.125	0.022	0.265	0.218	0.118	0.113	0.025	0.03	0.151	0.135	0.002	0.084
ENSG00000105879	0.012	0.089	0.016	0.024	0.038	0.065	0.017	0.012	0.03	0.022	0.05	0.022	0.056	0.01	0	0.078	0.038	0.027	0.016	0.003	0	0	0.032	0.039	0.011	0.032	0.019	0	0.004	0.036	0.019	0.002	0.015
ENSG00000223638	0.047	0.125	0.032	0.034	0.038	0.032	0.013	0.012	0.023	0.034	0.011	0.161	0.028	0	0	0	0.032	0.052	0.021	0.002	0	0.021	0.002	0.21	0.034	0.071	0.073	0	0.122	0.032	0.019	0	0.033
ENSG00000072609	0.018	0.143	0.012	0.024	0.054	0.065	0.017	0.024	0.048	0.053	0.048	0.067	0.139	0	0	0.033	0.066	0.052	0.071	0.008	0.03	0.021	0.062	0.211	0.023	0.055	0.024	0	0.013	0.075	0.058	0	0.06
ENSG00000178809	0.018	0.054	0.016	0.017	0.005	0.065	0.007	0.012	0.036	0.019	0.016	0.045	0	0	0	0.022	0.025	0.031	0.013	0.003	0	0	0.012	0.05	0	0.027	0.014	0	0.008	0.023	0.006	0.002	0.022
ENSG00000089234	0.012	0.036	0.018	0.027	0.038	0.049	0.007	0.018	0.032	0.034	0.03	0.022	0.139	0	0	0.011	0.044	0.045	0.029	0.007	0.015	0.021	0.026	0.156	0	0.05	0.011	0	0.021	0.067	0.038	0	0.031
ENSG00000081087	0.029	0.054	0.024	0.024	0.016	0.043	0	0.012	0.021	0.065	0.064	0.052	0.083	0	0.008	0.022	0.074	0.047	0.058	0.027	0	0.188	0.215	0.148	0.103	0.031	0.024	0.013	0.013	0.062	0.026	0	0.02
ENSG00000100387	0.041	0.107	0.01	0.034	0.027	0	0	0.041	0.015	0.075	0.016	0.041	0	0.005	0.016	0	0.004	0.016	0.011	0	0.015	0	0.004	0.108	0.046	0.019	0.027	0	0.023	0.027	0.032	0	0.026
ENSG00000136536	0.018	0	0.018	0.027	0.005	0.059	0.003	0	0.027	0.036	0.045	0.037	0.028	0	0.008	0	0.008	0.007	0.032	0.005	0	0.083	0.07	0.052	0	0.031	0.003	0	0.008	0.022	0.019	0	0.004
ENSG00000108375	0.041	0.018	0.01	0.01	0.097	0.049	0	0	0.019	0.022	0.032	0.03	0	0	0	0.011	0.013	0.011	0.008	0	0	0.021	0.036	0.019	0	0.019	0.003	0.013	0.004	0.014	0	0	0.022
ENSG00000186951	0.076	0.161	0.018	0.057	0.076	0.016	0	0.041	0.032	0.067	0.041	0.09	0	0	0.024	0	0.036	0.047	0.029	0	0.015	0.062	0.03	0.197	0.046	0.053	0.051	0	0.041	0.042	0.032	0	0.069
ENSG00000101197	0.041	0.018	0.028	0.02	0.005	0.038	0	0.006	0.015	0.043	0.023	0.075	0	0	0	0.022	0.015	0.018	0.008	0	0	0.021	0.008	0.06	0	0.042	0.013	0	0.008	0.031	0.013	0	0.013
ENSG00000104142	0.041	0.232	0.055	0.088	0.038	0.054	0.02	0	0.038	0.043	0.068	0.075	0.056	0	0.008	0.044	0.142	0.076	0.029	0.007	0	0.125	0.04	0.205	0.241	0.094	0.068	0	0.023	0.09	0.019	0.002	0.066
ENSG00000105428	0.053	0.393	0.026	0.128	0.054	0.092	0.013	0	0.078	0.07	0.052	0.056	0	0	0.008	0.044	0.028	0.05	0.077	0.008	0.03	0.021	0.02	0.431	0.069	0.073	0.011	0.025	0.008	0.074	0	0.004	0.146
ENSG00000102858	0.024	0.036	0.028	0.007	0.005	0.059	0	0.006	0.023	0.118	0.041	0.034	0.028	0	0	0.011	0.011	0.016	0.021	0	0	0.021	0.004	0.082	0.023	0.05	0.008	0	0.002	0.012	0	0	0.013
ENSG00000182670	0.018	0.036	0.02	0.013	0.011	0.054	0	0	0.029	0.031	0.036	0.045	0	0.01	0	0.022	0.011	0.014	0.005	0.002	0	0	0.01	0.06	0	0.036	0.013	0	0.006	0.01	0.013	0.002	0.007
ENSG00000108733	0.018	0.071	0.01	0.013	0.005	0.054	0.003	0.065	0.021	0.036	0.009	0.127	0.028	0.01	0.008	0.056	0.028	0.016	0.042	0	0	0.021	0.022	0.097	0.034	0.042	0.03	0.013	0.015	0.07	0.013	0	0.04
ENSG00000100814	0.047	0.054	0.016	0.037	0.038	0.076	0.017	0.012	0.08	0.034	0.027	0.06	0	0.005	0	0.022	0.03	0.04	0.008	0.003	0	0	0.016	0.058	0.023	0.082	0.062	0	0.017	0.024	0.019	0	0.029
ENSG00000110042	0.018	0.054	0.012	0.02	0.005	0.043	0.003	0.018	0.027	0.005	0.03	0.037	0.028	0	0	0	0.021	0.018	0.021	0	0	0	0.014	0.045	0.034	0.038	0.016	0	0.008	0.042	0.013	0	0.007
ENSG00000110330	0.012	0.071	0.016	0.047	0.005	0.032	0.023	0.03	0.065	0.039	0.034	0.049	0.028	0	0.008	0.022	0.074	0.034	0.042	0.003	0.015	0	0.046	0.071	0.057	0.044	0.01	0	0.009	0.114	0.026	0	0.027
ENSG00000213186	0.006	0.018	0.002	0.02	0.005	0.022	0.003	0.018	0.008	0.012	0.007	0.06	0	0	0	0	0.019	0.013	0.013	0.005	0	0	0.008	0.026	0.057	0.019	0.022	0	0.011	0.014	0	0	0.013
ENSG00000113595	0.047	0.196	0.045	0.067	0.038	0.108	0.017	0.018	0.055	0.084	0.082	0.056	0.111	0	0.008	0.011	0.032	0.054	0.029	0.015	0	0	0.127	0.319	0.034	0.063	0.011	0	0.004	0.069	0	0	0.06
ENSG00000115392	0.006	0.036	0	0.01	0.005	0.011	0.007	0.006	0.006	0.007	0.011	0.052	0.056	0	0	0.022	0.013	0.014	0.016	0.002	0	0	0.03	0.037	0.011	0.002	0.008	0	0.002	0.006	0.026	0	0.011
ENSG00000165406	0	0.054	0.014	0.013	0.005	0.038	0	0.006	0.021	0.041	0.025	0.049	0.028	0	0	0.022	0.006	0.016	0.013	0.003	0	0	0.034	0.079	0.034	0.015	0.006	0	0.004	0.028	0	0.008	0.024
ENSG00000239305	0.012	0.036	0.002	0.01	0.005	0.022	0.017	0.006	0.015	0.014	0.014	0.026	0.028	0	0	0	0.013	0.016	0.008	0.002	0	0.042	0.018	0.068	0.023	0.013	0.005	0	0	0.017	0.038	0	0.016
ENSG00000123091	0.035	0.054	0.024	0.017	0	0.032	0.01	0.101	0.025	0.027	0.032	0.049	0.111	0	0	0.022	0.028	0.041	0.047	0.012	0	0.021	0.044	0.089	0.034	0.042	0.029	0.025	0.011	0.042	0.038	0	0.02
ENSG00000124226	0.012	0.018	0.016	0.02	0	0.022	0.003	0	0.017	0.012	0.005	0.022	0	0.015	0	0	0.002	0.034	0.011	0	0	0.042	0.004	0.034	0	0.011	0.002	0	0.002	0.024	0	0	0.011
ENSG00000108395	0.018	0.018	0.008	0.01	0.081	0.032	0	0	0.019	0.017	0.02	0.041	0	0	0	0.011	0.013	0.009	0.005	0	0	0	0.02	0.018	0	0.017	0.008	0.013	0.006	0.014	0	0	0.02
ENSG00000131788	0.012	0.018	0.012	0.051	0.016	0.049	0.007	0.118	0.068	0.019	0.023	0.056	0.028	0	0	0.022	0.03	0.059	0.021	0.003	0	0	0.006	0.042	0.092	0.044	0.019	0.013	0.006	0.038	0.032	0	0.007
ENSG00000082996	0.018	0.018	0.002	0.007	0.005	0.005	0.003	0.018	0.019	0.01	0.005	0.071	0	0	0	0	0.03	0.011	0.013	0.005	0	0.042	0.018	0.026	0.011	0.032	0.024	0	0.011	0.011	0.006	0	0.015
ENSG00000212864	0.047	0.036	0.012	0.013	0	0	0.007	0.006	0.029	0.014	0.016	0.135	0	0	0.008	0.022	0.015	0.016	0.024	0.008	0.015	0.042	0	0.131	0.011	0.025	0.008	0	0.004	0.033	0.032	0	0.02
ENSG00000127191	0.041	0.036	0.012	0.024	0	0	0.007	0.006	0.032	0.017	0.011	0.135	0	0	0	0.011	0.015	0.016	0.024	0.008	0.015	0.042	0	0.135	0.011	0.027	0.013	0	0.004	0.035	0.032	0	0.022
ENSG00000198862	0.035	0.018	0.018	0.03	0.011	0.038	0.003	0	0.025	0.019	0.027	0.019	0	0.005	0.008	0.011	0.008	0.027	0.005	0.002	0	0	0.022	0.058	0.023	0.031	0.011	0	0.009	0.03	0.006	0	0.007
ENSG00000155827	0.024	0.054	0.01	0.013	0.016	0	0	0.006	0.006	0.027	0.03	0.019	0.028	0.01	0.008	0	0.019	0.018	0.032	0	0	0	0.01	0.076	0.046	0.017	0.013	0	0.004	0.039	0.013	0	0.02
ENSG00000164197	0.041	0.179	0.043	0.064	0.038	0.103	0.023	0.041	0.057	0.084	0.08	0.06	0.111	0.005	0	0.022	0.034	0.047	0.029	0.015	0	0	0.129	0.31	0.034	0.059	0.013	0	0.004	0.067	0	0	0.064
ENSG00000206557	0.012	0.036	0.034	0.017	0.016	0.027	0.003	0.012	0.034	0.022	0.048	0.026	0.083	0.005	0.016	0.033	0.032	0.027	0.018	0.141	0	0.042	0.012	0.116	0.161	0.027	0.022	0.013	0.009	0.046	0.038	0.002	0.022
ENSG00000168936	0.029	0.018	0.022	0.013	0.027	0.059	0	0	0.038	0.017	0.03	0.03	0	0	0.008	0.022	0.038	0.031	0.026	0.002	0.061	0.021	0.012	0.034	0.023	0.032	0.014	0	0.006	0.029	0.006	0	0.024
ENSG00000033800	0.035	0.054	0.014	0.017	0.022	0.027	0	0	0.019	0.012	0.027	0.037	0	0	0	0.011	0.002	0.022	0.016	0	0	0	0.018	0.056	0	0.023	0.006	0	0.009	0.035	0	0	0.022
ENSG00000101871	0.012	0.125	0.016	0.01	0.005	0.049	0.007	0	0.03	0.036	0.077	0.071	0	0	0	0	0.023	0.054	0.013	0.002	0.015	0.083	0.006	0.105	0	0.063	0.003	0	0.013	0.026	0.013	0	0.027
ENSG00000121236	0.018	0.089	0.012	0.024	0.038	0.076	0	0.041	0.036	0.067	0.041	0.079	0	0.005	0.008	0.033	0.019	0.052	0.008	0	0.045	0	0.014	0.263	0.057	0.135	0.033	0	0.071	0.069	0	0	0.057
ENSG00000138100	0.029	0	0.002	0.01	0.027	0.049	0.003	0	0.01	0.024	0.032	0.056	0.028	0	0	0.022	0.03	0.018	0.003	0.002	0	0.042	0.006	0.061	0.046	0.008	0.01	0	0.006	0.024	0.006	0	0.015
ENSG00000132256	0.024	0.089	0.014	0.027	0.038	0.081	0.003	0.047	0.036	0.07	0.041	0.079	0	0.005	0.008	0.033	0.019	0.054	0.008	0.002	0.045	0	0.014	0.268	0.057	0.137	0.037	0	0.071	0.069	0.006	0	0.057
ENSG00000132109	0.018	0.089	0.01	0.024	0.038	0.081	0	0.047	0.038	0.067	0.045	0.071	0.028	0.005	0.008	0.033	0.015	0.052	0.018	0	0.045	0	0.02	0.271	0.034	0.139	0.03	0	0.071	0.067	0	0.002	0.057
ENSG00000132274	0.018	0.089	0.012	0.024	0.038	0.076	0	0.041	0.036	0.07	0.041	0.079	0	0.005	0.008	0.033	0.017	0.054	0.008	0.002	0.045	0	0.014	0.263	0.057	0.137	0.032	0	0.071	0.068	0	0	0.057
ENSG00000132481	0.024	0.018	0.008	0.01	0.049	0.076	0	0.006	0.021	0.007	0.02	0.015	0.028	0	0	0.011	0.011	0.004	0.003	0	0	0	0.02	0.013	0.023	0.019	0.006	0.025	0.006	0.028	0.006	0	0.005
ENSG00000086102	0	0.036	0.006	0.007	0.005	0.027	0.003	0	0.029	0.027	0.018	0.041	0	0	0	0.022	0.034	0.011	0.011	0	0	0	0.014	0.037	0.069	0.021	0.048	0	0.008	0.019	0	0	0.009
ENSG00000173456	0.024	0.071	0.02	0.178	0.011	0.059	0.02	0.041	0.114	0.077	0.055	0.135	0.083	0.005	0.008	0.033	0.161	0.058	0.061	0.005	0.015	0.021	0.068	0.1	0.046	0.063	0.003	0.038	0.008	0.146	0.071	0	0.038
ENSG00000133135	0.006	0.071	0.01	0.007	0.005	0.022	0	0	0.006	0.014	0.025	0.041	0	0	0	0.011	0.013	0.014	0.005	0.007	0	0.021	0.002	0.039	0.034	0.015	0.008	0	0.006	0.024	0.019	0	0.011
ENSG00000133606	0.018	0.089	0.016	0.071	0.049	0.222	0	0.006	0.15	0.036	0.116	0.079	0.083	0.026	0.008	0.044	0.021	0.022	0.026	0.014	0.015	0.083	0.026	0.034	0.069	0.074	0.022	0	0.004	0.035	0.083	0	0.029
ENSG00000133874	0.047	0.089	0.051	0.017	0.011	0.065	0	0.006	0.019	0.039	0.041	0.052	0.056	0	0	0.011	0.021	0.043	0.034	0.01	0	0	0.05	0.085	0.034	0.053	0.018	0.013	0.002	0.056	0.013	0	0.038
ENSG00000134253	0.053	0.054	0.036	0.094	0.022	0.119	0.013	0.142	0.129	0.039	0.075	0.082	0.083	0.005	0	0.044	0.087	0.132	0.029	0.005	0	0.104	0.02	0.105	0.207	0.132	0.016	0.025	0.009	0.061	0.026	0	0.026
ENSG00000135144	0.006	0.054	0.014	0.024	0.038	0.043	0.007	0.018	0.03	0.034	0.023	0.026	0.139	0	0	0.011	0.047	0.047	0.029	0.007	0.015	0.021	0.022	0.15	0.011	0.042	0.01	0	0.017	0.07	0.038	0	0.04
ENSG00000135679	0.029	0.071	0.008	0.01	0.011	0.022	0.003	0	0.019	0.014	0.018	0.03	0.028	0.01	0	0	0.002	0.005	0.003	0.002	0	0	0.006	0.031	0.011	0.013	0.005	0	0.009	0.014	0	0	0.011
ENSG00000173926	0.041	0.018	0.055	0.024	0.022	0.049	0.01	0.018	0.03	0.027	0.064	0.041	0	0.052	0	0.011	0.053	0.05	0.021	0.005	0	0.021	0.042	0.118	0.069	0.053	0.016	0.013	0.019	0.036	0	0	0.013
ENSG00000137075	0	0.071	0.004	0.007	0.005	0.054	0.003	0	0.03	0.014	0.02	0.041	0.028	0	0.008	0.044	0.028	0.034	0.016	0	0	0	0.008	0.039	0.08	0.021	0.049	0	0.004	0.021	0	0	0.009
ENSG00000162298	0.029	0.036	0.018	0.01	0.011	0.032	0.003	0.012	0.019	0.005	0.016	0.026	0.056	0	0	0.022	0.034	0.022	0.024	0	0	0	0.006	0.045	0	0.025	0.021	0	0.011	0.05	0.006	0	0.013
ENSG00000138376	0.018	0.036	0.014	0.239	0.016	0.146	0.023	0	0.181	0.195	0.039	0.105	0	0	0	0.011	0.032	0.032	0.034	0.056	0.03	0.021	0.018	0.135	0.138	0.185	0.003	0.013	0.013	0.043	0.019	0.004	0.029
ENSG00000020426	0.018	0.036	0.018	0.01	0.005	0.016	0.007	0.018	0.021	0.031	0.036	0.067	0.167	0	0.008	0.033	0.025	0.032	0.061	0.017	0	0	0.026	0.142	0.023	0.055	0.049	0	0.056	0.044	0	0.002	0.02
ENSG00000082512	0.018	0.018	0.016	0.017	0.005	0.049	0.01	0.006	0	0.058	0.016	0.146	0.028	0	0	0.022	0.032	0.018	0.013	0.007	0	0.021	0.036	0.148	0.011	0.017	0.029	0	0.017	0.019	0.026	0	0.016
ENSG00000101752	0.006	0.018	0.002	0	0.005	0.005	0.003	0	0.015	0.01	0.014	0.022	0	0.005	0	0	0.004	0.016	0.003	0	0	0.021	0.008	0.047	0	0.025	0.006	0	0.008	0.014	0.006	0	0.009
ENSG00000134758	0.006	0.018	0.006	0	0.022	0.049	0.003	0	0.01	0.014	0.043	0.026	0	0	0	0	0.008	0.013	0.005	0.002	0	0	0.01	0.026	0.023	0.01	0.011	0	0.004	0.022	0.006	0	0.011
ENSG00000178828	0.171	0.161	0.111	0.084	0.059	0.081	0.053	0.059	0.057	0.065	0.086	0.112	0.667	0.005	0.008	0.056	0.068	0.063	0.166	0.051	0	0.021	0.024	0.321	0.195	0.118	0.065	0.05	0.015	0.163	0.09	0	0.099
ENSG00000181191	0.006	0.036	0.012	0.013	0.022	0.011	0	0	0.006	0.027	0.025	0.026	0	0	0.008	0	0.002	0.009	0.005	0.002	0.015	0.021	0.004	0.031	0	0.023	0.002	0.013	0.002	0.015	0	0	0.007
ENSG00000158022	0.171	0.161	0.117	0.077	0.086	0.108	0.056	0.047	0.055	0.06	0.109	0.086	0.667	0	0.008	0.056	0.047	0.067	0.161	0.056	0	0.062	0.018	0.334	0.161	0.122	0.057	0.038	0.013	0.151	0.071	0	0.106
ENSG00000119401	0.018	0.054	0.012	0.003	0.011	0.011	0	0	0.01	0.01	0.016	0.034	0	0	0	0.011	0.015	0.011	0.029	0.002	0	0.021	0.004	0.069	0	0.021	0.008	0	0.008	0.029	0.006	0	0.022
ENSG00000112130	0.006	0.018	0.008	0.01	0	0.011	0.003	0	0.021	0.031	0.03	0.034	0.028	0	0	0	0.013	0.009	0.021	0.002	0	0	0	0.047	0.023	0.042	0	0	0.002	0.021	0	0	0.009
ENSG00000080561	0.006	0.071	0.01	0.003	0.005	0.027	0	0	0.004	0.019	0.023	0.045	0	0	0	0.022	0.013	0.013	0.005	0.008	0	0.021	0.004	0.042	0.023	0.013	0.006	0	0.006	0.024	0.026	0	0.011
ENSG00000105229	0.065	0.5	0.028	0.135	0.059	0.092	0.023	0	0.087	0.087	0.073	0.067	0.028	0	0	0.022	0.04	0.059	0.084	0.01	0.03	0.021	0.028	0.552	0.069	0.094	0.018	0.025	0.013	0.095	0.013	0.006	0.179
ENSG00000125352	0.012	0.071	0.01	0.007	0.005	0.027	0	0	0.006	0.027	0.018	0.06	0	0	0.008	0.011	0.006	0.013	0.011	0.007	0	0.021	0	0.027	0.011	0.01	0.005	0	0.015	0.02	0.026	0	0.011
ENSG00000121440	0.024	0.196	0.01	0.084	0.016	0.07	0.007	0.006	0.055	0.12	0.032	0.06	0.111	0.021	0.024	0.022	0.011	0.023	0.061	0.024	0	0	0.092	0.09	0.103	0.099	0.021	0.013	0.024	0.104	0	0	0.051
ENSG00000214357	0.029	0	0.01	0.017	0.011	0.016	0.007	0.018	0.03	0.043	0.014	0.064	0	0.01	0	0	0.057	0.034	0.018	0.002	0	0	0	0.06	0.034	0.023	0.018	0	0.041	0.024	0	0	0.015
ENSG00000072201	0.012	0.018	0.012	0.007	0.022	0.016	0	0.012	0.01	0.007	0.016	0.037	0.056	0	0	0.011	0.008	0.016	0.016	0.002	0	0	0.016	0.023	0	0.011	0.005	0	0.008	0.006	0	0	0.004
ENSG00000118518	0.035	0.036	0.024	0.034	0.011	0.022	0	0.024	0.008	0.041	0.032	0.041	0.083	0	0.016	0.033	0.076	0.032	0.058	0.036	0	0.125	0.028	0.19	0.103	0.036	0.059	0.025	0.028	0.039	0.019	0	0.024
ENSG00000135870	0	0	0.002	0.003	0	0.016	0.003	0.006	0.002	0.014	0.007	0.03	0	0	0	0.022	0.015	0.005	0.011	0.002	0	0	0.028	0.034	0.046	0.006	0.006	0	0.002	0.028	0	0	0.005
ENSG00000146414	0.024	0.054	0.008	0.057	0.022	0.054	0.013	0.018	0.023	0.041	0.027	0.03	0.111	0	0.016	0.022	0.081	0.032	0.077	0.037	0.015	0.062	0.018	0.253	0.126	0.027	0.064	0.038	0.036	0.059	0.026	0	0.036
ENSG00000198625	0.012	0	0.008	0.013	0.005	0.054	0.003	0.006	0	0.06	0.016	0.109	0.028	0	0	0.011	0.013	0.007	0.016	0.002	0	0	0.004	0.081	0	0.015	0.002	0	0.008	0.014	0	0.002	0.016
ENSG00000090432	0.171	0.179	0.111	0.088	0.065	0.086	0.056	0.059	0.053	0.065	0.093	0.112	0.667	0.005	0.008	0.044	0.068	0.065	0.158	0.049	0	0.042	0.026	0.327	0.195	0.12	0.065	0.05	0.015	0.16	0.09	0	0.1
ENSG00000162931	0.012	0	0.01	0.024	0.005	0.027	0.007	0.018	0	0.048	0.014	0.169	0.028	0	0.008	0	0.049	0.018	0.029	0.014	0	0.104	0.076	0.063	0.023	0.015	0.037	0.025	0.026	0.023	0.026	0	0.013
ENSG00000137522	0.012	0.054	0.012	0.003	0.005	0.005	0.003	0.006	0.03	0.012	0.016	0.026	0.028	0	0	0.011	0.011	0.02	0.013	0.003	0.015	0	0.002	0.029	0	0.029	0.013	0	0.004	0.043	0.026	0	0.011
ENSG00000198919	0.018	0.036	0.006	0.04	0.005	0.027	0.003	0.036	0.032	0.034	0.025	0.041	0	0	0.008	0.011	0.025	0.011	0.016	0.015	0	0	0.028	0.045	0	0.078	0.032	0	0.019	0.019	0.006	0	0.015
ENSG00000169189	0.006	0.018	0.004	0.01	0.005	0.005	0	0.006	0.013	0.024	0.002	0.015	0	0	0	0.011	0.008	0.007	0	0	0	0.021	0.004	0.029	0.023	0.01	0.018	0	0.011	0.006	0	0	0.002
ENSG00000170633	0.012	0.107	0.012	0.02	0.038	0.043	0.01	0.024	0.03	0.036	0.043	0.022	0.111	0	0	0.022	0.049	0.047	0.053	0.007	0.015	0.042	0.032	0.158	0.011	0.059	0.013	0	0.008	0.074	0.051	0	0.049
ENSG00000198961	0.065	0.071	0.087	0.04	0.032	0.059	0.01	0.024	0.038	0.043	0.073	0.034	0	0.046	0.008	0.022	0.034	0.052	0.026	0.008	0.015	0.021	0.098	0.192	0.069	0.055	0.006	0	0.013	0.038	0	0	0.015
ENSG00000168411	0.024	0.125	0.006	0.017	0	0.016	0.007	0.006	0.019	0.024	0.023	0.03	0	0.021	0	0.022	0.032	0.04	0.026	0.002	0	0	0.129	0.121	0.08	0.025	0.021	0	0.004	0.04	0.051	0.004	0.036
ENSG00000197579	0	0.036	0.006	0.007	0.011	0.049	0.003	0	0.029	0.029	0.027	0.037	0	0	0.008	0.022	0.04	0.018	0.008	0	0	0	0.016	0.04	0.103	0.029	0.067	0	0.017	0.021	0	0	0.011
ENSG00000110315	0.012	0.071	0.012	0.02	0.022	0.059	0	0.036	0.029	0.063	0.03	0.071	0	0.005	0.008	0.022	0.015	0.045	0.005	0	0.045	0	0.008	0.234	0.023	0.126	0.024	0	0.051	0.06	0	0	0.053
ENSG00000006715	0.018	0.018	0.006	0.003	0	0.027	0	0	0.008	0.024	0.016	0.022	0	0.005	0	0	0.025	0.011	0.008	0.002	0	0.062	0.01	0.056	0	0.027	0.035	0	0.002	0.023	0.006	0	0.011
ENSG00000139266	0.012	0.054	0.004	0.007	0.011	0.054	0.007	0	0.021	0.017	0.016	0.056	0	0	0	0.011	0.019	0.007	0.008	0.002	0	0	0.008	0.061	0.011	0.017	0.005	0	0.006	0.026	0.013	0	0.005
ENSG00000198060	0.094	0.089	0.059	0.051	0.016	0.07	0.003	0.006	0.049	0.072	0.08	0.022	0.056	0	0.008	0	0.025	0.018	0.045	0.008	0.015	0.021	0.104	0.184	0.103	0.055	0.025	0	0.023	0.064	0	0.008	0.062
ENSG00000197329	0.012	0	0.008	0.013	0	0	0.007	0.006	0.002	0.014	0.018	0.034	0.028	0	0	0.022	0.015	0.007	0.016	0.002	0	0.021	0.018	0.032	0.011	0	0.01	0	0.002	0.012	0.038	0	0.011
ENSG00000139946	0.012	0.018	0.006	0.007	0	0.016	0.003	0.006	0.021	0.034	0.027	0.052	0.056	0	0.016	0.033	0.019	0.027	0.034	0.01	0	0	0.012	0.118	0.034	0.036	0.038	0	0.032	0.035	0	0	0.02
ENSG00000140464	0.035	0.054	0.014	0.007	0.016	0.032	0.007	0	0.023	0.014	0.03	0.071	0	0.005	0.008	0	0.017	0.013	0.018	0.003	0.045	0.021	0.018	0.074	0.011	0.019	0.013	0	0.009	0.025	0.013	0	0.022
ENSG00000141569	0.024	0.036	0.008	0.01	0.049	0.076	0	0.006	0.021	0.007	0.02	0.015	0.028	0	0	0.011	0.011	0.004	0.005	0	0	0	0.02	0.013	0.023	0.019	0.006	0.025	0.006	0.028	0.006	0	0.005
ENSG00000012048	0.024	0.161	0.01	0.024	0.011	0.032	0	0.041	0.019	0.036	0.03	0.079	0.028	0.005	0.008	0.067	0.025	0.018	0.053	0	0	0.042	0.072	0.079	0.023	0.048	0.016	0.025	0.015	0.081	0.013	0	0.06
ENSG00000142273	0.024	0.161	0.028	0.024	0.022	0.027	0.007	0.006	0.015	0.024	0.014	0.146	0	0	0	0.022	0.019	0.038	0.018	0.002	0	0.042	0.028	0.221	0.046	0.067	0.084	0	0.084	0.049	0.013	0	0.036
ENSG00000144015	0.006	0	0.002	0.013	0.011	0.016	0.003	0	0.015	0.014	0.014	0.011	0.028	0	0	0	0.002	0.007	0.005	0.003	0	0.042	0.008	0.05	0	0.015	0.003	0	0	0.018	0.013	0	0.009
ENSG00000112343	0.029	0.054	0.018	0.027	0.016	0.092	0.007	0	0.034	0.027	0.048	0.049	0.056	0	0.008	0.011	0.019	0.014	0.013	0.003	0	0.021	0.008	0.047	0.046	0.061	0.006	0	0.011	0.028	0	0	0.011
ENSG00000164751	0.029	0.018	0.024	0.017	0.005	0.038	0	0.006	0.021	0.019	0.011	0.026	0	0	0	0	0.008	0.029	0.011	0.003	0	0	0.024	0.066	0	0.036	0.008	0.013	0.009	0.033	0	0	0.013
ENSG00000007944	0.029	0.071	0.026	0.037	0.043	0.119	0.007	0	0.034	0.034	0.061	0.082	0.028	0	0.008	0.022	0.008	0.018	0.016	0.005	0	0	0.008	0.039	0.034	0.061	0.008	0	0.011	0.029	0.006	0	0.013
ENSG00000196470	0.006	0.089	0.004	0.037	0	0.022	0	0.006	0.032	0.024	0.023	0.06	0.028	0	0	0.033	0.044	0.018	0.008	0.002	0	0.042	0.004	0.061	0.046	0.025	0.013	0	0.002	0.034	0.013	0	0.027
ENSG00000204977	0.047	0.143	0.026	0.168	0.011	0.032	0.01	0	0.082	0.207	0.039	0.217	0.028	0	0	0.011	0.042	0.052	0.187	0.02	0.015	0.083	0.259	0.127	0.08	0.078	0.116	0	0.058	0.088	0.006	0.01	0.026
ENSG00000146833	0.018	0.036	0.01	0.01	0.016	0.049	0.01	0.012	0.01	0.014	0.025	0.034	0.028	0	0	0.056	0.038	0.022	0.013	0	0	0	0.016	0.031	0.011	0.008	0.018	0	0.002	0.03	0.006	0.002	0.009
ENSG00000144583	0.018	0.036	0.014	0.239	0.016	0.151	0.023	0	0.179	0.2	0.025	0.124	0	0	0	0	0.028	0.034	0.029	0.059	0.03	0.021	0.024	0.134	0.103	0.183	0.005	0.013	0.013	0.042	0.026	0.004	0.029
ENSG00000114125	0	0.018	0.004	0.013	0.005	0.005	0.003	0.018	0.017	0.012	0.018	0.064	0	0	0	0	0.034	0.013	0.013	0.01	0	0.021	0.014	0.035	0.034	0.044	0.025	0	0.008	0.021	0.013	0	0.011
ENSG00000187147	0.018	0	0.012	0.01	0	0.022	0.017	0.053	0.011	0.019	0.023	0.06	0.139	0	0	0.022	0.023	0.022	0.058	0.017	0	0.021	0.014	0.055	0.011	0.029	0.005	0.025	0.002	0.039	0.038	0	0.022
ENSG00000258588	0.018	0.089	0.012	0.024	0.038	0.076	0	0.041	0.036	0.067	0.041	0.082	0	0.005	0.008	0.033	0.019	0.052	0.008	0	0.045	0	0.014	0.263	0.057	0.135	0.033	0	0.071	0.069	0	0	0.057
ENSG00000145495	0.024	0	0.014	0.01	0.005	0.005	0.007	0	0.01	0.01	0.02	0.03	0.028	0	0.008	0.078	0.036	0.016	0.013	0.003	0.03	0	0.012	0.024	0.011	0.015	0.008	0	0.024	0.012	0.013	0.002	0.005
ENSG00000127870	0.041	0.125	0.026	0.148	0.016	0.081	0.013	0	0.099	0.07	0.055	0.101	0.056	0	0.008	0.022	0.03	0.081	0.098	0.019	0.015	0.042	0.016	0.126	0.103	0.088	0.037	0	0.036	0.057	0.013	0.008	0.035
ENSG00000181852	0.012	0.071	0.002	0.003	0.005	0.054	0.007	0	0.021	0.017	0.018	0.06	0	0	0	0.011	0.023	0.009	0.008	0.002	0	0	0.012	0.061	0.023	0.021	0.027	0	0.019	0.035	0.013	0	0.004
ENSG00000122779	0.018	0.089	0.014	0.071	0.054	0.211	0	0.006	0.15	0.039	0.116	0.049	0.056	0.026	0.008	0.067	0.023	0.022	0.026	0.015	0	0.083	0.028	0.034	0.069	0.08	0.021	0	0.002	0.038	0.077	0.002	0.027
ENSG00000152503	0.059	0.054	0.079	0.04	0.022	0.054	0.01	0.018	0.03	0.041	0.075	0.034	0	0.052	0.008	0.022	0.044	0.052	0.024	0.008	0.015	0.021	0.07	0.171	0.069	0.048	0.01	0.013	0.013	0.041	0	0	0.013
ENSG00000187566	0.029	0.054	0.024	0.037	0.043	0.119	0.007	0	0.032	0.029	0.055	0.086	0.028	0	0.008	0.022	0.011	0.02	0.016	0.005	0	0	0.004	0.034	0.034	0.055	0.006	0.013	0.013	0.025	0.006	0	0.013
ENSG00000188050	0.029	0.089	0.02	0.054	0.054	0.2	0.003	0.012	0.105	0.041	0.089	0.026	0.056	0.021	0.008	0.078	0.025	0.029	0.029	0.012	0	0.062	0.036	0.052	0.057	0.074	0.027	0	0.008	0.035	0.058	0	0.031
ENSG00000154370	0.012	0	0.01	0.024	0.005	0.027	0.007	0.018	0	0.048	0.014	0.169	0.028	0	0.008	0	0.049	0.018	0.029	0.014	0	0.104	0.076	0.063	0.023	0.015	0.037	0.025	0.026	0.023	0.026	0	0.013
ENSG00000154447	0.024	0.036	0.065	0.067	0.032	0.054	0.01	0.024	0.07	0.072	0.057	0.12	0.139	0	0	0.078	0.032	0.05	0.037	0.02	0.015	0.042	0.02	0.152	0.023	0.094	0.033	0	0.069	0.044	0.006	0.002	0.033
ENSG00000071794	0.006	0.018	0.002	0.01	0.005	0.011	0.003	0.018	0.017	0.01	0.005	0.056	0	0	0	0	0.03	0.011	0.013	0.007	0	0.042	0.022	0.029	0.011	0.031	0.022	0	0.011	0.012	0.006	0	0.015
ENSG00000109654	0.018	0.036	0.061	0.067	0.027	0.065	0.003	0.03	0.065	0.067	0.03	0.075	0.139	0	0	0.056	0.034	0.031	0.016	0.025	0	0.042	0.016	0.137	0.046	0.073	0.016	0	0.06	0.038	0.013	0	0.029
ENSG00000174579	0.012	0.036	0.006	0.024	0	0.038	0.007	0.024	0.025	0.031	0.032	0.041	0	0	0.008	0.011	0.034	0.011	0.011	0.012	0	0.021	0.012	0.052	0.023	0.073	0.027	0	0.011	0.03	0.013	0	0.013
ENSG00000155428	0.018	0.036	0.008	0.017	0.005	0.054	0.003	0.012	0.036	0.012	0.023	0.034	0	0	0	0	0.03	0.031	0.011	0.007	0	0	0.012	0.048	0	0.027	0.016	0	0.006	0.019	0.006	0.002	0.022
ENSG00000156831	0	0	0.008	0.007	0	0.011	0	0.012	0.006	0.022	0.014	0.052	0.028	0	0	0.011	0.011	0.005	0.013	0.003	0.015	0	0.016	0.019	0.011	0.006	0.006	0	0.006	0.021	0.045	0.002	0.016
ENSG00000132170	0.024	0.036	0.028	0.017	0.016	0.011	0.003	0.018	0.017	0.007	0.039	0.019	0.111	0.005	0.016	0.022	0.038	0.025	0.013	0.136	0	0.042	0.022	0.165	0.069	0.029	0.013	0	0.009	0.024	0.038	0.004	0.022
ENSG00000186187	0.024	0.107	0.006	0.017	0	0.022	0.007	0.006	0.019	0.019	0.023	0.03	0	0.021	0	0.022	0.03	0.038	0.026	0	0	0	0.135	0.124	0.069	0.025	0.022	0	0.004	0.042	0.051	0.004	0.036
ENSG00000163462	0	0	0.002	0.003	0	0.005	0	0.006	0.006	0.014	0.007	0.007	0.028	0	0	0	0.002	0.002	0.008	0	0	0	0.008	0.019	0	0.01	0.002	0	0	0.021	0	0.002	0.004
ENSG00000108175	0.018	0.036	0.012	0.017	0	0.043	0	0.006	0.027	0.036	0.039	0.052	0	0	0	0.011	0.023	0.014	0.026	0.007	0	0	0.05	0.056	0.023	0.044	0.019	0	0	0.027	0.013	0.01	0.033
ENSG00000146755	0.018	0.036	0.008	0.017	0.005	0.054	0.003	0.012	0.036	0.012	0.025	0.034	0	0	0	0	0.03	0.032	0.011	0.007	0	0	0.012	0.05	0	0.027	0.016	0	0.006	0.02	0.006	0.002	0.022
ENSG00000116525	0.088	0.036	0.059	0.037	0.027	0.038	0.036	0.041	0.027	0.048	0.048	0.075	0.333	0	0	0.033	0.034	0.036	0.127	0.036	0	0.042	0.014	0.16	0.057	0.067	0.029	0.038	0.006	0.077	0.045	0	0.057
ENSG00000131263	0.012	0.036	0.012	0.02	0.005	0.016	0	0	0.004	0.01	0.023	0.037	0	0	0.008	0	0.006	0.011	0.005	0.002	0.015	0.021	0.014	0.026	0	0.023	0	0	0.004	0.024	0	0	0.013
ENSG00000168894	0.006	0.036	0.004	0.007	0.016	0.016	0.01	0.006	0.015	0.01	0.014	0.022	0.028	0	0	0	0.019	0.011	0.011	0.002	0	0.042	0.012	0.06	0.023	0.011	0.003	0	0	0.015	0.038	0	0.011
ENSG00000183654	0.018	0	0.012	0.007	0.005	0.005	0.007	0	0.002	0.012	0.014	0.049	0	0	0.008	0.044	0.034	0.022	0.011	0	0.015	0	0.012	0.029	0.011	0.011	0.003	0	0.021	0.01	0.006	0.002	0.007
ENSG00000063978	0.029	0.018	0.022	0.017	0.032	0.059	0	0	0.04	0.017	0.032	0.026	0	0	0	0.011	0.036	0.034	0.034	0.002	0.061	0.021	0.012	0.037	0.023	0.027	0.016	0	0.004	0.031	0.006	0	0.022
ENSG00000183763	0.053	0.143	0.043	0.047	0.043	0.081	0.01	0.006	0.057	0.123	0.082	0.086	0.139	0.01	0.008	0.044	0.04	0.041	0.04	0.138	0	0.083	0.022	0.135	0.448	0.059	0.027	0.013	0.028	0.132	0.032	0	0.042
ENSG00000163012	0.024	0.036	0.01	0.027	0.011	0.049	0	0	0.032	0.048	0.041	0.041	0	0	0	0	0.015	0.014	0.013	0.014	0	0.021	0.044	0.063	0.034	0.046	0.006	0.013	0.009	0.016	0.006	0	0.009
ENSG00000163481	0.018	0.036	0.012	0.246	0.016	0.141	0.026	0	0.177	0.202	0.023	0.12	0	0	0.008	0	0.03	0.034	0.029	0.059	0.03	0.021	0.018	0.139	0.092	0.185	0.003	0.013	0.015	0.047	0.019	0.004	0.031
ENSG00000163840	0.006	0.054	0	0.024	0	0.054	0	0.03	0.032	0.029	0.025	0.06	0.028	0	0.008	0.011	0.032	0.016	0.016	0.003	0	0.021	0.016	0.05	0.011	0.073	0.046	0	0.015	0.032	0.013	0	0.013
ENSG00000122515	0	0	0	0.01	0	0.032	0	0	0.011	0.022	0.009	0.03	0	0.005	0	0.011	0.021	0.013	0.008	0	0	0.062	0.012	0.048	0	0.029	0.035	0	0.002	0.014	0.013	0	0.011
ENSG00000181481	0.018	0.036	0.004	0.017	0.016	0.027	0.007	0.083	0.017	0.024	0.009	0.154	0.028	0.031	0	0.022	0.038	0.025	0.034	0	0	0	0.018	0.094	0.034	0.044	0.043	0.013	0.017	0.049	0.032	0	0.047
ENSG00000100505	0.012	0	0.008	0.007	0.005	0.005	0.003	0.006	0.029	0.024	0.018	0.06	0.028	0	0.008	0.033	0.019	0.022	0.029	0.003	0	0	0.006	0.069	0.011	0.034	0.033	0	0.017	0.018	0	0	0.015
ENSG00000164068	0.053	0.125	0.043	0.047	0.043	0.081	0.01	0.006	0.057	0.125	0.084	0.086	0.139	0.01	0.008	0.044	0.038	0.043	0.04	0.141	0	0.083	0.018	0.137	0.448	0.059	0.027	0.013	0.028	0.131	0.032	0	0.036
ENSG00000138942	0.012	0.036	0.006	0.003	0.022	0.011	0.003	0.006	0.004	0.014	0.009	0.022	0.028	0	0.016	0.033	0.049	0.011	0.011	0.002	0.015	0	0.028	0.018	0.011	0.011	0.024	0	0.004	0.018	0	0.002	0.013
ENSG00000022840	0.006	0.107	0.01	0.02	0.038	0.054	0.003	0.018	0.027	0.039	0.032	0.015	0.111	0	0	0.011	0.042	0.049	0.053	0.007	0.015	0.042	0.036	0.142	0.011	0.053	0.011	0	0.009	0.072	0.051	0	0.04
ENSG00000166349	0.006	0.018	0.01	0.013	0.005	0.011	0	0.012	0.002	0.024	0.007	0.045	0.028	0.01	0	0.011	0.008	0.007	0.008	0	0.015	0	0.026	0.045	0.023	0.019	0.006	0	0.013	0.01	0.006	0	0.016
ENSG00000167333	0.024	0.089	0.01	0.024	0.038	0.086	0	0.047	0.04	0.07	0.043	0.075	0	0.005	0.008	0.033	0.015	0.052	0.016	0	0.045	0	0.018	0.269	0.034	0.137	0.029	0	0.071	0.069	0	0.002	0.055
ENSG00000103549	0	0.036	0.002	0.02	0.005	0	0	0	0.011	0.012	0.002	0.015	0	0.01	0	0	0.004	0.014	0	0	0	0	0.014	0.021	0	0.01	0.005	0	0.009	0.009	0.013	0	0.002
ENSG00000163743	0.012	0.036	0.016	0.007	0.011	0.005	0	0.012	0.006	0.007	0.009	0.034	0.028	0.005	0	0	0.011	0.02	0.047	0.002	0	0.021	0.004	0.069	0.057	0.004	0.005	0	0.011	0.013	0	0	0.005
ENSG00000091073	0.018	0.054	0.01	0.017	0.005	0.059	0.003	0.012	0.032	0.017	0.025	0.041	0	0	0	0.044	0.023	0.031	0.008	0.002	0	0	0.016	0.05	0	0.023	0.016	0	0.006	0.024	0.013	0.002	0.022
ENSG00000175809	0.006	0.054	0.006	0	0	0.022	0	0	0.015	0.014	0.016	0.041	0	0	0	0.011	0.011	0.031	0.008	0.003	0	0.021	0.002	0.089	0	0.029	0	0	0.004	0.014	0.006	0	0.02
ENSG00000148356	0.018	0.054	0.012	0	0.011	0.011	0	0	0.017	0.017	0.011	0.075	0	0	0.008	0.011	0.015	0.016	0.024	0	0.015	0.042	0	0.111	0.011	0.027	0.013	0	0	0.023	0.026	0	0.022
ENSG00000180233	0.012	0.054	0.004	0	0	0.032	0	0	0.017	0.019	0.011	0.026	0	0.005	0	0	0.021	0.007	0.003	0.002	0	0.062	0.004	0.076	0.011	0.025	0.013	0	0.002	0.023	0.006	0	0.015
ENSG00000177238	0.006	0.036	0	0.02	0.005	0	0	0	0.015	0.014	0.002	0.015	0	0.01	0	0	0.004	0.018	0	0	0	0	0.01	0.024	0	0.01	0.005	0	0.011	0.012	0.013	0	0.002
ENSG00000174516	0.018	0.036	0.014	0.007	0.005	0	0.003	0.006	0.01	0	0.014	0.015	0	0	0	0.011	0.017	0.007	0.018	0	0	0	0.004	0.032	0	0.017	0.014	0	0.011	0.023	0.006	0	0.015
ENSG00000170604	0.035	0.161	0.028	0.034	0.022	0.022	0.01	0.006	0.017	0.039	0.016	0.157	0	0	0.008	0.022	0.021	0.065	0.029	0.002	0	0.042	0.026	0.242	0.046	0.078	0.104	0	0.099	0.052	0.013	0	0.036
ENSG00000171206	0.088	0.089	0.069	0.054	0.022	0.092	0.003	0.006	0.04	0.077	0.061	0.015	0.083	0	0.008	0	0.025	0.02	0.047	0.008	0.015	0.021	0.066	0.198	0.138	0.057	0.024	0	0.028	0.065	0	0.002	0.049
ENSG00000172985	0.012	0.036	0.006	0.013	0.005	0.022	0.003	0	0.013	0.022	0.014	0.011	0.028	0	0	0.011	0.011	0.013	0.018	0.005	0	0.042	0.024	0.106	0	0.023	0.011	0	0.002	0.024	0.013	0	0.015
ENSG00000170881	0	0	0.008	0.007	0	0.011	0	0.006	0.004	0.027	0.009	0.049	0	0	0	0.011	0.011	0.007	0.011	0	0	0	0.012	0.024	0.011	0.011	0.006	0	0.004	0.018	0.045	0.004	0.018
ENSG00000139797	0.024	0.018	0.02	0.02	0.027	0.022	0.003	0	0.015	0.022	0.03	0.034	0	0	0.008	0	0.032	0.011	0.013	0.003	0.015	0.021	0.038	0.04	0.011	0.027	0.027	0	0.009	0.021	0	0.002	0.011
ENSG00000189050	0.018	0.018	0.012	0.01	0.07	0.022	0	0	0.011	0.01	0.011	0.045	0	0	0	0.011	0.008	0.009	0.003	0	0	0	0.018	0.013	0	0.017	0.005	0	0	0.008	0	0	0.016
ENSG00000121060	0.035	0.018	0.006	0.01	0.07	0.032	0	0	0.019	0.027	0.016	0.026	0	0	0	0.011	0.013	0.013	0.008	0	0	0.021	0.022	0.018	0	0.017	0.003	0	0.008	0.007	0	0	0.022
ENSG00000168159	0.012	0	0.01	0.024	0.005	0.027	0.007	0.018	0	0.048	0.014	0.169	0.028	0	0.008	0	0.049	0.018	0.029	0.014	0	0.104	0.076	0.063	0.023	0.015	0.037	0.025	0.026	0.023	0.026	0	0.013
ENSG00000056586	0.024	0.054	0.014	0.003	0.011	0	0	0	0.011	0.027	0.014	0.049	0	0	0.008	0.011	0.017	0.013	0.029	0.002	0.015	0.021	0.002	0.089	0.011	0.025	0.014	0	0.004	0.024	0.019	0	0.022
ENSG00000080802	0.018	0.089	0.014	0.074	0.043	0.216	0	0.006	0.154	0.048	0.107	0.037	0.056	0.026	0.008	0.056	0.028	0.025	0.026	0.015	0.015	0.083	0.028	0.037	0.069	0.086	0.024	0	0.006	0.033	0.077	0	0.026
ENSG00000169871	0.018	0.036	0.012	0.017	0.022	0.038	0.01	0.012	0.013	0.014	0.032	0.041	0.028	0	0	0.067	0.042	0.018	0.018	0	0	0	0.018	0.034	0	0.015	0.022	0	0.002	0.035	0.013	0.002	0.009
ENSG00000092871	0.018	0.071	0.01	0.013	0.005	0.059	0.003	0.059	0.017	0.039	0.009	0.116	0.028	0.01	0	0.044	0.025	0.014	0.04	0	0	0.021	0.024	0.105	0.034	0.038	0.029	0.025	0.013	0.069	0.013	0	0.047
ENSG00000146063	0.029	0.018	0.008	0.024	0.005	0.016	0.007	0.018	0.03	0.039	0.023	0.094	0	0.01	0.008	0.022	0.047	0.031	0.034	0.015	0.015	0	0.006	0.076	0.034	0.027	0.021	0.013	0.036	0.031	0.006	0	0.015
ENSG00000104228	0.088	0.125	0.053	0.017	0.016	0.07	0.003	0.018	0.038	0.067	0.043	0.049	0.056	0	0	0.011	0.03	0.052	0.055	0.008	0.015	0	0.139	0.173	0.023	0.071	0.016	0.013	0.004	0.079	0.013	0	0.06
ENSG00000024048	0	0.018	0.002	0.01	0	0.011	0.007	0	0.011	0.019	0.005	0.019	0.028	0	0	0	0.023	0.011	0.008	0.003	0	0	0.006	0.055	0.011	0.036	0.008	0	0.004	0.022	0	0	0.011
ENSG00000159459	0.053	0.196	0.053	0.074	0.027	0.059	0.017	0	0.03	0.039	0.068	0.056	0.056	0	0.008	0.044	0.138	0.065	0.021	0.007	0	0.125	0.036	0.194	0.207	0.082	0.067	0	0.023	0.083	0.013	0.002	0.064
ENSG00000130726	0.053	0.161	0.032	0.04	0.032	0.049	0.01	0.018	0.038	0.058	0.018	0.236	0.028	0.005	0	0.011	0.034	0.061	0.021	0.002	0	0.021	0.004	0.231	0.034	0.074	0.07	0	0.105	0.053	0.019	0	0.046
[truncated: 444 more rows]
