# Supplementary material for: Integrated analysis of the ubiquitination mechanism reveals the specific signatures of tissue and cancer
Source: BMC Genomics. 2023 Sep 4;24:523. doi: 10.1186/s12864-023-09583-z (PMC10478310; doi:10.1186/s12864-023-09583-z)
Supplement: Supplementary file 9 — Supplementary Material 9 [file 12864_2023_9583_MOESM9_ESM.xlsx]

## Sheet: Sheet1
Table S8. Correlation analysis between UBRs and cancer hallmark-related pathways.
gene	pathway	r_value	p_value	p_adjust	Family	gene_symbol	Species	Type
ENSG00000132170	HALLMARK_ADIPOGENESIS	0.523529	0	0	E3	PPARG	Homo sapiens	Writer
ENSG00000169918	HALLMARK_ALLOGRAFT_REJECTION	-0.554523	0	0	DUB	OTUD7A	Homo sapiens	Eraser
ENSG00000175063	HALLMARK_ALLOGRAFT_REJECTION	0.529247	0	0	E2	UBE2C	Homo sapiens	Writer
ENSG00000185345	HALLMARK_ALLOGRAFT_REJECTION	-0.507015	0	0	E3	PARK2	Homo sapiens	Writer
ENSG00000117399	HALLMARK_ALLOGRAFT_REJECTION	0.500027	0	0	E3	CDC20	Homo sapiens	Writer
ENSG00000160185	HALLMARK_ALLOGRAFT_REJECTION	0.575723	0	0	UBD	UBASH3A	Homo sapiens	Reader
ENSG00000050730	HALLMARK_ALLOGRAFT_REJECTION	0.516462	0	0	UBD	TNIP3	Homo sapiens	Reader
ENSG00000182866	HALLMARK_ALLOGRAFT_REJECTION	0.629343	0	0	UBD	LCK	Homo sapiens	Reader
ENSG00000135114	HALLMARK_ALLOGRAFT_REJECTION	0.579723	0	0	ULD	OASL	Homo sapiens	Reader
ENSG00000198833	HALLMARK_ANDROGEN_RESPONSE	0.539881	0	0	E2	UBE2J1	Homo sapiens	Writer
ENSG00000099995	HALLMARK_ANDROGEN_RESPONSE	0.532015	0	0	ULD	SF3A1	Homo sapiens	Reader
ENSG00000159167	HALLMARK_ANGIOGENESIS	0.752948	0	0	E3	STC1	Homo sapiens	Writer
ENSG00000175063	HALLMARK_APICAL_SURFACE	0.55259	0	0	E2	UBE2C	Homo sapiens	Writer
ENSG00000077152	HALLMARK_APICAL_SURFACE	0.593751	0	0	E2	UBE2T	Homo sapiens	Writer
ENSG00000087586	HALLMARK_APICAL_SURFACE	0.633263	0	0	E3	AURKA	Homo sapiens	Writer
ENSG00000012048	HALLMARK_APICAL_SURFACE	0.756038	0	0	E3	BRCA1	Homo sapiens	Writer
ENSG00000276043	HALLMARK_APICAL_SURFACE	0.611743	0	0	E3	UHRF1	Homo sapiens	Writer
ENSG00000117399	HALLMARK_APICAL_SURFACE	0.609421	0	0	E3	CDC20	Homo sapiens	Writer
ENSG00000143476	HALLMARK_APICAL_SURFACE	0.586075	0	0	E3	DTL	Homo sapiens	Writer
ENSG00000111665	HALLMARK_APICAL_SURFACE	0.55151	0	0	E3	CDCA3	Homo sapiens	Writer
ENSG00000162063	HALLMARK_APICAL_SURFACE	0.528224	0	0	E3	CCNF	Homo sapiens	Writer
ENSG00000198901	HALLMARK_APICAL_SURFACE	0.502322	0	0	E3	PRC1	Homo sapiens	Writer
ENSG00000023445	HALLMARK_APOPTOSIS	0.538821	0	0	E3	BIRC3	Homo sapiens	Writer
ENSG00000160185	HALLMARK_APOPTOSIS	0.501348	0	0	UBD	UBASH3A	Homo sapiens	Reader
ENSG00000131979	HALLMARK_APOPTOSIS	0.52092	0	0	UBD	GCH1	Homo sapiens	Reader
ENSG00000182866	HALLMARK_APOPTOSIS	0.508761	0	0	UBD	LCK	Homo sapiens	Reader
ENSG00000135114	HALLMARK_APOPTOSIS	0.534439	0	0	ULD	OASL	Homo sapiens	Reader
ENSG00000213886	HALLMARK_APOPTOSIS	0.51543	0	0	ULD	UBD	Homo sapiens	Reader
ENSG00000160584	HALLMARK_CHOLESTEROL_HOMEOSTASIS	-0.527825	0	0	UBD	SIK3	Homo sapiens	Reader
ENSG00000131187	HALLMARK_COAGULATION	0.548045	0	0	E3	F12	Homo sapiens	Writer
ENSG00000163874	HALLMARK_COMPLEMENT	0.51861	0	0	DUB	ZC3H12A	Homo sapiens	Eraser
ENSG00000118503	HALLMARK_COMPLEMENT	0.651349	0	0	E3	TNFAIP3	Homo sapiens	Multi
ENSG00000212864	HALLMARK_COMPLEMENT	-0.516459	0	0	E3	RNF208	Homo sapiens	Writer
ENSG00000112343	HALLMARK_COMPLEMENT	0.536248	0	0	E3	TRIM38	Homo sapiens	Writer
ENSG00000163840	HALLMARK_COMPLEMENT	0.54121	0	0	E3	DTX3L	Homo sapiens	Writer
ENSG00000023445	HALLMARK_COMPLEMENT	0.565402	0	0	E3	BIRC3	Homo sapiens	Writer
ENSG00000106546	HALLMARK_COMPLEMENT	0.558115	0	0	E3	AHR	Homo sapiens	Writer
ENSG00000160185	HALLMARK_COMPLEMENT	0.542162	0	0	UBD	UBASH3A	Homo sapiens	Reader
ENSG00000182866	HALLMARK_COMPLEMENT	0.576438	0	0	UBD	LCK	Homo sapiens	Reader
ENSG00000135114	HALLMARK_COMPLEMENT	0.523895	0	0	ULD	OASL	Homo sapiens	Reader
ENSG00000108106	HALLMARK_E2F_TARGETS	0.65376	0	0	E2	UBE2S	Homo sapiens	Writer
ENSG00000175063	HALLMARK_E2F_TARGETS	0.735645	0	0	E2	UBE2C	Homo sapiens	Writer
ENSG00000077152	HALLMARK_E2F_TARGETS	0.737662	0	0	E2	UBE2T	Homo sapiens	Writer
ENSG00000087586	HALLMARK_E2F_TARGETS	0.77091	0	0	E3	AURKA	Homo sapiens	Writer
ENSG00000185345	HALLMARK_E2F_TARGETS	-0.505026	0	0	E3	PARK2	Homo sapiens	Writer
ENSG00000012048	HALLMARK_E2F_TARGETS	0.54335	0	0	E3	BRCA1	Homo sapiens	Writer
ENSG00000183763	HALLMARK_E2F_TARGETS	0.605648	0	0	E3	TRAIP	Homo sapiens	Writer
ENSG00000276043	HALLMARK_E2F_TARGETS	0.676522	0	0	E3	UHRF1	Homo sapiens	Writer
ENSG00000117399	HALLMARK_E2F_TARGETS	0.786191	0	0	E3	CDC20	Homo sapiens	Writer
ENSG00000143476	HALLMARK_E2F_TARGETS	0.661022	0	0	E3	DTL	Homo sapiens	Writer
ENSG00000092470	HALLMARK_E2F_TARGETS	0.514821	0	0	E3	WDR76	Homo sapiens	Writer
ENSG00000165501	HALLMARK_E2F_TARGETS	0.516255	0	0	E3	LRR1	Homo sapiens	Writer
ENSG00000111665	HALLMARK_E2F_TARGETS	0.763258	0	0	E3	CDCA3	Homo sapiens	Writer
ENSG00000162063	HALLMARK_E2F_TARGETS	0.64801	0	0	E3	CCNF	Homo sapiens	Writer
ENSG00000144554	HALLMARK_E2F_TARGETS	0.593459	0	0	UBD	FANCD2	Homo sapiens	Reader
ENSG00000139112	HALLMARK_E2F_TARGETS	-0.579305	0	0	ULD	GABARAPL1	Homo sapiens	Reader
ENSG00000198901	HALLMARK_E2F_TARGETS	0.68012	0	0	E3	PRC1	Homo sapiens	Writer
ENSG00000198554	HALLMARK_E2F_TARGETS	0.581124	0	0	E3	WDHD1	Homo sapiens	Writer
ENSG00000163874	HALLMARK_EPITHELIAL_MESENCHYMAL_TRANSITION	0.522173	0	0	DUB	ZC3H12A	Homo sapiens	Eraser
ENSG00000118503	HALLMARK_EPITHELIAL_MESENCHYMAL_TRANSITION	0.757627	0	0	E3	TNFAIP3	Homo sapiens	Multi
ENSG00000023445	HALLMARK_EPITHELIAL_MESENCHYMAL_TRANSITION	0.558077	0	0	E3	BIRC3	Homo sapiens	Writer
ENSG00000138468	HALLMARK_ESTROGEN_RESPONSE_LATE	-0.534495	0	0	DUB	SENP7	Homo sapiens	Eraser
ENSG00000164663	HALLMARK_ESTROGEN_RESPONSE_LATE	-0.579521	0	0	DUB	USP49	Homo sapiens	Eraser
ENSG00000243335	HALLMARK_ESTROGEN_RESPONSE_LATE	-0.609473	0	0	E3	KCTD7	Homo sapiens	Writer
ENSG00000085382	HALLMARK_ESTROGEN_RESPONSE_LATE	-0.532909	0	0	E3	HACE1	Homo sapiens	Writer
ENSG00000118518	HALLMARK_ESTROGEN_RESPONSE_LATE	-0.532545	0	0	E3	RNF146	Homo sapiens	Writer
ENSG00000142273	HALLMARK_ESTROGEN_RESPONSE_LATE	0.548312	0	0	E3	CBLC	Homo sapiens	Writer
ENSG00000109046	HALLMARK_ESTROGEN_RESPONSE_LATE	-0.571805	0	0	E3	WSB1	Homo sapiens	Writer
ENSG00000198720	HALLMARK_ESTROGEN_RESPONSE_LATE	-0.512537	0	0	UBD	ANKRD13B	Homo sapiens	Reader
ENSG00000133104	HALLMARK_ESTROGEN_RESPONSE_LATE	-0.532284	0	0	UBD	SPG20	Homo sapiens	Reader
ENSG00000078053	HALLMARK_ESTROGEN_RESPONSE_LATE	-0.508285	0	0	UBD	AMPH	Homo sapiens	Reader
ENSG00000198909	HALLMARK_ESTROGEN_RESPONSE_LATE	-0.50227	0	0	ULD	MAP3K3	Homo sapiens	Reader
ENSG00000039068	HALLMARK_ESTROGEN_RESPONSE_LATE	0.53598	0	0	E3	CDH1	Homo sapiens	Writer
ENSG00000135473	HALLMARK_ESTROGEN_RESPONSE_LATE	-0.500929	0	0	DUB	PAN2	Homo sapiens	Eraser
ENSG00000108106	HALLMARK_G2M_CHECKPOINT	0.648168	0	0	E2	UBE2S	Homo sapiens	Writer
ENSG00000175063	HALLMARK_G2M_CHECKPOINT	0.7826	0	0	E2	UBE2C	Homo sapiens	Writer
ENSG00000077152	HALLMARK_G2M_CHECKPOINT	0.702854	0	0	E2	UBE2T	Homo sapiens	Writer
ENSG00000087586	HALLMARK_G2M_CHECKPOINT	0.795568	0	0	E3	AURKA	Homo sapiens	Writer
ENSG00000012048	HALLMARK_G2M_CHECKPOINT	0.5274	0	0	E3	BRCA1	Homo sapiens	Writer
ENSG00000183763	HALLMARK_G2M_CHECKPOINT	0.567256	0	0	E3	TRAIP	Homo sapiens	Writer
ENSG00000276043	HALLMARK_G2M_CHECKPOINT	0.700406	0	0	E3	UHRF1	Homo sapiens	Writer
ENSG00000117399	HALLMARK_G2M_CHECKPOINT	0.793483	0	0	E3	CDC20	Homo sapiens	Writer
ENSG00000143476	HALLMARK_G2M_CHECKPOINT	0.716136	0	0	E3	DTL	Homo sapiens	Writer
ENSG00000092470	HALLMARK_G2M_CHECKPOINT	0.562044	0	0	E3	WDR76	Homo sapiens	Writer
ENSG00000165501	HALLMARK_G2M_CHECKPOINT	0.601421	0	0	E3	LRR1	Homo sapiens	Writer
ENSG00000111665	HALLMARK_G2M_CHECKPOINT	0.681072	0	0	E3	CDCA3	Homo sapiens	Writer
ENSG00000145604	HALLMARK_G2M_CHECKPOINT	0.514344	0	0	E3	SKP2	Homo sapiens	Writer
ENSG00000162063	HALLMARK_G2M_CHECKPOINT	0.686288	0	0	E3	CCNF	Homo sapiens	Writer
ENSG00000144554	HALLMARK_G2M_CHECKPOINT	0.591701	0	0	UBD	FANCD2	Homo sapiens	Reader
ENSG00000139112	HALLMARK_G2M_CHECKPOINT	-0.539413	0	0	ULD	GABARAPL1	Homo sapiens	Reader
ENSG00000198901	HALLMARK_G2M_CHECKPOINT	0.70814	0	0	E3	PRC1	Homo sapiens	Writer
ENSG00000198554	HALLMARK_G2M_CHECKPOINT	0.621502	0	0	E3	WDHD1	Homo sapiens	Writer
ENSG00000175063	HALLMARK_GLYCOLYSIS	0.540702	0	0	E2	UBE2C	Homo sapiens	Writer
ENSG00000087586	HALLMARK_GLYCOLYSIS	0.558785	0	0	E3	AURKA	Homo sapiens	Writer
ENSG00000114166	HALLMARK_GLYCOLYSIS	-0.531354	0	0	E3	KAT2B	Homo sapiens	Writer
ENSG00000117399	HALLMARK_GLYCOLYSIS	0.510718	0	0	E3	CDC20	Homo sapiens	Writer
ENSG00000243335	HALLMARK_INFLAMMATORY_RESPONSE	-0.518465	0	0	E3	KCTD7	Homo sapiens	Writer
ENSG00000178498	HALLMARK_INFLAMMATORY_RESPONSE	-0.5284	0	0	E3	DTX3	Homo sapiens	Writer
ENSG00000160185	HALLMARK_INFLAMMATORY_RESPONSE	0.59221	0	0	UBD	UBASH3A	Homo sapiens	Reader
ENSG00000174672	HALLMARK_INFLAMMATORY_RESPONSE	-0.554594	0	0	UBD	BRSK2	Homo sapiens	Reader
ENSG00000198720	HALLMARK_INFLAMMATORY_RESPONSE	-0.503052	0	0	UBD	ANKRD13B	Homo sapiens	Reader
ENSG00000167207	HALLMARK_INFLAMMATORY_RESPONSE	0.516857	0	0	UBD	NOD2	Homo sapiens	Reader
ENSG00000131979	HALLMARK_INFLAMMATORY_RESPONSE	0.532042	0	0	UBD	GCH1	Homo sapiens	Reader
ENSG00000182866	HALLMARK_INFLAMMATORY_RESPONSE	0.632292	0	0	UBD	LCK	Homo sapiens	Reader
ENSG00000135114	HALLMARK_INFLAMMATORY_RESPONSE	0.577757	0	0	ULD	OASL	Homo sapiens	Reader
ENSG00000132109	HALLMARK_INTERFERON_ALPHA_RESPONSE	0.553761	0	0	E3	TRIM21	Homo sapiens	Writer
ENSG00000160185	HALLMARK_INTERFERON_ALPHA_RESPONSE	0.556486	0	0	UBD	UBASH3A	Homo sapiens	Reader
ENSG00000115267	HALLMARK_INTERFERON_ALPHA_RESPONSE	0.563526	0	0	UBD	IFIH1	Homo sapiens	Reader
ENSG00000182866	HALLMARK_INTERFERON_ALPHA_RESPONSE	0.560152	0	0	UBD	LCK	Homo sapiens	Reader
ENSG00000187608	HALLMARK_INTERFERON_ALPHA_RESPONSE	0.623353	0	0	ULD	ISG15	Homo sapiens	Reader
ENSG00000135114	HALLMARK_INTERFERON_ALPHA_RESPONSE	0.731973	0	0	ULD	OASL	Homo sapiens	Reader
ENSG00000134321	HALLMARK_INTERFERON_ALPHA_RESPONSE	0.55441	0	0	E3	RSAD2	Homo sapiens	Writer
ENSG00000132109	HALLMARK_INTERFERON_GAMMA_RESPONSE	0.521019	0	0	E3	TRIM21	Homo sapiens	Writer
ENSG00000023445	HALLMARK_INTERFERON_GAMMA_RESPONSE	0.528979	0	0	E3	BIRC3	Homo sapiens	Writer
ENSG00000160185	HALLMARK_INTERFERON_GAMMA_RESPONSE	0.58053	0	0	UBD	UBASH3A	Homo sapiens	Reader
ENSG00000182866	HALLMARK_INTERFERON_GAMMA_RESPONSE	0.59715	0	0	UBD	LCK	Homo sapiens	Reader
ENSG00000187608	HALLMARK_INTERFERON_GAMMA_RESPONSE	0.536265	0	0	ULD	ISG15	Homo sapiens	Reader
ENSG00000135114	HALLMARK_INTERFERON_GAMMA_RESPONSE	0.703404	0	0	ULD	OASL	Homo sapiens	Reader
ENSG00000118503	HALLMARK_KRAS_SIGNALING_UP	0.588877	0	0	E3	TNFAIP3	Homo sapiens	Multi
ENSG00000023445	HALLMARK_KRAS_SIGNALING_UP	0.643867	0	0	E3	BIRC3	Homo sapiens	Writer
ENSG00000172578	HALLMARK_KRAS_SIGNALING_UP	0.50044	0	0	E3	KLHL6	Homo sapiens	Writer
ENSG00000169918	HALLMARK_MTORC1_SIGNALING	-0.52297	0	0	DUB	OTUD7A	Homo sapiens	Eraser
ENSG00000175063	HALLMARK_MTORC1_SIGNALING	0.579624	0	0	E2	UBE2C	Homo sapiens	Writer
ENSG00000077152	HALLMARK_MTORC1_SIGNALING	0.552869	0	0	E2	UBE2T	Homo sapiens	Writer
ENSG00000087586	HALLMARK_MTORC1_SIGNALING	0.657581	0	0	E3	AURKA	Homo sapiens	Writer
ENSG00000117399	HALLMARK_MTORC1_SIGNALING	0.547357	0	0	E3	CDC20	Homo sapiens	Writer
ENSG00000114626	HALLMARK_MTORC1_SIGNALING	-0.500952	0	0	E3	ABTB1	Homo sapiens	Writer
ENSG00000143476	HALLMARK_MTORC1_SIGNALING	0.545076	0	0	E3	DTL	Homo sapiens	Writer
ENSG00000101255	HALLMARK_MTORC1_SIGNALING	0.566109	0	0	E3	TRIB3	Homo sapiens	Writer
ENSG00000115233	HALLMARK_MYC_TARGETS_V1	0.553793	0	0	DUB	PSMD14	Homo sapiens	Eraser
ENSG00000108106	HALLMARK_MYC_TARGETS_V1	0.628828	0	0	E2	UBE2S	Homo sapiens	Writer
ENSG00000175063	HALLMARK_MYC_TARGETS_V1	0.661691	0	0	E2	UBE2C	Homo sapiens	Writer
ENSG00000077152	HALLMARK_MYC_TARGETS_V1	0.648662	0	0	E2	UBE2T	Homo sapiens	Writer
ENSG00000137692	HALLMARK_MYC_TARGETS_V1	0.500475	0	0	E3	DCUN1D5	Homo sapiens	Writer
ENSG00000087586	HALLMARK_MYC_TARGETS_V1	0.699785	0	0	E3	AURKA	Homo sapiens	Writer
ENSG00000276043	HALLMARK_MYC_TARGETS_V1	0.626064	0	0	E3	UHRF1	Homo sapiens	Writer
ENSG00000117399	HALLMARK_MYC_TARGETS_V1	0.665414	0	0	E3	CDC20	Homo sapiens	Writer
ENSG00000146021	HALLMARK_MYC_TARGETS_V1	-0.514359	0	0	E3	KLHL3	Homo sapiens	Writer
ENSG00000143476	HALLMARK_MYC_TARGETS_V1	0.630856	0	0	E3	DTL	Homo sapiens	Writer
ENSG00000138442	HALLMARK_MYC_TARGETS_V1	0.511263	0	0	E3	WDR12	Homo sapiens	Writer
ENSG00000092470	HALLMARK_MYC_TARGETS_V1	0.517353	0	0	E3	WDR76	Homo sapiens	Writer
ENSG00000164934	HALLMARK_MYC_TARGETS_V1	0.596585	0	0	E3	DCAF13	Homo sapiens	Writer
ENSG00000165501	HALLMARK_MYC_TARGETS_V1	0.567469	0	0	E3	LRR1	Homo sapiens	Writer
ENSG00000111665	HALLMARK_MYC_TARGETS_V1	0.528188	0	0	E3	CDCA3	Homo sapiens	Writer
ENSG00000162063	HALLMARK_MYC_TARGETS_V1	0.576889	0	0	E3	CCNF	Homo sapiens	Writer
ENSG00000167196	HALLMARK_MYC_TARGETS_V1	0.504063	0	0	E3	FBXO22	Homo sapiens	Writer
ENSG00000198901	HALLMARK_MYC_TARGETS_V1	0.56053	0	0	E3	PRC1	Homo sapiens	Writer
ENSG00000198554	HALLMARK_MYC_TARGETS_V1	0.574063	0	0	E3	WDHD1	Homo sapiens	Writer
ENSG00000105447	HALLMARK_MYC_TARGETS_V2	0.663843	0	0	E3	GRWD1	Homo sapiens	Writer
ENSG00000165060	HALLMARK_OXIDATIVE_PHOSPHORYLATION	0.627066	0	0	UBD	FXN	Homo sapiens	Reader
ENSG00000101255	HALLMARK_P53_PATHWAY	0.529978	0	0	E3	TRIB3	Homo sapiens	Writer
ENSG00000164751	HALLMARK_PEROXISOME	0.573774	0	0	E3	PEX2	Homo sapiens	Writer
ENSG00000169918	HALLMARK_PI3K_AKT_MTOR_SIGNALING	-0.516222	0	0	DUB	OTUD7A	Homo sapiens	Eraser
ENSG00000132109	HALLMARK_PI3K_AKT_MTOR_SIGNALING	0.515714	0	0	E3	TRIM21	Homo sapiens	Writer
ENSG00000160185	HALLMARK_PI3K_AKT_MTOR_SIGNALING	0.574889	0	0	UBD	UBASH3A	Homo sapiens	Reader
ENSG00000174672	HALLMARK_PI3K_AKT_MTOR_SIGNALING	-0.537723	0	0	UBD	BRSK2	Homo sapiens	Reader
ENSG00000182866	HALLMARK_PI3K_AKT_MTOR_SIGNALING	0.614269	0	0	UBD	LCK	Homo sapiens	Reader
ENSG00000135114	HALLMARK_PI3K_AKT_MTOR_SIGNALING	0.564203	0	0	ULD	OASL	Homo sapiens	Reader
ENSG00000101255	HALLMARK_PI3K_AKT_MTOR_SIGNALING	0.521295	0	0	E3	TRIB3	Homo sapiens	Writer
ENSG00000141198	HALLMARK_PROTEIN_SECRETION	0.546837	0	0	UBD	TOM1L1	Homo sapiens	Reader
ENSG00000119383	HALLMARK_REACTIVE_OXYGEN_SPECIES_PATHWAY	0.645684	0	0	E3	PTPA	Homo sapiens	Writer
ENSG00000142273	HALLMARK_TGF_BETA_SIGNALING	0.526739	0	0	E3	CBLC	Homo sapiens	Writer
ENSG00000198087	HALLMARK_TGF_BETA_SIGNALING	0.520198	0	0	UBD	CD2AP	Homo sapiens	Reader
ENSG00000039068	HALLMARK_TGF_BETA_SIGNALING	0.594684	0	0	E3	CDH1	Homo sapiens	Writer
ENSG00000163874	HALLMARK_TNFA_SIGNALING_VIA_NFKB	0.574664	0	0	DUB	ZC3H12A	Homo sapiens	Eraser
ENSG00000118503	HALLMARK_TNFA_SIGNALING_VIA_NFKB	0.589225	0	0	E3	TNFAIP3	Homo sapiens	Multi
ENSG00000023445	HALLMARK_TNFA_SIGNALING_VIA_NFKB	0.649121	0	0	E3	BIRC3	Homo sapiens	Writer
ENSG00000184557	HALLMARK_TNFA_SIGNALING_VIA_NFKB	0.580059	0	0	E3	SOCS3	Homo sapiens	Writer
ENSG00000182866	HALLMARK_TNFA_SIGNALING_VIA_NFKB	0.511429	0	0	UBD	LCK	Homo sapiens	Reader
ENSG00000051108	HALLMARK_UNFOLDED_PROTEIN_RESPONSE	0.516724	0	0	ULD	HERPUD1	Homo sapiens	Reader
ENSG00000175063	HALLMARK_UV_RESPONSE_DN	-0.524809	0	0	E2	UBE2C	Homo sapiens	Writer
ENSG00000087586	HALLMARK_UV_RESPONSE_DN	-0.525629	0	0	E3	AURKA	Homo sapiens	Writer
ENSG00000110171	HALLMARK_UV_RESPONSE_DN	0.516165	0	0	E3	TRIM3	Homo sapiens	Writer
ENSG00000117399	HALLMARK_UV_RESPONSE_DN	-0.541724	0	0	E3	CDC20	Homo sapiens	Writer
ENSG00000143476	HALLMARK_UV_RESPONSE_DN	-0.509855	0	0	E3	DTL	Homo sapiens	Writer
ENSG00000078053	HALLMARK_UV_RESPONSE_DN	0.60101	0	0	UBD	AMPH	Homo sapiens	Reader
ENSG00000108106	HALLMARK_XENOBIOTIC_METABOLISM	-0.50396	0	0	E2	UBE2S	Homo sapiens	Writer
ENSG00000175063	HALLMARK_XENOBIOTIC_METABOLISM	-0.534508	0	0	E2	UBE2C	Homo sapiens	Writer
ENSG00000077152	HALLMARK_XENOBIOTIC_METABOLISM	-0.50445	0	0	E2	UBE2T	Homo sapiens	Writer
ENSG00000087586	HALLMARK_XENOBIOTIC_METABOLISM	-0.537166	0	0	E3	AURKA	Homo sapiens	Writer
ENSG00000168411	HALLMARK_XENOBIOTIC_METABOLISM	-0.528511	0	0	E3	RFWD3	Homo sapiens	Writer
ENSG00000012048	HALLMARK_XENOBIOTIC_METABOLISM	-0.545044	0	0	E3	BRCA1	Homo sapiens	Writer
ENSG00000183763	HALLMARK_XENOBIOTIC_METABOLISM	-0.531341	0	0	E3	TRAIP	Homo sapiens	Writer
ENSG00000276043	HALLMARK_XENOBIOTIC_METABOLISM	-0.59099	0	0	E3	UHRF1	Homo sapiens	Writer
ENSG00000117399	HALLMARK_XENOBIOTIC_METABOLISM	-0.56367	0	0	E3	CDC20	Homo sapiens	Writer
ENSG00000143476	HALLMARK_XENOBIOTIC_METABOLISM	-0.556692	0	0	E3	DTL	Homo sapiens	Writer
ENSG00000092470	HALLMARK_XENOBIOTIC_METABOLISM	-0.541538	0	0	E3	WDR76	Homo sapiens	Writer
ENSG00000111665	HALLMARK_XENOBIOTIC_METABOLISM	-0.561007	0	0	E3	CDCA3	Homo sapiens	Writer
ENSG00000145604	HALLMARK_XENOBIOTIC_METABOLISM	-0.51336	0	0	E3	SKP2	Homo sapiens	Writer
ENSG00000162063	HALLMARK_XENOBIOTIC_METABOLISM	-0.556501	0	0	E3	CCNF	Homo sapiens	Writer
ENSG00000144554	HALLMARK_XENOBIOTIC_METABOLISM	-0.512079	0	0	UBD	FANCD2	Homo sapiens	Reader
ENSG00000198901	HALLMARK_XENOBIOTIC_METABOLISM	-0.539993	0	0	E3	PRC1	Homo sapiens	Writer
ENSG00000198554	HALLMARK_XENOBIOTIC_METABOLISM	-0.57438	0	0	E3	WDHD1	Homo sapiens	Writer
