# Supplementary material for: Integrated analysis of the ubiquitination mechanism reveals the specific signatures of tissue and cancer
Source: BMC Genomics. 2023 Sep 4;24:523. doi: 10.1186/s12864-023-09583-z (PMC10478310; doi:10.1186/s12864-023-09583-z)
Supplement: Supplementary file 10 — Supplementary Material 10 [file 12864_2023_9583_MOESM10_ESM.xlsx]

## Sheet: Sheet1
Table S9. Relationship between expression of UBRs and survival of patients.
beta	HR..95..CI.for.HR.	wald.test	p.value	cancer_type	gene	sample_count	HR	state
-1.2	0.29 (0.11-0.76)	6.3	0.012	UVM	ABTB1	79	0.29	1
1.3	3.6 (1.4-9.3)	7	0.0081	UVM	ANAPC11	79	3.6	-1
-1.3	0.28 (0.11-0.73)	6.8	0.0091	UVM	ANAPC13	79	0.28	1
1.4	4.1 (1.5-11)	7.7	0.0056	UVM	ANKRD13D	79	4.1	-1
1.5	4.3 (1.5-13)	7	0.0081	UVM	AP1G2	79	4.3	-1
0.98	2.7 (1.1-6.5)	4.5	0.034	UVM	AREL1	79	2.7	-1
2.5	12 (2.8-51)	11	0.00083	UVM	ASB9	79	12	-1
1.9	6.8 (2.3-20)	12	0.00061	UVM	AUP1	79	6.8	-1
1	2.8 (1.1-7)	5	0.025	UVM	AURKA	79	2.8	-1
0.99	2.7 (1.1-6.9)	4.3	0.039	UVM	BAG1	79	2.7	-1
-1.3	0.27 (0.1-0.7)	7.3	0.0068	UVM	BAP1	79	0.27	1
1.2	3.2 (1.3-8.2)	5.9	0.015	UVM	BIN1	79	3.2	-1
0.99	2.7 (1-6.9)	4.2	0.04	UVM	BIRC3	79	2.7	-1
1.7	5.4 (1.8-16)	9.3	0.0023	UVM	BIRC7	79	5.4	-1
1.1	2.9 (1.2-7.2)	5.5	0.019	UVM	C10orf90	79	2.9	-1
0.92	2.5 (1-6.2)	4	0.046	UVM	CBX4	79	2.5	-1
-1.4	0.25 (0.1-0.63)	8.8	0.0031	UVM	CCNB1IP1	79	0.25	1
1.3	3.7 (1.4-9.5)	7.2	0.0072	UVM	CDC26	79	3.7	-1
1.2	3.4 (1.2-9.1)	5.7	0.017	UVM	CDC27	79	3.4	-1
1.4	3.9 (1.4-11)	7.1	0.0076	UVM	CDH1	79	3.9	-1
1.1	2.9 (1.1-7.3)	4.8	0.029	UVM	COPS5	79	2.9	-1
1.4	4 (1.5-11)	7.5	0.0063	UVM	CORO7	79	4	-1
1.2	3.2 (1.2-8.8)	5.2	0.022	UVM	CUL1	79	3.2	-1
1.1	3 (1.1-8.1)	4.6	0.032	UVM	CUL3	79	3	-1
1.5	4.3 (1.6-12)	8.2	0.0043	UVM	DCAF13	79	4.3	-1
1.2	3.4 (1.3-8.8)	6.1	0.013	UVM	DCAF15	79	3.4	-1
1.2	3.2 (1.2-8.8)	5.3	0.021	UVM	DCUN1D3	79	3.2	-1
-1.8	0.16 (0.056-0.47)	11	0.00083	UVM	DET1	79	0.16	1
1.1	3 (1.2-7.5)	5.5	0.019	UVM	DTX2	79	3	-1
1.2	3.2 (1.2-8.1)	5.8	0.016	UVM	DTX4	79	3.2	-1
1.1	3 (1.2-7.5)	5.8	0.016	UVM	F12	79	3	-1
1.1	3 (1.1-7.7)	5	0.025	UVM	FAF2	79	3	-1
1.7	5.5 (1.9-16)	9.4	0.0021	UVM	FBXL7	79	5.5	-1
2.1	8 (2.3-27)	11	0.00087	UVM	FBXO10	79	8	-1
-1.3	0.29 (0.11-0.74)	6.6	0.01	UVM	FBXO15	79	0.29	1
1.4	4 (1.6-10)	8.2	0.0041	UVM	FBXO22	79	4	-1
1	2.7 (1.1-6.8)	4.6	0.032	UVM	FBXO32	79	2.7	-1
1.3	3.6 (1.2-11)	5.2	0.023	UVM	FBXO4	79	3.6	-1
-1.3	0.26 (0.1-0.68)	7.7	0.0056	UVM	FBXO7	79	0.26	1
-2.1	0.12 (0.041-0.38)	13	0.00028	UVM	FBXW12	79	0.12	1
1.1	3.1 (1.3-7.7)	6	0.014	UVM	FBXW5	79	3.1	-1
-1.3	0.28 (0.11-0.73)	6.7	0.0097	UVM	GABARAPL1	79	0.28	1
1.2	3.2 (1.3-8.2)	5.9	0.015	UVM	GCH1	79	3.2	-1
1.1	3.1 (1.2-8)	5.6	0.018	UVM	HDAC4	79	3.1	-1
1	2.8 (1.1-7.1)	4.4	0.036	UVM	HECW1	79	2.8	-1
0.99	2.7 (1.1-6.7)	4.5	0.034	UVM	HECW2	79	2.7	-1
1.3	3.7 (1.4-9.9)	6.5	0.011	UVM	HERC2	79	3.7	-1
1.2	3.2 (1.2-8.8)	5.1	0.024	UVM	HOXB4	79	3.2	-1
1.2	3.3 (1.3-8.5)	6.2	0.013	UVM	INPPL1	79	3.3	-1
1.3	3.6 (1.4-9.2)	7.1	0.0077	UVM	IRAK1	79	3.6	-1
-1.1	0.34 (0.13-0.88)	4.9	0.026	UVM	IRF2BP1	79	0.34	1
0.93	2.5 (1-6.2)	4.1	0.042	UVM	IRF2BPL	79	2.5	-1
1.6	5.2 (1.9-14)	10	0.0014	UVM	ISG15	79	5.2	-1
1.2	3.4 (1.3-8.7)	6.5	0.011	UVM	KCTD11	79	3.4	-1
2	7.1 (2.4-21)	12	0.00041	UVM	KCTD17	79	7.1	-1
-1.4	0.25 (0.1-0.63)	8.7	0.0032	UVM	KLHL21	79	0.25	1
0.95	2.6 (1-6.6)	4	0.047	UVM	KLHL22	79	2.6	-1
1	2.8 (1-7.7)	4.1	0.044	UVM	KLHL42	79	2.8	-1
0.99	2.7 (1-6.9)	4.2	0.039	UVM	KLHL6	79	2.7	-1
1.6	5 (1.9-13)	11	0.0012	UVM	LCK	79	5	-1
1.5	4.6 (1.6-14)	7.6	0.0057	UVM	LRR1	79	4.6	-1
0.95	2.6 (1.1-6.4)	4.3	0.038	UVM	LRSAM1	79	2.6	-1
-1.1	0.33 (0.13-0.83)	5.5	0.019	UVM	MAP1LC3C	79	0.33	1
-1.8	0.16 (0.055-0.49)	10	0.0013	UVM	MAP2K5	79	0.16	1
0.97	2.6 (1.1-6.5)	4.4	0.035	UVM	2023-03-03	79	2.6	-1
-1.3	0.26 (0.1-0.69)	7.4	0.0064	UVM	2023-03-09	79	0.26	1
1.1	3 (1.1-8.1)	4.5	0.034	UVM	MDM2	79	3	-1
-1.3	0.29 (0.11-0.71)	7.2	0.0074	UVM	MIB2	79	0.29	1
-1.8	0.17 (0.056-0.5)	10	0.0014	UVM	MID1	79	0.17	1
1.2	3.2 (1.3-7.9)	6.2	0.013	UVM	MINDY4	79	3.2	-1
-1.3	0.28 (0.11-0.74)	6.6	0.0099	UVM	MKRN2	79	0.28	1
1.8	6.1 (2.1-18)	11	0.0011	UVM	MPG	79	6.1	-1
1.2	3.4 (1.3-8.7)	6.3	0.012	UVM	NAT10	79	3.4	-1
2.2	9 (2.9-28)	15	0.00012	UVM	NCF4	79	9	-1
1.8	6.3 (2.1-19)	11	0.001	UVM	NEDD4L	79	6.3	-1
1.7	5.3 (1.9-14)	10	0.0012	UVM	NEDD8	79	5.3	-1
1.4	4 (1.5-11)	7.8	0.0051	UVM	NEURL1	79	4	-1
1.4	4.1 (1.5-11)	7.8	0.0053	UVM	NEURL1B	79	4.1	-1
1.4	4.2 (1.6-12)	8	0.0046	UVM	NPLOC4	79	4.2	-1
1.5	4.4 (1.6-12)	8.4	0.0037	UVM	NSMCE1	79	4.4	-1
1.3	3.7 (1.5-9.7)	7.4	0.0064	UVM	OASL	79	3.7	-1
-1.3	0.29 (0.11-0.74)	6.7	0.0098	UVM	OTUD7A	79	0.29	1
1.1	3.1 (1.1-8.4)	4.8	0.028	UVM	PAFAH1B1	79	3.1	-1
1.3	3.7 (1.3-9.9)	6.5	0.011	UVM	PCGF1	79	3.7	-1
-1.2	0.29 (0.11-0.77)	6.2	0.013	UVM	PELI3	79	0.29	1
-0.9	0.41 (0.17-0.98)	4	0.046	UVM	PPARG	79	0.41	1
1.1	3.1 (1.2-8)	5.6	0.018	UVM	PPIL2	79	3.1	-1
1.1	2.9 (1.1-7.4)	4.9	0.027	UVM	PSEN1	79	2.9	-1
1.4	3.9 (1.5-9.8)	8.1	0.0043	UVM	PSMD4	79	3.9	-1
0.93	2.5 (1-6.2)	4.1	0.043	UVM	PTPA	79	2.5	-1
-0.93	0.4 (0.16-0.98)	4.1	0.044	UVM	RACK1	79	0.4	1
1.5	4.5 (1.6-12)	8.5	0.0036	UVM	RASD2	79	4.5	-1
0.98	2.7 (1.1-6.7)	4.4	0.036	UVM	RBCK1	79	2.7	-1
1.6	4.7 (1.6-14)	7.9	0.005	UVM	RBX1	79	4.7	-1
0.95	2.6 (1-6.4)	4.2	0.039	UVM	RHBDD3	79	2.6	-1
0.95	2.6 (1-6.7)	3.9	0.049	UVM	RNF10	79	2.6	-1
1.1	3.1 (1.1-8.3)	4.8	0.028	UVM	RNF113A	79	3.1	-1
-0.93	0.39 (0.16-0.96)	4.2	0.041	UVM	RNF123	79	0.39	1
1.5	4.5 (1.7-12)	8.8	0.003	UVM	RNF125	79	4.5	-1
1.1	2.9 (1.1-7.3)	4.8	0.028	UVM	RNF128	79	2.9	-1
1.8	6.1 (2.1-18)	11	0.0011	UVM	RNF135	79	6.1	-1
1.1	3 (1.2-7.8)	5.4	0.021	UVM	RNF139	79	3	-1
-0.99	0.37 (0.15-0.92)	4.6	0.033	UVM	RNF144B	79	0.37	1
1.1	3.1 (1.2-8.1)	5.5	0.019	UVM	RNF145	79	3.1	-1
1.3	3.8 (1.3-11)	5.8	0.016	UVM	RNF149	79	3.8	-1
1.4	4 (1.4-12)	6.3	0.012	UVM	RNF152	79	4	-1
1.2	3.2 (1.3-8.3)	6	0.014	UVM	RNF167	79	3.2	-1
1.1	3.1 (1.2-8)	5.5	0.019	UVM	RNF181	79	3.1	-1
0.95	2.6 (1-6.5)	4.1	0.044	UVM	RNF182	79	2.6	-1
1.1	3.1 (1.2-8)	5.7	0.017	UVM	RNF185	79	3.1	-1
0.95	2.6 (1-6.6)	3.9	0.049	UVM	RNF19A	79	2.6	-1
-2.3	0.1 (0.029-0.34)	13	0.00025	UVM	RNF208	79	0.1	1
1.3	3.6 (1.3-9.9)	6.4	0.011	UVM	RNF213	79	3.6	-1
1.1	3 (1.2-7.6)	5.2	0.023	UVM	RNF24	79	3	-1
1.5	4.7 (1.7-13)	9	0.0028	UVM	RNF25	79	4.7	-1
-1	0.36 (0.14-0.92)	4.5	0.033	UVM	RNF26	79	0.36	1
-2.8	0.059 (0.014-0.25)	14	0.00015	UVM	RNF43	79	0.059	1
-1.3	0.28 (0.11-0.69)	7.6	0.0059	UVM	RP11-574F21.3	79	0.28	1
1.2	3.2 (1.2-8.2)	5.8	0.016	UVM	RSAD2	79	3.2	-1
1.7	5.4 (1.8-16)	9.2	0.0024	UVM	SAE1	79	5.4	-1
1.6	4.9 (1.8-13)	9.4	0.0022	UVM	SDCBP	79	4.9	-1
1.2	3.5 (1.3-9.5)	5.9	0.015	UVM	SH3RF3	79	3.5	-1
-1	0.37 (0.15-0.91)	4.7	0.031	UVM	SIAH2	79	0.37	1
1.4	3.9 (1.4-11)	7	0.0082	UVM	SIVA1	79	3.9	-1
2.2	8.6 (2.5-29)	12	0.00053	UVM	SOCS2	79	8.6	-1
1.1	2.9 (1.1-7.4)	4.9	0.026	UVM	SOCS3	79	2.9	-1
0.91	2.5 (1-6.2)	3.9	0.049	UVM	SQSTM1	79	2.5	-1
1.3	3.7 (1.3-10)	6.3	0.012	UVM	STC1	79	3.7	-1
1.4	4 (1.5-10)	8.2	0.0041	UVM	SUMO3	79	4	-1
1.4	3.9 (1.5-10)	8	0.0048	UVM	SYVN1	79	3.9	-1
1	2.8 (1.1-7.3)	4.7	0.029	UVM	TAF5	79	2.8	-1
2.3	10 (2.9-35)	14	0.00023	UVM	TCEB1	79	10	-1
1.4	4 (1.5-10)	8.2	0.0041	UVM	TCEB2	79	4	-1
1	2.8 (1.1-7)	5	0.025	UVM	TLE1	79	2.8	-1
0.98	2.7 (1-6.9)	4.2	0.041	UVM	TMEM129	79	2.7	-1
0.98	2.7 (1-6.8)	4.2	0.042	UVM	TNFAIP1	79	2.7	-1
1.2	3.2 (1.3-8.3)	6	0.014	UVM	TNIP2	79	3.2	-1
1.1	3 (1.2-7.4)	5.5	0.019	UVM	TNIP3	79	3	-1
-1.5	0.23 (0.087-0.62)	8.6	0.0033	UVM	TNK2	79	0.23	1
1.3	3.5 (1.3-9.6)	6.1	0.014	UVM	TRAF3	79	3.5	-1
-1.6	0.19 (0.071-0.53)	10	0.0015	UVM	TRAIP	79	0.19	1
1	2.8 (1.1-7.2)	4.7	0.031	UVM	TRIM13	79	2.8	-1
0.97	2.6 (1.1-6.4)	4.7	0.03	UVM	TRIM21	79	2.6	-1
1.1	3 (1.2-7.6)	5.1	0.024	UVM	TRIM3	79	3	-1
1.2	3.2 (1.2-8.7)	5.2	0.023	UVM	TRIM36	79	3.2	-1
1.7	5.4 (1.8-16)	9	0.0026	UVM	TRIM41	79	5.4	-1
1.3	3.8 (1.4-10)	6.8	0.0091	UVM	TRIM47	79	3.8	-1
1.3	3.5 (1.3-9.7)	6	0.014	UVM	TRIM51	79	3.5	-1
1.2	3.2 (1.2-8.3)	5.8	0.016	UVM	TRIM65	79	3.2	-1
1.2	3.3 (1.2-9)	5.5	0.019	UVM	TRPC4AP	79	3.3	-1
1.6	5.1 (1.8-14)	9.8	0.0018	UVM	UBAC2	79	5.1	-1
1.5	4.7 (1.7-13)	9.2	0.0025	UVM	UBASH3A	79	4.7	-1
1.3	3.5 (1.4-8.7)	7.3	0.007	UVM	UBD	79	3.5	-1
1.3	3.6 (1.3-9.7)	6.2	0.013	UVM	UBE2A	79	3.6	-1
2.1	8.1 (2.4-27)	11	0.00077	UVM	UBE2D2	79	8.1	-1
-0.9	0.41 (0.17-0.98)	4	0.045	UVM	UBE2E1	79	0.41	1
1.6	4.8 (1.8-13)	9.4	0.0022	UVM	UBE2F	79	4.8	-1
1.9	6.6 (2.2-20)	12	0.00064	UVM	UBE2K	79	6.6	-1
1.4	4.2 (1.5-11)	7.8	0.0051	UVM	UBE2L3	79	4.2	-1
-1	0.36 (0.15-0.86)	5.2	0.022	UVM	UBE2R2	79	0.36	1
1.6	5.1 (1.9-14)	10	0.0015	UVM	UBE2S	79	5.1	-1
1.2	3.4 (1.2-9.1)	5.6	0.018	UVM	UBE2V2	79	3.4	-1
1.1	3.1 (1.2-7.8)	5.5	0.019	UVM	UBE2W	79	3.1	-1
1.2	3.2 (1.3-8.3)	5.9	0.015	UVM	UBE2Z	79	3.2	-1
1.1	3 (1.2-7.6)	5.1	0.024	UVM	UBL4A	79	3	-1
0.96	2.6 (1-6.7)	4	0.046	UVM	UBOX5	79	2.6	-1
1.2	3.5 (1.3-9.5)	5.9	0.015	UVM	UBR1	79	3.5	-1
-0.93	0.4 (0.16-0.97)	4.1	0.044	UVM	UBXN1	79	0.4	1
-1.2	0.29 (0.12-0.73)	6.9	0.0084	UVM	UBXN11	79	0.29	1
1.9	7 (2.3-21)	12	0.00051	UVM	UCHL1	79	7	-1
1.6	4.9 (1.7-15)	8.3	0.0039	UVM	UCHL3	79	4.9	-1
1.8	6 (2.2-17)	12	0.00062	UVM	UFC1	79	6	-1
1.2	3.3 (1.3-8.4)	6.1	0.013	UVM	UFD1L	79	3.3	-1
1.2	3.5 (1.3-8.9)	6.6	0.01	UVM	UFSP1	79	3.5	-1
-0.98	0.38 (0.15-0.92)	4.5	0.033	UVM	USP11	79	0.38	1
1.2	3.5 (1.3-9)	6.6	0.01	UVM	USP18	79	3.5	-1
-2	0.13 (0.042-0.4)	13	0.00037	UVM	USP19	79	0.13	1
0.98	2.7 (1.1-6.6)	4.6	0.033	UVM	USP35	79	2.7	-1
1.6	4.8 (1.6-14)	8	0.0046	UVM	USP5	79	4.8	-1
1.3	3.8 (1.4-10)	6.8	0.0092	UVM	USP50	79	3.8	-1
1.3	3.7 (1.4-10)	6.6	0.01	UVM	VCP	79	3.7	-1
-1.4	0.25 (0.095-0.65)	8.1	0.0044	UVM	WRNIP1	79	0.25	1
-1	0.36 (0.15-0.87)	5.2	0.023	UVM	WWP2	79	0.36	1
1.5	4.6 (1.6-14)	7.6	0.0058	UVM	ZC3HC1	79	4.6	-1
-0.75	0.47 (0.23-0.98)	4.1	0.043	UCEC	BAG1	181	0.47	1
0.75	2.1 (1-4.3)	4.3	0.039	UCEC	C10orf90	181	2.1	-1
-0.89	0.41 (0.19-0.88)	5.2	0.023	UCEC	CDC26	181	0.41	1
0.77	2.2 (1.1-4.3)	4.8	0.029	UCEC	EPS15	181	2.2	-1
0.82	2.3 (1.1-4.6)	5.2	0.023	UCEC	FBXL18	181	2.3	-1
-0.95	0.39 (0.18-0.82)	6.2	0.013	UCEC	FBXW4	181	0.39	1
-0.8	0.45 (0.22-0.93)	4.6	0.031	UCEC	FUS	181	0.45	1
-0.73	0.48 (0.24-0.98)	4.1	0.044	UCEC	FXN	181	0.48	1
0.72	2 (1-4.1)	4.2	0.042	UCEC	HERC5	181	2	-1
1.1	3 (1.3-6.5)	7.1	0.0076	UCEC	HGS	181	3	-1
0.86	2.4 (1.2-4.9)	5.5	0.019	UCEC	KLHL13	181	2.4	-1
-0.79	0.46 (0.22-0.94)	4.6	0.033	UCEC	KLHL22	181	0.46	1
-0.81	0.44 (0.21-0.93)	4.6	0.031	UCEC	LRSAM1	181	0.44	1
0.78	2.2 (1.1-4.5)	4.5	0.035	UCEC	MAP1LC3C	181	2.2	-1
0.78	2.2 (1.1-4.5)	4.5	0.034	UCEC	MARK4	181	2.2	-1
-0.77	0.46 (0.23-0.93)	4.7	0.03	UCEC	MNAT1	181	0.46	1
-1.1	0.33 (0.16-0.7)	8.4	0.0037	UCEC	MPG	181	0.33	1
-0.84	0.43 (0.21-0.88)	5.3	0.022	UCEC	MPND	181	0.43	1
0.77	2.2 (1.1-4.4)	4.6	0.032	UCEC	NHLRC1	181	2.2	-1
0.75	2.1 (1-4.2)	4.4	0.037	UCEC	NOD1	181	2.1	-1
0.76	2.1 (1.1-4.3)	4.4	0.035	UCEC	PARD6B	181	2.1	-1
-0.76	0.47 (0.23-0.97)	4.2	0.041	UCEC	PDZRN3	181	0.47	1
-0.75	0.47 (0.23-0.96)	4.3	0.039	UCEC	PSMD7	181	0.47	1
-1.1	0.34 (0.16-0.73)	7.9	0.0051	UCEC	RBBP6	181	0.34	1
-1	0.36 (0.18-0.75)	7.4	0.0064	UCEC	RBX1	181	0.36	1
-1	0.36 (0.17-0.76)	7.3	0.007	UCEC	RHBDD3	181	0.36	1
0.78	2.2 (1.1-4.4)	4.8	0.028	UCEC	RSAD2	181	2.2	-1
0.72	2.1 (1-4.1)	4.1	0.042	UCEC	SENP5	181	2.1	-1
-0.69	0.5 (0.25-1)	3.9	0.049	UCEC	SENP8	181	0.5	1
-0.96	0.38 (0.18-0.8)	6.5	0.011	UCEC	TRAF3IP2	181	0.38	1
-0.8	0.45 (0.22-0.92)	4.8	0.029	UCEC	UCHL3	181	0.45	1
-0.71	0.49 (0.24-1)	3.9	0.048	UCEC	UHRF1	181	0.49	1
-0.88	0.42 (0.2-0.86)	5.7	0.017	UCEC	USP20	181	0.42	1
0.79	2.2 (1-4.7)	4.2	0.039	UCEC	USP44	181	2.2	-1
0.77	2.2 (1-4.5)	4.3	0.038	UCEC	USP50	181	2.2	-1
-0.72	0.49 (0.24-0.98)	4	0.045	UCS	DCAF12L1	57	0.49	1
-0.92	0.4 (0.19-0.82)	6.2	0.013	UCS	FBXL5	57	0.4	1
0.72	2.1 (1-4.1)	4.2	0.039	UCS	FBXL6	57	2.1	-1
0.74	2.1 (1.1-4.2)	4.5	0.033	UCS	HECTD3	57	2.1	-1
-0.77	0.46 (0.23-0.94)	4.5	0.034	UCS	PCGF3	57	0.46	1
1	2.8 (1.3-5.7)	7.6	0.0058	UCS	RNF123	57	2.8	-1
-1	0.37 (0.18-0.77)	7.1	0.0075	UCS	RNF150	57	0.37	1
-0.77	0.46 (0.23-0.92)	4.9	0.027	UCS	RNF2	57	0.46	1
0.76	2.1 (1.1-4.4)	4.4	0.036	UCS	RNF208	57	2.1	-1
-0.73	0.48 (0.24-0.97)	4.1	0.042	UCS	SPOP	57	0.48	1
-0.73	0.48 (0.24-0.96)	4.3	0.039	UCS	TOLLIP	57	0.48	1
-0.74	0.48 (0.24-0.97)	4.1	0.042	UCS	UBE2E3	57	0.48	1
-0.92	0.4 (0.19-0.82)	6.3	0.012	UCS	USP15	57	0.4	1
-0.7	0.5 (0.25-1)	3.9	0.048	UCS	YOD1	57	0.5	1
-1.2	0.29 (0.14-0.6)	11	0.00098	UCS	ZNRF1	57	0.29	1
1.1	3.1 (1-9.7)	3.9	0.048	THCA	ANAPC1	512	3.1	-1
1.1	3.1 (1-9.8)	3.9	0.047	THCA	CREBBP	512	3.1	-1
1.2	3.2 (1-10)	4.2	0.042	THCA	DCAF16	512	3.2	-1
-1.2	0.3 (0.096-0.92)	4.4	0.036	THCA	DTX4	512	0.3	1
1.5	4.5 (1.3-16)	5.5	0.019	THCA	EPN1	512	4.5	-1
1.6	5 (1.4-17)	6.2	0.012	THCA	F12	512	5	-1
1.6	4.8 (1.4-17)	6	0.014	THCA	FBXL17	512	4.8	-1
1.4	4.1 (1.2-15)	4.9	0.026	THCA	FBXL7	512	4.1	-1
1.1	3.1 (1-9.7)	3.9	0.048	THCA	HDAC6	512	3.1	-1
-1.9	0.14 (0.033-0.63)	6.6	0.01	THCA	HECTD3	512	0.14	1
1.2	3.3 (1.1-10)	4.2	0.04	THCA	HECW1	512	3.3	-1
1.1	3.1 (1-9.7)	3.9	0.048	THCA	KLHL42	512	3.1	-1
1.5	4.3 (1.2-15)	5.2	0.023	THCA	N4BP2	512	4.3	-1
-1.1	0.32 (0.1-0.99)	3.9	0.048	THCA	NOD1	512	0.32	1
1.5	4.3 (1.2-15)	5.2	0.022	THCA	PCDHB3	512	4.3	-1
-1.4	0.26 (0.073-0.9)	4.5	0.034	THCA	RNF113A	512	0.26	1
1.9	6.6 (1.5-29)	6.2	0.012	THCA	RNF122	512	6.6	-1
1.3	3.5 (1.1-11)	4.7	0.03	THCA	RNF135	512	3.5	-1
1.3	3.6 (1.2-11)	4.9	0.026	THCA	RNF150	512	3.6	-1
1.4	4.2 (1.2-15)	5.1	0.025	THCA	RNF168	512	4.2	-1
1.2	3.2 (1-10)	4.2	0.042	THCA	SENP1	512	3.2	-1
1.4	4.3 (1.2-15)	5.1	0.024	THCA	SF3A1	512	4.3	-1
1.6	4.8 (1.1-21)	4.3	0.038	THCA	SPSB1	512	4.8	-1
1.8	5.8 (1.3-25)	5.4	0.021	THCA	STC1	512	5.8	-1
1.2	3.3 (1.1-10)	4.3	0.038	THCA	TLE1	512	3.3	-1
1.1	3.2 (1-9.8)	4	0.047	THCA	TMF1	512	3.2	-1
-1.6	0.21 (0.059-0.73)	6	0.015	THCA	TRIM21	512	0.21	1
1.3	3.7 (1.2-11)	5	0.025	THCA	TRIM45	512	3.7	-1
2	7.7 (1.8-34)	7.3	0.0068	THCA	TRIM9	512	7.7	-1
1.2	3.4 (1.1-11)	4.5	0.033	THCA	UBE2G1	512	3.4	-1
-1.2	0.3 (0.096-0.93)	4.4	0.037	THCA	UBXN1	512	0.3	1
1.2	3.3 (1.1-10)	4.4	0.037	THCA	USP36	512	3.3	-1
1.1	3.1 (1-9.7)	3.9	0.048	THCA	WWP1	512	3.1	-1
-2.1	0.12 (0.015-0.97)	4	0.046	THYM	ABTB1	119	0.12	1
-2.1	0.12 (0.015-0.97)	4	0.047	THYM	ATXN3	119	0.12	1
-2.6	0.075 (0.0085-0.66)	5.5	0.019	THYM	BRCA1	119	0.075	1
-2.2	0.11 (0.014-0.93)	4.1	0.043	THYM	CHFR	119	0.11	1
-2.2	0.11 (0.013-0.9)	4.2	0.04	THYM	DCAF15	119	0.11	1
-2.2	0.11 (0.013-0.89)	4.3	0.039	THYM	EIF3H	119	0.11	1
-2.6	0.072 (0.0082-0.63)	5.7	0.017	THYM	FANCD2	119	0.072	1
-2.1	0.12 (0.015-0.99)	3.9	0.048	THYM	FBXL12	119	0.12	1
-2.3	0.096 (0.012-0.8)	4.7	0.03	THYM	FBXO15	119	0.096	1
2.3	10 (1.3-87)	4.7	0.03	THYM	FBXO6	119	10	-1
-1.7	0.18 (0.034-0.98)	3.9	0.047	THYM	HOXB4	119	0.18	1
2.3	10 (1.2-83)	4.6	0.031	THYM	IFIH1	119	10	-1
-2.3	0.1 (0.012-0.85)	4.5	0.035	THYM	ING1	119	0.1	1
-2.2	0.11 (0.013-0.92)	4.2	0.041	THYM	ING4	119	0.11	1
-2.2	0.11 (0.013-0.88)	4.3	0.037	THYM	KATNB1	119	0.11	1
-2.1	0.12 (0.015-0.99)	3.9	0.049	THYM	KLHL18	119	0.12	1
-2.3	0.11 (0.013-0.88)	4.3	0.037	THYM	KLHL6	119	0.11	1
-2.3	0.097 (0.012-0.81)	4.7	0.031	THYM	LRR1	119	0.097	1
2.4	11 (1.3-91)	4.9	0.027	THYM	MAP1LC3A	119	11	-1
-2.3	0.1 (0.012-0.84)	4.5	0.034	THYM	MAP2K5	119	0.1	1
-2.3	0.097 (0.012-0.81)	4.7	0.031	THYM	44994	119	0.097	1
-2.4	0.095 (0.012-0.78)	4.8	0.028	THYM	NEDD8	119	0.095	1
-2.3	0.098 (0.012-0.81)	4.6	0.031	THYM	PCGF6	119	0.098	1
-1.7	0.18 (0.033-0.98)	3.9	0.048	THYM	PPP2CA	119	0.18	1
-1.7	0.19 (0.036-0.96)	4	0.045	THYM	PRC1	119	0.19	1
-2.5	0.08 (0.0091-0.71)	5.2	0.023	THYM	PSMD7	119	0.08	1
-2.2	0.11 (0.014-0.92)	4.2	0.041	THYM	RAG1	119	0.11	1
-2.3	0.1 (0.013-0.86)	4.4	0.036	THYM	RBBP7	119	0.1	1
-1.8	0.17 (0.031-0.9)	4.3	0.038	THYM	RFWD3	119	0.17	1
-1.7	0.19 (0.037-0.97)	4	0.045	THYM	RNF113A	119	0.19	1
2.2	8.9 (1.1-73)	4.2	0.042	THYM	RNF187	119	8.9	-1
-2.1	0.12 (0.014-0.96)	4	0.046	THYM	RNFT2	119	0.12	1
-2.6	0.075 (0.0085-0.65)	5.5	0.019	THYM	SAE1	119	0.075	1
-2.3	0.1 (0.012-0.86)	4.4	0.036	THYM	SKP2	119	0.1	1
-2.8	0.063 (0.0072-0.55)	6.3	0.012	THYM	SNRNP40	119	0.063	1
-2.1	0.12 (0.015-0.99)	3.9	0.049	THYM	SPSB3	119	0.12	1
-2.3	0.1 (0.012-0.83)	4.6	0.033	THYM	TAF5	119	0.1	1
-2.1	0.12 (0.014-0.96)	4	0.046	THYM	TRIM28	119	0.12	1
-3	0.05 (0.006-0.42)	7.6	0.0058	THYM	TRIM71	119	0.05	1
-2.3	0.1 (0.012-0.84)	4.5	0.034	THYM	UBASH3A	119	0.1	1
-2.4	0.087 (0.01-0.72)	5.1	0.024	THYM	UBE2T	119	0.087	1
-2.4	0.088 (0.011-0.73)	5.1	0.025	THYM	UHRF1	119	0.088	1
-2.2	0.11 (0.013-0.9)	4.2	0.04	THYM	USP20	119	0.11	1
-2.3	0.1 (0.012-0.84)	4.5	0.034	THYM	USP39	119	0.1	1
-2.6	0.077 (0.0087-0.68)	5.4	0.021	THYM	USP7	119	0.077	1
-2.6	0.077 (0.0087-0.68)	5.4	0.021	THYM	WDHD1	119	0.077	1
-1.8	0.16 (0.03-0.86)	4.6	0.033	THYM	WDR76	119	0.16	1
-2.3	0.096 (0.012-0.8)	4.7	0.03	THYM	XRCC6	119	0.096	1
-2.7	0.066 (0.0075-0.58)	6	0.014	THYM	ZNRF1	119	0.066	1
0.38	1.5 (1.1-2)	5.2	0.023	STAD	AIRE	414	1.5	-1
0.37	1.4 (1-2)	4.7	0.031	STAD	ASB11	414	1.4	-1
-0.36	0.7 (0.51-0.95)	5.1	0.024	STAD	ASB6	414	0.7	1
-0.35	0.71 (0.52-0.97)	4.7	0.03	STAD	BRCA1	414	0.71	1
0.35	1.4 (1-1.9)	4.7	0.03	STAD	BRSK2	414	1.4	-1
0.45	1.6 (1.1-2.2)	7	0.0079	STAD	C10orf90	414	1.6	-1
-0.47	0.63 (0.46-0.86)	8.5	0.0036	STAD	CDC34	414	0.63	1
-0.33	0.72 (0.52-0.99)	4.2	0.041	STAD	EPS8L3	414	0.72	1
0.36	1.4 (1-2)	5	0.026	STAD	ESR1	414	1.4	-1
0.38	1.5 (1.1-2)	5.6	0.018	STAD	FBXL2	414	1.5	-1
-0.36	0.69 (0.51-0.95)	5.1	0.024	STAD	FBXO6	414	0.69	1
-0.38	0.69 (0.5-0.94)	5.5	0.019	STAD	FBXW5	414	0.69	1
0.34	1.4 (1-1.9)	4.5	0.034	STAD	FEM1B	414	1.4	-1
-0.32	0.73 (0.53-1)	3.9	0.049	STAD	FZR1	414	0.73	1
0.35	1.4 (1-2)	4.8	0.029	STAD	HECTD2	414	1.4	-1
-0.45	0.64 (0.47-0.88)	7.6	0.0057	STAD	KEAP1	414	0.64	1
0.37	1.4 (1.1-2)	5.2	0.023	STAD	KLHL7	414	1.4	-1
0.42	1.5 (1.1-2.1)	6.4	0.012	STAD	MAP1LC3C	414	1.5	-1
0.44	1.5 (1.1-2.1)	7.2	0.0075	STAD	MID2	414	1.5	-1
0.52	1.7 (1.2-2.3)	10	0.0015	STAD	PCDHB3	414	1.7	-1
-0.32	0.73 (0.53-1)	3.9	0.049	STAD	PCGF1	414	0.73	1
0.45	1.6 (1.1-2.2)	7.8	0.0053	STAD	PJA2	414	1.6	-1
-0.32	0.72 (0.53-0.99)	4.1	0.043	STAD	PML	414	0.72	1
-0.32	0.73 (0.53-1)	3.9	0.049	STAD	PRPF19	414	0.73	1
0.34	1.4 (1-1.9)	4.5	0.034	STAD	PSMD7	414	1.4	-1
-0.32	0.73 (0.53-1)	3.9	0.048	STAD	RAD23A	414	0.73	1
-0.39	0.68 (0.49-0.93)	5.9	0.015	STAD	RHBDD3	414	0.68	1
0.34	1.4 (1-1.9)	4.4	0.037	STAD	RNF113B	414	1.4	-1
-0.33	0.72 (0.52-0.99)	4.1	0.042	STAD	RNF128	414	0.72	1
0.38	1.5 (1.1-2)	5.5	0.019	STAD	RNF150	414	1.5	-1
0.32	1.4 (1-1.9)	4.1	0.044	STAD	RNF152	414	1.4	-1
0.41	1.5 (1.1-2.1)	6.3	0.012	STAD	RNF180	414	1.5	-1
0.35	1.4 (1-1.9)	4.6	0.032	STAD	RNF182	414	1.4	-1
0.48	1.6 (1.2-2.2)	8.9	0.0029	STAD	RNF217	414	1.6	-1
0.34	1.4 (1-1.9)	4.4	0.037	STAD	RNF41	414	1.4	-1
0.45	1.6 (1.1-2.2)	7.9	0.005	STAD	SIAH1	414	1.6	-1
0.38	1.5 (1.1-2)	5.5	0.02	STAD	SOCS2	414	1.5	-1
0.41	1.5 (1.1-2.1)	6.4	0.012	STAD	SOCS3	414	1.5	-1
0.45	1.6 (1.1-2.2)	7.6	0.0058	STAD	STC1	414	1.6	-1
0.39	1.5 (1.1-2)	5.7	0.017	STAD	SUMO4	414	1.5	-1
-0.5	0.61 (0.44-0.83)	9.5	0.0021	STAD	TRAF2	414	0.61	1
-0.34	0.71 (0.52-0.97)	4.6	0.032	STAD	TRIM21	414	0.71	1
0.33	1.4 (1-1.9)	4.2	0.042	STAD	TRIM44	414	1.4	-1
0.4	1.5 (1.1-2)	6	0.015	STAD	TRIM50	414	1.5	-1
0.44	1.6 (1.1-2.1)	7.4	0.0066	STAD	TRIM6	414	1.6	-1
0.38	1.5 (1.1-2)	5.3	0.021	STAD	TRIM63	414	1.5	-1
0.36	1.4 (1-2)	4.7	0.03	STAD	TRIM71	414	1.4	-1
0.34	1.4 (1-1.9)	4.5	0.035	STAD	TRIM9	414	1.4	-1
0.35	1.4 (1-1.9)	4.5	0.033	STAD	UBA2	414	1.4	-1
-0.51	0.6 (0.44-0.82)	10	0.0015	STAD	UBAC1	414	0.6	1
0.36	1.4 (1-2)	4.9	0.026	STAD	UBAP2L	414	1.4	-1
0.41	1.5 (1.1-2.1)	6.5	0.011	STAD	UBE2E2	414	1.5	-1
0.33	1.4 (1-1.9)	4.3	0.038	STAD	UBE2E3	414	1.4	-1
0.45	1.6 (1.1-2.2)	7.8	0.0054	STAD	UBE2Q2	414	1.6	-1
-0.34	0.71 (0.52-0.98)	4.4	0.036	STAD	UBE2T	414	0.71	1
-0.32	0.73 (0.53-0.99)	4	0.046	STAD	UBL4A	414	0.73	1
0.34	1.4 (1-1.9)	4.6	0.032	STAD	UBR1	414	1.4	-1
-0.48	0.62 (0.45-0.85)	8.9	0.0028	STAD	UHRF1	414	0.62	1
0.55	1.7 (1.3-2.4)	11	0.00076	STAD	USP51	414	1.7	-1
-0.36	0.7 (0.51-0.96)	5	0.025	STAD	WDHD1	414	0.7	1
-0.4	0.67 (0.49-0.92)	6.1	0.014	STAD	WDR5	414	0.67	1
0.33	1.4 (1-1.9)	4.1	0.043	STAD	WDR61	414	1.4	-1
-0.4	0.67 (0.51-0.88)	8.3	0.004	SKCM	ABTB1	469	0.67	1
-0.39	0.68 (0.51-0.89)	8	0.0047	SKCM	AIRE	469	0.68	1
0.34	1.4 (1.1-1.8)	6.1	0.014	SKCM	AURKA	469	1.4	-1
0.28	1.3 (1-1.7)	4.1	0.043	SKCM	BARD1	469	1.3	-1
-0.38	0.68 (0.52-0.89)	7.8	0.0053	SKCM	BIN1	469	0.68	1
-0.74	0.48 (0.36-0.63)	28	1e-07	SKCM	BIRC3	469	0.48	1
0.28	1.3 (1-1.7)	3.9	0.047	SKCM	BTRC	469	1.3	-1
0.44	1.6 (1.2-2)	10	0.0016	SKCM	CCNF	469	1.6	-1
0.41	1.5 (1.1-2)	8.7	0.0032	SKCM	CDC20	469	1.5	-1
0.39	1.5 (1.1-1.9)	7.9	0.0051	SKCM	CDCA3	469	1.5	-1
0.27	1.3 (1-1.7)	3.9	0.049	SKCM	CDH1	469	1.3	-1
0.41	1.5 (1.1-2)	8.2	0.0042	SKCM	CREBBP	469	1.5	-1
-0.53	0.59 (0.45-0.77)	15	0.00014	SKCM	CYLD	469	0.59	1
0.38	1.5 (1.1-1.9)	7.4	0.0064	SKCM	DCAF7	469	1.5	-1
0.32	1.4 (1-1.8)	5.3	0.022	SKCM	DCUN1D5	469	1.4	-1
-0.48	0.62 (0.47-0.81)	12	0.00046	SKCM	DDX58	469	0.62	1
0.46	1.6 (1.2-2.1)	10	0.0012	SKCM	DTL	469	1.6	-1
-0.45	0.64 (0.49-0.84)	11	0.0011	SKCM	DTX3L	469	0.64	1
0.31	1.4 (1-1.8)	4.9	0.026	SKCM	DTX4	469	1.4	-1
-0.37	0.69 (0.53-0.91)	7	0.0082	SKCM	DZIP3	469	0.69	1
0.3	1.4 (1-1.8)	4.9	0.027	SKCM	E4F1	469	1.4	-1
0.36	1.4 (1.1-1.9)	6.8	0.0092	SKCM	EPN1	469	1.4	-1
0.29	1.3 (1-1.8)	4.5	0.035	SKCM	EPN3	469	1.3	-1
0.29	1.3 (1-1.8)	4.4	0.037	SKCM	EPS15L1	469	1.3	-1
-0.38	0.68 (0.52-0.9)	7.6	0.006	SKCM	ESR1	469	0.68	1
0.34	1.4 (1.1-1.8)	6.2	0.013	SKCM	F12	469	1.4	-1
-0.3	0.74 (0.56-0.97)	4.8	0.029	SKCM	FBXO44	469	0.74	1
-0.5	0.61 (0.46-0.8)	13	0.00037	SKCM	FBXO6	469	0.61	1
-0.36	0.7 (0.53-0.92)	6.5	0.011	SKCM	FBXO8	469	0.7	1
-0.28	0.75 (0.57-0.99)	4.1	0.044	SKCM	FBXW7	469	0.75	1
0.3	1.3 (1-1.8)	4.6	0.031	SKCM	FUS	469	1.3	-1
-0.75	0.47 (0.36-0.62)	29	8.8e-08	SKCM	GCH1	469	0.47	1
0.38	1.5 (1.1-1.9)	7.5	0.0061	SKCM	GNB2	469	1.5	-1
0.43	1.5 (1.2-2)	9.5	0.002	SKCM	GRWD1	469	1.5	-1
0.38	1.5 (1.1-1.9)	7.4	0.0065	SKCM	HDAC4	469	1.5	-1
-0.3	0.74 (0.57-0.97)	4.7	0.031	SKCM	HERC5	469	0.74	1
-0.31	0.73 (0.56-0.96)	5.2	0.023	SKCM	HERC6	469	0.73	1
-0.35	0.71 (0.54-0.92)	6.4	0.011	SKCM	HERPUD1	469	0.71	1
-0.5	0.61 (0.46-0.79)	13	0.00027	SKCM	IFIH1	469	0.61	1
-0.39	0.68 (0.52-0.89)	7.8	0.0051	SKCM	ISG15	469	0.68	1
0.3	1.3 (1-1.8)	4.7	0.03	SKCM	JOSD2	469	1.3	-1
-0.34	0.71 (0.54-0.93)	6.1	0.014	SKCM	KAT2B	469	0.71	1
-0.28	0.76 (0.58-0.99)	4.1	0.044	SKCM	KCTD6	469	0.76	1
0.32	1.4 (1-1.8)	5.2	0.022	SKCM	KDM2B	469	1.4	-1
-0.3	0.74 (0.56-0.97)	4.8	0.029	SKCM	KLHL2	469	0.74	1
0.42	1.5 (1.2-2)	9.1	0.0026	SKCM	KLHL22	469	1.5	-1
-0.52	0.6 (0.46-0.78)	14	0.00019	SKCM	KLHL6	469	0.6	1
-0.59	0.55 (0.42-0.73)	18	2.1e-05	SKCM	LCK	469	0.55	1
0.35	1.4 (1.1-1.9)	6.3	0.012	SKCM	LRR1	469	1.4	-1
0.39	1.5 (1.1-1.9)	7.8	0.0054	SKCM	LRRC41	469	1.5	-1
-0.53	0.59 (0.45-0.77)	15	0.00012	SKCM	44986	469	0.59	1
-0.28	0.75 (0.58-0.98)	4.3	0.038	SKCM	44995	469	0.75	1
0.33	1.4 (1.1-1.8)	5.5	0.019	SKCM	44989	469	1.4	-1
0.31	1.4 (1-1.8)	5	0.026	SKCM	MID1	469	1.4	-1
0.39	1.5 (1.1-1.9)	7.9	0.0051	SKCM	NACC1	469	1.5	-1
-0.55	0.58 (0.44-0.76)	16	7.9e-05	SKCM	NCF4	469	0.58	1
0.3	1.4 (1-1.8)	4.8	0.029	SKCM	NEURL1	469	1.4	-1
0.39	1.5 (1.1-1.9)	7.8	0.0053	SKCM	NEURL1B	469	1.5	-1
0.29	1.3 (1-1.8)	4.4	0.035	SKCM	NLE1	469	1.3	-1
-0.55	0.57 (0.44-0.75)	16	6.5e-05	SKCM	NOD2	469	0.57	1
-0.39	0.68 (0.52-0.89)	7.8	0.0053	SKCM	NUB1	469	0.68	1
-0.58	0.56 (0.42-0.73)	18	2.7e-05	SKCM	OASL	469	0.56	1
-0.29	0.75 (0.57-0.98)	4.4	0.036	SKCM	OPTN	469	0.75	1
0.38	1.5 (1.1-1.9)	7.6	0.0057	SKCM	PARD6G	469	1.5	-1
0.36	1.4 (1.1-1.9)	6.4	0.011	SKCM	PARP1	469	1.4	-1
-0.3	0.74 (0.57-0.97)	4.8	0.029	SKCM	PARP11	469	0.74	1
-0.33	0.72 (0.55-0.94)	5.8	0.016	SKCM	PCGF1	469	0.72	1
-0.28	0.76 (0.58-1)	4	0.046	SKCM	PELI1	469	0.76	1
0.33	1.4 (1.1-1.8)	5.7	0.017	SKCM	PEX10	469	1.4	-1
0.39	1.5 (1.1-1.9)	7.7	0.0054	SKCM	PRC1	469	1.5	-1
0.29	1.3 (1-1.7)	4.2	0.039	SKCM	PRPF19	469	1.3	-1
0.37	1.4 (1.1-1.9)	7.2	0.0074	SKCM	PSEN2	469	1.4	-1
0.41	1.5 (1.1-2)	8.5	0.0035	SKCM	PWP1	469	1.5	-1
0.34	1.4 (1.1-1.8)	6.1	0.013	SKCM	RAB40C	469	1.4	-1
-0.32	0.73 (0.55-0.95)	5.4	0.02	SKCM	RBCK1	469	0.73	1
0.28	1.3 (1-1.7)	4.2	0.041	SKCM	RHOBTB1	469	1.3	-1
-0.54	0.58 (0.45-0.77)	15	0.00011	SKCM	RNF114	469	0.58	1
-0.28	0.75 (0.58-0.98)	4.3	0.038	SKCM	RNF13	469	0.75	1
0.28	1.3 (1-1.7)	4.2	0.041	SKCM	RNF144A	469	1.3	-1
-0.36	0.7 (0.53-0.91)	6.9	0.0088	SKCM	RNF149	469	0.7	1
0.32	1.4 (1-1.8)	5.1	0.024	SKCM	RNF152	469	1.4	-1
-0.38	0.68 (0.52-0.89)	7.7	0.0054	SKCM	RNF166	469	0.68	1
0.31	1.4 (1-1.8)	5.2	0.023	SKCM	RNF187	469	1.4	-1
-0.29	0.75 (0.57-0.98)	4.3	0.038	SKCM	RNF19A	469	0.75	1
-0.4	0.67 (0.51-0.87)	8.6	0.0033	SKCM	RNF213	469	0.67	1
-0.32	0.73 (0.55-0.95)	5.4	0.021	SKCM	RNF217	469	0.73	1
0.3	1.3 (1-1.8)	4.6	0.031	SKCM	RNF25	469	1.3	-1
0.28	1.3 (1-1.7)	4.1	0.042	SKCM	RNF41	469	1.3	-1
-0.56	0.57 (0.44-0.75)	16	5.6e-05	SKCM	RSAD2	469	0.57	1
0.46	1.6 (1.2-2.1)	11	0.0011	SKCM	SAE1	469	1.6	-1
0.28	1.3 (1-1.7)	4	0.046	SKCM	SKP2	469	1.3	-1
-0.47	0.62 (0.47-0.82)	12	0.00066	SKCM	SOCS1	469	0.62	1
-0.31	0.74 (0.56-0.97)	4.9	0.027	SKCM	STAMBPL1	469	0.74	1
-0.35	0.71 (0.54-0.93)	6.4	0.012	SKCM	SUMO4	469	0.71	1
-0.42	0.66 (0.5-0.86)	9.2	0.0025	SKCM	SYVN1	469	0.66	1
-0.38	0.68 (0.52-0.9)	7.6	0.0059	SKCM	TANK	469	0.68	1
-0.34	0.71 (0.55-0.94)	5.9	0.015	SKCM	TAX1BP1	469	0.71	1
0.28	1.3 (1-1.7)	4	0.044	SKCM	TBL1X	469	1.3	-1
0.47	1.6 (1.2-2.1)	11	0.0009	SKCM	TDRD3	469	1.6	-1
-0.31	0.74 (0.56-0.97)	4.8	0.028	SKCM	TMF1	469	0.74	1
-0.6	0.55 (0.42-0.72)	19	1.3e-05	SKCM	TNIP3	469	0.55	1
0.33	1.4 (1.1-1.8)	5.8	0.016	SKCM	TOM1	469	1.4	-1
-0.54	0.59 (0.45-0.77)	15	0.00012	SKCM	TRAF1	469	0.59	1
0.48	1.6 (1.2-2.1)	12	0.00055	SKCM	TRAF7	469	1.6	-1
0.45	1.6 (1.2-2.1)	10	0.0012	SKCM	TRAIP	469	1.6	-1
0.27	1.3 (1-1.7)	4	0.047	SKCM	TRIM11	469	1.3	-1
-0.53	0.59 (0.45-0.77)	15	0.00013	SKCM	TRIM21	469	0.59	1
-0.7	0.5 (0.38-0.65)	25	5.7e-07	SKCM	TRIM22	469	0.5	1
0.46	1.6 (1.2-2.1)	11	0.00092	SKCM	TRIM28	469	1.6	-1
0.29	1.3 (1-1.8)	4.5	0.034	SKCM	TRIM32	469	1.3	-1
-0.28	0.75 (0.58-0.99)	4.2	0.041	SKCM	TRIM38	469	0.75	1
-0.48	0.62 (0.47-0.81)	12	0.00048	SKCM	TRIM5	469	0.62	1
-0.36	0.7 (0.53-0.92)	6.6	0.01	SKCM	TRIM56	469	0.7	1
-0.32	0.73 (0.56-0.95)	5.4	0.02	SKCM	TRIM59	469	0.73	1
-0.27	0.76 (0.58-1)	4	0.047	SKCM	TRIM6	469	0.76	1
0.27	1.3 (1-1.7)	4	0.047	SKCM	TRIM63	469	1.3	-1
0.34	1.4 (1-1.9)	5.2	0.023	SKCM	TRIM71	469	1.4	-1
-0.34	0.71 (0.54-0.93)	6.1	0.014	SKCM	TRIM9	469	0.71	1
-0.73	0.48 (0.37-0.63)	27	1.9e-07	SKCM	UBA7	469	0.48	1
0.29	1.3 (1-1.7)	4.4	0.037	SKCM	UBAC1	469	1.3	-1
0.37	1.4 (1.1-1.9)	7.1	0.0079	SKCM	UBAP2	469	1.4	-1
0.35	1.4 (1.1-1.9)	6.3	0.012	SKCM	UBAP2L	469	1.4	-1
-0.61	0.54 (0.41-0.72)	19	1.3e-05	SKCM	UBASH3A	469	0.54	1
-0.56	0.57 (0.43-0.75)	16	5.8e-05	SKCM	UBD	469	0.57	1
0.31	1.4 (1-1.8)	5.1	0.024	SKCM	UBE2C	469	1.4	-1
-0.4	0.67 (0.51-0.87)	8.6	0.0033	SKCM	UBE2J1	469	0.67	1
-0.61	0.54 (0.41-0.71)	19	1.1e-05	SKCM	UBE2L6	469	0.54	1
0.33	1.4 (1.1-1.8)	5.9	0.015	SKCM	UBE2O	469	1.4	-1
0.33	1.4 (1.1-1.8)	5.7	0.017	SKCM	UBE2S	469	1.4	-1
0.33	1.4 (1.1-1.8)	5.8	0.016	SKCM	UBE2T	469	1.4	-1
0.36	1.4 (1.1-1.9)	6.8	0.0091	SKCM	UBQLN4	469	1.4	-1
0.37	1.4 (1.1-1.9)	7.1	0.0078	SKCM	UHRF1	469	1.4	-1
-0.49	0.61 (0.46-0.8)	12	0.00041	SKCM	USP15	469	0.61	1
-0.36	0.69 (0.53-0.91)	7	0.0082	SKCM	USP16	469	0.69	1
-0.29	0.75 (0.57-0.98)	4.3	0.038	SKCM	USP33	469	0.75	1
0.33	1.4 (1.1-1.8)	5.6	0.018	SKCM	USP35	469	1.4	-1
0.27	1.3 (1-1.7)	3.9	0.048	SKCM	USP36	469	1.3	-1
0.3	1.4 (1-1.8)	4.8	0.028	SKCM	USP43	469	1.4	-1
0.37	1.4 (1.1-1.9)	7.2	0.0074	SKCM	USP5	469	1.4	-1
0.29	1.3 (1-1.8)	4.3	0.039	SKCM	USP7	469	1.3	-1
-0.3	0.74 (0.56-0.97)	4.7	0.03	SKCM	USP8	469	0.74	1
-0.32	0.73 (0.55-0.95)	5.4	0.021	SKCM	VCPIP1	469	0.73	1
0.3	1.3 (1-1.8)	4.5	0.033	SKCM	WDHD1	469	1.3	-1
0.33	1.4 (1.1-1.8)	5.8	0.016	SKCM	WDR5	469	1.4	-1
-0.38	0.68 (0.52-0.9)	7.3	0.0067	SKCM	WDR5B	469	0.68	1
0.4	1.5 (1.1-2)	8.1	0.0043	SKCM	WSB2	469	1.5	-1
-0.34	0.71 (0.54-0.93)	6.2	0.013	SKCM	WWP1	469	0.71	1
-0.28	0.76 (0.58-0.99)	4	0.044	SKCM	XIAP	469	0.76	1
-0.39	0.67 (0.51-0.89)	8	0.0048	SKCM	ZC3H12A	469	0.67	1
-0.44	0.64 (0.49-0.84)	10	0.0013	SKCM	ZNRF2	469	0.64	1
0.57	1.8 (1.2-2.7)	7.5	0.0061	SARC	ANAPC13	262	1.8	-1
0.44	1.5 (1-2.3)	4.6	0.032	SARC	AREL1	262	1.5	-1
0.48	1.6 (1.1-2.4)	5.4	0.02	SARC	ASB3	262	1.6	-1
0.53	1.7 (1.1-2.5)	6.8	0.0093	SARC	BAG6	262	1.7	-1
0.58	1.8 (1.2-2.7)	7.7	0.0054	SARC	BMI1	262	1.8	-1
0.56	1.7 (1.2-2.6)	7.3	0.0068	SARC	BRWD1	262	1.7	-1
0.43	1.5 (1-2.3)	4.5	0.034	SARC	BTBD9	262	1.5	-1
0.5	1.7 (1.1-2.5)	6	0.014	SARC	CCAR1	262	1.7	-1
0.52	1.7 (1.1-2.5)	6.5	0.011	SARC	CCNF	262	1.7	-1
0.47	1.6 (1.1-2.4)	5.3	0.021	SARC	CDCA3	262	1.6	-1
0.53	1.7 (1.1-2.5)	6.5	0.011	SARC	CUL2	262	1.7	-1
0.57	1.8 (1.2-2.6)	7.6	0.0058	SARC	CUL4A	262	1.8	-1
0.52	1.7 (1.1-2.5)	6.4	0.011	SARC	CUL7	262	1.7	-1
0.62	1.9 (1.2-2.8)	9	0.0027	SARC	DCAF13	262	1.9	-1
0.45	1.6 (1-2.3)	4.8	0.029	SARC	DCAF5	262	1.6	-1
0.54	1.7 (1.1-2.6)	6.9	0.0088	SARC	DCUN1D5	262	1.7	-1
0.74	2.1 (1.4-3.1)	12	0.00042	SARC	DDB1	262	2.1	-1
-0.46	0.63 (0.42-0.94)	5.1	0.024	SARC	DDB2	262	0.63	1
-0.52	0.59 (0.4-0.89)	6.4	0.011	SARC	DDX58	262	0.59	1
0.43	1.5 (1-2.3)	4.6	0.032	SARC	DTX1	262	1.5	-1
-0.47	0.63 (0.42-0.93)	5.3	0.022	SARC	DTX3L	262	0.63	1
0.41	1.5 (1-2.3)	4.1	0.044	SARC	DYRK2	262	1.5	-1
0.48	1.6 (1.1-2.4)	5.5	0.019	SARC	EPS15	262	1.6	-1
0.51	1.7 (1.1-2.5)	6.2	0.013	SARC	FANCD2	262	1.7	-1
-0.48	0.62 (0.41-0.92)	5.5	0.019	SARC	FBXL15	262	0.62	1
0.53	1.7 (1.1-2.5)	6.6	0.01	SARC	FBXO10	262	1.7	-1
0.46	1.6 (1.1-2.4)	5.1	0.024	SARC	FBXO34	262	1.6	-1
-0.46	0.63 (0.42-0.94)	5.1	0.023	SARC	FBXO8	262	0.63	1
-0.4	0.67 (0.45-1)	3.9	0.048	SARC	FBXW10	262	0.67	1
-0.47	0.63 (0.42-0.93)	5.2	0.022	SARC	FBXW5	262	0.63	1
0.52	1.7 (1.1-2.5)	6.4	0.012	SARC	FBXW8	262	1.7	-1
0.41	1.5 (1-2.2)	4	0.044	SARC	FUS	262	1.5	-1
0.53	1.7 (1.1-2.5)	6.8	0.0091	SARC	FXN	262	1.7	-1
-0.41	0.67 (0.45-0.99)	4	0.046	SARC	GGA1	262	0.67	1
0.51	1.7 (1.1-2.5)	6.1	0.014	SARC	GRWD1	262	1.7	-1
0.51	1.7 (1.1-2.5)	6.3	0.012	SARC	HERC4	262	1.7	-1
-0.4	0.67 (0.45-1)	3.9	0.048	SARC	HERC5	262	0.67	1
-0.5	0.61 (0.41-0.9)	6	0.014	SARC	HERPUD1	262	0.61	1
0.71	2 (1.4-3.1)	12	0.0006	SARC	HLTF	262	2	-1
-0.67	0.51 (0.34-0.76)	11	0.0011	SARC	IFIH1	262	0.51	1
-0.49	0.61 (0.41-0.92)	5.6	0.018	SARC	IKBKG	262	0.61	1
0.54	1.7 (1.2-2.6)	7	0.008	SARC	KDM2B	262	1.7	-1
-0.54	0.58 (0.39-0.87)	7	0.008	SARC	KLHL10	262	0.58	1
0.44	1.6 (1-2.3)	4.6	0.032	SARC	KLHL8	262	1.6	-1
-0.56	0.57 (0.38-0.86)	7.4	0.0067	SARC	LCK	262	0.57	1
0.49	1.6 (1.1-2.4)	5.8	0.016	SARC	LNX2	262	1.6	-1
0.67	2 (1.3-2.9)	10	0.0012	SARC	LRRC41	262	2	-1
-0.44	0.64 (0.43-0.96)	4.7	0.03	SARC	44986	262	0.64	1
0.55	1.7 (1.1-2.6)	6.9	0.0085	SARC	44995	262	1.7	-1
-0.71	0.49 (0.33-0.74)	12	0.00058	SARC	44987	262	0.49	1
0.4	1.5 (1-2.2)	4	0.046	SARC	44989	262	1.5	-1
0.42	1.5 (1-2.3)	4.3	0.039	SARC	44990	262	1.5	-1
0.58	1.8 (1.2-2.7)	8	0.0046	SARC	MED8	262	1.8	-1
0.5	1.7 (1.1-2.5)	6	0.015	SARC	MEX3C	262	1.7	-1
0.63	1.9 (1.3-2.8)	9.3	0.0023	SARC	MIB1	262	1.9	-1
0.44	1.6 (1-2.3)	4.7	0.03	SARC	MIB2	262	1.6	-1
-0.54	0.58 (0.39-0.87)	7	0.008	SARC	MINDY2	262	0.58	1
0.46	1.6 (1.1-2.4)	5	0.026	SARC	MKRN2	262	1.6	-1
0.5	1.7 (1.1-2.5)	6.1	0.014	SARC	MKRN3	262	1.7	-1
0.51	1.7 (1.1-2.5)	6.2	0.013	SARC	MNAT1	262	1.7	-1
0.45	1.6 (1.1-2.3)	5	0.025	SARC	NAE1	262	1.6	-1
-0.41	0.67 (0.45-0.99)	4	0.047	SARC	NCF4	262	0.67	1
-0.46	0.63 (0.43-0.94)	5.1	0.024	SARC	NEURL1B	262	0.63	1
0.5	1.6 (1.1-2.5)	5.9	0.015	SARC	NLE1	262	1.6	-1
-0.41	0.67 (0.45-0.99)	4	0.046	SARC	OPTN	262	0.67	1
0.47	1.6 (1.1-2.4)	5.3	0.022	SARC	OTUD3	262	1.6	-1
0.66	1.9 (1.3-2.9)	9.9	0.0016	SARC	OTUD6B	262	1.9	-1
-0.53	0.59 (0.39-0.88)	6.8	0.0092	SARC	PARD6A	262	0.59	1
-0.41	0.66 (0.44-0.99)	4.1	0.043	SARC	PCGF5	262	0.66	1
-0.43	0.65 (0.43-0.97)	4.5	0.034	SARC	PELI3	262	0.65	1
0.41	1.5 (1-2.3)	4.1	0.043	SARC	PRC1	262	1.5	-1
0.46	1.6 (1.1-2.4)	5	0.025	SARC	PRKCI	262	1.6	-1
0.55	1.7 (1.2-2.6)	7.3	0.0068	SARC	PRPF19	262	1.7	-1
-0.45	0.64 (0.43-0.95)	4.9	0.027	SARC	PSEN2	262	0.64	1
-0.43	0.65 (0.43-0.97)	4.6	0.033	SARC	PTPA	262	0.65	1
0.44	1.6 (1-2.3)	4.6	0.031	SARC	PWP1	262	1.6	-1
0.43	1.5 (1-2.3)	4.4	0.036	SARC	RBBP4	262	1.5	-1
0.66	1.9 (1.3-2.9)	9.7	0.0019	SARC	RLIM	262	1.9	-1
-0.41	0.66 (0.45-0.99)	4.1	0.044	SARC	RNF125	262	0.66	1
0.53	1.7 (1.1-2.6)	6.6	0.01	SARC	RNF138	262	1.7	-1
0.57	1.8 (1.2-2.7)	7.8	0.0053	SARC	RNF2	262	1.8	-1
-0.41	0.66 (0.45-0.99)	4	0.045	SARC	RNF213	262	0.66	1
0.52	1.7 (1.1-2.5)	6.3	0.012	SARC	RNF220	262	1.7	-1
0.52	1.7 (1.1-2.5)	6.4	0.011	SARC	RNF24	262	1.7	-1
0.47	1.6 (1.1-2.4)	5.2	0.023	SARC	RNF26	262	1.6	-1
0.63	1.9 (1.2-2.8)	9.1	0.0025	SARC	RNF8	262	1.9	-1
-0.57	0.57 (0.38-0.85)	7.6	0.0057	SARC	RSAD2	262	0.57	1
0.46	1.6 (1.1-2.4)	5	0.026	SARC	SAE1	262	1.6	-1
0.48	1.6 (1.1-2.4)	5.4	0.02	SARC	SENP3	262	1.6	-1
0.81	2.3 (1.5-3.4)	15	0.00011	SARC	SNRNP40	262	2.3	-1
-0.45	0.64 (0.43-0.94)	5	0.025	SARC	SOCS2	262	0.64	1
-0.45	0.64 (0.43-0.95)	5	0.026	SARC	SQSTM1	262	0.64	1
0.56	1.8 (1.2-2.6)	7.6	0.006	SARC	SUMO3	262	1.8	-1
0.8	2.2 (1.5-3.4)	15	0.00012	SARC	TAF1D	262	2.2	-1
0.44	1.5 (1-2.3)	4.5	0.033	SARC	TAF5	262	1.5	-1
0.42	1.5 (1-2.3)	4.2	0.039	SARC	TBL1XR1	262	1.5	-1
-0.4	0.67 (0.45-1)	3.9	0.049	SARC	TMEM129	262	0.67	1
-0.54	0.58 (0.39-0.87)	6.9	0.0087	SARC	TOLLIP	262	0.58	1
-0.47	0.62 (0.42-0.93)	5.4	0.02	SARC	TOM1L1	262	0.62	1
0.48	1.6 (1.1-2.4)	5.5	0.019	SARC	TRAF4	262	1.6	-1
-0.53	0.59 (0.39-0.88)	6.8	0.0093	SARC	TRAF5	262	0.59	1
0.41	1.5 (1-2.2)	4	0.046	SARC	TRAIP	262	1.5	-1
-0.53	0.59 (0.39-0.88)	6.6	0.01	SARC	TRIM11	262	0.59	1
-0.83	0.43 (0.29-0.66)	15	8.8e-05	SARC	TRIM21	262	0.43	1
-0.41	0.66 (0.44-0.99)	4.1	0.043	SARC	TRIM22	262	0.66	1
-0.73	0.48 (0.32-0.72)	12	0.00042	SARC	TRIM47	262	0.48	1
-0.52	0.59 (0.4-0.89)	6.5	0.011	SARC	TRIM5	262	0.59	1
-0.48	0.62 (0.42-0.92)	5.5	0.019	SARC	TRIM50	262	0.62	1
-0.53	0.59 (0.4-0.88)	6.7	0.0095	SARC	TRIM6	262	0.59	1
0.71	2 (1.2-3.3)	7.6	0.0058	SARC	TRIM71	262	2	-1
0.69	2 (1.3-3)	11	0.00089	SARC	TTC3	262	2	-1
-0.42	0.66 (0.44-0.98)	4.2	0.04	SARC	UBAC1	262	0.66	1
0.47	1.6 (1.1-2.4)	5.3	0.021	SARC	UBAP2L	262	1.6	-1
-0.42	0.66 (0.44-0.98)	4.2	0.039	SARC	UBASH3A	262	0.66	1
0.59	1.8 (1.2-2.7)	8.2	0.0043	SARC	UBE2A	262	1.8	-1
0.45	1.6 (1-2.3)	4.8	0.028	SARC	UBE2E1	262	1.6	-1
0.47	1.6 (1.1-2.4)	5.3	0.021	SARC	UBE2E3	262	1.6	-1
0.41	1.5 (1-2.2)	4	0.046	SARC	UBE2I	262	1.5	-1
0.5	1.6 (1.1-2.5)	5.9	0.015	SARC	UBE2J1	262	1.6	-1
0.43	1.5 (1-2.3)	4.5	0.033	SARC	UBE3D	262	1.5	-1
0.43	1.5 (1-2.3)	4.6	0.033	SARC	UBE4B	262	1.5	-1
0.44	1.6 (1-2.3)	4.6	0.032	SARC	UBTD2	262	1.6	-1
-0.44	0.65 (0.43-0.96)	4.6	0.032	SARC	UBXN6	262	0.65	1
0.61	1.8 (1.2-2.8)	8.6	0.0033	SARC	UHRF1	262	1.8	-1
-0.52	0.59 (0.4-0.89)	6.4	0.011	SARC	USP20	262	0.59	1
0.64	1.9 (1.3-2.9)	9.6	0.0019	SARC	USP24	262	1.9	-1
0.59	1.8 (1.2-2.7)	8.3	0.004	SARC	USP33	262	1.8	-1
0.47	1.6 (1.1-2.4)	5.2	0.023	SARC	USP45	262	1.6	-1
0.46	1.6 (1.1-2.4)	5	0.025	SARC	USP46	262	1.6	-1
0.44	1.6 (1-2.3)	4.6	0.031	SARC	VHL	262	1.6	-1
-0.73	0.48 (0.32-0.72)	13	0.0004	SARC	VPS18	262	0.48	1
0.6	1.8 (1.2-2.7)	8.3	0.0041	SARC	WDHD1	262	1.8	-1
0.45	1.6 (1-2.3)	4.7	0.03	SARC	WDR82	262	1.6	-1
0.55	1.7 (1.2-2.6)	7.1	0.0077	SARC	WRNIP1	262	1.7	-1
-1.1	0.34 (0.12-0.98)	4	0.045	READ	AMBRA1	93	0.34	1
-1.3	0.27 (0.076-0.93)	4.3	0.038	READ	ANKIB1	93	0.27	1
-1.8	0.16 (0.036-0.69)	6	0.014	READ	ARIH2	93	0.16	1
-1.2	0.31 (0.11-0.89)	4.7	0.03	READ	ASB9	93	0.31	1
-1.2	0.31 (0.1-0.95)	4.2	0.04	READ	BAP1	93	0.31	1
-2.5	0.08 (0.017-0.37)	10	0.0012	READ	BRCA1	93	0.08	1
-1.2	0.3 (0.097-0.92)	4.4	0.035	READ	BRCC3	93	0.3	1
-1.4	0.25 (0.072-0.87)	4.7	0.03	READ	CDC27	93	0.25	1
-1.1	0.34 (0.12-0.97)	4.1	0.044	READ	COPS5	93	0.34	1
-1.4	0.25 (0.07-0.86)	4.8	0.028	READ	CRBN	93	0.25	1
-1.2	0.29 (0.095-0.91)	4.6	0.033	READ	CSTF1	93	0.29	1
-1.3	0.26 (0.085-0.81)	5.4	0.02	READ	CUL5	93	0.26	1
-1	0.36 (0.13-0.99)	3.9	0.048	READ	CUL9	93	0.36	1
-1.4	0.26 (0.073-0.89)	4.6	0.033	READ	DCAF1	93	0.26	1
-1.4	0.25 (0.08-0.78)	5.7	0.017	READ	DCAF16	93	0.25	1
-1.4	0.25 (0.081-0.8)	5.5	0.019	READ	DCUN1D5	93	0.25	1
-1.2	0.29 (0.095-0.9)	4.6	0.032	READ	FBXL18	93	0.29	1
-1.7	0.19 (0.054-0.66)	6.8	0.0093	READ	FBXL20	93	0.19	1
-1.3	0.26 (0.091-0.76)	6.1	0.013	READ	FBXL3	93	0.26	1
-1.3	0.26 (0.084-0.8)	5.5	0.019	READ	FBXL4	93	0.26	1
1.2	3.2 (1.1-9.1)	4.7	0.03	READ	FBXO18	93	3.2	-1
-1.5	0.21 (0.061-0.74)	5.9	0.015	READ	FBXO30	93	0.21	1
-1.3	0.28 (0.092-0.87)	4.8	0.028	READ	FBXO31	93	0.28	1
-1.4	0.24 (0.078-0.74)	6.2	0.013	READ	FBXO34	93	0.24	1
-1.3	0.26 (0.089-0.76)	6.1	0.014	READ	FBXO4	93	0.26	1
-1.3	0.27 (0.089-0.84)	5.1	0.023	READ	FBXW8	93	0.27	1
-1.3	0.28 (0.09-0.89)	4.6	0.031	READ	GGA2	93	0.28	1
-1.1	0.32 (0.1-0.98)	4	0.045	READ	IRAK4	93	0.32	1
-1.6	0.19 (0.055-0.68)	6.6	0.01	READ	ITCH	93	0.19	1
-1.2	0.31 (0.1-0.95)	4.2	0.041	READ	KCTD17	93	0.31	1
-1.2	0.31 (0.1-0.95)	4.2	0.041	READ	KLHL11	93	0.31	1
-1.2	0.3 (0.097-0.92)	4.4	0.035	READ	KMT2A	93	0.3	1
-1.6	0.2 (0.058-0.7)	6.4	0.012	READ	44988	93	0.2	1
-1.7	0.18 (0.04-0.79)	5.1	0.023	READ	MKRN2	93	0.18	1
-1.1	0.34 (0.12-0.98)	4	0.045	READ	NAE1	93	0.34	1
-1.1	0.32 (0.11-0.93)	4.4	0.036	READ	NEDD4L	93	0.32	1
1.2	3.4 (1.2-9.9)	5	0.025	READ	NEDD8	93	3.4	-1
-1.3	0.27 (0.089-0.82)	5.4	0.021	READ	NEURL2	93	0.27	1
-1.3	0.28 (0.091-0.86)	5	0.026	READ	NHLRC1	93	0.28	1
-2	0.13 (0.03-0.58)	7.2	0.0072	READ	NLE1	93	0.13	1
-1.1	0.34 (0.12-0.99)	4	0.047	READ	OTUD6B	93	0.34	1
-1.7	0.18 (0.041-0.8)	5.1	0.024	READ	OTULIN	93	0.18	1
-1.1	0.32 (0.11-0.92)	4.4	0.035	READ	PEX12	93	0.32	1
-1.6	0.2 (0.056-0.69)	6.4	0.011	READ	PHRF1	93	0.2	1
-1.4	0.25 (0.083-0.78)	5.7	0.017	READ	PPARG	93	0.25	1
-1.2	0.32 (0.1-0.97)	4	0.044	READ	PWP1	93	0.32	1
-2.1	0.12 (0.028-0.54)	7.7	0.0054	READ	RAD18	93	0.12	1
-1.6	0.19 (0.06-0.63)	7.5	0.0062	READ	RBBP6	93	0.19	1
-1.1	0.32 (0.1-0.99)	3.9	0.049	READ	RCHY1	93	0.32	1
-1.1	0.35 (0.12-0.99)	3.9	0.047	READ	RNF114	93	0.35	1
1.3	3.7 (1.1-13)	4.2	0.04	READ	RNF25	93	3.7	-1
1.2	3.4 (1.1-10)	4.4	0.035	READ	RNF31	93	3.4	-1
-1.1	0.33 (0.12-0.95)	4.2	0.04	READ	RNF40	93	0.33	1
-1.4	0.24 (0.069-0.84)	5	0.025	READ	RNF8	93	0.24	1
-1.2	0.3 (0.097-0.93)	4.4	0.036	READ	RNFT1	93	0.3	1
-1.2	0.3 (0.098-0.92)	4.4	0.036	READ	SENP8	93	0.3	1
-1.7	0.18 (0.051-0.62)	7.3	0.0069	READ	SHPRH	93	0.18	1
-1.2	0.3 (0.097-0.92)	4.4	0.035	READ	SLX4	93	0.3	1
-1.2	0.29 (0.092-0.95)	4.2	0.04	READ	TAF1D	93	0.29	1
-1.5	0.23 (0.066-0.8)	5.3	0.021	READ	TFG	93	0.23	1
-1.6	0.21 (0.061-0.74)	5.9	0.015	READ	TOM1L1	93	0.21	1
-1.1	0.32 (0.1-0.98)	4	0.047	READ	TRAF3	93	0.32	1
-1.1	0.32 (0.1-0.99)	3.9	0.047	READ	TRAF6	93	0.32	1
-1.2	0.3 (0.1-0.88)	4.8	0.028	READ	TRIM17	93	0.3	1
-1.2	0.29 (0.094-0.88)	4.7	0.03	READ	TRIM25	93	0.29	1
-1.2	0.29 (0.095-0.9)	4.6	0.032	READ	TTC3	93	0.29	1
-1.1	0.32 (0.1-0.98)	4	0.045	READ	UBA2	93	0.32	1
-1.4	0.25 (0.072-0.89)	4.6	0.032	READ	UBLCP1	93	0.25	1
-1.3	0.26 (0.074-0.91)	4.4	0.035	READ	USP1	93	0.26	1
-1.2	0.31 (0.1-0.97)	4	0.044	READ	USP24	93	0.31	1
-2.5	0.084 (0.019-0.37)	11	0.0011	READ	USP30	93	0.084	1
-1.2	0.31 (0.1-0.94)	4.3	0.039	READ	USP36	93	0.31	1
-1.7	0.18 (0.051-0.63)	7.2	0.0074	READ	USP42	93	0.18	1
-1.8	0.16 (0.045-0.58)	7.9	0.005	READ	USP49	93	0.16	1
-1.1	0.33 (0.12-0.96)	4.2	0.041	READ	USP53	93	0.33	1
-1.4	0.25 (0.082-0.79)	5.7	0.017	READ	USP7	93	0.25	1
-1.7	0.18 (0.051-0.63)	7.2	0.0071	READ	VHL	93	0.18	1
-1.5	0.21 (0.062-0.75)	5.9	0.015	READ	WDR48	93	0.21	1
-1.3	0.28 (0.09-0.84)	5.1	0.024	READ	WDR59	93	0.28	1
-1.2	0.3 (0.099-0.9)	4.6	0.032	READ	WDR5B	93	0.3	1
-1.2	0.31 (0.1-0.95)	4.2	0.04	READ	XRCC6	93	0.31	1
1.6	4.8 (1-23)	3.9	0.048	PRAD	ASB9	496	4.8	-1
1.6	5 (1.1-24)	4.1	0.043	PRAD	CBLB	496	5	-1
2.1	8 (1-63)	3.9	0.049	PRAD	CDC20	496	8	-1
1.8	5.8 (1.2-28)	4.7	0.031	PRAD	EED	496	5.8	-1
2.1	8 (1-63)	3.9	0.049	PRAD	EPN1	496	8	-1
1.7	5.6 (1.2-27)	4.7	0.03	PRAD	FANCL	496	5.6	-1
1.6	5.2 (1.1-25)	4.2	0.039	PRAD	FBXO11	496	5.2	-1
2.3	9.8 (1.2-78)	4.7	0.031	PRAD	KMT2B	496	9.8	-1
2	7.3 (1.5-36)	6	0.014	PRAD	REV1	496	7.3	-1
2.7	15 (1.7-130)	6.1	0.014	PRAD	RNF8	496	15	-1
1.8	6.1 (1.2-30)	4.9	0.027	PRAD	TDRD3	496	6.1	-1
-2.2	0.11 (0.014-0.9)	4.2	0.039	PRAD	TRAF3IP2	496	0.11	1
2.1	8.3 (1-66)	3.9	0.047	PRAD	UBXN11	496	8.3	-1
-2.2	0.11 (0.014-0.89)	4.3	0.038	PRAD	UBXN8	496	0.11	1
1.8	5.8 (1.2-29)	4.6	0.032	PRAD	USP53	496	5.8	-1
1.7	5.6 (1.2-27)	4.6	0.031	PRAD	VHL	496	5.6	-1
1.7	5.6 (1.2-27)	4.6	0.032	PRAD	WDR82	496	5.6	-1
0.49	1.6 (1.1-2.5)	5.2	0.022	PAAD	AHR	179	1.6	-1
-0.56	0.57 (0.38-0.87)	7	0.008	PAAD	AIRE	179	0.57	1
-0.52	0.59 (0.39-0.9)	6.1	0.014	PAAD	AMPH	179	0.59	1
-0.49	0.61 (0.4-0.93)	5.4	0.02	PAAD	ANAPC2	179	0.61	1
0.57	1.8 (1.2-2.7)	7.1	0.0077	PAAD	ANKIB1	179	1.8	-1
-0.48	0.62 (0.41-0.94)	5	0.025	PAAD	ANKRD13B	179	0.62	1
-0.42	0.65 (0.43-0.99)	4	0.044	PAAD	ANKRD13D	179	0.65	1
0.64	1.9 (1.3-2.9)	9.1	0.0025	PAAD	ATG12	179	1.9	-1
0.42	1.5 (1-2.3)	4	0.045	PAAD	ATXN3	179	1.5	-1
0.58	1.8 (1.2-2.7)	7.5	0.0063	PAAD	AURKA	179	1.8	-1
-0.47	0.62 (0.41-0.94)	5	0.026	PAAD	BAG6	179	0.62	1
0.53	1.7 (1.1-2.6)	6.3	0.012	PAAD	CCNF	179	1.7	-1
0.5	1.6 (1.1-2.5)	5.4	0.02	PAAD	CD2AP	179	1.6	-1
0.65	1.9 (1.3-2.9)	9.3	0.0023	PAAD	CDCA3	179	1.9	-1
-0.42	0.66 (0.44-1)	3.9	0.048	PAAD	CISH	179	0.66	1
0.44	1.5 (1-2.3)	4.2	0.04	PAAD	COPS5	179	1.5	-1
-0.59	0.55 (0.36-0.84)	7.6	0.0059	PAAD	CUL9	179	0.55	1
0.43	1.5 (1-2.3)	4.2	0.041	PAAD	DCAF13	179	1.5	-1
0.42	1.5 (1-2.3)	4	0.046	PAAD	DCUN1D1	179	1.5	-1
-0.71	0.49 (0.32-0.75)	11	0.0011	PAAD	DCUN1D2	179	0.49	1
-0.57	0.56 (0.37-0.86)	7.1	0.0076	PAAD	DTX3	179	0.56	1
0.49	1.6 (1.1-2.5)	5.2	0.022	PAAD	EIF3H	179	1.6	-1
-0.44	0.64 (0.43-0.97)	4.4	0.037	PAAD	FAAP20	179	0.64	1
-0.66	0.52 (0.34-0.79)	9.4	0.0022	PAAD	FBXL15	179	0.52	1
-0.44	0.64 (0.43-0.97)	4.5	0.035	PAAD	FBXL18	179	0.64	1
-0.42	0.65 (0.43-0.99)	4.1	0.044	PAAD	FBXO18	179	0.65	1
0.68	2 (1.3-3)	9.9	0.0017	PAAD	FBXO22	179	2	-1
0.45	1.6 (1-2.4)	4.5	0.033	PAAD	FBXO28	179	1.6	-1
0.45	1.6 (1-2.4)	4.6	0.033	PAAD	FBXO32	179	1.6	-1
-0.46	0.63 (0.42-0.95)	4.8	0.029	PAAD	FBXO44	179	0.63	1
0.49	1.6 (1.1-2.5)	5.2	0.022	PAAD	FBXO45	179	1.6	-1
-0.53	0.59 (0.39-0.89)	6.2	0.013	PAAD	FBXO9	179	0.59	1
-0.58	0.56 (0.37-0.85)	7.4	0.0065	PAAD	GABARAP	179	0.56	1
-0.69	0.5 (0.33-0.76)	11	0.0012	PAAD	HDAC6	179	0.5	1
-0.48	0.62 (0.41-0.94)	5	0.025	PAAD	HECTD2	179	0.62	1
-0.54	0.58 (0.38-0.89)	6.4	0.012	PAAD	HECTD4	179	0.58	1
0.45	1.6 (1-2.4)	4.5	0.033	PAAD	HECW1	179	1.6	-1
-0.84	0.43 (0.28-0.66)	15	0.00011	PAAD	HERC1	179	0.43	1
-0.72	0.49 (0.32-0.75)	11	0.00089	PAAD	HERC2	179	0.49	1
0.63	1.9 (1.2-2.8)	8.5	0.0036	PAAD	HERC4	179	1.9	-1
0.46	1.6 (1.1-2.4)	4.9	0.027	PAAD	IFIH1	179	1.6	-1
-0.63	0.53 (0.35-0.82)	8.4	0.0038	PAAD	IRF2BP1	179	0.53	1
-0.47	0.63 (0.41-0.95)	4.8	0.029	PAAD	IRF2BPL	179	0.63	1
0.46	1.6 (1-2.4)	4.5	0.033	PAAD	ITCH	179	1.6	-1
-0.42	0.66 (0.44-1)	3.9	0.048	PAAD	JOSD2	179	0.66	1
-0.52	0.6 (0.39-0.9)	6	0.014	PAAD	KATNB1	179	0.6	1
0.58	1.8 (1.2-2.7)	7.2	0.0075	PAAD	KCMF1	179	1.8	-1
-0.49	0.61 (0.41-0.93)	5.3	0.021	PAAD	KCTD13	179	0.61	1
0.43	1.5 (1-2.3)	4.2	0.041	PAAD	KCTD21	179	1.5	-1
-0.54	0.58 (0.39-0.88)	6.6	0.01	PAAD	KCTD7	179	0.58	1
0.46	1.6 (1-2.4)	4.8	0.029	PAAD	KITLG	179	1.6	-1
-0.64	0.53 (0.35-0.8)	9	0.0026	PAAD	KLHL22	179	0.53	1
-0.7	0.5 (0.33-0.76)	11	0.0011	PAAD	KLHL41	179	0.5	1
-0.45	0.64 (0.42-0.97)	4.5	0.035	PAAD	KMT2B	179	0.64	1
-0.59	0.56 (0.36-0.85)	7.4	0.0067	PAAD	LRSAM1	179	0.56	1
-0.72	0.49 (0.32-0.75)	11	0.00097	PAAD	MAP1LC3A	179	0.49	1
0.5	1.6 (1.1-2.5)	5.3	0.021	PAAD	MAP3K5	179	1.6	-1
-0.45	0.63 (0.42-0.96)	4.8	0.029	PAAD	44989	179	0.63	1
0.49	1.6 (1.1-2.5)	5.3	0.021	PAAD	44990	179	1.6	-1
-0.42	0.66 (0.44-0.99)	4	0.046	PAAD	44993	179	0.66	1
-0.74	0.48 (0.31-0.73)	12	0.00058	PAAD	MARK1	179	0.48	1
0.52	1.7 (1.1-2.6)	5.9	0.015	PAAD	MARK2	179	1.7	-1
-0.45	0.64 (0.42-0.97)	4.5	0.034	PAAD	MIB2	179	0.64	1
-0.43	0.65 (0.43-0.99)	4.1	0.042	PAAD	MINDY1	179	0.65	1
-0.45	0.64 (0.42-0.97)	4.3	0.037	PAAD	NEURL2	179	0.64	1
-0.45	0.64 (0.42-0.96)	4.6	0.033	PAAD	NPLOC4	179	0.64	1
0.52	1.7 (1.1-2.5)	6	0.014	PAAD	OASL	179	1.7	-1
-0.77	0.46 (0.3-0.71)	13	0.00035	PAAD	OTUD7A	179	0.46	1
-0.42	0.66 (0.44-1)	3.9	0.048	PAAD	PAN2	179	0.66	1
-0.7	0.5 (0.33-0.76)	11	0.0011	PAAD	PARK2	179	0.5	1
-0.6	0.55 (0.36-0.83)	7.8	0.0051	PAAD	PCDHB3	179	0.55	1
-0.49	0.61 (0.41-0.93)	5.3	0.021	PAAD	PCGF3	179	0.61	1
0.5	1.6 (1.1-2.5)	5.5	0.019	PAAD	PELI1	179	1.6	-1
0.42	1.5 (1-2.3)	4	0.045	PAAD	PLAA	179	1.5	-1
0.44	1.5 (1-2.4)	4.2	0.041	PAAD	POLH	179	1.5	-1
0.74	2.1 (1.4-3.2)	12	0.00062	PAAD	PRC1	179	2.1	-1
0.51	1.7 (1.1-2.5)	5.9	0.015	PAAD	PRKCI	179	1.7	-1
0.51	1.7 (1.1-2.5)	5.8	0.016	PAAD	PSEN1	179	1.7	-1
0.65	1.9 (1.3-2.9)	9.2	0.0025	PAAD	PSMD14	179	1.9	-1
0.46	1.6 (1-2.4)	4.7	0.03	PAAD	RAD23B	179	1.6	-1
0.42	1.5 (1-2.3)	4	0.044	PAAD	RBX1	179	1.5	-1
0.46	1.6 (1-2.4)	4.7	0.031	PAAD	RFWD3	179	1.6	-1
-0.44	0.64 (0.42-0.98)	4.3	0.039	PAAD	RHBDD3	179	0.64	1
0.42	1.5 (1-2.3)	4	0.046	PAAD	RNF121	179	1.5	-1
0.52	1.7 (1.1-2.6)	5.8	0.016	PAAD	RNF139	179	1.7	-1
-0.47	0.63 (0.41-0.95)	4.8	0.029	PAAD	RNF146	179	0.63	1
-0.48	0.62 (0.41-0.94)	5	0.025	PAAD	RNF166	179	0.62	1
-0.7	0.5 (0.32-0.76)	10	0.0013	PAAD	RNF167	179	0.5	1
0.49	1.6 (1.1-2.5)	5.3	0.021	PAAD	RNF168	179	1.6	-1
-0.57	0.56 (0.37-0.85)	7.4	0.0067	PAAD	RNF216	179	0.56	1
-0.44	0.65 (0.43-0.98)	4.2	0.041	PAAD	RNF34	179	0.65	1
0.42	1.5 (1-2.3)	3.9	0.048	PAAD	RNF40	179	1.5	-1
0.51	1.7 (1.1-2.5)	5.8	0.016	PAAD	RNF7	179	1.7	-1
0.46	1.6 (1-2.4)	4.7	0.03	PAAD	SAE1	179	1.6	-1
-0.52	0.59 (0.39-0.9)	6	0.014	PAAD	SENP3	179	0.59	1
0.69	2 (1.3-3)	10	0.0013	PAAD	SH3KBP1	179	2	-1
0.67	2 (1.3-3)	9.5	0.002	PAAD	SIAH2	179	2	-1
-0.48	0.62 (0.41-0.93)	5.2	0.022	PAAD	SIK3	179	0.62	1
0.46	1.6 (1-2.4)	4.6	0.031	PAAD	SMURF1	179	1.6	-1
-0.8	0.45 (0.29-0.69)	13	0.00026	PAAD	SOCS2	179	0.45	1
0.5	1.6 (1.1-2.5)	5.5	0.019	PAAD	STAMBP	179	1.6	-1
0.45	1.6 (1-2.4)	4.5	0.034	PAAD	SUMO1	179	1.6	-1
0.54	1.7 (1.1-2.6)	6.6	0.01	PAAD	TAF1D	179	1.7	-1
0.56	1.8 (1.2-2.7)	6.9	0.0088	PAAD	TAX1BP1	179	1.8	-1
-0.58	0.56 (0.37-0.84)	7.7	0.0055	PAAD	TBL1X	179	0.56	1
0.64	1.9 (1.2-2.9)	8.7	0.0032	PAAD	TBL1XR1	179	1.9	-1
0.5	1.7 (1.1-2.5)	5.5	0.019	PAAD	TFG	179	1.7	-1
-0.87	0.42 (0.27-0.65)	16	7.8e-05	PAAD	TLE2	179	0.42	1
-0.49	0.61 (0.41-0.93)	5.4	0.02	PAAD	TRAF1	179	0.61	1
-0.56	0.57 (0.37-0.87)	6.8	0.0091	PAAD	TRIM3	179	0.57	1
-0.42	0.66 (0.44-1)	3.9	0.048	PAAD	TRIM37	179	0.66	1
0.5	1.7 (1.1-2.5)	5.6	0.018	PAAD	TRIM5	179	1.7	-1
-0.6	0.55 (0.36-0.84)	7.8	0.0053	PAAD	TRIM52	179	0.55	1
0.52	1.7 (1.1-2.6)	6	0.014	PAAD	TRIM59	179	1.7	-1
-0.44	0.64 (0.43-0.97)	4.4	0.036	PAAD	TRIM68	179	0.64	1
-0.64	0.53 (0.35-0.8)	9	0.0026	PAAD	TRIM9	179	0.53	1
0.45	1.6 (1-2.4)	4.7	0.031	PAAD	UBA3	179	1.6	-1
0.48	1.6 (1.1-2.5)	5.2	0.023	PAAD	UBA5	179	1.6	-1
0.48	1.6 (1.1-2.5)	4.9	0.027	PAAD	UBA6	179	1.6	-1
0.53	1.7 (1.1-2.6)	6.2	0.013	PAAD	UBAC2	179	1.7	-1
0.42	1.5 (1-2.3)	3.9	0.048	PAAD	UBAP1	179	1.5	-1
0.42	1.5 (1-2.3)	4	0.047	PAAD	UBASH3B	179	1.5	-1
0.44	1.6 (1-2.4)	4.5	0.034	PAAD	UBE2B	179	1.6	-1
0.64	1.9 (1.3-2.9)	9.2	0.0024	PAAD	UBE2C	179	1.9	-1
0.42	1.5 (1-2.3)	3.9	0.048	PAAD	UBE2D1	179	1.5	-1
0.63	1.9 (1.2-2.9)	8.3	0.0039	PAAD	UBE2H	179	1.9	-1
0.55	1.7 (1.1-2.6)	6.6	0.01	PAAD	UBE2I	179	1.7	-1
0.57	1.8 (1.2-2.7)	6.9	0.0084	PAAD	UBE2K	179	1.8	-1
0.49	1.6 (1.1-2.5)	5.1	0.024	PAAD	UBE2L3	179	1.6	-1
0.52	1.7 (1.1-2.5)	6.2	0.013	PAAD	UBE2L6	179	1.7	-1
0.5	1.7 (1.1-2.5)	5.6	0.018	PAAD	UBE2T	179	1.7	-1
-0.5	0.61 (0.4-0.93)	5.4	0.021	PAAD	UBE3D	179	0.61	1
-0.56	0.57 (0.38-0.87)	7	0.0082	PAAD	UBOX5	179	0.57	1
-0.44	0.65 (0.43-0.98)	4.3	0.038	PAAD	UBXN11	179	0.65	1
0.54	1.7 (1.1-2.6)	6.3	0.012	PAAD	UBXN2A	179	1.7	-1
-0.46	0.63 (0.42-0.95)	4.8	0.028	PAAD	UCHL1	179	0.63	1
0.45	1.6 (1-2.4)	4.5	0.034	PAAD	UCHL5	179	1.6	-1
-0.52	0.59 (0.39-0.9)	6.1	0.014	PAAD	UFSP1	179	0.59	1
0.64	1.9 (1.2-2.9)	9	0.0027	PAAD	UHRF1	179	1.9	-1
-0.43	0.65 (0.43-0.99)	4	0.044	PAAD	USP11	179	0.65	1
-0.51	0.6 (0.4-0.91)	5.9	0.015	PAAD	USP2	179	0.6	1
-0.88	0.42 (0.27-0.64)	16	7.1e-05	PAAD	USP20	179	0.42	1
-0.5	0.61 (0.4-0.92)	5.6	0.018	PAAD	USP22	179	0.61	1
-0.41	0.66 (0.44-1)	3.9	0.049	PAAD	USP27X	179	0.66	1
-0.44	0.64 (0.43-0.97)	4.4	0.035	PAAD	USP51	179	0.64	1
-0.54	0.58 (0.38-0.89)	6.3	0.012	PAAD	USP6	179	0.58	1
0.53	1.7 (1.1-2.6)	6.2	0.013	PAAD	WDR76	179	1.7	-1
0.46	1.6 (1-2.4)	4.7	0.029	PAAD	WWP1	179	1.6	-1
0.75	2.1 (1.4-3.2)	12	0.00051	PAAD	ZFP91	179	2.1	-1
-0.44	0.65 (0.43-0.98)	4.3	0.038	PAAD	ZMIZ1	179	0.65	1
0.42	1.5 (1.2-2)	12	0.00063	OV	ANKRD13A	427	1.5	-1
0.31	1.4 (1.1-1.7)	6.2	0.012	OV	ARID1B	427	1.4	-1
0.28	1.3 (1-1.7)	5	0.025	OV	BMI1	427	1.3	-1
0.26	1.3 (1-1.7)	4.6	0.033	OV	BTRC	427	1.3	-1
-0.31	0.73 (0.57-0.93)	6.4	0.012	OV	DCUN1D5	427	0.73	1
0.3	1.3 (1.1-1.7)	5.8	0.016	OV	DNAJB2	427	1.3	-1
0.3	1.3 (1.1-1.7)	5.8	0.016	OV	FBXL18	427	1.3	-1
0.33	1.4 (1.1-1.8)	7.1	0.0075	OV	FBXL20	427	1.4	-1
-0.25	0.78 (0.61-0.99)	4.1	0.043	OV	FBXO15	427	0.78	1
0.25	1.3 (1-1.6)	4.2	0.04	OV	FBXO30	427	1.3	-1
0.25	1.3 (1-1.6)	4.2	0.042	OV	HECTD3	427	1.3	-1
0.32	1.4 (1.1-1.8)	6.8	0.0093	OV	KCMF1	427	1.4	-1
0.38	1.5 (1.2-1.9)	9.6	0.002	OV	KCTD11	427	1.5	-1
0.27	1.3 (1-1.7)	4.8	0.028	OV	KCTD7	427	1.3	-1
0.32	1.4 (1.1-1.8)	6.8	0.0091	OV	KDM2A	427	1.4	-1
-0.25	0.78 (0.61-0.99)	4.2	0.041	OV	KEAP1	427	0.78	1
0.25	1.3 (1-1.6)	4.2	0.039	OV	KLHL17	427	1.3	-1
0.28	1.3 (1-1.7)	5.1	0.023	OV	LATS2	427	1.3	-1
0.3	1.4 (1.1-1.7)	5.9	0.015	OV	NOSIP	427	1.4	-1
0.39	1.5 (1.2-1.9)	10	0.0014	OV	PARK2	427	1.5	-1
-0.26	0.77 (0.61-0.98)	4.4	0.035	OV	PCGF5	427	0.77	1
-0.29	0.75 (0.59-0.95)	5.5	0.019	OV	PJA1	427	0.75	1
-0.25	0.78 (0.61-1)	4	0.046	OV	RBX1	427	0.78	1
0.33	1.4 (1.1-1.8)	7.2	0.0073	OV	RHOBTB2	427	1.4	-1
-0.36	0.7 (0.55-0.89)	8.4	0.0037	OV	RNF144B	427	0.7	1
0.3	1.3 (1.1-1.7)	5.8	0.016	OV	RNF216	427	1.3	-1
0.24	1.3 (1-1.6)	3.9	0.049	OV	RNF6	427	1.3	-1
-0.25	0.78 (0.61-0.99)	4	0.044	OV	SART1	427	0.78	1
-0.27	0.76 (0.6-0.97)	4.7	0.03	OV	SKP2	427	0.76	1
-0.33	0.72 (0.56-0.92)	7	0.008	OV	TCEB1	427	0.72	1
0.29	1.3 (1-1.7)	5.4	0.021	OV	TLE2	427	1.3	-1
0.27	1.3 (1-1.7)	4.6	0.032	OV	TRIM4	427	1.3	-1
-0.38	0.69 (0.54-0.88)	9.1	0.0025	OV	UBD	427	0.69	1
-0.26	0.77 (0.61-0.98)	4.4	0.036	OV	UBE2E1	427	0.77	1
0.27	1.3 (1-1.7)	4.7	0.03	OV	UBE2H	427	1.3	-1
-0.27	0.77 (0.6-0.98)	4.6	0.031	OV	UBE2J1	427	0.77	1
-0.34	0.72 (0.56-0.91)	7.3	0.0068	OV	UBE2L6	427	0.72	1
-0.31	0.73 (0.57-0.93)	6.4	0.012	OV	UBE2T	427	0.73	1
0.28	1.3 (1-1.7)	5.1	0.025	OV	USP35	427	1.3	-1
0.29	1.3 (1.1-1.7)	5.6	0.019	OV	VPS36	427	1.3	-1
0.27	1.3 (1-1.7)	4.8	0.028	OV	WDTC1	427	1.3	-1
0.53	1.7 (1.1-2.7)	5	0.026	MESO	AMPH	87	1.7	-1
0.73	2.1 (1.3-3.4)	8.4	0.0038	MESO	ANAPC1	87	2.1	-1
0.88	2.4 (1.5-3.9)	13	0.00038	MESO	ANAPC7	87	2.4	-1
0.57	1.8 (1.1-2.9)	5.4	0.02	MESO	ANKIB1	87	1.8	-1
0.53	1.7 (1.1-2.7)	4.9	0.027	MESO	ANKRD13A	87	1.7	-1
0.51	1.7 (1-2.7)	4.4	0.035	MESO	ARIH1	87	1.7	-1
0.52	1.7 (1-2.7)	4.6	0.031	MESO	ARIH2	87	1.7	-1
0.55	1.7 (1.1-2.8)	5.3	0.022	MESO	ASB1	87	1.7	-1
0.48	1.6 (1-2.6)	3.9	0.049	MESO	ASB3	87	1.6	-1
-0.86	0.42 (0.25-0.71)	11	0.0012	MESO	ASB4	87	0.42	1
0.51	1.7 (1-2.7)	4.7	0.031	MESO	ATG12	87	1.7	-1
1.2	3.2 (1.9-5.2)	21	4.8e-06	MESO	AURKA	87	3.2	-1
-0.48	0.62 (0.38-0.99)	4	0.046	MESO	BAG1	87	0.62	1
1	2.7 (1.7-4.5)	16	7.6e-05	MESO	BARD1	87	2.7	-1
0.88	2.4 (1.5-3.9)	12	0.00051	MESO	BCL6B	87	2.4	-1
0.52	1.7 (1-2.7)	4.4	0.035	MESO	BRAP	87	1.7	-1
1.2	3.2 (1.9-5.2)	20	6.9e-06	MESO	BRCA1	87	3.2	-1
0.51	1.7 (1-2.7)	4.2	0.039	MESO	CBL	87	1.7	-1
1.2	3.3 (2-5.5)	22	2.9e-06	MESO	CCNF	87	3.3	-1
0.55	1.7 (1.1-2.8)	5.2	0.023	MESO	CD2AP	87	1.7	-1
1.3	3.6 (2.2-5.9)	25	5.9e-07	MESO	CDC20	87	3.6	-1
0.52	1.7 (1-2.7)	4.5	0.033	MESO	CDC23	87	1.7	-1
0.79	2.2 (1.3-3.7)	9.6	0.0019	MESO	CDC27	87	2.2	-1
1.4	4.1 (2.5-6.8)	29	6.3e-08	MESO	CDCA3	87	4.1	-1
0.68	2 (1.2-3.2)	7.7	0.0054	MESO	CHFR	87	2	-1
0.76	2.1 (1.3-3.5)	9.1	0.0025	MESO	COPS6	87	2.1	-1
0.53	1.7 (1.1-2.7)	4.7	0.03	MESO	CUL1	87	1.7	-1
0.47	1.6 (1-2.5)	3.9	0.049	MESO	CUL4B	87	1.6	-1
-0.73	0.48 (0.3-0.78)	9	0.0028	MESO	DCAF11	87	0.48	1
0.5	1.6 (1-2.6)	4.4	0.036	MESO	DCAF15	87	1.6	-1
0.5	1.6 (1-2.6)	4.2	0.041	MESO	DCAF17	87	1.6	-1
-0.62	0.54 (0.33-0.86)	6.6	0.01	MESO	DCAF6	87	0.54	1
0.68	2 (1.2-3.2)	7.4	0.0064	MESO	DCAF7	87	2	-1
1.1	3 (1.8-5)	17	2.9e-05	MESO	DNAJC2	87	3	-1
1.2	3.5 (2.1-5.8)	23	1.6e-06	MESO	DTL	87	3.5	-1
0.6	1.8 (1.1-2.9)	6.2	0.013	MESO	DYRK2	87	1.8	-1
0.74	2.1 (1.3-3.4)	8.4	0.0038	MESO	E4F1	87	2.1	-1
0.52	1.7 (1.1-2.7)	4.7	0.029	MESO	EPN1	87	1.7	-1
0.97	2.6 (1.6-4.4)	14	0.00023	MESO	EPS15L1	87	2.6	-1
1.1	3 (1.8-5)	17	4.1e-05	MESO	F12	87	3	-1
0.88	2.4 (1.5-4)	12	0.00052	MESO	FAF1	87	2.4	-1
0.93	2.5 (1.5-4.2)	14	0.00024	MESO	FANCD2	87	2.5	-1
0.65	1.9 (1.2-3.1)	6.9	0.0087	MESO	FBXL12	87	1.9	-1
0.78	2.2 (1.3-3.6)	9.2	0.0025	MESO	FBXL19	87	2.2	-1
0.63	1.9 (1.2-3)	6.8	0.009	MESO	FBXL6	87	1.9	-1
0.51	1.7 (1-2.7)	4.5	0.034	MESO	FBXO10	87	1.7	-1
-0.67	0.51 (0.32-0.82)	7.8	0.0053	MESO	FBXO15	87	0.51	1
-0.7	0.5 (0.31-0.8)	8.1	0.0045	MESO	FBXO2	87	0.5	1
0.75	2.1 (1.3-3.5)	8.6	0.0034	MESO	FBXO30	87	2.1	-1
1	2.8 (1.7-4.6)	16	5.1e-05	MESO	FBXO32	87	2.8	-1
-0.86	0.42 (0.26-0.69)	12	0.00047	MESO	FBXO44	87	0.42	1
0.7	2 (1.2-3.3)	7.5	0.0061	MESO	G2E3	87	2	-1
0.64	1.9 (1.2-3.1)	6.7	0.0097	MESO	GRWD1	87	1.9	-1
0.57	1.8 (1.1-2.9)	5.2	0.022	MESO	HECTD2	87	1.8	-1
0.5	1.6 (1-2.6)	4.3	0.039	MESO	HECTD3	87	1.6	-1
0.54	1.7 (1.1-2.8)	4.8	0.028	MESO	HECW2	87	1.7	-1
-0.53	0.59 (0.37-0.94)	4.9	0.028	MESO	HERC3	87	0.59	1
-0.81	0.45 (0.28-0.72)	11	0.00087	MESO	HOXB4	87	0.45	1
0.67	2 (1.2-3.2)	7	0.0081	MESO	INPPL1	87	2	-1
0.72	2.1 (1.3-3.3)	8.9	0.0029	MESO	JOSD2	87	2.1	-1
0.61	1.8 (1.1-3)	5.8	0.016	MESO	KCMF1	87	1.8	-1
0.77	2.2 (1.3-3.6)	9.3	0.0023	MESO	KCTD10	87	2.2	-1
0.61	1.8 (1.1-3)	5.9	0.015	MESO	KCTD13	87	1.8	-1
0.65	1.9 (1.2-3.1)	7.4	0.0064	MESO	KCTD17	87	1.9	-1
0.94	2.5 (1.5-4.2)	13	0.00024	MESO	KCTD5	87	2.5	-1
-0.57	0.56 (0.35-0.9)	5.6	0.017	MESO	KCTD6	87	0.56	1
0.52	1.7 (1-2.7)	4.4	0.035	MESO	KLHL18	87	1.7	-1
0.55	1.7 (1.1-2.8)	5	0.025	MESO	KLHL25	87	1.7	-1
-0.63	0.53 (0.33-0.85)	6.8	0.0092	MESO	KLHL41	87	0.53	1
0.8	2.2 (1.3-3.7)	9.4	0.0022	MESO	KLHL42	87	2.2	-1
0.73	2.1 (1.2-3.4)	8	0.0048	MESO	KLHL7	87	2.1	-1
-0.91	0.4 (0.25-0.65)	14	0.0002	MESO	KLHL9	87	0.4	1
0.51	1.7 (1-2.7)	4.2	0.04	MESO	LTN1	87	1.7	-1
0.52	1.7 (1-2.7)	4.5	0.035	MESO	MAP3K5	87	1.7	-1
0.96	2.6 (1.6-4.3)	14	0.00015	MESO	44989	87	2.6	-1
0.78	2.2 (1.3-3.6)	9.5	0.0021	MESO	MEX3B	87	2.2	-1
0.78	2.2 (1.3-3.6)	9.3	0.0023	MESO	MEX3C	87	2.2	-1
-0.61	0.55 (0.34-0.87)	6.4	0.012	MESO	MINDY1	87	0.55	1
-0.64	0.53 (0.33-0.85)	7.1	0.0079	MESO	MINDY4	87	0.53	1
0.94	2.6 (1.5-4.3)	13	0.00034	MESO	MKRN2	87	2.6	-1
0.5	1.6 (1-2.6)	4.2	0.039	MESO	MKRN3	87	1.6	-1
-0.49	0.62 (0.38-0.99)	4.1	0.043	MESO	MYLIP	87	0.62	1
0.83	2.3 (1.4-3.8)	10	0.0015	MESO	NCK2	87	2.3	-1
0.71	2 (1.2-3.3)	8	0.0046	MESO	NEDD4	87	2	-1
0.52	1.7 (1.1-2.7)	4.7	0.03	MESO	NEDD4L	87	1.7	-1
0.65	1.9 (1.2-3.1)	6.9	0.0087	MESO	NEURL1B	87	1.9	-1
0.52	1.7 (1.1-2.7)	4.8	0.029	MESO	NLE1	87	1.7	-1
-0.63	0.53 (0.33-0.86)	6.6	0.01	MESO	NOD1	87	0.53	1
0.69	2 (1.2-3.2)	8.1	0.0044	MESO	NOSIP	87	2	-1
0.5	1.7 (1-2.6)	4.4	0.037	MESO	NSFL1C	87	1.7	-1
0.68	2 (1.2-3.2)	7.6	0.0058	MESO	OSTM1	87	2	-1
0.51	1.7 (1-2.7)	4.4	0.037	MESO	OTUD6B	87	1.7	-1
0.88	2.4 (1.5-4)	12	0.00045	MESO	OTULIN	87	2.4	-1
0.52	1.7 (1-2.7)	4.6	0.031	MESO	PAFAH1B1	87	1.7	-1
0.69	2 (1.2-3.2)	7.6	0.0057	MESO	PARP1	87	2	-1
0.95	2.6 (1.6-4.3)	14	0.00019	MESO	PCGF6	87	2.6	-1
0.57	1.8 (1.1-2.9)	5.4	0.02	MESO	PDLIM2	87	1.8	-1
0.72	2 (1.3-3.3)	8.3	0.0039	MESO	PELI1	87	2	-1
0.54	1.7 (1-2.8)	4.6	0.032	MESO	PHIP	87	1.7	-1
0.83	2.3 (1.4-3.8)	11	0.00093	MESO	PIAS3	87	2.3	-1
0.88	2.4 (1.5-4)	12	0.00059	MESO	PIAS4	87	2.4	-1
-0.47	0.62 (0.39-1)	3.9	0.048	MESO	PINK1	87	0.62	1
0.52	1.7 (1-2.7)	4.6	0.032	MESO	PIPSL	87	1.7	-1
1.5	4.3 (2.5-7.4)	28	1.1e-07	MESO	PRC1	87	4.3	-1
0.65	1.9 (1.2-3.1)	7.1	0.0078	MESO	PSMD14	87	1.9	-1
0.97	2.6 (1.6-4.3)	15	0.00012	MESO	PSMD4	87	2.6	-1
0.87	2.4 (1.5-3.9)	12	0.00058	MESO	PWP1	87	2.4	-1
0.76	2.1 (1.3-3.5)	9.5	0.0021	MESO	RAD18	87	2.1	-1
0.55	1.7 (1.1-2.8)	5.2	0.022	MESO	RASD2	87	1.7	-1
0.49	1.6 (1-2.6)	4.1	0.043	MESO	RHBDD3	87	1.6	-1
0.57	1.8 (1.1-2.9)	5.4	0.02	MESO	RHOBTB1	87	1.8	-1
0.76	2.1 (1.3-3.5)	9	0.0026	MESO	RHOBTB3	87	2.1	-1
0.74	2.1 (1.3-3.4)	8.7	0.0032	MESO	RNF122	87	2.1	-1
0.64	1.9 (1.2-3.1)	6.9	0.0085	MESO	RNF126	87	1.9	-1
0.79	2.2 (1.4-3.6)	10	0.0015	MESO	RNF128	87	2.2	-1
-0.51	0.6 (0.38-0.97)	4.4	0.036	MESO	RNF13	87	0.6	1
0.79	2.2 (1.3-3.6)	9.9	0.0017	MESO	RNF138	87	2.2	-1
0.77	2.2 (1.3-3.5)	9.8	0.0017	MESO	RNF144A	87	2.2	-1
0.54	1.7 (1.1-2.8)	4.7	0.03	MESO	RNF2	87	1.7	-1
0.67	2 (1.2-3.2)	7.6	0.0059	MESO	RNF41	87	2	-1
0.58	1.8 (1.1-2.9)	6	0.015	MESO	RNFT2	87	1.8	-1
1.6	5 (2.8-8.8)	31	2.3e-08	MESO	SAE1	87	5	-1
0.6	1.8 (1.1-2.9)	6.1	0.014	MESO	SH3RF3	87	1.8	-1
0.54	1.7 (1.1-2.8)	5	0.026	MESO	SIAH2	87	1.7	-1
0.69	2 (1.2-3.2)	7.7	0.0055	MESO	SKP2	87	2	-1
0.65	1.9 (1.2-3.1)	6.8	0.0089	MESO	SLX4	87	1.9	-1
0.94	2.6 (1.5-4.3)	13	0.00028	MESO	SMURF2	87	2.6	-1
0.56	1.8 (1.1-2.8)	5.4	0.02	MESO	SOCS2	87	1.8	-1
0.5	1.6 (1-2.7)	4.2	0.042	MESO	SOCS4	87	1.6	-1
0.68	2 (1.2-3.2)	7.7	0.0055	MESO	STC1	87	2	-1
0.51	1.7 (1-2.7)	4.4	0.036	MESO	SUMO4	87	1.7	-1
0.52	1.7 (1-2.7)	4.6	0.033	MESO	TLE3	87	1.7	-1
-0.54	0.58 (0.36-0.93)	5.1	0.024	MESO	TMEM129	87	0.58	1
0.92	2.5 (1.6-4)	14	0.00016	MESO	TRAF2	87	2.5	-1
0.75	2.1 (1.3-3.4)	9.3	0.0023	MESO	TRAIP	87	2.1	-1
0.68	2 (1.2-3.2)	7.9	0.0049	MESO	TRIB3	87	2	-1
-0.7	0.5 (0.31-0.81)	8	0.0046	MESO	TRIM21	87	0.5	1
0.62	1.9 (1.1-3)	6.4	0.011	MESO	TRIM24	87	1.9	-1
1.3	3.8 (2.2-6.3)	26	4.3e-07	MESO	TRIM28	87	3.8	-1
0.83	2.3 (1.4-3.8)	11	0.0011	MESO	TRIM3	87	2.3	-1
0.74	2.1 (1.3-3.4)	9	0.0027	MESO	TRIM36	87	2.1	-1
0.52	1.7 (1-2.7)	4.7	0.031	MESO	TRIM37	87	1.7	-1
-0.58	0.56 (0.35-0.9)	5.8	0.016	MESO	TRIM38	87	0.56	1
0.5	1.6 (1-2.6)	4.2	0.04	MESO	TRIM44	87	1.6	-1
0.75	2.1 (1.3-3.5)	8.8	0.003	MESO	TRIM47	87	2.1	-1
0.8	2.2 (1.4-3.7)	10	0.0016	MESO	TRIM59	87	2.2	-1
-0.49	0.61 (0.38-0.98)	4.1	0.042	MESO	TRIM6	87	0.61	1
0.7	2 (1.3-3.2)	8.5	0.0036	MESO	TRIM65	87	2	-1
0.59	1.8 (1.1-2.9)	5.7	0.017	MESO	TRIM9	87	1.8	-1
0.77	2.2 (1.3-3.5)	9.2	0.0024	MESO	UBA2	87	2.2	-1
0.56	1.7 (1.1-2.9)	5	0.026	MESO	UBAP2L	87	1.7	-1
0.72	2 (1.3-3.3)	8.3	0.0041	MESO	UBE2A	87	2	-1
1.2	3.2 (1.9-5.2)	21	4.8e-06	MESO	UBE2C	87	3.2	-1
0.58	1.8 (1.1-2.9)	5.8	0.016	MESO	UBE2E2	87	1.8	-1
0.74	2.1 (1.3-3.5)	8.6	0.0034	MESO	UBE2E3	87	2.1	-1
0.66	1.9 (1.2-3.1)	6.9	0.0087	MESO	UBE2I	87	1.9	-1
0.58	1.8 (1.1-2.9)	5.6	0.018	MESO	UBE2J1	87	1.8	-1
0.71	2 (1.3-3.3)	8.5	0.0035	MESO	UBE2M	87	2	-1
0.61	1.8 (1.1-3)	6.2	0.013	MESO	UBE2N	87	1.8	-1
0.81	2.3 (1.4-3.7)	10	0.0015	MESO	UBE2Q2	87	2.3	-1
0.95	2.6 (1.6-4.2)	15	0.00013	MESO	UBE2S	87	2.6	-1
1.2	3.2 (1.9-5.4)	20	9.9e-06	MESO	UBE2T	87	3.2	-1
0.82	2.3 (1.4-3.7)	11	0.001	MESO	UBE2V1	87	2.3	-1
0.62	1.9 (1.1-3)	6	0.014	MESO	UBE2V2	87	1.9	-1
0.53	1.7 (1-2.8)	4.5	0.034	MESO	UBE3C	87	1.7	-1
0.5	1.7 (1-2.7)	4.3	0.039	MESO	UBE3D	87	1.7	-1
0.69	2 (1.2-3.2)	7.6	0.006	MESO	UBQLN4	87	2	-1
0.63	1.9 (1.2-3.1)	6.5	0.011	MESO	UBTD2	87	1.9	-1
1.1	3 (1.8-4.9)	18	2.1e-05	MESO	UCHL1	87	3	-1
-0.47	0.62 (0.39-1)	3.9	0.049	MESO	UFC1	87	0.62	1
-0.49	0.61 (0.38-0.99)	4.1	0.043	MESO	UFSP2	87	0.61	1
1.4	3.9 (2.4-6.6)	27	1.7e-07	MESO	UHRF1	87	3.9	-1
0.72	2.1 (1.3-3.3)	8.6	0.0034	MESO	USP14	87	2.1	-1
0.74	2.1 (1.3-3.4)	9.4	0.0021	MESO	USP15	87	2.1	-1
0.62	1.9 (1.1-3)	6.1	0.013	MESO	USP35	87	1.9	-1
0.6	1.8 (1.1-2.9)	5.9	0.015	MESO	USP37	87	1.8	-1
0.84	2.3 (1.4-3.8)	11	0.001	MESO	USP39	87	2.3	-1
-0.55	0.58 (0.36-0.93)	5.1	0.023	MESO	USP43	87	0.58	1
0.54	1.7 (1.1-2.8)	4.9	0.027	MESO	USP45	87	1.7	-1
0.5	1.6 (1-2.6)	4.3	0.038	MESO	USP5	87	1.6	-1
0.5	1.7 (1-2.7)	4.3	0.039	MESO	USP9X	87	1.7	-1
-0.67	0.51 (0.32-0.82)	7.8	0.0054	MESO	USP9Y	87	0.51	1
0.5	1.6 (1-2.7)	4.3	0.038	MESO	VHL	87	1.6	-1
-0.55	0.58 (0.36-0.93)	5.2	0.023	MESO	VPS18	87	0.58	1
0.78	2.2 (1.3-3.5)	10	0.0015	MESO	WDHD1	87	2.2	-1
0.51	1.7 (1-2.7)	4.6	0.032	MESO	WDR61	87	1.7	-1
0.72	2 (1.3-3.3)	8.5	0.0036	MESO	WDR76	87	2	-1
0.72	2 (1.3-3.3)	8.2	0.0042	MESO	WDR82	87	2	-1
0.9	2.5 (1.5-4)	14	0.00023	MESO	WSB2	87	2.5	-1
-0.69	0.5 (0.31-0.8)	8.2	0.0041	MESO	XIAP	87	0.5	1
0.73	2.1 (1.3-3.4)	8.6	0.0033	MESO	XRCC6	87	2.1	-1
0.52	1.7 (1.1-2.7)	4.7	0.03	MESO	YOD1	87	1.7	-1
0.71	2 (1.3-3.3)	8.6	0.0033	MESO	ZBTB18	87	2	-1
-0.5	0.61 (0.38-0.97)	4.3	0.037	MESO	ZC3H12A	87	0.61	1
0.37	1.4 (1.1-1.9)	6.8	0.0092	LUSC	EPS15	498	1.4	-1
0.34	1.4 (1.1-1.9)	5.5	0.019	LUSC	EPS8L3	498	1.4	-1
0.32	1.4 (1-1.8)	5.3	0.021	LUSC	ESR1	498	1.4	-1
0.31	1.4 (1-1.8)	4.9	0.027	LUSC	FBXO2	498	1.4	-1
0.37	1.4 (1.1-1.9)	6.8	0.009	LUSC	FBXW5	498	1.4	-1
0.32	1.4 (1-1.8)	5.2	0.023	LUSC	HERPUD1	498	1.4	-1
0.37	1.4 (1.1-1.9)	6.9	0.0085	LUSC	HOXB4	498	1.4	-1
0.32	1.4 (1-1.8)	5.3	0.021	LUSC	ITCH	498	1.4	-1
-0.31	0.74 (0.56-0.97)	4.8	0.028	LUSC	KBTBD7	498	0.74	1
0.28	1.3 (1-1.7)	3.9	0.047	LUSC	KCTD10	498	1.3	-1
-0.28	0.76 (0.58-0.99)	4	0.045	LUSC	KEAP1	498	0.76	1
-0.29	0.75 (0.57-0.99)	4.3	0.039	LUSC	KLHL15	498	0.75	1
0.37	1.5 (1.1-1.9)	7.1	0.0076	LUSC	LATS2	498	1.5	-1
0.38	1.5 (1.1-1.9)	7.2	0.0072	LUSC	MAP1LC3B	498	1.5	-1
0.34	1.4 (1.1-1.8)	5.9	0.015	LUSC	44993	498	1.4	-1
0.4	1.5 (1.1-2)	8.1	0.0045	LUSC	MGRN1	498	1.5	-1
0.37	1.4 (1.1-1.9)	6.8	0.009	LUSC	MINDY1	498	1.4	-1
0.38	1.5 (1.1-1.9)	7.6	0.006	LUSC	NSFL1C	498	1.5	-1
-0.33	0.72 (0.55-0.95)	5.5	0.019	LUSC	PIAS3	498	0.72	1
0.33	1.4 (1.1-1.8)	5.6	0.018	LUSC	PINK1	498	1.4	-1
0.29	1.3 (1-1.7)	4.3	0.038	LUSC	RHOBTB2	498	1.3	-1
-0.36	0.7 (0.53-0.91)	6.8	0.0093	LUSC	RNF181	498	0.7	1
0.28	1.3 (1-1.7)	4.1	0.042	LUSC	RNF19A	498	1.3	-1
-0.36	0.7 (0.53-0.92)	6.7	0.0098	LUSC	RNF8	498	0.7	1
0.32	1.4 (1-1.8)	5.2	0.023	LUSC	TNIP1	498	1.4	-1
0.34	1.4 (1.1-1.8)	5.8	0.016	LUSC	TRAF7	498	1.4	-1
0.38	1.5 (1.1-1.9)	7.2	0.0072	LUSC	TRIM22	498	1.5	-1
-0.34	0.71 (0.54-0.93)	6.2	0.013	LUSC	TRIM45	498	0.71	1
0.37	1.4 (1.1-1.9)	7	0.0082	LUSC	TRIM5	498	1.4	-1
0.6	1.8 (1.4-2.5)	16	7.4e-05	LUSC	TRIM58	498	1.8	-1
0.34	1.4 (1.1-1.9)	6	0.014	LUSC	TRIM68	498	1.4	-1
0.32	1.4 (1-1.8)	5.2	0.023	LUSC	TRIM72	498	1.4	-1
-0.28	0.76 (0.58-1)	4	0.046	LUSC	TRIM74	498	0.76	1
0.29	1.3 (1-1.7)	4.3	0.038	LUSC	TRIM8	498	1.3	-1
0.28	1.3 (1-1.7)	4	0.044	LUSC	UBE2J1	498	1.3	-1
0.29	1.3 (1-1.8)	4.3	0.039	LUSC	USP38	498	1.3	-1
-0.42	0.66 (0.5-0.86)	9.2	0.0025	LUSC	USP39	498	0.66	1
-0.3	0.74 (0.56-0.97)	4.7	0.03	LUSC	WDHD1	498	0.74	1
0.3	1.3 (1-1.8)	4.6	0.032	LUSC	WWP2	498	1.3	-1
-0.37	0.69 (0.51-0.93)	6	0.014	LUAD	ABTB1	515	0.69	1
0.29	1.3 (1-1.8)	3.9	0.048	LUAD	ANAPC5	515	1.3	-1
-0.36	0.7 (0.52-0.94)	5.5	0.019	LUAD	ANKRD13A	515	0.7	1
0.34	1.4 (1-1.9)	5.2	0.023	LUAD	ASB1	515	1.4	-1
0.3	1.4 (1-1.8)	4.1	0.043	LUAD	ATG12	515	1.4	-1
0.3	1.4 (1-1.8)	4.2	0.041	LUAD	AURKA	515	1.4	-1
0.3	1.3 (1-1.8)	4.1	0.044	LUAD	BIRC2	515	1.3	-1
0.43	1.5 (1.1-2.1)	8.3	0.004	LUAD	BRCA1	515	1.5	-1
-0.39	0.68 (0.5-0.91)	6.8	0.0094	LUAD	BTBD9	515	0.68	1
0.32	1.4 (1-1.8)	4.6	0.033	LUAD	CBLC	515	1.4	-1
0.32	1.4 (1-1.8)	4.6	0.033	LUAD	CCAR1	515	1.4	-1
0.39	1.5 (1.1-2)	6.9	0.0088	LUAD	CDC20	515	1.5	-1
0.44	1.6 (1.2-2.1)	8.8	0.003	LUAD	CDC27	515	1.6	-1
0.52	1.7 (1.2-2.3)	12	0.00063	LUAD	CDCA3	515	1.7	-1
-0.41	0.66 (0.49-0.89)	7.5	0.0061	LUAD	CISH	515	0.66	1
0.35	1.4 (1.1-1.9)	5.5	0.019	LUAD	COPS5	515	1.4	-1
0.33	1.4 (1-1.9)	4.7	0.029	LUAD	COPS6	515	1.4	-1
-0.3	0.74 (0.55-0.99)	4.1	0.042	LUAD	CORO7	515	0.74	1
0.32	1.4 (1-1.8)	4.5	0.034	LUAD	CUL4B	515	1.4	-1
0.4	1.5 (1.1-2)	7.2	0.0072	LUAD	DCAF13	515	1.5	-1
0.4	1.5 (1.1-2)	7.1	0.0076	LUAD	DCUN1D1	515	1.5	-1
0.43	1.5 (1.1-2.1)	8.4	0.0038	LUAD	DCUN1D5	515	1.5	-1
0.46	1.6 (1.2-2.1)	9.6	0.002	LUAD	DTL	515	1.6	-1
0.42	1.5 (1.1-2)	7.7	0.0054	LUAD	EIF3H	515	1.5	-1
0.33	1.4 (1-1.9)	4.9	0.027	LUAD	F12	515	1.4	-1
0.38	1.5 (1.1-2)	6.4	0.012	LUAD	FAF2	515	1.5	-1
0.35	1.4 (1.1-1.9)	5.6	0.018	LUAD	FANCD2	515	1.4	-1
0.46	1.6 (1.2-2.1)	9.4	0.0021	LUAD	FANCL	515	1.6	-1
0.46	1.6 (1.2-2.1)	9.3	0.0023	LUAD	FBXO22	515	1.6	-1
0.31	1.4 (1-1.8)	4.3	0.039	LUAD	FBXO32	515	1.4	-1
0.57	1.8 (1.3-2.4)	14	0.00018	LUAD	FBXO45	515	1.8	-1
-0.31	0.73 (0.55-0.98)	4.4	0.037	LUAD	GGA2	515	0.73	1
0.43	1.5 (1.1-2.1)	8.2	0.0042	LUAD	GRWD1	515	1.5	-1
-0.42	0.66 (0.49-0.89)	7.7	0.0056	LUAD	HERPUD1	515	0.66	1
0.33	1.4 (1-1.9)	4.9	0.027	LUAD	IFIH1	515	1.4	-1
0.35	1.4 (1.1-1.9)	5.5	0.019	LUAD	JOSD1	515	1.4	-1
-0.49	0.61 (0.46-0.83)	10	0.0012	LUAD	KAT2B	515	0.61	1
0.35	1.4 (1.1-1.9)	5.5	0.019	LUAD	KCMF1	515	1.4	-1
0.29	1.3 (1-1.8)	3.9	0.049	LUAD	KCTD5	515	1.3	-1
0.31	1.4 (1-1.8)	4.4	0.036	LUAD	KLHL25	515	1.4	-1
0.3	1.3 (1-1.8)	4	0.045	LUAD	LATS2	515	1.3	-1
-0.42	0.66 (0.49-0.88)	7.8	0.0051	LUAD	LNX2	515	0.66	1
-0.4	0.67 (0.5-0.9)	7	0.0083	LUAD	44986	515	0.67	1
-0.43	0.65 (0.49-0.87)	8.3	0.0039	LUAD	44987	515	0.65	1
0.38	1.5 (1.1-2)	6.4	0.011	LUAD	MARK2	515	1.5	-1
0.32	1.4 (1-1.8)	4.6	0.032	LUAD	MARK4	515	1.4	-1
0.46	1.6 (1.2-2.1)	9.4	0.0022	LUAD	MNAT1	515	1.6	-1
-0.46	0.63 (0.47-0.85)	9.4	0.0022	LUAD	MYLIP	515	0.63	1
0.32	1.4 (1-1.8)	4.6	0.031	LUAD	N4BP2	515	1.4	-1
0.35	1.4 (1.1-1.9)	5.6	0.018	LUAD	NEDD4	515	1.4	-1
-0.32	0.73 (0.54-0.98)	4.5	0.033	LUAD	NOD1	515	0.73	1
0.45	1.6 (1.2-2.1)	9	0.0027	LUAD	NSMCE1	515	1.6	-1
0.37	1.5 (1.1-1.9)	6.3	0.012	LUAD	NSMCE2	515	1.5	-1
0.47	1.6 (1.2-2.1)	9.8	0.0017	LUAD	OTUB1	515	1.6	-1
0.35	1.4 (1.1-1.9)	5.4	0.02	LUAD	OTUD6B	515	1.4	-1
-0.38	0.68 (0.51-0.92)	6.3	0.012	LUAD	OTUD7A	515	0.68	1
0.31	1.4 (1-1.8)	4.3	0.038	LUAD	PAFAH1B1	515	1.4	-1
-0.3	0.74 (0.55-1)	3.9	0.047	LUAD	PELI2	515	0.74	1
0.3	1.4 (1-1.8)	4.1	0.043	LUAD	PML	515	1.4	-1
0.47	1.6 (1.2-2.1)	9.8	0.0017	LUAD	PRC1	515	1.6	-1
0.31	1.4 (1-1.8)	4.2	0.04	LUAD	PRPF19	515	1.4	-1
0.32	1.4 (1-1.8)	4.5	0.034	LUAD	PSEN1	515	1.4	-1
0.34	1.4 (1.1-1.9)	5.3	0.021	LUAD	PSMD14	515	1.4	-1
0.35	1.4 (1.1-1.9)	5.4	0.02	LUAD	PSMD7	515	1.4	-1
0.56	1.8 (1.3-2.4)	14	0.00018	LUAD	PWP1	515	1.8	-1
0.51	1.7 (1.2-2.3)	12	0.0007	LUAD	RAD23A	515	1.7	-1
0.35	1.4 (1.1-1.9)	5.5	0.019	LUAD	RAD23B	515	1.4	-1
0.34	1.4 (1-1.9)	5.2	0.023	LUAD	RAG1	515	1.4	-1
0.3	1.4 (1-1.8)	4.1	0.044	LUAD	RBBP5	515	1.4	-1
0.31	1.4 (1-1.8)	4.3	0.039	LUAD	RBBP7	515	1.4	-1
-0.36	0.7 (0.52-0.94)	5.7	0.017	LUAD	RCBTB1	515	0.7	1
0.34	1.4 (1-1.9)	5.1	0.024	LUAD	RNF121	515	1.4	-1
-0.36	0.7 (0.52-0.94)	5.7	0.017	LUAD	RNF144B	515	0.7	1
-0.34	0.71 (0.53-0.96)	5.1	0.024	LUAD	RNF146	515	0.71	1
0.32	1.4 (1-1.8)	4.5	0.034	LUAD	RNF168	515	1.4	-1
-0.42	0.66 (0.49-0.88)	8	0.0046	LUAD	RNF180	515	0.66	1
0.32	1.4 (1-1.8)	4.5	0.035	LUAD	RNF217	515	1.4	-1
0.29	1.3 (1-1.8)	3.9	0.049	LUAD	RNF26	515	1.3	-1
0.29	1.3 (1-1.8)	3.9	0.048	LUAD	RPS27A	515	1.3	-1
0.4	1.5 (1.1-2)	7	0.008	LUAD	SDCBP	515	1.5	-1
0.4	1.5 (1.1-2)	7	0.0084	LUAD	SIAH2	515	1.5	-1
-0.31	0.73 (0.55-0.99)	4.2	0.04	LUAD	SMURF2	515	0.73	1
0.3	1.4 (1-1.8)	4.1	0.044	LUAD	SOCS6	515	1.4	-1
0.31	1.4 (1-1.8)	4.4	0.037	LUAD	STAM	515	1.4	-1
0.33	1.4 (1-1.9)	5	0.025	LUAD	STAMBP	515	1.4	-1
0.44	1.5 (1.2-2.1)	8.5	0.0036	LUAD	STC1	515	1.5	-1
0.3	1.4 (1-1.8)	4.2	0.042	LUAD	SUMO2	515	1.4	-1
0.3	1.3 (1-1.8)	3.9	0.047	LUAD	SUMO3	515	1.3	-1
0.31	1.4 (1-1.8)	4.4	0.036	LUAD	TAF1D	515	1.4	-1
0.3	1.4 (1-1.8)	4.1	0.043	LUAD	TAF5	515	1.4	-1
0.3	1.3 (1-1.8)	4	0.046	LUAD	TANK	515	1.3	-1
0.53	1.7 (1.3-2.3)	12	0.00047	LUAD	TFG	515	1.7	-1
0.6	1.8 (1.3-2.4)	16	8.1e-05	LUAD	TLE1	515	1.8	-1
0.31	1.4 (1-1.8)	4.3	0.037	LUAD	TNIP1	515	1.4	-1
0.32	1.4 (1-1.8)	4.6	0.031	LUAD	TRAF7	515	1.4	-1
0.3	1.4 (1-1.8)	4.1	0.043	LUAD	TRAIP	515	1.4	-1
0.34	1.4 (1-1.9)	5.2	0.023	LUAD	TRIM28	515	1.4	-1
-0.35	0.71 (0.53-0.95)	5.4	0.02	LUAD	TRIM50	515	0.71	1
0.3	1.4 (1-1.8)	4.1	0.043	LUAD	TRIM59	515	1.4	-1
0.45	1.6 (1.2-2.1)	9	0.0027	LUAD	TRIM6	515	1.6	-1
-0.35	0.7 (0.53-0.95)	5.4	0.02	LUAD	TRIM62	515	0.7	1
0.37	1.5 (1.1-1.9)	6.2	0.013	LUAD	TRIM7	515	1.5	-1
-0.5	0.61 (0.45-0.82)	11	0.0012	LUAD	TRIM74	515	0.61	1
0.32	1.4 (1-1.9)	4.7	0.03	LUAD	TRIP12	515	1.4	-1
0.45	1.6 (1.2-2.1)	9	0.0026	LUAD	UBA6	515	1.6	-1
0.33	1.4 (1-1.9)	5	0.026	LUAD	UBAC2	515	1.4	-1
-0.31	0.74 (0.55-0.99)	4.2	0.04	LUAD	UBASH3A	515	0.74	1
0.3	1.4 (1-1.8)	4.1	0.043	LUAD	UBE2C	515	1.4	-1
0.33	1.4 (1-1.9)	4.8	0.029	LUAD	UBE2D3	515	1.4	-1
0.33	1.4 (1-1.9)	5	0.026	LUAD	UBE2E3	515	1.4	-1
0.37	1.5 (1.1-1.9)	6.2	0.012	LUAD	UBE2F	515	1.5	-1
0.45	1.6 (1.2-2.1)	8.9	0.0028	LUAD	UBE2H	515	1.6	-1
0.35	1.4 (1.1-1.9)	5.5	0.019	LUAD	UBE2K	515	1.4	-1
0.37	1.5 (1.1-1.9)	6.3	0.012	LUAD	UBE2L3	515	1.5	-1
0.31	1.4 (1-1.8)	4.2	0.04	LUAD	UBE2M	515	1.4	-1
0.33	1.4 (1-1.9)	4.8	0.028	LUAD	UBE2N	515	1.4	-1
0.31	1.4 (1-1.8)	4.3	0.038	LUAD	UBE2Q1	515	1.4	-1
0.43	1.5 (1.1-2.1)	8.2	0.0043	LUAD	UBE2S	515	1.5	-1
0.5	1.6 (1.2-2.2)	11	0.00098	LUAD	UBE2T	515	1.6	-1
0.53	1.7 (1.3-2.3)	12	0.00042	LUAD	UBE2V2	515	1.7	-1
0.31	1.4 (1-1.8)	4.3	0.039	LUAD	UBXN2A	515	1.4	-1
0.33	1.4 (1-1.9)	4.8	0.029	LUAD	UCHL3	515	1.4	-1
0.32	1.4 (1-1.8)	4.6	0.032	LUAD	UCHL5	515	1.4	-1
0.32	1.4 (1-1.9)	4.7	0.03	LUAD	UFD1L	515	1.4	-1
0.36	1.4 (1.1-1.9)	5.8	0.016	LUAD	UHRF1	515	1.4	-1
-0.34	0.71 (0.53-0.96)	5.1	0.025	LUAD	USP2	515	0.71	1
-0.48	0.62 (0.46-0.83)	10	0.0015	LUAD	USP4	515	0.62	1
0.42	1.5 (1.1-2.1)	8	0.0047	LUAD	USP5	515	1.5	-1
-0.42	0.65 (0.49-0.88)	8	0.0046	LUAD	USP54	515	0.65	1
0.3	1.3 (1-1.8)	3.9	0.047	LUAD	VPS18	515	1.3	-1
0.43	1.5 (1.1-2.1)	8.3	0.0039	LUAD	WDHD1	515	1.5	-1
0.33	1.4 (1-1.9)	4.8	0.028	LUAD	WDR12	515	1.4	-1
0.38	1.5 (1.1-2)	6.6	0.01	LUAD	WDR76	515	1.5	-1
0.4	1.5 (1.1-2)	7	0.0081	LUAD	WSB2	515	1.5	-1
0.32	1.4 (1-1.8)	4.7	0.031	LUAD	XRCC6	515	1.4	-1
-0.33	0.72 (0.54-0.96)	4.9	0.026	LUAD	ZBTB18	515	0.72	1
0.3	1.4 (1-1.8)	4.1	0.044	LUAD	ZRANB3	515	1.4	-1
0.37	1.5 (1-2.1)	4.4	0.037	LIHC	AMBRA1	371	1.5	-1
0.58	1.8 (1.2-2.5)	10	0.0015	LIHC	ANAPC1	371	1.8	-1
0.45	1.6 (1.1-2.2)	6.2	0.013	LIHC	ANAPC13	371	1.6	-1
0.52	1.7 (1.2-2.4)	8.4	0.0037	LIHC	ANAPC5	371	1.7	-1
0.45	1.6 (1.1-2.2)	6.4	0.012	LIHC	ANAPC7	371	1.6	-1
0.41	1.5 (1.1-2.1)	5.3	0.021	LIHC	ANKRD13B	371	1.5	-1
0.41	1.5 (1.1-2.1)	5.4	0.021	LIHC	AREL1	371	1.5	-1
0.48	1.6 (1.1-2.3)	7	0.008	LIHC	ASB1	371	1.6	-1
0.46	1.6 (1.1-2.3)	6.6	0.0099	LIHC	ASB3	371	1.6	-1
0.45	1.6 (1.1-2.2)	6.1	0.013	LIHC	ASB6	371	1.6	-1
0.45	1.6 (1.1-2.2)	6.2	0.013	LIHC	ATG10	371	1.6	-1
0.54	1.7 (1.2-2.5)	9	0.0027	LIHC	ATG12	371	1.7	-1
0.61	1.8 (1.3-2.6)	11	0.00071	LIHC	AUP1	371	1.8	-1
0.65	1.9 (1.3-2.7)	13	0.00036	LIHC	AURKA	371	1.9	-1
0.42	1.5 (1.1-2.2)	5.4	0.021	LIHC	BAG6	371	1.5	-1
0.55	1.7 (1.2-2.5)	9.2	0.0023	LIHC	BARD1	371	1.7	-1
0.46	1.6 (1.1-2.3)	6.7	0.0096	LIHC	BCR/ABL fusion	371	1.6	-1
0.38	1.5 (1-2.1)	4.5	0.035	LIHC	BIRC7	371	1.5	-1
0.36	1.4 (1-2)	4	0.045	LIHC	BMI1	371	1.4	-1
0.46	1.6 (1.1-2.3)	6.7	0.0095	LIHC	BRCA1	371	1.6	-1
0.37	1.4 (1-2)	4.2	0.041	LIHC	BRCC3	371	1.4	-1
0.4	1.5 (1-2.1)	4.8	0.029	LIHC	BRSK2	371	1.5	-1
-0.44	0.65 (0.45-0.92)	5.9	0.015	LIHC	BRWD1	371	0.65	1
0.46	1.6 (1.1-2.2)	6.5	0.011	LIHC	C10orf90	371	1.6	-1
0.59	1.8 (1.3-2.6)	11	0.0011	LIHC	CCAR1	371	1.8	-1
0.56	1.8 (1.2-2.5)	9.6	0.002	LIHC	CCNF	371	1.8	-1
0.42	1.5 (1.1-2.2)	5.6	0.018	LIHC	CD2AP	371	1.5	-1
0.5	1.6 (1.2-2.3)	7.7	0.0055	LIHC	CDC16	371	1.6	-1
0.8	2.2 (1.6-3.2)	19	1.4e-05	LIHC	CDC20	371	2.2	-1
0.42	1.5 (1.1-2.2)	5.4	0.02	LIHC	CDC23	371	1.5	-1
0.38	1.5 (1-2.1)	4.6	0.032	LIHC	CDC26	371	1.5	-1
0.4	1.5 (1.1-2.1)	5	0.025	LIHC	CDC27	371	1.5	-1
0.48	1.6 (1.1-2.3)	7.2	0.0075	LIHC	CDC34	371	1.6	-1
0.58	1.8 (1.2-2.5)	10	0.0014	LIHC	CDCA3	371	1.8	-1
0.56	1.8 (1.2-2.5)	9.7	0.0018	LIHC	CGRRF1	371	1.8	-1
0.4	1.5 (1.1-2.1)	5	0.025	LIHC	CIAO1	371	1.5	-1
-0.39	0.68 (0.48-0.96)	4.7	0.029	LIHC	CISH	371	0.68	1
0.39	1.5 (1-2.1)	4.9	0.028	LIHC	COPS5	371	1.5	-1
0.47	1.6 (1.1-2.3)	6.9	0.0085	LIHC	COPS6	371	1.6	-1
0.36	1.4 (1-2)	4	0.047	LIHC	CORO7	371	1.4	-1
0.41	1.5 (1.1-2.1)	5.2	0.023	LIHC	CUL1	371	1.5	-1
0.37	1.5 (1-2.1)	4.3	0.038	LIHC	CUL4B	371	1.5	-1
0.49	1.6 (1.1-2.3)	7.2	0.0074	LIHC	DCAF13	371	1.6	-1
0.44	1.6 (1.1-2.2)	6.2	0.013	LIHC	DCAF16	371	1.6	-1
0.46	1.6 (1.1-2.3)	6.4	0.011	LIHC	DCAF4	371	1.6	-1
0.42	1.5 (1.1-2.2)	5.4	0.02	LIHC	DCAF7	371	1.5	-1
0.48	1.6 (1.1-2.3)	7.3	0.007	LIHC	DCUN1D5	371	1.6	-1
0.47	1.6 (1.1-2.3)	6.9	0.0087	LIHC	DDB1	371	1.6	-1
0.6	1.8 (1.3-2.6)	11	0.00089	LIHC	DNAJB2	371	1.8	-1
0.48	1.6 (1.1-2.3)	7	0.0082	LIHC	DNAJC2	371	1.6	-1
0.46	1.6 (1.1-2.3)	6.7	0.0098	LIHC	DTL	371	1.6	-1
0.48	1.6 (1.1-2.3)	7.2	0.0073	LIHC	DTX2	371	1.6	-1
0.42	1.5 (1.1-2.2)	5.4	0.02	LIHC	EED	371	1.5	-1
0.36	1.4 (1-2)	4.1	0.044	LIHC	EPN1	371	1.4	-1
0.37	1.5 (1-2.1)	4.2	0.04	LIHC	EPN3	371	1.5	-1
0.47	1.6 (1.1-2.3)	6.9	0.0086	LIHC	EPS8L3	371	1.6	-1
0.47	1.6 (1.1-2.3)	6.8	0.0091	LIHC	ERCC8	371	1.6	-1
-0.56	0.57 (0.4-0.81)	9.6	0.0019	LIHC	ESR1	371	0.57	1
0.54	1.7 (1.2-2.4)	8.8	0.0031	LIHC	FAAP20	371	1.7	-1
0.51	1.7 (1.2-2.4)	8	0.0047	LIHC	FAF1	371	1.7	-1
0.35	1.4 (1-2)	3.9	0.049	LIHC	FAF2	371	1.4	-1
0.45	1.6 (1.1-2.2)	6.3	0.012	LIHC	FANCD2	371	1.6	-1
0.7	2 (1.4-2.9)	14	0.00015	LIHC	FANCL	371	2	-1
0.62	1.9 (1.3-2.6)	12	0.00061	LIHC	FBXL19	371	1.9	-1
0.39	1.5 (1-2.1)	4.8	0.029	LIHC	FBXL2	371	1.5	-1
0.48	1.6 (1.1-2.3)	7.2	0.0073	LIHC	FBXL7	371	1.6	-1
0.38	1.5 (1-2.1)	4.6	0.033	LIHC	FBXO10	371	1.5	-1
0.39	1.5 (1-2.1)	4.8	0.029	LIHC	FBXO11	371	1.5	-1
0.49	1.6 (1.2-2.3)	7.5	0.0061	LIHC	FBXO18	371	1.6	-1
0.65	1.9 (1.3-2.7)	12	0.00044	LIHC	FBXO30	371	1.9	-1
0.56	1.8 (1.2-2.5)	9.6	0.0019	LIHC	FBXO45	371	1.8	-1
0.58	1.8 (1.2-2.6)	10	0.0015	LIHC	G2E3	371	1.8	-1
-0.46	0.63 (0.44-0.9)	6.4	0.011	LIHC	GABARAPL1	371	0.63	1
0.5	1.7 (1.2-2.4)	7.9	0.0049	LIHC	GAN	371	1.7	-1
0.45	1.6 (1.1-2.2)	6.2	0.013	LIHC	GGA1	371	1.6	-1
0.46	1.6 (1.1-2.2)	6.4	0.011	LIHC	GGA3	371	1.6	-1
0.56	1.8 (1.2-2.5)	9.6	0.0019	LIHC	HACE1	371	1.8	-1
0.57	1.8 (1.2-2.5)	9.8	0.0017	LIHC	HECTD2	371	1.8	-1
0.56	1.7 (1.2-2.5)	9.5	0.0021	LIHC	HECTD3	371	1.7	-1
0.5	1.6 (1.2-2.3)	7.5	0.006	LIHC	HECW1	371	1.6	-1
0.5	1.7 (1.2-2.4)	7.9	0.0049	LIHC	HGS	371	1.7	-1
0.43	1.5 (1.1-2.2)	5.7	0.017	LIHC	HLTF	371	1.5	-1
0.48	1.6 (1.1-2.3)	6.9	0.0087	LIHC	IL17RB	371	1.6	-1
0.45	1.6 (1.1-2.2)	6.1	0.013	LIHC	ING1	371	1.6	-1
0.54	1.7 (1.2-2.4)	8.9	0.0029	LIHC	IRAK1	371	1.7	-1
0.49	1.6 (1.1-2.3)	7.4	0.0064	LIHC	JOSD1	371	1.6	-1
0.57	1.8 (1.2-2.5)	9.8	0.0017	LIHC	JOSD2	371	1.8	-1
0.42	1.5 (1.1-2.2)	5.6	0.018	LIHC	KCMF1	371	1.5	-1
0.36	1.4 (1-2)	4.1	0.042	LIHC	KCTD10	371	1.4	-1
0.43	1.5 (1.1-2.2)	5.8	0.016	LIHC	KCTD6	371	1.5	-1
0.38	1.5 (1-2.1)	4.5	0.033	LIHC	KCTD7	371	1.5	-1
0.36	1.4 (1-2)	3.9	0.047	LIHC	KLHL12	371	1.4	-1
0.44	1.6 (1.1-2.2)	6	0.014	LIHC	KLHL17	371	1.6	-1
0.59	1.8 (1.3-2.6)	10	0.0012	LIHC	KLHL18	371	1.8	-1
0.4	1.5 (1-2.1)	4.9	0.026	LIHC	KLHL25	371	1.5	-1
-0.36	0.7 (0.49-0.99)	4.1	0.042	LIHC	LCK	371	0.7	1
0.46	1.6 (1.1-2.3)	6.6	0.01	LIHC	LRR1	371	1.6	-1
0.79	2.2 (1.5-3.2)	19	1.5e-05	LIHC	LRRC41	371	2.2	-1
0.5	1.6 (1.2-2.3)	7.7	0.0055	LIHC	MAP3K1	371	1.6	-1
0.39	1.5 (1-2.1)	4.6	0.032	LIHC	44986	371	1.5	-1
0.37	1.5 (1-2.1)	4.4	0.035	LIHC	MARK2	371	1.5	-1
0.69	2 (1.4-2.8)	14	0.00016	LIHC	MED8	371	2	-1
0.55	1.7 (1.2-2.5)	9.2	0.0024	LIHC	MEX3C	371	1.7	-1
0.41	1.5 (1.1-2.1)	5.2	0.023	LIHC	MNAT1	371	1.5	-1
0.45	1.6 (1.1-2.2)	6.2	0.013	LIHC	NAE1	371	1.6	-1
0.64	1.9 (1.3-2.7)	12	0.00043	LIHC	NAT10	371	1.9	-1
0.41	1.5 (1.1-2.2)	5.3	0.021	LIHC	NEURL1	371	1.5	-1
0.55	1.7 (1.2-2.5)	9.2	0.0024	LIHC	NLE1	371	1.7	-1
0.49	1.6 (1.1-2.3)	7.5	0.0062	LIHC	NOD1	371	1.6	-1
0.49	1.6 (1.1-2.3)	7.4	0.0066	LIHC	NOSIP	371	1.6	-1
0.42	1.5 (1.1-2.2)	5.6	0.018	LIHC	NPLOC4	371	1.5	-1
0.41	1.5 (1.1-2.1)	5.2	0.022	LIHC	NUP43	371	1.5	-1
0.47	1.6 (1.1-2.3)	6.7	0.0095	LIHC	OSTM1	371	1.6	-1
0.37	1.5 (1-2.1)	4.3	0.038	LIHC	OTUB1	371	1.5	-1
0.43	1.5 (1.1-2.2)	5.8	0.016	LIHC	OTUD1	371	1.5	-1
0.39	1.5 (1-2.1)	4.7	0.03	LIHC	OTUD7B	371	1.5	-1
0.43	1.5 (1.1-2.2)	5.7	0.017	LIHC	PAFAH1B1	371	1.5	-1
0.39	1.5 (1-2.1)	4.7	0.03	LIHC	PARD6A	371	1.5	-1
0.52	1.7 (1.2-2.4)	8.3	0.004	LIHC	PARD6B	371	1.7	-1
0.37	1.5 (1-2.1)	4.3	0.039	LIHC	PARD6G	371	1.5	-1
0.46	1.6 (1.1-2.3)	6.6	0.01	LIHC	PAXIP1	371	1.6	-1
0.55	1.7 (1.2-2.5)	9.2	0.0024	LIHC	PCGF1	371	1.7	-1
0.37	1.5 (1-2.1)	4.3	0.037	LIHC	PELI1	371	1.5	-1
0.37	1.4 (1-2.1)	4.3	0.038	LIHC	PELI3	371	1.4	-1
0.4	1.5 (1.1-2.1)	5.1	0.024	LIHC	PHRF1	371	1.5	-1
0.4	1.5 (1.1-2.1)	5.1	0.024	LIHC	PIPSL	371	1.5	-1
0.42	1.5 (1.1-2.2)	5.4	0.02	LIHC	PJA1	371	1.5	-1
0.55	1.7 (1.2-2.5)	9.4	0.0022	LIHC	PPARG	371	1.7	-1
0.46	1.6 (1.1-2.3)	6.5	0.011	LIHC	PPIL2	371	1.6	-1
0.6	1.8 (1.3-2.6)	11	0.00094	LIHC	PRC1	371	1.8	-1
0.52	1.7 (1.2-2.4)	8.4	0.0039	LIHC	PRKCI	371	1.7	-1
0.56	1.8 (1.2-2.5)	9.8	0.0018	LIHC	PRPF19	371	1.8	-1
0.45	1.6 (1.1-2.2)	6.3	0.012	LIHC	PSEN1	371	1.6	-1
0.44	1.5 (1.1-2.2)	6.1	0.014	LIHC	PSMD14	371	1.5	-1
0.42	1.5 (1.1-2.2)	5.6	0.018	LIHC	PWP1	371	1.5	-1
0.44	1.5 (1.1-2.2)	5.9	0.015	LIHC	RAB40C	371	1.5	-1
0.42	1.5 (1.1-2.2)	5.4	0.02	LIHC	RACK1	371	1.5	-1
0.5	1.7 (1.2-2.4)	7.8	0.0052	LIHC	RAD18	371	1.7	-1
0.39	1.5 (1-2.1)	4.7	0.031	LIHC	RBBP4	371	1.5	-1
0.52	1.7 (1.2-2.4)	8.3	0.004	LIHC	RBBP7	371	1.7	-1
0.51	1.7 (1.2-2.4)	8.1	0.0045	LIHC	RBCK1	371	1.7	-1
0.42	1.5 (1.1-2.2)	5.4	0.02	LIHC	RBX1	371	1.5	-1
0.41	1.5 (1.1-2.1)	5.1	0.024	LIHC	RFWD2	371	1.5	-1
0.4	1.5 (1.1-2.1)	5.1	0.025	LIHC	RHOBTB1	371	1.5	-1
0.53	1.7 (1.2-2.4)	8.2	0.0042	LIHC	RICTOR	371	1.7	-1
0.38	1.5 (1-2.1)	4.6	0.031	LIHC	RNF10	371	1.5	-1
0.38	1.5 (1-2.1)	4.5	0.035	LIHC	RNF113A	371	1.5	-1
0.4	1.5 (1.1-2.1)	5	0.025	LIHC	RNF115	371	1.5	-1
0.37	1.4 (1-2.1)	4.3	0.038	LIHC	RNF122	371	1.4	-1
-0.36	0.69 (0.49-0.99)	4.1	0.042	LIHC	RNF125	371	0.69	1
0.36	1.4 (1-2)	4.1	0.044	LIHC	RNF138	371	1.4	-1
0.54	1.7 (1.2-2.4)	9	0.0027	LIHC	RNF141	371	1.7	-1
0.67	2 (1.4-2.8)	14	0.0002	LIHC	RNF145	371	2	-1
0.54	1.7 (1.2-2.5)	8.7	0.0031	LIHC	RNF183	371	1.7	-1
0.44	1.6 (1.1-2.2)	5.9	0.015	LIHC	RNF19B	371	1.6	-1
0.43	1.5 (1.1-2.2)	5.7	0.017	LIHC	RNF2	371	1.5	-1
0.42	1.5 (1.1-2.2)	5.6	0.017	LIHC	RNF208	371	1.5	-1
0.4	1.5 (1.1-2.1)	5.1	0.024	LIHC	RNF220	371	1.5	-1
0.66	1.9 (1.4-2.8)	13	0.00025	LIHC	RNF24	371	1.9	-1
0.55	1.7 (1.2-2.5)	9.2	0.0024	LIHC	RNF25	371	1.7	-1
0.48	1.6 (1.1-2.3)	7.2	0.0073	LIHC	RNF26	371	1.6	-1
0.4	1.5 (1-2.1)	5	0.026	LIHC	RNF34	371	1.5	-1
0.47	1.6 (1.1-2.3)	6.8	0.0093	LIHC	RNF38	371	1.6	-1
0.37	1.4 (1-2)	4.2	0.04	LIHC	RNF41	371	1.4	-1
0.57	1.8 (1.2-2.5)	10	0.0015	LIHC	RNF7	371	1.8	-1
0.73	2.1 (1.5-3)	16	6.3e-05	LIHC	RNF8	371	2.1	-1
0.63	1.9 (1.3-2.7)	12	0.00042	LIHC	RNFT2	371	1.9	-1
0.52	1.7 (1.2-2.4)	8.2	0.0043	LIHC	RPS27A	371	1.7	-1
0.6	1.8 (1.3-2.6)	11	0.00089	LIHC	SAE1	371	1.8	-1
0.42	1.5 (1.1-2.2)	5.6	0.018	LIHC	SENP1	371	1.5	-1
0.58	1.8 (1.3-2.5)	10	0.0013	LIHC	SENP3	371	1.8	-1
0.37	1.4 (1-2.1)	4.2	0.04	LIHC	SENP6	371	1.4	-1
0.42	1.5 (1.1-2.2)	5.3	0.021	LIHC	SENP7	371	1.5	-1
0.44	1.5 (1.1-2.2)	6	0.014	LIHC	SHARPIN	371	1.5	-1
0.45	1.6 (1.1-2.2)	6.3	0.012	LIHC	SNRNP40	371	1.6	-1
-0.87	0.42 (0.29-0.6)	22	2.9e-06	LIHC	SOCS2	371	0.42	1
0.44	1.5 (1.1-2.2)	6	0.015	LIHC	SOCS4	371	1.5	-1
0.38	1.5 (1-2.1)	4.5	0.035	LIHC	SOCS5	371	1.5	-1
0.43	1.5 (1.1-2.2)	5.7	0.017	LIHC	SPSB2	371	1.5	-1
0.39	1.5 (1-2.1)	4.8	0.029	LIHC	STAM	371	1.5	-1
0.38	1.5 (1-2.1)	4.6	0.032	LIHC	STAMBPL1	371	1.5	-1
0.47	1.6 (1.1-2.3)	6.7	0.0095	LIHC	TAB3	371	1.6	-1
0.41	1.5 (1.1-2.1)	5.2	0.023	LIHC	TAF1D	371	1.5	-1
0.38	1.5 (1-2.1)	4.3	0.039	LIHC	TANK	371	1.5	-1
0.66	1.9 (1.3-2.8)	13	0.00036	LIHC	TBL1XR1	371	1.9	-1
0.43	1.5 (1.1-2.2)	5.7	0.017	LIHC	TCEB1	371	1.5	-1
0.5	1.7 (1.2-2.4)	7.9	0.005	LIHC	TFG	371	1.7	-1
0.41	1.5 (1.1-2.1)	5.3	0.021	LIHC	TRAF4	371	1.5	-1
0.46	1.6 (1.1-2.3)	6.7	0.0099	LIHC	TRAF5	371	1.6	-1
0.57	1.8 (1.2-2.5)	9.9	0.0016	LIHC	TRAIP	371	1.8	-1
0.4	1.5 (1.1-2.1)	5.1	0.024	LIHC	TRIB3	371	1.5	-1
0.4	1.5 (1.1-2.1)	5.1	0.024	LIHC	TRIM11	371	1.5	-1
0.5	1.6 (1.2-2.3)	7.6	0.0058	LIHC	TRIM21	371	1.6	-1
0.49	1.6 (1.1-2.3)	7.5	0.0062	LIHC	TRIM24	371	1.6	-1
0.44	1.5 (1.1-2.2)	6	0.014	LIHC	TRIM28	371	1.5	-1
0.48	1.6 (1.1-2.3)	7.1	0.0077	LIHC	TRIM36	371	1.6	-1
0.47	1.6 (1.1-2.3)	7	0.0081	LIHC	TRIM37	371	1.6	-1
0.4	1.5 (1-2.1)	4.9	0.027	LIHC	TRIM44	371	1.5	-1
0.43	1.5 (1.1-2.2)	5.8	0.016	LIHC	TRIM45	371	1.5	-1
0.38	1.5 (1-2.1)	4.5	0.035	LIHC	TRIM5	371	1.5	-1
0.38	1.5 (1-2.1)	4.5	0.034	LIHC	TRIM54	371	1.5	-1
0.39	1.5 (1-2.1)	4.8	0.029	LIHC	TRIM56	371	1.5	-1
0.44	1.6 (1.1-2.2)	6	0.014	LIHC	TRIM59	371	1.6	-1
0.36	1.4 (1-2)	4	0.045	LIHC	TRIM62	371	1.4	-1
0.46	1.6 (1.1-2.3)	6.5	0.011	LIHC	TRIM65	371	1.6	-1
-0.39	0.68 (0.48-0.96)	4.7	0.03	LIHC	TRIM73	371	0.68	1
0.5	1.7 (1.2-2.4)	7.8	0.0051	LIHC	TRIM9	371	1.7	-1
0.71	2 (1.4-2.9)	15	0.0001	LIHC	TRPC4AP	371	2	-1
0.56	1.7 (1.2-2.5)	9.5	0.002	LIHC	UBA1	371	1.7	-1
0.5	1.6 (1.2-2.3)	7.6	0.0058	LIHC	UBA3	371	1.6	-1
0.36	1.4 (1-2)	4	0.045	LIHC	UBAC2	371	1.4	-1
0.39	1.5 (1-2.1)	4.8	0.029	LIHC	UBAP2	371	1.5	-1
0.63	1.9 (1.3-2.7)	12	0.0006	LIHC	UBAP2L	371	1.9	-1
-0.59	0.55 (0.39-0.79)	11	0.0012	LIHC	UBASH3A	371	0.55	1
0.36	1.4 (1-2)	4.2	0.04	LIHC	UBE2A	371	1.4	-1
0.5	1.6 (1.2-2.3)	7.6	0.0057	LIHC	UBE2D1	371	1.6	-1
0.66	1.9 (1.4-2.8)	13	0.0003	LIHC	UBE2D2	371	1.9	-1
0.66	1.9 (1.4-2.8)	13	0.0003	LIHC	UBE2E1	371	1.9	-1
0.5	1.6 (1.2-2.3)	7.6	0.0059	LIHC	UBE2E3	371	1.6	-1
0.59	1.8 (1.3-2.6)	10	0.0012	LIHC	UBE2F	371	1.8	-1
0.41	1.5 (1.1-2.2)	5.2	0.022	LIHC	UBE2J2	371	1.5	-1
0.42	1.5 (1.1-2.2)	5.6	0.018	LIHC	UBE2K	371	1.5	-1
0.57	1.8 (1.2-2.5)	9.8	0.0017	LIHC	UBE2L3	371	1.8	-1
0.6	1.8 (1.3-2.6)	11	0.001	LIHC	UBE2M	371	1.8	-1
0.35	1.4 (1-2)	3.9	0.048	LIHC	UBE2N	371	1.4	-1
0.37	1.5 (1-2.1)	4.4	0.037	LIHC	UBE2Q2	371	1.5	-1
0.69	2 (1.4-2.9)	14	0.00016	LIHC	UBE2S	371	2	-1
0.5	1.7 (1.2-2.3)	7.8	0.0052	LIHC	UBE2T	371	1.7	-1
0.57	1.8 (1.2-2.5)	10	0.0015	LIHC	UBE2V1	371	1.8	-1
0.41	1.5 (1.1-2.1)	5.1	0.024	LIHC	UBE2V2	371	1.5	-1
0.39	1.5 (1-2.1)	4.8	0.028	LIHC	UBE2Z	371	1.5	-1
0.38	1.5 (1-2.1)	4.6	0.032	LIHC	UBL4A	371	1.5	-1
0.4	1.5 (1.1-2.1)	5	0.025	LIHC	UBL7	371	1.5	-1
0.67	2 (1.4-2.8)	13	0.00027	LIHC	UBLCP1	371	2	-1
0.54	1.7 (1.2-2.4)	8.6	0.0033	LIHC	UBQLN4	371	1.7	-1
0.49	1.6 (1.2-2.3)	7.5	0.006	LIHC	UBR4	371	1.6	-1
0.36	1.4 (1-2)	4.1	0.042	LIHC	UBTD2	371	1.4	-1
0.35	1.4 (1-2)	3.9	0.049	LIHC	UBXN1	371	1.4	-1
0.59	1.8 (1.3-2.6)	11	0.001	LIHC	UBXN11	371	1.8	-1
0.63	1.9 (1.3-2.7)	12	0.00061	LIHC	UBXN2A	371	1.9	-1
0.43	1.5 (1.1-2.2)	5.7	0.017	LIHC	UBXN7	371	1.5	-1
0.48	1.6 (1.1-2.3)	7.2	0.0073	LIHC	UCHL3	371	1.6	-1
0.48	1.6 (1.1-2.3)	7.2	0.0073	LIHC	UFC1	371	1.6	-1
0.44	1.6 (1.1-2.2)	6	0.014	LIHC	UFD1L	371	1.6	-1
0.42	1.5 (1.1-2.2)	5.5	0.019	LIHC	UHRF1	371	1.5	-1
0.45	1.6 (1.1-2.2)	6.3	0.012	LIHC	UIMC1	371	1.6	-1
0.45	1.6 (1.1-2.2)	6.2	0.013	LIHC	USP1	371	1.6	-1
0.5	1.6 (1.2-2.3)	7.5	0.0061	LIHC	USP13	371	1.6	-1
0.49	1.6 (1.2-2.3)	7.5	0.0062	LIHC	USP14	371	1.6	-1
0.38	1.5 (1-2.1)	4.6	0.031	LIHC	USP15	371	1.5	-1
0.6	1.8 (1.3-2.6)	11	0.001	LIHC	USP21	371	1.8	-1
0.51	1.7 (1.2-2.4)	8.2	0.0042	LIHC	USP24	371	1.7	-1
0.54	1.7 (1.2-2.4)	8.9	0.0028	LIHC	USP27X	371	1.7	-1
0.43	1.5 (1.1-2.2)	5.7	0.017	LIHC	USP33	371	1.5	-1
0.38	1.5 (1-2.1)	4.6	0.033	LIHC	USP34	371	1.5	-1
0.54	1.7 (1.2-2.4)	8.8	0.0029	LIHC	USP36	371	1.7	-1
0.47	1.6 (1.1-2.3)	6.9	0.0087	LIHC	USP37	371	1.6	-1
0.6	1.8 (1.3-2.6)	11	0.00089	LIHC	USP39	371	1.8	-1
0.35	1.4 (1-2)	3.9	0.047	LIHC	USP46	371	1.4	-1
0.55	1.7 (1.2-2.5)	9.2	0.0024	LIHC	USP48	371	1.7	-1
0.63	1.9 (1.3-2.7)	12	0.00049	LIHC	WDHD1	371	1.9	-1
0.48	1.6 (1.1-2.3)	7.3	0.0067	LIHC	WDR12	371	1.6	-1
0.35	1.4 (1-2)	3.9	0.048	LIHC	WDR5	371	1.4	-1
0.57	1.8 (1.2-2.5)	10	0.0015	LIHC	WDR53	371	1.8	-1
0.36	1.4 (1-2)	4.2	0.041	LIHC	WDR76	371	1.4	-1
0.43	1.5 (1.1-2.2)	5.6	0.018	LIHC	WRNIP1	371	1.5	-1
0.36	1.4 (1-2)	4	0.044	LIHC	WSB1	371	1.4	-1
0.39	1.5 (1-2.1)	4.8	0.029	LIHC	WSB2	371	1.5	-1
0.48	1.6 (1.1-2.3)	7.3	0.007	LIHC	XRCC6	371	1.6	-1
0.39	1.5 (1-2.1)	4.7	0.03	LIHC	ZC3HC1	371	1.5	-1
-0.37	0.69 (0.49-0.98)	4.2	0.039	LIHC	ZFAND5	371	0.69	1
0.36	1.4 (1-2)	4.1	0.043	LIHC	ZMIZ1	371	1.4	-1
0.75	2.1 (1.1-4)	5.5	0.019	KIRP	ANAPC1	289	2.1	-1
-1	0.37 (0.19-0.69)	9.5	0.0021	KIRP	ANAPC13	289	0.37	1
0.77	2.1 (1.1-4)	5.7	0.017	KIRP	ASB4	289	2.1	-1
0.68	2 (1-3.7)	4.4	0.035	KIRP	ASB9	289	2	-1
0.85	2.3 (1.3-4.3)	7.2	0.0072	KIRP	AURKA	289	2.3	-1
-1	0.35 (0.18-0.7)	8.9	0.0029	KIRP	BAG1	289	0.35	1
1	2.8 (1.4-5.3)	9.4	0.0022	KIRP	BARD1	289	2.8	-1
-0.82	0.44 (0.23-0.83)	6.3	0.012	KIRP	BIN1	289	0.44	1
0.79	2.2 (1.2-4.1)	6.3	0.012	KIRP	BIRC3	289	2.2	-1
0.93	2.5 (1.3-4.8)	8.2	0.0041	KIRP	BRCA1	289	2.5	-1
-0.64	0.53 (0.28-0.99)	4	0.045	KIRP	BTBD9	289	0.53	1
-0.83	0.44 (0.23-0.82)	6.7	0.0095	KIRP	CBLC	289	0.44	1
0.73	2.1 (1.1-3.8)	5.4	0.02	KIRP	CBX4	289	2.1	-1
0.92	2.5 (1.3-4.7)	8	0.0047	KIRP	CCNF	289	2.5	-1
0.8	2.2 (1.2-4.2)	6.4	0.012	KIRP	CDC20	289	2.2	-1
0.99	2.7 (1.4-5.1)	9.2	0.0024	KIRP	CDCA3	289	2.7	-1
-1	0.36 (0.19-0.7)	9	0.0027	KIRP	CISH	289	0.36	1
-0.64	0.53 (0.29-0.97)	4.2	0.039	KIRP	DCAF11	289	0.53	1
0.78	2.2 (1.2-4)	6.1	0.014	KIRP	DCAF13	289	2.2	-1
-0.9	0.41 (0.22-0.77)	7.6	0.0057	KIRP	DDB2	289	0.41	1
1	2.7 (1.4-5.1)	9.4	0.0022	KIRP	DNAJC2	289	2.7	-1
1	2.7 (1.4-5.3)	8.8	0.0031	KIRP	DTL	289	2.7	-1
0.65	1.9 (1-3.5)	4.3	0.037	KIRP	FANCD2	289	1.9	-1
-1.1	0.35 (0.18-0.67)	10	0.0015	KIRP	FBXL5	289	0.35	1
1.1	3.1 (1.6-5.9)	12	0.00066	KIRP	FBXL6	289	3.1	-1
-0.75	0.47 (0.25-0.88)	5.5	0.019	KIRP	FBXO15	289	0.47	1
-0.85	0.43 (0.23-0.81)	6.8	0.0089	KIRP	FBXO3	289	0.43	1
0.82	2.3 (1.2-4.3)	6.4	0.011	KIRP	FBXO32	289	2.3	-1
-0.76	0.47 (0.25-0.87)	5.7	0.017	KIRP	FBXO34	289	0.47	1
-1.3	0.27 (0.13-0.57)	12	0.00054	KIRP	FBXO44	289	0.27	1
0.87	2.4 (1.3-4.5)	7.4	0.0064	KIRP	FBXO45	289	2.4	-1
-0.74	0.48 (0.26-0.88)	5.6	0.018	KIRP	FBXO7	289	0.48	1
-0.76	0.47 (0.25-0.87)	5.7	0.017	KIRP	GABARAP	289	0.47	1
-0.72	0.49 (0.26-0.91)	5.1	0.024	KIRP	HDAC6	289	0.49	1
0.73	2.1 (1.1-3.9)	5.1	0.024	KIRP	HECW1	289	2.1	-1
0.82	2.3 (1.2-4.3)	6.5	0.011	KIRP	HECW2	289	2.3	-1
0.62	1.9 (1-3.4)	3.9	0.049	KIRP	ISG15	289	1.9	-1
-0.89	0.41 (0.21-0.78)	7.2	0.0071	KIRP	KATNB1	289	0.41	1
0.73	2.1 (1.1-3.9)	5.1	0.024	KIRP	KLHL13	289	2.1	-1
-0.65	0.52 (0.28-0.97)	4.2	0.041	KIRP	KLHL18	289	0.52	1
0.69	2 (1.1-3.7)	4.7	0.03	KIRP	KLHL3	289	2	-1
-0.88	0.41 (0.22-0.78)	7.4	0.0067	KIRP	LNX2	289	0.41	1
-0.63	0.53 (0.28-0.99)	4	0.046	KIRP	LRSAM1	289	0.53	1
0.89	2.4 (1.3-4.6)	7.7	0.0054	KIRP	44988	289	2.4	-1
-0.61	0.54 (0.29-0.99)	3.9	0.048	KIRP	MARK3	289	0.54	1
-1.1	0.33 (0.16-0.65)	10	0.0014	KIRP	MPND	289	0.33	1
-1	0.37 (0.19-0.71)	9	0.0026	KIRP	MUL1	289	0.37	1
0.74	2.1 (1.1-3.9)	5.4	0.02	KIRP	NAT10	289	2.1	-1
-1.2	0.3 (0.16-0.57)	13	0.0003	KIRP	NEDD4L	289	0.3	1
0.79	2.2 (1.2-4.2)	5.8	0.016	KIRP	NEURL1	289	2.2	-1
0.75	2.1 (1.1-4)	5.6	0.018	KIRP	NEURL1B	289	2.1	-1
0.65	1.9 (1-3.5)	4.2	0.039	KIRP	OSTM1	289	1.9	-1
-0.83	0.44 (0.23-0.83)	6.4	0.011	KIRP	PARD6A	289	0.44	1
-1	0.37 (0.19-0.7)	9.3	0.0023	KIRP	PARK2	289	0.37	1
-1.1	0.33 (0.17-0.65)	10	0.0015	KIRP	PDZRN3	289	0.33	1
-0.79	0.45 (0.24-0.84)	6.2	0.013	KIRP	PEX10	289	0.45	1
-0.82	0.44 (0.23-0.83)	6.4	0.011	KIRP	PINK1	289	0.44	1
0.84	2.3 (1.3-4.3)	7.2	0.0073	KIRP	PRC1	289	2.3	-1
0.72	2.1 (1.1-3.9)	5	0.026	KIRP	PSMD4	289	2.1	-1
1	2.8 (1.5-5.5)	9.4	0.0022	KIRP	RAD23A	289	2.8	-1
-0.91	0.4 (0.21-0.77)	7.6	0.0059	KIRP	RAG1	289	0.4	1
0.87	2.4 (1.3-4.5)	7.3	0.007	KIRP	RFFL	289	2.4	-1
0.61	1.8 (1-3.4)	4	0.047	KIRP	RHOBTB3	289	1.8	-1
-0.72	0.49 (0.27-0.9)	5.3	0.021	KIRP	RNF123	289	0.49	1
0.64	1.9 (1-3.5)	4.2	0.04	KIRP	RNF128	289	1.9	-1
0.91	2.5 (1.3-4.6)	8.2	0.0041	KIRP	RNF149	289	2.5	-1
-0.69	0.5 (0.27-0.93)	4.8	0.028	KIRP	RNF183	289	0.5	1
0.88	2.4 (1.3-4.5)	7.3	0.0069	KIRP	RNF24	289	2.4	-1
0.64	1.9 (1-3.5)	4.2	0.041	KIRP	SAE1	289	1.9	-1
0.63	1.9 (1-3.5)	4.2	0.042	KIRP	SENP1	289	1.9	-1
0.86	2.4 (1.3-4.4)	7.1	0.0076	KIRP	SKP2	289	2.4	-1
0.9	2.5 (1.2-5)	6.3	0.012	KIRP	SPSB4	289	2.5	-1
1.1	3.1 (1.6-5.8)	12	0.00061	KIRP	STAMBPL1	289	3.1	-1
0.68	2 (1.1-3.7)	4.7	0.03	KIRP	STC1	289	2	-1
-0.76	0.47 (0.25-0.87)	5.8	0.016	KIRP	STUB1	289	0.47	1
0.63	1.9 (1-3.4)	4.1	0.044	KIRP	TAF1D	289	1.9	-1
1.1	2.9 (1.5-5.5)	11	0.0011	KIRP	TAF5	289	2.9	-1
0.8	2.2 (1.2-4.2)	6.3	0.012	KIRP	TANK	289	2.2	-1
0.79	2.2 (1.2-4.1)	6.4	0.012	KIRP	TCEB1	289	2.2	-1
-0.7	0.5 (0.26-0.95)	4.4	0.036	KIRP	TLE2	289	0.5	1
-0.78	0.46 (0.24-0.86)	5.9	0.015	KIRP	TMEM129	289	0.46	1
-0.81	0.44 (0.24-0.82)	6.6	0.01	KIRP	TOLLIP	289	0.44	1
0.75	2.1 (1.1-3.9)	5.7	0.017	KIRP	TRAF5	289	2.1	-1
0.87	2.4 (1.3-4.5)	7.1	0.0077	KIRP	TRIB3	289	2.4	-1
0.63	1.9 (1-3.5)	4	0.045	KIRP	TRIM11	289	1.9	-1
0.73	2.1 (1.1-3.9)	5.3	0.021	KIRP	TRIM28	289	2.1	-1
0.85	2.3 (1.2-4.4)	6.9	0.0087	KIRP	TRIM46	289	2.3	-1
0.91	2.5 (1.3-4.7)	7.7	0.0054	KIRP	TRIM59	289	2.5	-1
0.88	2.4 (1.2-4.8)	6.4	0.011	KIRP	TRIM72	289	2.4	-1
-0.7	0.5 (0.27-0.92)	4.9	0.026	KIRP	TSG101	289	0.5	1
-0.67	0.51 (0.27-0.95)	4.4	0.035	KIRP	UBAC1	289	0.51	1
0.83	2.3 (1.2-4.3)	6.4	0.011	KIRP	UBAP2L	289	2.3	-1
1.1	3.1 (1.6-6)	11	0.00082	KIRP	UBE2C	289	3.1	-1
0.76	2.1 (1.2-3.9)	5.8	0.016	KIRP	UBE2D1	289	2.1	-1
0.61	1.8 (1-3.4)	3.9	0.049	KIRP	UBE2E1	289	1.8	-1
0.64	1.9 (1-3.5)	4.2	0.04	KIRP	UBE2S	289	1.9	-1
0.73	2.1 (1.1-3.9)	5.3	0.021	KIRP	UBE2T	289	2.1	-1
0.65	1.9 (1-3.5)	4.3	0.038	KIRP	UBE2V1	289	1.9	-1
-1	0.35 (0.18-0.69)	9.4	0.0021	KIRP	UFSP2	289	0.35	1
0.74	2.1 (1.1-3.9)	5.4	0.02	KIRP	UHRF1	289	2.1	-1
0.81	2.3 (1.2-4.2)	6.3	0.012	KIRP	USP13	289	2.3	-1
-0.66	0.52 (0.28-0.96)	4.4	0.036	KIRP	USP20	289	0.52	1
-0.67	0.51 (0.27-0.95)	4.4	0.035	KIRP	USP22	289	0.51	1
0.76	2.1 (1.1-4)	5.4	0.02	KIRP	USP27X	289	2.1	-1
-0.76	0.47 (0.25-0.89)	5.4	0.02	KIRP	USP4	289	0.47	1
-0.88	0.41 (0.22-0.79)	7.1	0.0079	KIRP	VPS36	289	0.41	1
-0.86	0.42 (0.22-0.8)	7.1	0.0077	KIRP	WDR61	289	0.42	1
-0.66	0.52 (0.28-0.95)	4.4	0.035	KIRP	WDTC1	289	0.52	1
-0.93	0.39 (0.21-0.75)	7.9	0.0049	KIRP	WWP2	289	0.39	1
0.71	2 (1.1-3.8)	4.9	0.026	KIRP	ZNRF1	289	2	-1
0.69	2 (1.1-3.7)	4.8	0.029	KIRP	ZRANB3	289	2	-1
-0.61	0.54 (0.4-0.74)	15	0.00011	KIRC	ABRAXAS2	531	0.54	1
-0.62	0.54 (0.39-0.73)	15	9.1e-05	KIRC	AHR	531	0.54	1
0.33	1.4 (1-1.9)	4.7	0.03	KIRC	AIRE	531	1.4	-1
-0.37	0.69 (0.51-0.94)	5.6	0.018	KIRC	AMBRA1	531	0.69	1
-0.51	0.6 (0.44-0.82)	11	0.0012	KIRC	ANAPC10	531	0.6	1
-0.63	0.53 (0.39-0.72)	16	6e-05	KIRC	ANAPC13	531	0.53	1
0.49	1.6 (1.2-2.2)	10	0.0014	KIRC	ANAPC5	531	1.6	-1
0.46	1.6 (1.2-2.1)	8.7	0.0031	KIRC	ANAPC7	531	1.6	-1
-0.62	0.54 (0.39-0.73)	16	8e-05	KIRC	ANKIB1	531	0.54	1
0.41	1.5 (1.1-2)	7	0.0083	KIRC	ANKRD13B	531	1.5	-1
0.72	2.1 (1.5-2.8)	21	4.8e-06	KIRC	ANKRD13D	531	2.1	-1
0.61	1.8 (1.4-2.5)	15	9.4e-05	KIRC	AP1G2	531	1.8	-1
-0.4	0.67 (0.49-0.91)	6.7	0.0098	KIRC	AREL1	531	0.67	1
-0.62	0.54 (0.4-0.74)	15	0.00012	KIRC	ARID1B	531	0.54	1
-0.62	0.54 (0.4-0.74)	15	0.0001	KIRC	ARIH1	531	0.54	1
-0.42	0.66 (0.48-0.89)	7.2	0.0073	KIRC	ARIH2	531	0.66	1
-0.52	0.59 (0.43-0.8)	11	0.00083	KIRC	ARNT	531	0.59	1
-0.31	0.74 (0.54-1)	4	0.047	KIRC	ASB3	531	0.74	1
-0.34	0.71 (0.52-0.96)	5	0.026	KIRC	ASB6	531	0.71	1
-0.54	0.58 (0.43-0.79)	12	0.00048	KIRC	ASB7	531	0.58	1
-0.63	0.53 (0.39-0.73)	16	6.8e-05	KIRC	ASB8	531	0.53	1
-0.5	0.61 (0.45-0.82)	10	0.0014	KIRC	ASB9	531	0.61	1
-0.57	0.56 (0.42-0.77)	13	0.00024	KIRC	ATG10	531	0.56	1
-0.6	0.55 (0.4-0.75)	14	0.00015	KIRC	ATG3	531	0.55	1
0.75	2.1 (1.5-2.9)	22	3.4e-06	KIRC	AUP1	531	2.1	-1
-1.1	0.34 (0.25-0.48)	40	2e-10	KIRC	BAG1	531	0.34	1
-0.38	0.68 (0.51-0.93)	6	0.014	KIRC	BCL6B	531	0.68	1
-0.47	0.63 (0.46-0.85)	8.8	0.003	KIRC	BCR/ABL fusion	531	0.63	1
-0.36	0.7 (0.51-0.94)	5.5	0.019	KIRC	BIN1	531	0.7	1
-0.39	0.68 (0.5-0.92)	6.4	0.011	KIRC	BIRC2	531	0.68	1
-0.47	0.62 (0.46-0.85)	9	0.0026	KIRC	BIRC6	531	0.62	1
-0.36	0.7 (0.52-0.95)	5.4	0.02	KIRC	BMI1	531	0.7	1
-0.6	0.55 (0.4-0.75)	15	0.00014	KIRC	BRAP	531	0.55	1
-0.53	0.59 (0.44-0.8)	11	0.00079	KIRC	BRCC3	531	0.59	1
0.35	1.4 (1-1.9)	5.1	0.023	KIRC	BRSK2	531	1.4	-1
-0.66	0.52 (0.38-0.71)	17	4.3e-05	KIRC	BTBD9	531	0.52	1
-0.54	0.58 (0.43-0.8)	12	0.00066	KIRC	BTRC	531	0.58	1
0.33	1.4 (1-1.9)	4.3	0.038	KIRC	C10orf90	531	1.4	-1
-0.78	0.46 (0.34-0.63)	24	1.2e-06	KIRC	CADPS2	531	0.46	1
-0.44	0.64 (0.48-0.87)	8	0.0047	KIRC	CBL	531	0.64	1
-0.49	0.61 (0.45-0.83)	9.8	0.0017	KIRC	CBLL1	531	0.61	1
0.32	1.4 (1-1.9)	4.3	0.038	KIRC	CCAR1	531	1.4	-1
-0.45	0.64 (0.47-0.86)	8.4	0.0038	KIRC	CCNB1IP1	531	0.64	1
0.4	1.5 (1.1-2)	6.8	0.009	KIRC	CCNF	531	1.5	-1
-0.64	0.53 (0.39-0.72)	16	5.3e-05	KIRC	CD2AP	531	0.53	1
0.76	2.1 (1.6-2.9)	22	2.7e-06	KIRC	CDC20	531	2.1	-1
-0.72	0.49 (0.36-0.67)	20	6.9e-06	KIRC	CDC23	531	0.49	1
-0.51	0.6 (0.44-0.81)	11	0.001	KIRC	CDC26	531	0.6	1
-0.4	0.67 (0.5-0.91)	6.5	0.011	KIRC	CDC27	531	0.67	1
0.74	2.1 (1.5-2.9)	21	3.8e-06	KIRC	CDCA3	531	2.1	-1
-0.7	0.5 (0.36-0.68)	19	1e-05	KIRC	CDH1	531	0.5	1
-0.57	0.57 (0.42-0.77)	13	0.00028	KIRC	CGRRF1	531	0.57	1
0.53	1.7 (1.2-2.3)	12	0.00069	KIRC	CHFR	531	1.7	-1
-0.51	0.6 (0.44-0.81)	11	0.0011	KIRC	CIAO1	531	0.6	1
-0.53	0.59 (0.43-0.8)	11	0.00076	KIRC	CISH	531	0.59	1
-0.7	0.5 (0.37-0.68)	19	1.1e-05	KIRC	CNOT4	531	0.5	1
-0.95	0.38 (0.28-0.53)	33	9.7e-09	KIRC	COMMD3-BMI1	531	0.38	1
-0.38	0.68 (0.5-0.92)	6.1	0.013	KIRC	COPS5	531	0.68	1
-0.69	0.5 (0.37-0.68)	19	1.5e-05	KIRC	CRBN	531	0.5	1
-0.48	0.62 (0.46-0.84)	9.4	0.0022	KIRC	CREBBP	531	0.62	1
-0.67	0.51 (0.38-0.7)	18	2.7e-05	KIRC	CSTF1	531	0.51	1
-0.55	0.58 (0.42-0.78)	12	0.00041	KIRC	CUEDC2	531	0.58	1
-0.42	0.65 (0.48-0.89)	7.5	0.0063	KIRC	CUL1	531	0.65	1
-0.48	0.62 (0.45-0.84)	9.6	0.0019	KIRC	CUL2	531	0.62	1
-0.4	0.67 (0.5-0.91)	6.6	0.01	KIRC	CUL3	531	0.67	1
-0.58	0.56 (0.41-0.76)	14	0.0002	KIRC	CUL4A	531	0.56	1
-0.45	0.64 (0.47-0.86)	8.4	0.0037	KIRC	CUL4B	531	0.64	1
-0.68	0.51 (0.37-0.69)	18	2e-05	KIRC	CUL5	531	0.51	1
-0.31	0.73 (0.54-0.99)	4.2	0.041	KIRC	CUL7	531	0.73	1
0.64	1.9 (1.4-2.6)	17	4.6e-05	KIRC	CUL9	531	1.9	-1
-0.37	0.69 (0.51-0.94)	5.7	0.017	KIRC	CYLD	531	0.69	1
-0.43	0.65 (0.48-0.88)	7.7	0.0054	KIRC	DCAF1	531	0.65	1
-0.64	0.53 (0.39-0.72)	16	6.1e-05	KIRC	DCAF10	531	0.53	1
-0.82	0.44 (0.32-0.61)	25	4.8e-07	KIRC	DCAF11	531	0.44	1
-0.65	0.52 (0.38-0.71)	17	4.1e-05	KIRC	DCAF12	531	0.52	1
-0.4	0.67 (0.49-0.91)	6.8	0.0091	KIRC	DCAF12L1	531	0.67	1
-0.42	0.66 (0.48-0.9)	7.1	0.0077	KIRC	DCAF16	531	0.66	1
-0.48	0.62 (0.46-0.84)	9.4	0.0022	KIRC	DCAF5	531	0.62	1
-0.61	0.54 (0.4-0.74)	15	0.00013	KIRC	DCAF7	531	0.54	1
-0.7	0.5 (0.36-0.68)	19	1e-05	KIRC	DDX58	531	0.5	1
-0.41	0.66 (0.49-0.9)	7.1	0.0076	KIRC	DET1	531	0.66	1
-0.34	0.71 (0.52-0.96)	5	0.025	KIRC	DNAJB2	531	0.71	1
0.38	1.5 (1.1-2)	6.2	0.013	KIRC	DTX1	531	1.5	-1
0.59	1.8 (1.3-2.5)	14	0.00018	KIRC	DTX2	531	1.8	-1
-0.43	0.65 (0.48-0.88)	7.8	0.0052	KIRC	DTX3L	531	0.65	1
-0.51	0.6 (0.44-0.82)	11	0.0012	KIRC	DYRK2	531	0.6	1
-0.75	0.47 (0.34-0.64)	22	2.3e-06	KIRC	DZIP3	531	0.47	1
-0.53	0.59 (0.43-0.8)	11	0.00072	KIRC	EIF3H	531	0.59	1
-0.78	0.46 (0.33-0.63)	23	1.7e-06	KIRC	EP300	531	0.46	1
-0.5	0.6 (0.44-0.82)	10	0.0014	KIRC	EPN2	531	0.6	1
0.37	1.4 (1.1-2)	5.7	0.017	KIRC	EPN3	531	1.4	-1
-0.4	0.67 (0.49-0.91)	6.7	0.0096	KIRC	EPS15	531	0.67	1
-0.38	0.69 (0.51-0.93)	5.9	0.015	KIRC	ERCC6	531	0.69	1
-0.61	0.55 (0.4-0.74)	15	0.00012	KIRC	ERCC8	531	0.55	1
-0.38	0.68 (0.5-0.93)	5.9	0.015	KIRC	ESR1	531	0.68	1
-0.44	0.64 (0.48-0.87)	8	0.0047	KIRC	FAF1	531	0.64	1
-0.53	0.59 (0.43-0.8)	12	0.00066	KIRC	FAF2	531	0.59	1
-0.64	0.53 (0.39-0.72)	16	5.5e-05	KIRC	FBXL14	531	0.53	1
-0.7	0.5 (0.36-0.68)	19	1.1e-05	KIRC	FBXL17	531	0.5	1
-0.34	0.71 (0.52-0.96)	4.8	0.028	KIRC	FBXL18	531	0.71	1
-0.4	0.67 (0.49-0.91)	6.7	0.0095	KIRC	FBXL2	531	0.67	1
-0.54	0.58 (0.43-0.8)	12	0.00067	KIRC	FBXL20	531	0.58	1
-0.69	0.5 (0.37-0.69)	19	1.4e-05	KIRC	FBXL3	531	0.5	1
-0.74	0.48 (0.35-0.66)	21	5e-06	KIRC	FBXL4	531	0.48	1
-0.9	0.41 (0.3-0.56)	31	3.1e-08	KIRC	FBXL5	531	0.41	1
0.83	2.3 (1.7-3.1)	27	2.4e-07	KIRC	FBXL6	531	2.3	-1
-0.36	0.7 (0.52-0.94)	5.4	0.02	KIRC	FBXL7	531	0.7	1
-0.39	0.68 (0.5-0.92)	6.4	0.011	KIRC	FBXO10	531	0.68	1
-0.34	0.71 (0.53-0.97)	4.8	0.029	KIRC	FBXO11	531	0.71	1
-0.45	0.64 (0.47-0.86)	8.6	0.0033	KIRC	FBXO15	531	0.64	1
0.41	1.5 (1.1-2)	7.1	0.0075	KIRC	FBXO18	531	1.5	-1
-0.86	0.42 (0.31-0.59)	27	1.9e-07	KIRC	FBXO21	531	0.42	1
-0.5	0.61 (0.45-0.82)	10	0.0013	KIRC	FBXO22	531	0.61	1
-0.31	0.73 (0.54-0.99)	4.1	0.043	KIRC	FBXO25	531	0.73	1
-0.63	0.53 (0.39-0.73)	16	6.8e-05	KIRC	FBXO28	531	0.53	1
-1.1	0.34 (0.25-0.47)	41	1.7e-10	KIRC	FBXO3	531	0.34	1
-0.47	0.63 (0.46-0.85)	8.9	0.0028	KIRC	FBXO30	531	0.63	1
-0.52	0.59 (0.43-0.81)	11	0.00096	KIRC	FBXO31	531	0.59	1
-0.71	0.49 (0.36-0.67)	20	8.7e-06	KIRC	FBXO33	531	0.49	1
-0.86	0.42 (0.31-0.58)	28	1.4e-07	KIRC	FBXO34	531	0.42	1
-0.41	0.67 (0.49-0.9)	6.8	0.0091	KIRC	FBXO42	531	0.67	1
-0.37	0.69 (0.51-0.94)	5.7	0.017	KIRC	FBXO44	531	0.69	1
-0.82	0.44 (0.32-0.61)	26	4.3e-07	KIRC	FBXO7	531	0.44	1
-0.83	0.44 (0.32-0.6)	26	3.3e-07	KIRC	FBXO8	531	0.44	1
-0.51	0.6 (0.44-0.81)	11	0.001	KIRC	FBXO9	531	0.6	1
-0.64	0.53 (0.39-0.72)	16	6.6e-05	KIRC	FBXW11	531	0.53	1
-0.79	0.45 (0.33-0.62)	24	1.1e-06	KIRC	FBXW2	531	0.45	1
-0.59	0.56 (0.41-0.76)	14	0.0002	KIRC	FBXW4	531	0.56	1
-0.34	0.71 (0.53-0.96)	4.8	0.028	KIRC	FBXW8	531	0.71	1
-0.67	0.51 (0.38-0.7)	18	2.6e-05	KIRC	FEM1B	531	0.51	1
-0.35	0.7 (0.52-0.95)	5.2	0.023	KIRC	FZR1	531	0.7	1
-0.57	0.57 (0.42-0.77)	13	0.00029	KIRC	G2E3	531	0.57	1
-0.5	0.61 (0.45-0.82)	10	0.0013	KIRC	GABARAP	531	0.61	1
-0.38	0.68 (0.5-0.93)	6	0.014	KIRC	GABARAPL1	531	0.68	1
-0.42	0.66 (0.48-0.89)	7.3	0.0071	KIRC	GGA2	531	0.66	1
-0.58	0.56 (0.41-0.76)	14	0.00023	KIRC	GNB2	531	0.56	1
-0.6	0.55 (0.4-0.75)	14	0.00014	KIRC	GRWD1	531	0.55	1
-0.47	0.63 (0.46-0.85)	9	0.0027	KIRC	HACE1	531	0.63	1
-0.31	0.73 (0.54-1)	4	0.047	KIRC	HDAC4	531	0.73	1
-0.49	0.61 (0.45-0.83)	9.7	0.0018	KIRC	HECTD1	531	0.61	1
-0.72	0.49 (0.35-0.66)	20	6.6e-06	KIRC	HECW2	531	0.49	1
-0.72	0.49 (0.36-0.67)	20	7.2e-06	KIRC	HERC1	531	0.49	1
-0.49	0.61 (0.45-0.83)	9.7	0.0018	KIRC	HERC3	531	0.61	1
-0.33	0.72 (0.53-0.97)	4.7	0.03	KIRC	HERC5	531	0.72	1
-0.42	0.66 (0.49-0.89)	7.2	0.0074	KIRC	HERC6	531	0.66	1
-0.92	0.4 (0.29-0.55)	31	2.4e-08	KIRC	HERPUD1	531	0.4	1
0.53	1.7 (1.2-2.3)	11	0.00077	KIRC	HGS	531	1.7	-1
-0.42	0.65 (0.48-0.89)	7.5	0.0062	KIRC	HLTF	531	0.65	1
-0.65	0.52 (0.38-0.71)	17	3.9e-05	KIRC	IFIH1	531	0.52	1
-0.49	0.61 (0.45-0.83)	10	0.0016	KIRC	IL17RB	531	0.61	1
-0.31	0.74 (0.54-1)	4	0.046	KIRC	IRF2BP1	531	0.74	1
-0.33	0.72 (0.53-0.97)	4.7	0.03	KIRC	IRF2BPL	531	0.72	1
-0.64	0.53 (0.39-0.72)	16	5.8e-05	KIRC	ITCH	531	0.53	1
-0.35	0.71 (0.52-0.96)	5	0.025	KIRC	JOSD1	531	0.71	1
-0.56	0.57 (0.42-0.78)	12	0.00042	KIRC	KAT2B	531	0.57	1
-0.67	0.51 (0.38-0.7)	18	2.5e-05	KIRC	KBTBD7	531	0.51	1
-0.35	0.71 (0.52-0.96)	5	0.025	KIRC	KCMF1	531	0.71	1
-0.61	0.54 (0.4-0.74)	15	0.00011	KIRC	KCTD10	531	0.54	1
0.39	1.5 (1.1-2)	6.4	0.012	KIRC	KCTD13	531	1.5	-1
0.41	1.5 (1.1-2)	7.2	0.0072	KIRC	KCTD17	531	1.5	-1
-0.55	0.57 (0.42-0.78)	13	0.00039	KIRC	KCTD21	531	0.57	1
-0.49	0.61 (0.45-0.83)	9.8	0.0018	KIRC	KCTD6	531	0.61	1
-0.63	0.53 (0.39-0.73)	16	7.5e-05	KIRC	KITLG	531	0.53	1
-0.61	0.55 (0.4-0.74)	15	0.00014	KIRC	KLHL11	531	0.55	1
-0.46	0.63 (0.47-0.86)	8.6	0.0033	KIRC	KLHL12	531	0.63	1
-0.45	0.64 (0.47-0.87)	8.4	0.0039	KIRC	KLHL13	531	0.64	1
-0.54	0.58 (0.43-0.79)	12	0.00054	KIRC	KLHL15	531	0.58	1
0.59	1.8 (1.3-2.5)	14	0.00016	KIRC	KLHL17	531	1.8	-1
-0.39	0.68 (0.5-0.92)	6.3	0.012	KIRC	KLHL2	531	0.68	1
-0.48	0.62 (0.46-0.84)	9.6	0.002	KIRC	KLHL20	531	0.62	1
-0.34	0.71 (0.53-0.97)	4.7	0.029	KIRC	KLHL21	531	0.71	1
-0.64	0.53 (0.39-0.72)	16	6.1e-05	KIRC	KLHL22	531	0.53	1
-0.48	0.62 (0.46-0.84)	9.5	0.002	KIRC	KLHL7	531	0.62	1
-0.73	0.48 (0.35-0.66)	21	4.6e-06	KIRC	KLHL8	531	0.48	1
-0.79	0.45 (0.33-0.62)	24	7.7e-07	KIRC	KLHL9	531	0.45	1
-0.59	0.55 (0.41-0.75)	14	0.00018	KIRC	KMT2A	531	0.55	1
0.4	1.5 (1.1-2)	6.8	0.0091	KIRC	KMT2B	531	1.5	-1
-0.44	0.64 (0.47-0.87)	8	0.0045	KIRC	LATS1	531	0.64	1
-0.59	0.55 (0.41-0.75)	14	0.00018	KIRC	LATS2	531	0.55	1
-0.64	0.53 (0.39-0.72)	16	5.2e-05	KIRC	LNX1	531	0.53	1
-0.88	0.41 (0.3-0.57)	30	4e-08	KIRC	LNX2	531	0.41	1
-0.32	0.72 (0.54-0.98)	4.4	0.037	KIRC	LTN1	531	0.72	1
-0.32	0.73 (0.54-0.98)	4.3	0.039	KIRC	MALT1	531	0.73	1
-0.55	0.58 (0.42-0.78)	13	0.0004	KIRC	MAP1LC3B	531	0.58	1
-0.56	0.57 (0.42-0.78)	13	0.0004	KIRC	MAP2K5	531	0.57	1
-0.64	0.53 (0.39-0.72)	17	4.7e-05	KIRC	MAP3K1	531	0.53	1
-0.43	0.65 (0.48-0.88)	7.7	0.0055	KIRC	MAP3K2	531	0.65	1
-0.53	0.59 (0.43-0.8)	11	0.00071	KIRC	MAP3K5	531	0.59	1
0.45	1.6 (1.2-2.1)	8.5	0.0035	KIRC	44995	531	1.6	-1
-0.65	0.52 (0.38-0.71)	17	3.3e-05	KIRC	44989	531	0.52	1
-0.52	0.6 (0.44-0.81)	11	0.00095	KIRC	44990	531	0.6	1
-0.61	0.54 (0.4-0.74)	15	9.1e-05	KIRC	44991	531	0.54	1
-0.58	0.56 (0.41-0.76)	13	0.00024	KIRC	44992	531	0.56	1
-0.73	0.48 (0.35-0.66)	21	4.9e-06	KIRC	44993	531	0.48	1
-0.38	0.68 (0.5-0.93)	6.1	0.014	KIRC	44994	531	0.68	1
-0.54	0.58 (0.43-0.79)	12	0.00052	KIRC	MARK2	531	0.58	1
-0.37	0.69 (0.51-0.94)	5.5	0.019	KIRC	MARK4	531	0.69	1
-0.39	0.68 (0.5-0.92)	6.2	0.012	KIRC	MEX3C	531	0.68	1
-0.42	0.66 (0.49-0.89)	7.3	0.0071	KIRC	MGRN1	531	0.66	1
-0.5	0.61 (0.45-0.83)	10	0.0015	KIRC	MIB1	531	0.61	1
0.4	1.5 (1.1-2)	6.8	0.0093	KIRC	MIB2	531	1.5	-1
-0.39	0.68 (0.5-0.92)	6.4	0.012	KIRC	MID1	531	0.68	1
-0.45	0.64 (0.47-0.86)	8.5	0.0036	KIRC	MID2	531	0.64	1
-0.86	0.42 (0.31-0.58)	28	1.4e-07	KIRC	MINDY1	531	0.42	1
-0.64	0.53 (0.39-0.72)	17	4.6e-05	KIRC	MINDY2	531	0.53	1
-0.41	0.66 (0.49-0.9)	7	0.0082	KIRC	MINDY3	531	0.66	1
-0.57	0.56 (0.42-0.77)	13	0.00028	KIRC	MINDY4	531	0.56	1
-0.59	0.56 (0.41-0.76)	14	0.00021	KIRC	MKRN1	531	0.56	1
-0.44	0.65 (0.48-0.88)	7.6	0.0057	KIRC	MKRN2	531	0.65	1
-0.5	0.61 (0.44-0.82)	10	0.0014	KIRC	MNAT1	531	0.61	1
-0.32	0.73 (0.54-0.99)	4.2	0.04	KIRC	MPND	531	0.73	1
-0.59	0.56 (0.41-0.76)	14	0.00019	KIRC	MSL2	531	0.56	1
-0.81	0.45 (0.32-0.61)	25	6.4e-07	KIRC	MUL1	531	0.45	1
-0.65	0.52 (0.38-0.71)	17	4.8e-05	KIRC	MYCBP2	531	0.52	1
-0.78	0.46 (0.34-0.63)	23	1.5e-06	KIRC	MYLIP	531	0.46	1
-0.37	0.69 (0.51-0.94)	5.7	0.017	KIRC	N4BP2	531	0.69	1
-0.89	0.41 (0.3-0.57)	29	6.4e-08	KIRC	NBR1	531	0.41	1
0.47	1.6 (1.2-2.2)	9.4	0.0022	KIRC	NCF4	531	1.6	-1
-0.44	0.64 (0.48-0.87)	8	0.0047	KIRC	NCK2	531	0.64	1
-0.49	0.61 (0.45-0.83)	10	0.0015	KIRC	NEDD4	531	0.61	1
-0.65	0.52 (0.38-0.71)	17	3.6e-05	KIRC	NEDD4L	531	0.52	1
-0.64	0.53 (0.39-0.72)	16	6.1e-05	KIRC	NEDD8	531	0.53	1
-0.47	0.63 (0.46-0.85)	9	0.0028	KIRC	NEURL1B	531	0.63	1
-0.74	0.48 (0.35-0.66)	21	4.7e-06	KIRC	NFX1	531	0.48	1
-0.53	0.59 (0.43-0.8)	11	0.00073	KIRC	NLE1	531	0.59	1
0.34	1.4 (1-1.9)	4.8	0.028	KIRC	NOD2	531	1.4	-1
-0.56	0.57 (0.42-0.78)	13	0.0004	KIRC	NSFL1C	531	0.57	1
-0.59	0.55 (0.41-0.75)	14	0.00016	KIRC	NSMCE2	531	0.55	1
-0.55	0.58 (0.43-0.79)	12	0.00049	KIRC	NUB1	531	0.58	1
-0.52	0.59 (0.43-0.81)	11	0.00096	KIRC	NUP43	531	0.59	1
0.39	1.5 (1.1-2)	6.3	0.012	KIRC	OASL	531	1.5	-1
-0.61	0.54 (0.4-0.74)	15	0.00012	KIRC	OPTN	531	0.54	1
-0.8	0.45 (0.33-0.62)	24	9.5e-07	KIRC	OTUD1	531	0.45	1
-0.32	0.73 (0.54-0.98)	4.3	0.038	KIRC	OTUD3	531	0.73	1
-0.49	0.61 (0.45-0.83)	9.8	0.0017	KIRC	OTUD4	531	0.61	1
-0.36	0.7 (0.52-0.95)	5.4	0.021	KIRC	OTUD6B	531	0.7	1
-0.83	0.43 (0.32-0.6)	26	2.8e-07	KIRC	OTUD7A	531	0.43	1
-0.7	0.5 (0.36-0.68)	19	1.3e-05	KIRC	OTUD7B	531	0.5	1
-0.36	0.7 (0.52-0.95)	5.3	0.021	KIRC	OTULIN	531	0.7	1
-0.45	0.64 (0.47-0.86)	8.4	0.0038	KIRC	PAFAH1B1	531	0.64	1
0.37	1.4 (1.1-2)	5.8	0.017	KIRC	PAN2	531	1.4	-1
-0.48	0.62 (0.46-0.84)	9.6	0.002	KIRC	PARD6B	531	0.62	1
-0.41	0.66 (0.49-0.9)	7.2	0.0073	KIRC	PARD6G	531	0.66	1
-0.6	0.55 (0.4-0.75)	15	0.00013	KIRC	PARK2	531	0.55	1
-0.36	0.7 (0.52-0.95)	5.4	0.02	KIRC	PARP11	531	0.7	1
-0.43	0.65 (0.48-0.88)	7.6	0.0058	KIRC	PAXIP1	531	0.65	1
-0.9	0.41 (0.3-0.56)	31	2.7e-08	KIRC	PCGF5	531	0.41	1
-0.6	0.55 (0.4-0.74)	15	0.00012	KIRC	PDZRN3	531	0.55	1
-0.53	0.59 (0.43-0.8)	12	0.00066	KIRC	PELI1	531	0.59	1
-0.86	0.42 (0.31-0.58)	28	1.6e-07	KIRC	PELI2	531	0.42	1
-0.49	0.61 (0.45-0.83)	10	0.0015	KIRC	PELI3	531	0.61	1
-0.39	0.67 (0.5-0.91)	6.5	0.011	KIRC	PEX10	531	0.67	1
-0.76	0.47 (0.34-0.64)	22	2.2e-06	KIRC	PEX12	531	0.47	1
-0.56	0.57 (0.42-0.78)	13	0.00036	KIRC	PEX2	531	0.57	1
-0.87	0.42 (0.31-0.58)	28	1.4e-07	KIRC	PIAS1	531	0.42	1
-0.54	0.59 (0.43-0.8)	12	0.00067	KIRC	PIAS2	531	0.59	1
-0.4	0.67 (0.5-0.91)	6.5	0.011	KIRC	PIAS4	531	0.67	1
-0.79	0.45 (0.33-0.62)	24	9.1e-07	KIRC	PINK1	531	0.45	1
-0.65	0.52 (0.38-0.72)	16	5.4e-05	KIRC	PJA1	531	0.52	1
-0.77	0.46 (0.34-0.64)	23	1.9e-06	KIRC	PJA2	531	0.46	1
-0.62	0.54 (0.39-0.73)	15	9.2e-05	KIRC	PLAA	531	0.54	1
-0.91	0.4 (0.29-0.55)	31	2.8e-08	KIRC	POC1B	531	0.4	1
-0.44	0.64 (0.47-0.87)	8.1	0.0044	KIRC	POLH	531	0.64	1
-0.65	0.52 (0.38-0.71)	17	3.4e-05	KIRC	POLK	531	0.52	1
-0.79	0.45 (0.33-0.62)	24	1e-06	KIRC	PPARA	531	0.45	1
-0.79	0.45 (0.33-0.62)	25	7.3e-07	KIRC	PPARG	531	0.45	1
-0.77	0.46 (0.34-0.64)	23	1.8e-06	KIRC	PPP2CA	531	0.46	1
0.34	1.4 (1-1.9)	4.9	0.026	KIRC	PRC1	531	1.4	-1
-0.41	0.66 (0.49-0.9)	7.1	0.0078	KIRC	PRKCI	531	0.66	1
-0.33	0.72 (0.53-0.98)	4.5	0.034	KIRC	PRPF19	531	0.72	1
-0.66	0.51 (0.38-0.7)	17	3.1e-05	KIRC	PSEN1	531	0.51	1
0.46	1.6 (1.2-2.1)	8.7	0.0032	KIRC	PSMD4	531	1.6	-1
-0.36	0.69 (0.51-0.94)	5.6	0.018	KIRC	PWP1	531	0.69	1
-0.46	0.63 (0.47-0.86)	8.8	0.0031	KIRC	RACK1	531	0.63	1
-0.46	0.63 (0.47-0.86)	8.8	0.0031	KIRC	RAD18	531	0.63	1
-0.7	0.5 (0.36-0.68)	19	1.1e-05	KIRC	RAD23B	531	0.5	1
-0.84	0.43 (0.31-0.59)	27	1.8e-07	KIRC	RAG1	531	0.43	1
-0.54	0.58 (0.43-0.79)	12	0.00062	KIRC	RANBP2	531	0.58	1
-0.51	0.6 (0.44-0.81)	11	0.00095	KIRC	RBBP4	531	0.6	1
-0.49	0.61 (0.45-0.83)	9.8	0.0017	KIRC	RBBP5	531	0.61	1
0.72	2.1 (1.5-2.8)	20	7.1e-06	KIRC	RBCK1	531	2.1	-1
-0.6	0.55 (0.4-0.75)	14	0.00016	KIRC	RC3H1	531	0.55	1
-0.63	0.53 (0.39-0.73)	16	7.4e-05	KIRC	RC3H2	531	0.53	1
-0.55	0.58 (0.42-0.79)	12	0.00052	KIRC	RCBTB1	531	0.58	1
-0.84	0.43 (0.31-0.59)	27	2.5e-07	KIRC	RCHY1	531	0.43	1
-0.49	0.62 (0.45-0.83)	9.8	0.0017	KIRC	RFFL	531	0.62	1
0.67	2 (1.4-2.7)	18	2.1e-05	KIRC	RHBDD3	531	2	-1
-0.74	0.48 (0.35-0.65)	22	3.5e-06	KIRC	RHOBTB1	531	0.48	1
-0.65	0.52 (0.38-0.72)	16	5.4e-05	KIRC	RHOBTB2	531	0.52	1
-0.33	0.72 (0.53-0.97)	4.6	0.032	KIRC	RICTOR	531	0.72	1
-0.46	0.63 (0.47-0.85)	8.8	0.003	KIRC	RLIM	531	0.63	1
0.61	1.8 (1.4-2.5)	15	0.00011	KIRC	RNF10	531	1.8	-1
-0.53	0.59 (0.43-0.8)	11	0.00072	KIRC	RNF103	531	0.59	1
-0.8	0.45 (0.33-0.62)	24	8e-07	KIRC	RNF11	531	0.45	1
[truncated: 1,556 more rows]
