# Supplementary material for: Integrated analysis of the ubiquitination mechanism reveals the specific signatures of tissue and cancer
Source: BMC Genomics. 2023 Sep 4;24:523. doi: 10.1186/s12864-023-09583-z (PMC10478310; doi:10.1186/s12864-023-09583-z)
Supplement: Supplementary file 11 — Supplementary Material 11 [file 12864_2023_9583_MOESM11_ESM.xlsx]

## Sheet: Sheet1
Table S10. Correlation between hub genes and drugs.
Gene	Drug	cor	pvalue
UHRF1	163039	0.53298	2.79945e-05
UHRF1	755985	0.495929	0.000118009
UHRF1	124463	0.493702	0.000128002
UBE2C	743414	-0.489914	0.000146803
DTL	755985	0.472957	0.000265922
FANCD2	19987	0.468845	0.000305732
FANCD2	755985	0.464685	0.000351436
UHRF1	19987	0.460573	0.000402637
UBE2C	787047	-0.45857	0.000429949
UBE2C	683863	0.454184	0.000495697
UBE2C	697979	-0.436755	0.000856711
UBE2C	794109	-0.429184	0.00107692
UBE2C	122758	-0.423402	0.00127802
FANCD2	36405	0.422242	0.00132221
CDC20	785299	-0.421143	0.00136533
UBE2C	784591	-0.420356	0.00139697
FANCD2	752	0.419407	0.00143598
UBE2C	758245	0.418728	0.00146453
UHRF1	787026	0.416444	0.0015642
UHRF1	627168	0.414581	0.00164997
UBE2T	163039	0.409913	0.00188362
DTL	710297	0.409056	0.0019296
FANCD2	124463	0.399015	0.00254765
UBE2C	758243	0.398568	0.00257887
DTL	758247	0.396747	0.00270948
WDHD1	163039	0.396103	0.00275708
UBE2C	602670	-0.394138	0.00290693
UBE2C	89201	-0.392894	0.00300546
FANCD2	39661	0.392568	0.00303173
AURKA	758250	0.391065	0.00315574
DTL	800888	0.3879	0.0034315
UBE2C	789925	-0.387504	0.00346746
UBE2C	693184	-0.385709	0.0036347
UHRF1	791785	0.382194	0.0039828
UBE2C	804041	-0.382091	0.00399344
FANCD2	785299	-0.380659	0.00414391
AURKA	697979	-0.380342	0.00417787
DTL	19987	0.380009	0.00421383
FANCD2	755	0.37982	0.00423438
DTL	36405	0.379546	0.00426424
BRCA1	117186	-0.379249	0.00429691
AURKA	758243	0.378745	0.00435278
WDHD1	19987	0.377166	0.00453199
DTL	778909	0.376895	0.00456338
BRCA1	59687	-0.376843	0.00456938
DTL	759852	0.376752	0.00458
UBE2C	782125	-0.37451	0.00484808
FANCD2	34521	0.374096	0.00489905
BRCA1	778909	0.374003	0.00491062
DTL	701852	0.371855	0.00518333
WDHD1	755985	0.370879	0.00531161
UBE2C	807055	-0.370614	0.00534686
FANCD2	756654	0.369503	0.00549713
DTL	606170	0.368493	0.00563684
UHRF1	606170	0.367709	0.00574747
UBE2C	805596	-0.367541	0.00577146
CDC20	812927	-0.364981	0.00614733
UHRF1	109229	0.364472	0.00622461
FANCD2	757348	0.363509	0.00637317
UBE2C	71423	-0.361868	0.00663328
UBE2T	169780	0.361804	0.00664363
DTL	761194	0.360594	0.00684165
WDHD1	789968	-0.360177	0.00691097
UBE2C	778367	-0.359288	0.00706099
FANCD2	606170	0.359171	0.00708103
DTL	802100	0.3588	0.00714462
WDHD1	24559	-0.358668	0.00716741
DTL	756654	0.358187	0.00725089
UBE2C	77541	-0.357964	0.00728982
WDHD1	787960	0.357693	0.00733737
FANCD2	791785	0.357603	0.00735321
AURKA	784591	-0.357315	0.00740423
FANCD2	163039	0.356951	0.00746913
UBE2T	798517	0.355618	0.00771103
UBE2C	792987	0.353427	0.00812333
UHRF1	24559	-0.351397	0.00852227
PRC1	783415	-0.35082	0.00863879
UHRF1	312887	0.350468	0.00871037
BRCA1	763579	0.350175	0.00877054
DTL	163039	0.350169	0.00877179
CDC20	697979	-0.349346	0.00894245
PRC1	719627	-0.349146	0.00898438
FANCD2	762153	0.347696	0.00929356
UHRF1	784415	-0.345812	0.00970893
FANCD2	778909	0.345631	0.00974964
UHRF1	366140	0.34538	0.00980649
UHRF1	320846	0.345099	0.00987037
UHRF1	710464	-0.344681	0.00996602
